# Supplementary material for: Genomic Insights Into the Admixture History of Mongolic- and Tungusic-Speaking Populations From Southwestern East Asia
Source: Front Genet. 2021 Jun 22;12:685285. doi: 10.3389/fgene.2021.685285 (PMC8258170; doi:10.3389/fgene.2021.685285)
Supplement: Supplementary file 4 [file Table_1.XLSX]

## Sheet: Table S1
Table S1 Detailed information of the included populations in the merged Human Origins dataset used for Model-based analysis
Populations	Moden/ancient	Reference	Platforms	Sample Number
Manchu_Jinsha	New_modern		Infinium® Global Screening Array	28
Manchu_Bijie	New_modern		Infinium® Global Screening Array	27
Mongolian_Bijie	New_modern		Infinium® Global Screening Array	26
Mebrak_2125BP	Ancient	Jeong et al., 2016	Sequencing	1
Samdzong_1500BP	Ancient	Jeong et al., 2016	Sequencing	3
Tibetan_Chamdo	Modern	Wang et al., 2020	Affymetrix HumanOrigins platform	12
Tibetan_Shannan	Modern	Wang et al., 2020	Affymetrix HumanOrigins platform	9
Tibetan_Lhasa	Modern	Wang et al., 2020	Affymetrix HumanOrigins platform	9
Tibetan_Shigatse	Modern	Wang et al., 2020	Affymetrix HumanOrigins platform	10
Chokhopani_2700BP	Ancient	Jeong et al., 2016	Sequencing	1
Tibetan_Nagqu	Modern	Wang et al., 2020	Affymetrix HumanOrigins platform	8
Sherpa_Nepal	Modern	Wang et al., 2020	Affymetrix HumanOrigins platform	4
Jinchankou_LN	Ancient	Ning et al., 2020	Sequencing	1
TibetanHO_Yunnan	Modern	Wang et al., 2020	Affymetrix HumanOrigins platform	4
Lajia_LN	Ancient	Ning et al., 2020	Sequencing	4
Rai_Nepal	Modern	Wang et al., 2020	Affymetrix HumanOrigins platform	5
Tibetan_Yajiang	Modern	Wang et al., 2020	Affymetrix HumanOrigins platform	8
Shimao_LN	Ancient	Ning et al., 2020	Sequencing	2
Qiang_Daofu	Modern	Wang et al., 2020	Affymetrix HumanOrigins platform	11
Gurung_Nepal	Modern	Wang et al., 2020	Affymetrix HumanOrigins platform	5
Tibetan_Gangcha	Modern	Wang et al., 2020	Affymetrix HumanOrigins platform	20
Qiang_Danba	Modern	Wang et al., 2020	Affymetrix HumanOrigins platform	9
Tamang_Nepal	Modern	Wang et al., 2020	Affymetrix HumanOrigins platform	7
Wadian_LN	Ancient	Ning et al., 2020	Sequencing	2
Miaozigou_MN	Ancient	Ning et al., 2020	Sequencing	2
Yi_HGDP	Modern	Cann et al., 2002	Illumina HumanHap650K Beadchips	10
Tibetan_Xunhua	Modern	Wang et al., 2020	Affymetrix HumanOrigins platform	3
Naxi_HGDP	Modern	Cann et al., 2002	Illumina HumanHap650K Beadchips	9
Wuzhuangguoliang_LN	Ancient	Wang et al., 2020	Sequencing	9
Wanggou_MN	Ancient	Ning et al., 2020	Sequencing	5
Tibetan_Xinlong	Modern	Wang et al., 2020	Affymetrix HumanOrigins platform	10
Haojiatai_LN	Ancient	Ning et al., 2020	Sequencing	2
Dacaozi_IA	Ancient	Ning et al., 2020	Sequencing	3
Erdaojingzi_LN	Ancient	Ning et al., 2020	Sequencing	3
Haojiatai_LBIA	Ancient	Ning et al., 2020	Sequencing	1
Xiaowu_MN	Ancient	Ning et al., 2020	Sequencing	1
Tu_HGDP	Modern	Cann et al., 2002	Illumina HumanHap650K Beadchips	10
Luoheguxiang_LBIA	Ancient	Ning et al., 2020	Sequencing	2
Pingliangtai_LN	Ancient	Ning et al., 2020	Sequencing	4
Baoan_Jishishan	Modern	Wang et al., 2020	Affymetrix HumanOrigins platform	10
Tibetan_Gannan	Modern	Wang et al., 2020	Affymetrix HumanOrigins platform	5
Jiaozuoniecun_LBIA	Ancient	Ning et al., 2020	Sequencing	2
Boshan_EN	Ancient	Yang et al., 2020	Sequencing	1
Sila	Modern	Liu et al., 2020	Affymetrix HumanOrigins platform	12
Yugur_Sunan	Modern	Wang et al., 2020	Affymetrix HumanOrigins platform	16
Han_Shanxi	Modern	Wang et al., 2020	Affymetrix HumanOrigins platform	8
Han_Henan	Modern	Wang et al., 2020	Affymetrix HumanOrigins platform	5
Banlashan_MN	Ancient	Ning et al., 2020	Sequencing	2
Yumin_EN	Ancient	Yang et al., 2020	Sequencing	1
Han_Shandong	Modern	Wang et al., 2020	Affymetrix HumanOrigins platform	10
Han_Shanghai	Modern	Wang et al., 2020	Affymetrix HumanOrigins platform	2
Dongxiang_Linxia	Modern	Wang et al., 2020	Affymetrix HumanOrigins platform	7
Newar_Nepal	Modern	Wang et al., 2020	Affymetrix HumanOrigins platform	7
Han_Jiangsu	Modern	Wang et al., 2020	Affymetrix HumanOrigins platform	7
Bianbian_EN	Ancient	Yang et al., 2020	Sequencing	1
HaNhi	Modern	Liu et al., 2020	Affymetrix HumanOrigins platform	12
Xiaogao_EN	Ancient	Yang et al., 2020	Sequencing	1
Korean	Modern	Ning et al., 2020	Affymetrix HumanOrigins platform	6
Han_Zhejiang	Modern	Wang et al., 2020	Affymetrix HumanOrigins platform	5
Mogolian_HGDP	Modern	Cann et al., 2002	Illumina HumanHap650K Beadchips	6
Xiaojingshan_EN	Ancient	Yang et al., 2020	Sequencing	3
Xibo_HGDP	Modern	Cann et al., 2002	Illumina HumanHap650K Beadchips	7
Han_Beijing1K	Modern	Genomes Project et al., 2015	Sequencing	103
Vietnam_Lahu	Modern	Liu et al., 2020	Affymetrix HumanOrigins platform	12
Han_SichuanHO	Modern	Wang et al., 2020	Affymetrix HumanOrigins platform	7
Han_Hubei	Modern	Wang et al., 2020	Affymetrix HumanOrigins platform	5
Haminmangha_MN	Ancient	Ning et al., 2020	Sequencing	1
Han_Chongqing	Modern	Wang et al., 2020	Affymetrix HumanOrigins platform	3
Tujia_HGDP	Modern	Cann et al., 2002	Illumina HumanHap650K Beadchips	10
Longtoushan_BA	Ancient	Ning et al., 2020	Sequencing	2
Cong	Modern	Liu et al., 2020	Affymetrix HumanOrigins platform	12
Daur_HGDP	Modern	Cann et al., 2002	Illumina HumanHap650K Beadchips	9
Han_Fujian	Modern	Wang et al., 2020	Affymetrix HumanOrigins platform	5
Lahu_HGDP	Modern	Cann et al., 2002	Illumina HumanHap650K Beadchips	8
Japanese_HGDP	Modern	Cann et al., 2002	Illumina HumanHap650K Beadchips	30
Mongolia_N_East	Ancient	Wang et al., 2020	Sequencing	2
Mongol_Zasagt	Modern	Jeong et al., 2019	Affymetrix HumanOrigins platform	7
Miao_HGDP	Modern	Cann et al., 2002	Illumina HumanHap650K Beadchips	10
Hezhen_HGDP	Modern	Cann et al., 2002	Illumina HumanHap650K Beadchips	8
Zhalainuoer_EN	Ancient	Ning et al., 2020	Sequencing	1
She_HGDP	Modern	Cann et al., 2002	Illumina HumanHap650K Beadchips	10
Mongolia_EIA_1_SlabGrave	Ancient	Wang et al., 2020	Sequencing	12
Mongol_Uuld	Modern	Jeong et al., 2019	Affymetrix HumanOrigins platform	10
Mongol_Sainnoyon	Modern	Jeong et al., 2019	Affymetrix HumanOrigins platform	8
Mongol_Minorities	Modern	Jeong et al., 2019	Affymetrix HumanOrigins platform	9
Chuanqing_Bijie	Modern	Lu et al., 2020	Affymetrix HumanOrigins platform	14
Han_SouthChina1K	Modern	Genomes Project et al., 2015	Sequencing	108
Mongolia_N_North	Ancient	Wang et al., 2020	Sequencing	7
Shirenzigou_IA	Ancient	Ning et al., 2019	Sequencing	6
Chuanyun_H	Ancient	Yang et al., 2020	Sequencing	1
Kalmyk	Modern	Ning et al., 2020	Affymetrix HumanOrigins platform	10
Oroqen_HGDP	Modern	Cann et al., 2002	Illumina HumanHap650K Beadchips	9
China_Tianyuan	Ancient	Yang et al., 2017	Sequencing	1
Han_Guangdong	Modern	Wang et al., 2020	Affymetrix HumanOrigins platform	7
Buryat_Duldurginsky	Modern	Jeong et al., 2019	Affymetrix HumanOrigins platform	4
Buryat_Selenginsky	Modern	Jeong et al., 2019	Affymetrix HumanOrigins platform	5
Wuqi_EN	Ancient	Ning et al., 2020	Sequencing	1
Khamnegan	Modern	Patterson et al., 2012	Affymetrix HumanOrigins platform	8
Buryat_Zakamensky	Modern	Jeong et al., 2019	Affymetrix HumanOrigins platform	6
Buryat_Bohansky	Modern	Jeong et al., 2019	Affymetrix HumanOrigins platform	4
Zhalainuoer_IA	Modern	Ning et al., 2020	Affymetrix HumanOrigins platform	1
Buryat_Ehirit	Modern	Jeong et al., 2019	Affymetrix HumanOrigins platform	6
Mang	Modern	Liu et al., 2020	Affymetrix HumanOrigins platform	12
PhuLa	Modern	Liu et al., 2020	Affymetrix HumanOrigins platform	12
Buryat_Aginsky	Modern	Jeong et al., 2019	Affymetrix HumanOrigins platform	11
Japanese_Tokyo1K	Modern	Genomes Project et al., 2015	Sequencing	103
BoY	Modern	Liu et al., 2020	Affymetrix HumanOrigins platform	12
Russia_Shamanka_Eneolithic	Ancient	Damgaard et al., 2018	Sequencing	10
Mongolia_LBA_4_CenterWest	Ancient	Wang et al., 2020	Sequencing	10
Khovsgol_LBA	Ancient	Jeong et al., 2018	Sequencing	18
Nanai	Modern	Patterson et al., 2012	Affymetrix HumanOrigins platform	10
Dong_Hunan	Modern	Wang et al., 2020	Affymetrix HumanOrigins platform	7
DevilsCave_N	Ancient	Raghavan et al., 2014;Siska et al., 2017	Sequencing	4
Dong_Guizhou	Modern	Wang et al., 2020	Affymetrix HumanOrigins platform	13
KhoMu	Modern	Liu et al., 2020	Affymetrix HumanOrigins platform	12
Evenk_FarEast	Modern	Jeong et al., 2019	Affymetrix HumanOrigins platform	2
Gelao_Longlin	Modern	Wang et al., 2020	Affymetrix HumanOrigins platform	10
Tubalar	Modern	Patterson et al., 2012	Affymetrix HumanOrigins platform	27
Mogushan_Xianbei_IA	Ancient	Ning et al., 2020	Sequencing	2
Negidal	Modern	Patterson et al., 2012	Affymetrix HumanOrigins platform	3
Xijia_Kaili	Modern	Sun et al., 2020	Infinium® Global Screening Array	9
Kinh_Vietnam	Modern	Liu et al., 2020	Affymetrix HumanOrigins platform	12
Yakut_HGDP	Modern	Cann et al., 2002	Illumina HumanHap650K Beadchips	20
Ulchi	Modern	Patterson et al., 2012	Affymetrix HumanOrigins platform	25
Vietnamese	Modern	Liu et al., 2020	Affymetrix HumanOrigins platform	10
Tagalog	Modern	Patterson et al., 2012	Affymetrix HumanOrigins platform	5
Kazakhstan_Medieval_Nomad	Ancient	Damgaard et al., 2018	Sequencing	5
Mulam_Luocheng	Modern	Wang et al., 2020	Affymetrix HumanOrigins platform	17
Tay	Modern	Patterson et al., 2012	Affymetrix HumanOrigins platform	12
Kinh_HGDP	Modern	Cann et al., 2002	Illumina HumanHap650K Beadchips	8
PaThen	Modern	Liu et al., 2020	Affymetrix HumanOrigins platform	12
Dao	Modern	Liu et al., 2020	Affymetrix HumanOrigins platform	12
Zhuang_Guangxi	Modern	Wang et al., 2020	Affymetrix HumanOrigins platform	19
Kyrgyzstan_TianShanHun	Ancient	Damgaard et al., 2018	Sequencing	20
Kazakhstan_CentralSaka	Ancient	Damgaard et al., 2018	Sequencing	6
CoLao	Modern	Liu et al., 2020	Affymetrix HumanOrigins platform	11
Mongolia_EIA_4_Sagly	Ancient	Wang et al., 2020	Sequencing	14
Thai	Modern	Liu et al., 2020	Affymetrix HumanOrigins platform	22
Nung	Modern	Liu et al., 2020	Affymetrix HumanOrigins platform	12
Cambodian	Modern	Liu et al., 2020	Affymetrix HumanOrigins platform	8
Pakistan_IA_Katelai_published	Ancient	Narasimhan et al., 2019	Sequencing	7
Cham	Modern	Patterson et al., 2012	Affymetrix HumanOrigins platform	10
Gejia_Kaili	Modern	Sun et al., 2020	Infinium® Global Screening Array	9
Russia_UstIda_LN	Ancient	Sikora et al., 2019	Sequencing	4
LoLo	Modern	Liu et al., 2020	Affymetrix HumanOrigins platform	12
Kinh_HoChiMinh1K	Modern	Genomes Project et al., 2015	Sequencing	101
Boisman_MN	Modern	Wang et al., 2020	Affymetrix HumanOrigins platform	12
India_RoopkundA	Ancient	Harney et al., 2019	Sequencing	23
Maonan_Huanjiang	Modern	Wang et al., 2020	Affymetrix HumanOrigins platform	17
Malay	Modern	Liu et al., 2020	Affymetrix HumanOrigins platform	9
Pakistan_H_SaiduSharif	Ancient	Narasimhan et al., 2019	Sequencing	10
Iran_BA2_ShahrISokhta_published	Ancient	Narasimhan et al., 2019	Sequencing	7
Pakistan_IA_Loebanr	Ancient	Narasimhan et al., 2019	Sequencing	29
Pakistan_IA_Katelai	Ancient	Narasimhan et al., 2019	Sequencing	22
Even	Modern	Patterson et al., 2012	Affymetrix HumanOrigins platform	9
Dai_HGDP	Modern	Cann et al., 2002	Illumina HumanHap650K Beadchips	10
Muong	Modern	Liu et al., 2020	Affymetrix HumanOrigins platform	10
Kyrgyzstan_TianShanSaka	Ancient	Allentoft et al., 2015	Sequencing	9
Xitoucun_LN	Ancient	Yang et al., 2020	Sequencing	7
Dongjia_Kaili	Modern	Sun et al., 2020	Infinium® Global Screening Array	9
Russia_UstBelaya_Angara	Ancient	de Barros Damgaard et al., 2018	Sequencing	8
Pakistan_IA_Udegram	Ancient	Narasimhan et al., 2019	Sequencing	12
ManBac_LN_all	Ancient	Lipson et al., 2018	Sequencing	5
Dai_Xishuangbanna1k	Modern	Genomes Project et al., 2015	Sequencing	98
Russia_Shamanka_EBA	Ancient	Lipson et al., 2018	Sequencing	5
Visayan	Modern	Patterson et al., 2012	Affymetrix HumanOrigins platform	4
Russia_Karasuk	Modern	Mathieson et al., 2015	Affymetrix HumanOrigins platform	6
Kazakhstan_Kangju	Ancient	Damgaard et al., 2018	Sequencing	6
LaChi	Modern	Liu et al., 2020	Affymetrix HumanOrigins platform	12
Htin_Mal	Modern	Lipson et al., 2018	Affymetrix HumanOrigins platform	10
Tofalar	Modern	Patterson et al., 2012	Affymetrix HumanOrigins platform	13
Hmong	Modern	Liu et al., 2020	Affymetrix HumanOrigins platform	22
Kazakhstan_LBA_Zevakinskiy	Ancient	Damgaard et al., 2018	Sequencing	6
Russia_EarlySarmatian_SouthernUrals	Ancient	Damgaard et al., 2018	Sequencing	5
Li_Hainan	Modern	Wang et al., 2020	Affymetrix HumanOrigins platform	4
Ede	Modern	Liu et al., 2020	Affymetrix HumanOrigins platform	11
Russia_Sarmatian	Ancient	Damgaard et al., 2018	Sequencing	8
Kankanaey	Modern	Patterson et al., 2012	Affymetrix HumanOrigins platform	10
Giarai	Modern	Patterson et al., 2012	Affymetrix HumanOrigins platform	12
Russia_BA_Okunevo	Ancient	de Barros Damgaard et al., 2018	Sequencing	16
Russia_Late_Sarmatian	Ancient	Allentoft et al., 2015	Sequencing	5
Russia_Tagar	Modern	Allentoft et al., 2015	Affymetrix HumanOrigins platform	8
Turkmenistan_Gonur_BA_1	Ancient	Narasimhan et al., 2019	Sequencing	19
Yukagir	Modern	Patterson et al., 2012	Affymetrix HumanOrigins platform	19
Chuvash	Modern	Patterson et al., 2012	Affymetrix HumanOrigins platform	14
Dusun	Modern	Patterson et al., 2012	Affymetrix HumanOrigins platform	10
French	Modern	Patterson et al., 2012	Affymetrix HumanOrigins platform	61
UstBelaya_EBA	Ancient	Damgaard et al., 2018	Sequencing	4
India_RoopkundB	Ancient	Harney et al., 2019	Sequencing	14
Kazakhstan_MLBA_OyDzhaylau	Ancient	Narasimhan et al., 2019	Sequencing	6
Russia_EBA_Yamnaya_Kalmykia	Ancient	Mathieson et al., 2015	Sequencing	5
Taiwan_Hanben	Ancient	Wang et al., 2020	Sequencing	36
Evenk_Transbaikal	Modern	Jeong et al., 2019	Affymetrix HumanOrigins platform	8
Anatolia_MLBA	Ancient	Narasimhan et al., 2019	Sequencing	5
Basque	Modern	Patterson et al., 2012	Affymetrix HumanOrigins platform	29
Russia_MLBA_Krasnoyarsk	Ancient	Mathieson et al., 2015	Sequencing	16
Mlabri	Modern	Lipson et al., 2018	Affymetrix HumanOrigins platform	10
Nasioi	Modern	Patterson et al., 2012	Affymetrix HumanOrigins platform	10
Liangdao2_EN	Ancient	Yang et al., 2020	Sequencing	1
Atayal	Modern	Patterson et al., 2012	Affymetrix HumanOrigins platform	9
Ami	Modern	Patterson et al., 2012	Affymetrix HumanOrigins platform	10
Tanshishan_LN	Ancient	Yang et al., 2020	Sequencing	4
Suogang_LN	Ancient	Yang et al., 2020	Sequencing	2
Anatolia_N_published	Ancient	Lazaridis et al., 2016	Sequencing	8
Iran_C_TepeHissar	Ancient	Narasimhan et al., 2019	Sequencing	11
Anatolia_N	Ancient	Lazaridis et al., 2016	Sequencing	24
Iran_C_HajjiFiruz	Ancient	Narasimhan et al., 2019	Sequencing	5
Iran_C_SehGabi	Ancient	Narasimhan et al., 2019	Sequencing	5
Papuan	Modern	Patterson et al., 2012	Affymetrix HumanOrigins platform	14
Qihe_EN	Ancient	Yang et al., 2020	Sequencing	1
Liangdao1_EN	Ancient	Yang et al., 2020	Sequencing	1
Japan_Jomon	Ancient	Wang et al., 2020	Sequencing	7
Taiwan_Gongguan	Ancient	Wang et al., 2020	Sequencing	1
Karitiana	Modern	Patterson et al., 2012	Affymetrix HumanOrigins platform	12
Surui	Modern	Patterson et al., 2012	Affymetrix HumanOrigins platform	8
Ilocano	Modern	Patterson et al., 2012	Affymetrix HumanOrigins platform	2
Murut	Modern	Patterson et al., 2012	Affymetrix HumanOrigins platform	10
Iran_GanjDareh_N	Ancient	Wang et al., 2020	Sequencing	8
Russia_OldBeringSea_Ekven	Ancient	Sikora et al., 2019	Sequencing	16
Ekven_IA	Ancient	Sikora et al., 2019	Sequencing	10
Anatolia_EBA	Ancient	Narasimhan et al., 2019	Sequencing	6
Iran_BA1_ShahrISokhta	Ancient	Narasimhan et al., 2019	Sequencing	8
Uzbekistan_BA_SappaliTepe	Ancient	Narasimhan et al., 2019	Sequencing	11
Uzbekistan_BA_Bustan	Ancient	Narasimhan et al., 2019	Sequencing	10
Uzbekistan_BA_Dzharkutan1	Ancient	Narasimhan et al., 2019	Sequencing	7
Turkmenistan_C_Geoksyur	Ancient	Narasimhan et al., 2019	Sequencing	21
Russia_UstIda_EBA	Ancient	Damgaard et al., 2018	Sequencing	4
Russia_Alan	Ancient	de Barros Damgaard et al., 2018	Sequencing	5
Finnish	Modern	Patterson et al., 2012	Affymetrix HumanOrigins platform	8
Russia_Bolshoy	Modern	Allentoft et al., 2015	Affymetrix HumanOrigins platform	6
Kazakhstan_MLBA_Kairan	Ancient	Allentoft et al., 2015	Sequencing	5
Kazakhstan_MLBA_Alakul_Maitan	Ancient	Allentoft et al., 2015	Sequencing	7
Kazakhstan_MLBA_Aktogai	Ancient	Allentoft et al., 2015	Sequencing	5
Russia_Srubnaya	Ancient	Damgaard et al., 2018	Sequencing	12
Russia_MLBA_Sintashta	Ancient	Damgaard et al., 2018	Sequencing	36
Russia_Srubnaya_Alakul	Ancient	Mathieson et al., 2015	Sequencing	12
Russia_North_Caucasus	Ancient	Mathieson et al., 2015	Sequencing	7
Russia_EBA_Yamnaya_Samara	Ancient	Mathieson et al., 2015	Sequencing	9
Russia_Afanasievo	Ancient	Mathieson et al., 2015	Sequencing	26
Russia_Poltavka	Ancient	Mathieson et al., 2015	Sequencing	7
LBA: Late Bronze Age, IA: Iron Age, MLBA: Middle and Late Bronze Age, LN, Late Neolithic, EN, Early Neolithic, MN, Middle Neolithic, LBIA: Late Bronze Age and Iron Age.
Reference:Allentoft, M.E., Sikora, M., Sjogren, K.G., Rasmussen, S., Rasmussen, M., Stenderup, J., Damgaard, P.B., Schroeder, H., Ahlstrom, T., Vinner, L., Malaspinas, A.S., Margaryan, A., Higham, T., Chivall, D., Lynnerup, N., Harvig, L., Baron, J., Della Casa, P., Dabrowski, P., Duffy, P.R., Ebel, A.V., Epimakhov, A., Frei, K., Furmanek, M., Gralak, T., Gromov, A., Gronkiewicz, S., Grupe, G., H…
