# Supplementary material for: Genomic Insights Into the Admixture History of Mongolic- and Tungusic-Speaking Populations From Southwestern East Asia
Source: Front Genet. 2021 Jun 22;12:685285. doi: 10.3389/fgene.2021.685285 (PMC8258170; doi:10.3389/fgene.2021.685285)
Supplement: Supplementary file 5 [file Table_2.XLSX]

## Sheet: Table S2A
Table S2A.Outgroup-f3 reuslts in the form f3 (Reference populations, three studied populations; Mbuti).
Source 1	Source 2	Outgroup	f_3	std.err	Z	SNPs
Manchu_Bijie	Manchu_Jinsha	Mbuti.DG	0.319224	0.003323	96.076	165328
Han.DG	Mongolian_Bijie	Mbuti.DG	0.313114	0.003389	92.389	164419
Ami.DG	Mongolian_Bijie	Mbuti.DG	0.312741	0.003343	93.54	164252
Taiwan_Gongguan	Mongolian_Bijie	Mbuti.DG	0.312686	0.003897	80.234	101400
Han.DG	Manchu_Bijie	Mbuti.DG	0.312645	0.003397	92.046	163926
She.DG	Mongolian_Bijie	Mbuti.DG	0.312562	0.003408	91.723	164231
Han_Southern	Mongolian_Bijie	Mbuti.DG	0.312531	0.003267	95.66	167005
She.DG	Manchu_Bijie	Mbuti.DG	0.312201	0.003417	91.363	163714
She.DG	Manchu_Jinsha	Mbuti.DG	0.312106	0.003401	91.782	163946
Ami.DG	Manchu_Bijie	Mbuti.DG	0.31197	0.003388	92.076	163737
Manchu_Bijie	Mongolian_Bijie	Mbuti.DG	0.311906	0.003271	95.364	165774
Han_Southern	Manchu_Bijie	Mbuti.DG	0.311815	0.003278	95.121	166901
Han.DG	Manchu_Jinsha	Mbuti.DG	0.311807	0.003396	91.805	164150
Ami.DG	Manchu_Jinsha	Mbuti.DG	0.311717	0.003394	91.855	163950
Miao.DG	Manchu_Jinsha	Mbuti.DG	0.311673	0.00336	92.77	163987
Miao.DG	Manchu_Bijie	Mbuti.DG	0.311602	0.00334	93.298	163717
Han_Southern	Manchu_Jinsha	Mbuti.DG	0.31159	0.003292	94.659	166963
Manchu_Jinsha	Mongolian_Bijie	Mbuti.DG	0.31152	0.003288	94.751	165882
Miao.DG	Mongolian_Bijie	Mbuti.DG	0.311314	0.003364	92.545	164275
Miao_Kaili.DG	Mongolian_Bijie	Mbuti.DG	0.311241	0.003291	94.585	164412
Haojiatai_LN	Manchu_Bijie	Mbuti.DG	0.311113	0.003596	86.511	116692
Taiwan_Gongguan	Manchu_Jinsha	Mbuti.DG	0.310872	0.003906	79.594	101233
Han_Beijing	Mongolian_Bijie	Mbuti.DG	0.310861	0.003305	94.066	167506
Haojiatai_LN	Manchu_Jinsha	Mbuti.DG	0.310731	0.003617	85.898	116916
Taiwan_Gongguan	Manchu_Bijie	Mbuti.DG	0.310648	0.003899	79.678	100970
Miao_Kaili.DG	Manchu_Jinsha	Mbuti.DG	0.310593	0.003315	93.702	164157
Miao_Kaili.DG	Manchu_Bijie	Mbuti.DG	0.310522	0.003308	93.877	163947
Han_Beijing	Manchu_Bijie	Mbuti.DG	0.310464	0.003317	93.599	167437
Han_Beijing	Manchu_Jinsha	Mbuti.DG	0.3103	0.003324	93.365	167451
Haojiatai_LN	Mongolian_Bijie	Mbuti.DG	0.31003	0.003595	86.25	117129
Igorot.DG	Mongolian_Bijie	Mbuti.DG	0.310018	0.003414	90.799	164260
Jiaozuoniecun_LBIA	Manchu_Bijie	Mbuti.DG	0.309964	0.003465	89.465	148242
Dai_Xishuangbanna1K	Mongolian_Bijie	Mbuti.DG	0.309951	0.003231	95.944	166937
Atayal.DG	Mongolian_Bijie	Mbuti.DG	0.30973	0.003589	86.291	163832
Pingliangtai_LN	Mongolian_Bijie	Mbuti.DG	0.30971	0.003441	89.994	162893
Taiwan_Hanben	Mongolian_Bijie	Mbuti.DG	0.309694	0.003295	93.991	163973
Jiaozuoniecun_LBIA	Mongolian_Bijie	Mbuti.DG	0.309651	0.003483	88.902	148771
Erdaojingzi_LN	Manchu_Bijie	Mbuti.DG	0.309601	0.003518	88.002	134130
Luoheguxiang_LBIA	Manchu_Jinsha	Mbuti.DG	0.309593	0.003551	87.185	147298
Luoheguxiang_LBIA	Manchu_Bijie	Mbuti.DG	0.309589	0.003513	88.131	147082
Jiaozuoniecun_LBIA	Manchu_Jinsha	Mbuti.DG	0.309574	0.0035	88.442	148485
Luoheguxiang_LBIA	Mongolian_Bijie	Mbuti.DG	0.309536	0.0035	88.434	147640
Jinchankou_LN	Manchu_Jinsha	Mbuti.DG	0.309533	0.003849	80.419	114435
Jinchankou_LN	Manchu_Bijie	Mbuti.DG	0.309517	0.003808	81.283	114268
Tujia.DG	Mongolian_Bijie	Mbuti.DG	0.309492	0.00351	88.187	164274
Pingliangtai_LN	Manchu_Jinsha	Mbuti.DG	0.30935	0.003462	89.348	162591
Wadian_LN	Mongolian_Bijie	Mbuti.DG	0.309249	0.003404	90.844	161798
Erdaojingzi_LN	Manchu_Jinsha	Mbuti.DG	0.309126	0.003533	87.505	134354
Tujia.DG	Manchu_Bijie	Mbuti.DG	0.309073	0.003511	88.024	163788
Dai_Xishuangbanna1K	Manchu_Bijie	Mbuti.DG	0.309027	0.003238	95.443	166838
Xiaowu_MN	Manchu_Bijie	Mbuti.DG	0.309026	0.003392	91.099	159727
Pingliangtai_LN	Manchu_Bijie	Mbuti.DG	0.308975	0.00344	89.827	162384
Tujia.DG	Manchu_Jinsha	Mbuti.DG	0.308906	0.003508	88.059	163961
Dai_Xishuangbanna1K	Manchu_Jinsha	Mbuti.DG	0.308744	0.003256	94.835	166883
Wadian_LN	Manchu_Bijie	Mbuti.DG	0.308717	0.003422	90.205	161234
Igorot.DG	Manchu_Bijie	Mbuti.DG	0.308688	0.003407	90.598	163729
Xiaowu_MN	Manchu_Jinsha	Mbuti.DG	0.308666	0.003426	90.084	159974
Vanuatu_2900BP	Mongolian_Bijie	Mbuti.DG	0.308664	0.007685	40.162	12858
Wadian_LN	Manchu_Jinsha	Mbuti.DG	0.308632	0.00344	89.725	161496
Wanggou_MN	Manchu_Bijie	Mbuti.DG	0.308613	0.003627	85.097	132518
Shimao_LN	Manchu_Bijie	Mbuti.DG	0.308596	0.003351	92.089	161529
Miaozigou_MN	Manchu_Bijie	Mbuti.DG	0.308555	0.004676	65.992	42332
Shimao_LN	Manchu_Jinsha	Mbuti.DG	0.30848	0.003375	91.392	161785
Yi.DG	Manchu_Bijie	Mbuti.DG	0.308414	0.003394	90.882	163769
Erdaojingzi_LN	Mongolian_Bijie	Mbuti.DG	0.308388	0.003519	87.641	134590
Igorot.DG	Manchu_Jinsha	Mbuti.DG	0.308363	0.003413	90.345	163986
Taiwan_Hanben	Manchu_Bijie	Mbuti.DG	0.308346	0.003297	93.512	163587
Jinchankou_LN	Mongolian_Bijie	Mbuti.DG	0.308309	0.003785	81.449	114703
Dacaozi_IA	Manchu_Bijie	Mbuti.DG	0.308276	0.003503	87.997	156769
Atayal.DG	Manchu_Bijie	Mbuti.DG	0.308241	0.003599	85.649	163274
Yi.DG	Manchu_Jinsha	Mbuti.DG	0.30821	0.003403	90.561	164032
Wanggou_MN	Mongolian_Bijie	Mbuti.DG	0.30815	0.003626	84.995	132988
Kinh_HoChiMinh	Mongolian_Bijie	Mbuti.DG	0.308058	0.003286	93.739	167530
Taiwan_Hanben	Manchu_Jinsha	Mbuti.DG	0.308034	0.003311	93.035	163803
Haojiatai_LBIA	Mongolian_Bijie	Mbuti.DG	0.308028	0.003669	83.947	124325
Haojiatai_LBIA	Manchu_Bijie	Mbuti.DG	0.307944	0.003626	84.935	123865
Yi.DG	Mongolian_Bijie	Mbuti.DG	0.307943	0.003353	91.855	164371
Dai.DG	Mongolian_Bijie	Mbuti.DG	0.307935	0.003346	92.035	164719
Atayal.DG	Manchu_Jinsha	Mbuti.DG	0.307825	0.003616	85.122	163546
Xiaowu_MN	Mongolian_Bijie	Mbuti.DG	0.307785	0.003432	89.681	160304
Dacaozi_IA	Mongolian_Bijie	Mbuti.DG	0.307677	0.003469	88.696	157303
Wanggou_MN	Manchu_Jinsha	Mbuti.DG	0.307653	0.003659	84.071	132744
Shimao_LN	Mongolian_Bijie	Mbuti.DG	0.307636	0.003345	91.962	162102
Dacaozi_IA	Manchu_Jinsha	Mbuti.DG	0.307389	0.003499	87.86	157044
Kinh.DG	Mongolian_Bijie	Mbuti.DG	0.30734	0.003408	90.173	164319
Naxi.DG	Manchu_Bijie	Mbuti.DG	0.307327	0.00336	91.468	163986
Miaozigou_MN	Manchu_Jinsha	Mbuti.DG	0.307268	0.004682	65.635	42402
Kinh.DG	Manchu_Bijie	Mbuti.DG	0.30725	0.003411	90.084	163805
Naxi.DG	Manchu_Jinsha	Mbuti.DG	0.307225	0.003372	91.114	164211
Naxi.DG	Mongolian_Bijie	Mbuti.DG	0.307205	0.003356	91.538	164504
Kinabatagan_His	Mongolian_Bijie	Mbuti.DG	0.307176	0.004237	72.495	66612
Kinh_HoChiMinh	Manchu_Bijie	Mbuti.DG	0.30709	0.003301	93.021	167461
Longtoushan_BA	Mongolian_Bijie	Mbuti.DG	0.307035	0.003869	79.352	87954
Longtoushan_BA	Manchu_Bijie	Mbuti.DG	0.306999	0.003927	78.172	87662
Vanuatu_2900BP	Manchu_Jinsha	Mbuti.DG	0.306996	0.007654	40.111	12835
Dai.DG	Manchu_Bijie	Mbuti.DG	0.306949	0.00335	91.613	164274
Kinh_HoChiMinh	Manchu_Jinsha	Mbuti.DG	0.306872	0.003311	92.681	167522
Haojiatai_LBIA	Manchu_Jinsha	Mbuti.DG	0.306871	0.003661	83.812	124096
Dai.DG	Manchu_Jinsha	Mbuti.DG	0.306868	0.003353	91.518	164473
Vanuatu_2900BP	Manchu_Bijie	Mbuti.DG	0.306867	0.007717	39.767	12789
Longtoushan_BA	Manchu_Jinsha	Mbuti.DG	0.306797	0.003913	78.407	87782
NuiNap_BA_all	Mongolian_Bijie	Mbuti.DG	0.306753	0.004028	76.158	78700
Kinh.DG	Manchu_Jinsha	Mbuti.DG	0.30665	0.003411	89.89	164077
Kinabatagan_His	Manchu_Bijie	Mbuti.DG	0.306573	0.004301	71.281	66412
Miaozigou_MN	Mongolian_Bijie	Mbuti.DG	0.306531	0.004656	65.842	42468
Lajia_LN	Manchu_Bijie	Mbuti.DG	0.306413	0.003357	91.267	160899
Mogushan_Xianbei_IA	Manchu_Bijie	Mbuti.DG	0.306365	0.004865	62.978	41005
Bianbian_EN	Manchu_Bijie	Mbuti.DG	0.306312	0.004051	75.617	100602
Kinabatagan_His	Manchu_Jinsha	Mbuti.DG	0.306269	0.004301	71.209	66512
Chuanyun_H	Manchu_Bijie	Mbuti.DG	0.306233	0.004624	66.225	45505
Xiaojingshan_EN	Manchu_Bijie	Mbuti.DG	0.305929	0.003952	77.406	81961
Boshan_EN	Manchu_Jinsha	Mbuti.DG	0.305834	0.0037	82.657	138559
Boshan_EN	Mongolian_Bijie	Mbuti.DG	0.305815	0.003728	82.031	138806
Bianbian_EN	Mongolian_Bijie	Mbuti.DG	0.305782	0.004005	76.348	100986
Lajia_LN	Mongolian_Bijie	Mbuti.DG	0.305759	0.003319	92.113	161404
Lajia_LN	Manchu_Jinsha	Mbuti.DG	0.30572	0.003379	90.464	161157
Chuanyun_H	Mongolian_Bijie	Mbuti.DG	0.305676	0.004583	66.702	45697
Xiaojingshan_EN	Mongolian_Bijie	Mbuti.DG	0.305503	0.003922	77.892	82258
Bianbian_EN	Manchu_Jinsha	Mbuti.DG	0.305492	0.004049	75.458	100790
Mogushan_Xianbei_IA	Manchu_Jinsha	Mbuti.DG	0.305461	0.004933	61.918	41103
XiongNu	Manchu_Bijie	Mbuti.DG	0.305403	0.003392	90.033	163601
Tanshishan_LN	Mongolian_Bijie	Mbuti.DG	0.305314	0.004183	72.992	60109
XiongNu	Mongolian_Bijie	Mbuti.DG	0.305173	0.003357	90.908	164158
Boshan_EN	Manchu_Bijie	Mbuti.DG	0.305037	0.003672	83.08	138311
Chuanyun_H	Manchu_Jinsha	Mbuti.DG	0.305034	0.004626	65.939	45602
Banlashan_MN	Mongolian_Bijie	Mbuti.DG	0.304928	0.003535	86.269	162884
XiongNu	Manchu_Jinsha	Mbuti.DG	0.304887	0.003372	90.408	163842
China_Lahu.DG	Manchu_Jinsha	Mbuti.DG	0.304753	0.003366	90.538	164045
NuiNap_BA_all	Manchu_Bijie	Mbuti.DG	0.304743	0.004081	74.671	78406
China_Lahu.DG	Mongolian_Bijie	Mbuti.DG	0.304631	0.003357	90.755	164318
Mogushan_Xianbei_IA	Mongolian_Bijie	Mbuti.DG	0.304627	0.004959	61.432	41183
Xiaojingshan_EN	Manchu_Jinsha	Mbuti.DG	0.30455	0.003924	77.617	82182
Tonga_2500BP	Mongolian_Bijie	Mbuti.DG	0.304481	0.004304	70.75	66175
China_Lahu.DG	Manchu_Bijie	Mbuti.DG	0.304448	0.003353	90.79	163779
Banlashan_MN	Manchu_Jinsha	Mbuti.DG	0.304378	0.003578	85.069	162612
NuiNap_BA_all	Manchu_Jinsha	Mbuti.DG	0.304327	0.004078	74.627	78540
Banlashan_MN	Manchu_Bijie	Mbuti.DG	0.304325	0.003535	86.079	162346
Tanshishan_LN	Manchu_Jinsha	Mbuti.DG	0.303959	0.004211	72.176	60002
Tonga_2500BP	Manchu_Bijie	Mbuti.DG	0.303933	0.004308	70.558	65880
Tonga_2500BP	Manchu_Jinsha	Mbuti.DG	0.303764	0.004285	70.883	66055
Zhalainuoer_EN	Mongolian_Bijie	Mbuti.DG	0.303696	0.005321	57.073	28384
Boisman_MN	Manchu_Bijie	Mbuti.DG	0.303568	0.003343	90.82	148793
Boisman_MN	Mongolian_Bijie	Mbuti.DG	0.303494	0.003339	90.887	149255
Tanshishan_LN	Manchu_Bijie	Mbuti.DG	0.303468	0.00421	72.076	59874
NuiNap_BA_Hc	Mongolian_Bijie	Mbuti.DG	0.303373	0.004625	65.598	46401
Vanuatu_2900BP_all	Mongolian_Bijie	Mbuti.DG	0.303256	0.003968	76.42	67593
Daur.DG	Manchu_Bijie	Mbuti.DG	0.303062	0.00352	86.108	163248
Boisman_MN	Manchu_Jinsha	Mbuti.DG	0.302984	0.003358	90.214	149011
Daur.DG	Manchu_Jinsha	Mbuti.DG	0.302931	0.003532	85.777	163521
Mebrak_2125BP	Manchu_Bijie	Mbuti.DG	0.302903	0.003916	77.355	104978
Xitoucun_LN	Mongolian_Bijie	Mbuti.DG	0.30289	0.00389	77.858	82034
Xiaogao_EN	Manchu_Bijie	Mbuti.DG	0.302848	0.003659	82.761	131715
Xiaogao_EN	Mongolian_Bijie	Mbuti.DG	0.302845	0.003659	82.77	132208
Daur.DG	Mongolian_Bijie	Mbuti.DG	0.302839	0.003534	85.696	163824
Zhalainuoer_EN	Manchu_Bijie	Mbuti.DG	0.302826	0.005338	56.731	28376
Zhalainuoer_EN	Manchu_Jinsha	Mbuti.DG	0.302806	0.005333	56.78	28382
Mongola.DG	Mongolian_Bijie	Mbuti.DG	0.302593	0.003246	93.21	164475
Vanuatu_2900BP_all	Manchu_Jinsha	Mbuti.DG	0.302501	0.004034	74.992	67438
Xiaogao_EN	Manchu_Jinsha	Mbuti.DG	0.302427	0.00366	82.631	131962
DevilsCave_N	Manchu_Bijie	Mbuti.DG	0.302408	0.003389	89.226	163748
Mebrak_2125BP	Manchu_Jinsha	Mbuti.DG	0.302283	0.003895	77.615	105142
Mongola.DG	Manchu_Jinsha	Mbuti.DG	0.302261	0.003259	92.736	164211
Mongola.DG	Manchu_Bijie	Mbuti.DG	0.302161	0.003263	92.599	164001
DevilsCave_N	Mongolian_Bijie	Mbuti.DG	0.302114	0.003359	89.934	164258
Xitoucun_LN	Manchu_Bijie	Mbuti.DG	0.302109	0.003947	76.543	81699
Xibo.DG	Mongolian_Bijie	Mbuti.DG	0.302101	0.003419	88.364	164433
Vanuatu_2900BP_all	Manchu_Bijie	Mbuti.DG	0.302095	0.003978	75.935	67314
DevilsCave_N	Manchu_Jinsha	Mbuti.DG	0.30208	0.003375	89.511	163987
Hezhen.DG	Mongolian_Bijie	Mbuti.DG	0.30177	0.003411	88.47	164408
HonHaiCoTien_His	Mongolian_Bijie	Mbuti.DG	0.30175	0.005198	58.049	35328
ManBac_LN	Manchu_Bijie	Mbuti.DG	0.301698	0.005264	57.309	28489
Mebrak_2125BP	Mongolian_Bijie	Mbuti.DG	0.30168	0.003909	77.174	105317
Xitoucun_LN	Manchu_Jinsha	Mbuti.DG	0.301679	0.003948	76.417	81891
ManBac_LN	Manchu_Jinsha	Mbuti.DG	0.301637	0.005247	57.487	28558
Xibo.DG	Manchu_Bijie	Mbuti.DG	0.301564	0.003434	87.818	163939
Liangdao2_EN	Mongolian_Bijie	Mbuti.DG	0.301562	0.003558	84.76	126644
Hezhen.DG	Manchu_Jinsha	Mbuti.DG	0.301489	0.003462	87.074	164143
NuiNap_BA_Hc	Manchu_Bijie	Mbuti.DG	0.301078	0.004668	64.501	46224
Mongolia_LBA_2_Ulaanzukh	Mongolian_Bijie	Mbuti.DG	0.300981	0.003364	89.463	139813
Sherpa.DG	Manchu_Bijie	Mbuti.DG	0.30098	0.003348	89.888	163892
Hezhen.DG	Manchu_Bijie	Mbuti.DG	0.300955	0.003446	87.324	163913
Xibo.DG	Manchu_Jinsha	Mbuti.DG	0.300943	0.003467	86.806	164200
UstBelaya_N	Manchu_Jinsha	Mbuti.DG	0.300942	0.004044	74.416	75346
Liangdao2_EN	Manchu_Bijie	Mbuti.DG	0.300926	0.003616	83.21	126137
TamHang_Unknown	Manchu_Bijie	Mbuti.DG	0.300905	0.007346	40.96	13434
UstBelaya_N	Manchu_Bijie	Mbuti.DG	0.3007	0.004061	74.04	75223
Mongolia_LBA_2_Ulaanzukh	Manchu_Bijie	Mbuti.DG	0.300665	0.00337	89.224	139397
ManBac_LN	Mongolian_Bijie	Mbuti.DG	0.300537	0.005225	57.522	28608
Oroqen.DG	Manchu_Jinsha	Mbuti.DG	0.300501	0.003352	89.651	164201
Oroqen.DG	Mongolian_Bijie	Mbuti.DG	0.300409	0.003315	90.629	164471
Sherpa.DG	Manchu_Jinsha	Mbuti.DG	0.300408	0.003378	88.929	164172
Tu.DG	Manchu_Bijie	Mbuti.DG	0.300378	0.003405	88.215	164071
Mongolia_LBA_2_Ulaanzukh	Manchu_Jinsha	Mbuti.DG	0.300355	0.003381	88.828	139581
Suogang_LN	Mongolian_Bijie	Mbuti.DG	0.300321	0.007658	39.216	10916
Suogang_LN	Manchu_Bijie	Mbuti.DG	0.30032	0.007674	39.134	10884
Yumin_EN	Manchu_Bijie	Mbuti.DG	0.300318	0.0037	81.163	123824
NuiNap_BA_Hc	Manchu_Jinsha	Mbuti.DG	0.300179	0.004687	64.051	46318
Liangdao2_EN	Manchu_Jinsha	Mbuti.DG	0.300081	0.003636	82.537	126377
HonHaiCoTien_His	Manchu_Jinsha	Mbuti.DG	0.300076	0.005161	58.14	35224
Oroqen.DG	Manchu_Bijie	Mbuti.DG	0.300014	0.003315	90.492	163973
Tu.DG	Mongolian_Bijie	Mbuti.DG	0.300007	0.003378	88.814	164517
HonHaiCoTien_His	Manchu_Bijie	Mbuti.DG	0.299952	0.005191	57.781	35207
Mongolia_N_East	Manchu_Bijie	Mbuti.DG	0.299922	0.003357	89.343	141525
Suogang_LN	Manchu_Jinsha	Mbuti.DG	0.299904	0.00771	38.896	10903
Tu.DG	Manchu_Jinsha	Mbuti.DG	0.299874	0.003417	87.749	164277
Mongolia_N_East	Manchu_Jinsha	Mbuti.DG	0.299706	0.003388	88.464	141760
Chokhopani_2700BP	Manchu_Bijie	Mbuti.DG	0.299619	0.003508	85.407	163218
Chokhopani_2700BP	Manchu_Jinsha	Mbuti.DG	0.299593	0.003502	85.554	163483
TamHang_Unknown	Manchu_Jinsha	Mbuti.DG	0.299591	0.007255	41.292	13442
UstBelaya_N	Mongolian_Bijie	Mbuti.DG	0.299464	0.004037	74.171	75475
SupuHujung_His	Manchu_Jinsha	Mbuti.DG	0.299456	0.006099	49.099	23200
TamHang_Unknown	Mongolian_Bijie	Mbuti.DG	0.299451	0.007283	41.115	13473
Sherpa.DG	Mongolian_Bijie	Mbuti.DG	0.299245	0.003338	89.652	164436
Mongolia_N_East	Mongolian_Bijie	Mbuti.DG	0.299243	0.003367	88.876	142043
Yumin_EN	Manchu_Jinsha	Mbuti.DG	0.299152	0.003756	79.656	124045
Yumin_EN	Mongolian_Bijie	Mbuti.DG	0.298942	0.003753	79.655	124308
HonHaiCoTien_LN	Mongolian_Bijie	Mbuti.DG	0.298835	0.007154	41.773	14447
Chokhopani_2700BP	Mongolian_Bijie	Mbuti.DG	0.298756	0.00348	85.861	163808
Haminmangha_MN	Manchu_Bijie	Mbuti.DG	0.298672	0.003843	77.717	96650
Haminmangha_MN	Mongolian_Bijie	Mbuti.DG	0.298669	0.003837	77.837	97019
SupuHujung_His	Mongolian_Bijie	Mbuti.DG	0.298566	0.006077	49.128	23251
Thai.DG	Mongolian_Bijie	Mbuti.DG	0.298564	0.003368	88.656	164522
Mongolia_N_North	Manchu_Jinsha	Mbuti.DG	0.298448	0.003297	90.517	153061
Mongolia_N_North	Manchu_Bijie	Mbuti.DG	0.298442	0.003291	90.681	152841
ManBac_LN_all	Manchu_Jinsha	Mbuti.DG	0.298397	0.004288	69.583	48507
ManBac_LN_all	Manchu_Bijie	Mbuti.DG	0.298378	0.004273	69.831	48389
ManBac_LN_all	Mongolian_Bijie	Mbuti.DG	0.298375	0.004279	69.723	48591
India_RoopkundC	Mongolian_Bijie	Mbuti.DG	0.29829	0.004377	68.145	60446
Haminmangha_MN	Manchu_Jinsha	Mbuti.DG	0.29823	0.003862	77.231	96760
Samdzong_1500BP	Manchu_Jinsha	Mbuti.DG	0.298166	0.003334	89.439	164032
Samdzong_1500BP	Manchu_Bijie	Mbuti.DG	0.298074	0.003314	89.956	163792
SupuHujung_His	Manchu_Bijie	Mbuti.DG	0.298074	0.006082	49.007	23152
India_RoopkundC	Manchu_Jinsha	Mbuti.DG	0.298017	0.004374	68.138	60343
Mongolia_N_North	Mongolian_Bijie	Mbuti.DG	0.297808	0.003274	90.97	153277
Mongolia_EIA_1_SlabGrave	Manchu_Bijie	Mbuti.DG	0.297774	0.003233	92.103	158557
Thai.DG	Manchu_Bijie	Mbuti.DG	0.297703	0.003362	88.541	163993
Mongolia_EIA_1_SlabGrave	Manchu_Jinsha	Mbuti.DG	0.297586	0.003252	91.518	158806
Thai.DG	Manchu_Jinsha	Mbuti.DG	0.297533	0.003389	87.787	164226
Samdzong_1500BP	Mongolian_Bijie	Mbuti.DG	0.297253	0.003317	89.615	164320
Tibetan.DG	Manchu_Bijie	Mbuti.DG	0.297236	0.003346	88.836	163971
Mongolia_EIA_1_SlabGrave	Mongolian_Bijie	Mbuti.DG	0.297137	0.00323	91.991	159007
India_RoopkundC	Manchu_Bijie	Mbuti.DG	0.297113	0.004382	67.809	60196
Tibetan.DG	Manchu_Jinsha	Mbuti.DG	0.296921	0.00337	88.11	164191
Tibetan.DG	Mongolian_Bijie	Mbuti.DG	0.296862	0.0033	89.95	164528
NamTun_LN	Manchu_Jinsha	Mbuti.DG	0.296853	0.006301	47.114	21956
HonHaiCoTien_LN	Manchu_Jinsha	Mbuti.DG	0.29668	0.007237	40.993	14396
NamTun_LN	Mongolian_Bijie	Mbuti.DG	0.296525	0.006245	47.482	22005
HonHaiCoTien_LN	Manchu_Bijie	Mbuti.DG	0.296483	0.00727	40.784	14366
NuiNap_BA	Mongolian_Bijie	Mbuti.DG	0.296439	0.004274	69.356	51503
NamTun_LN	Manchu_Bijie	Mbuti.DG	0.296327	0.006336	46.765	21916
Russia_Shamanka_EN	Manchu_Jinsha	Mbuti.DG	0.295996	0.003266	90.638	164739
Russia_Shamanka_EN	Manchu_Bijie	Mbuti.DG	0.295955	0.003237	91.419	164542
NuiNap_BA	Manchu_Jinsha	Mbuti.DG	0.295891	0.004329	68.347	51448
NuiNap_BA	Manchu_Bijie	Mbuti.DG	0.295881	0.004295	68.884	51381
Mongolia_EIA_7_Xiongnu	Mongolian_Bijie	Mbuti.DG	0.295574	0.003716	79.534	117836
Burmese.DG	Mongolian_Bijie	Mbuti.DG	0.295386	0.00326	90.616	164657
Russia_Shamanka_EN	Mongolian_Bijie	Mbuti.DG	0.29533	0.003235	91.287	165004
Liangdao1_EN	Mongolian_Bijie	Mbuti.DG	0.295082	0.004577	64.477	54556
Burmese.DG	Manchu_Jinsha	Mbuti.DG	0.294778	0.003274	90.031	164351
Mongolia_EIA_7_Xiongnu	Manchu_Bijie	Mbuti.DG	0.294768	0.003719	79.255	117416
Burmese.DG	Manchu_Bijie	Mbuti.DG	0.294678	0.00327	90.104	164161
Wuqi_EN	Manchu_Jinsha	Mbuti.DG	0.294609	0.005663	52.021	29252
Wuqi_EN	Manchu_Bijie	Mbuti.DG	0.294574	0.005624	52.381	29226
Mongolia_EIA_7_Xiongnu	Manchu_Jinsha	Mbuti.DG	0.294058	0.003747	78.474	117632
GuaCha_LN	Mongolian_Bijie	Mbuti.DG	0.293977	0.00364	80.755	129967
GuaCha_LN	Manchu_Bijie	Mbuti.DG	0.293931	0.003687	79.728	129485
MaiDaDieu_LN	Mongolian_Bijie	Mbuti.DG	0.293867	0.005069	57.969	33840
Wuqi_EN	Mongolian_Bijie	Mbuti.DG	0.293854	0.005658	51.934	29346
Mongolia_IA_Xianbei	Manchu_Bijie	Mbuti.DG	0.293815	0.003769	77.953	119881
Mongolia_IA_Xianbei	Manchu_Jinsha	Mbuti.DG	0.293719	0.003767	77.969	120056
Qihe_EN	Mongolian_Bijie	Mbuti.DG	0.293695	0.0047	62.487	48055
TamPaPing_LNBA	Manchu_Jinsha	Mbuti.DG	0.293693	0.003697	79.446	118829
GuaCha_LN	Manchu_Jinsha	Mbuti.DG	0.29356	0.003667	80.044	129722
Liangdao1_EN	Manchu_Bijie	Mbuti.DG	0.293501	0.004594	63.888	54298
Mongolia_IA_Xianbei	Mongolian_Bijie	Mbuti.DG	0.293474	0.00373	78.675	120321
TamPaPing_LNBA	Manchu_Bijie	Mbuti.DG	0.293432	0.003725	78.764	118589
Qihe_EN	Manchu_Bijie	Mbuti.DG	0.293431	0.004768	61.54	47862
TamPaPing_LNBA	Mongolian_Bijie	Mbuti.DG	0.293417	0.003669	79.983	119026
MaiDaDieu_LN	Manchu_Bijie	Mbuti.DG	0.293207	0.005053	58.03	33762
Qihe_EN	Manchu_Jinsha	Mbuti.DG	0.292923	0.004763	61.498	47983
Liangdao1_EN	Manchu_Jinsha	Mbuti.DG	0.292314	0.004614	63.349	54423
Mongolia_EIA_3	Mongolian_Bijie	Mbuti.DG	0.292177	0.003736	78.212	110371
Mongolia_EIA_3	Manchu_Jinsha	Mbuti.DG	0.291945	0.003726	78.346	110137
LongLongRak_IA	Mongolian_Bijie	Mbuti.DG	0.29194	0.003725	78.378	91908
MaiDaDieu_LN	Manchu_Jinsha	Mbuti.DG	0.291859	0.005075	57.508	33815
Mongolia_EIA_3	Manchu_Bijie	Mbuti.DG	0.291818	0.003735	78.122	109966
LongLongRak_IA	Manchu_Jinsha	Mbuti.DG	0.291375	0.003739	77.927	91771
LongLongRak_IA	Manchu_Bijie	Mbuti.DG	0.291166	0.003732	78.016	91631
UstBelaya_EBA	Manchu_Bijie	Mbuti.DG	0.28976	0.003319	87.307	160773
TamHang_BA	Manchu_Bijie	Mbuti.DG	0.289497	0.004625	62.6	45225
UstBelaya_EBA	Manchu_Jinsha	Mbuti.DG	0.289294	0.003329	86.899	161002
Russia_UstBelaya_Angara	Manchu_Bijie	Mbuti.DG	0.289244	0.00324	89.265	157201
Russia_Shamanka_EBA	Mongolian_Bijie	Mbuti.DG	0.288918	0.003431	84.2	148914
Russia_UstBelaya_Angara	Manchu_Jinsha	Mbuti.DG	0.288913	0.003247	88.971	157377
UstBelaya_EBA	Mongolian_Bijie	Mbuti.DG	0.288912	0.003294	87.705	161316
Russia_Shamanka_EBA	Manchu_Bijie	Mbuti.DG	0.288849	0.00343	84.203	148443
Shirenzigou_IA_E	Manchu_Jinsha	Mbuti.DG	0.28883	0.006403	45.108	16089
TamHang_BA	Mongolian_Bijie	Mbuti.DG	0.2888	0.004529	63.766	45429
Mongolia_LBA_4_CenterWest	Manchu_Bijie	Mbuti.DG	0.28875	0.003174	90.976	159066
Mongolia_Medieval	Mongolian_Bijie	Mbuti.DG	0.288638	0.004248	67.953	78567
Mongolia_LBA_4_CenterWest	Manchu_Jinsha	Mbuti.DG	0.288547	0.003205	90.038	159240
Russia_UstBelaya_Angara	Mongolian_Bijie	Mbuti.DG	0.288497	0.003207	89.972	157634
Mongolia_Medieval	Manchu_Jinsha	Mbuti.DG	0.288366	0.004245	67.934	78459
TamHang_BA	Manchu_Jinsha	Mbuti.DG	0.288366	0.00461	62.557	45289
Mongolia_Medieval	Manchu_Bijie	Mbuti.DG	0.288197	0.00423	68.14	78275
Mongolia_LBA_4_CenterWest	Mongolian_Bijie	Mbuti.DG	0.288153	0.003175	90.756	159383
Russia_Shamanka_EBA	Manchu_Jinsha	Mbuti.DG	0.288132	0.003465	83.146	148636
Shirenzigou_IA_E	Manchu_Bijie	Mbuti.DG	0.288115	0.006365	45.263	16078
Russia_UstIda_EBA	Manchu_Jinsha	Mbuti.DG	0.28807	0.003478	82.828	122345
Russia_UstIda_EBA	Manchu_Bijie	Mbuti.DG	0.288004	0.003484	82.672	122189
Russia_OldBeringSea_Ekven	Manchu_Bijie	Mbuti.DG	0.287674	0.003187	90.265	161369
Russia_OldBeringSea_Ekven	Manchu_Jinsha	Mbuti.DG	0.287394	0.003206	89.639	161543
Russia_OldBeringSea_Ekven	Mongolian_Bijie	Mbuti.DG	0.287255	0.003177	90.426	161775
Russia_UstIda_EBA	Mongolian_Bijie	Mbuti.DG	0.286898	0.00349	82.201	122553
Shirenzigou_IA_E	Mongolian_Bijie	Mbuti.DG	0.286194	0.006527	43.846	16116
Mongolia_BA_1	Manchu_Bijie	Mbuti.DG	0.285998	0.003749	76.288	122932
Mongolia_BA_1	Mongolian_Bijie	Mbuti.DG	0.285954	0.003764	75.974	123353
Mongolia_EBA_1_Ulgii	Manchu_Bijie	Mbuti.DG	0.285881	0.003321	86.077	145706
Mongolia_BA_1	Manchu_Jinsha	Mbuti.DG	0.285668	0.003755	76.073	123163
Mongolia_EBA_1_Ulgii	Manchu_Jinsha	Mbuti.DG	0.285615	0.00333	85.777	145931
Russia_OldBeringSea_Uelen	Manchu_Bijie	Mbuti.DG	0.285461	0.003342	85.423	143675
Mongolia_EBA_1_Ulgii	Mongolian_Bijie	Mbuti.DG	0.285323	0.003303	86.394	146193
Khovsgol_LBA	Manchu_Bijie	Mbuti.DG	0.285176	0.003174	89.846	159926
Russia_OldBeringSea_Uelen	Manchu_Jinsha	Mbuti.DG	0.285105	0.003367	84.672	143919
Ekven_IA	Manchu_Bijie	Mbuti.DG	0.285099	0.003221	88.509	163683
Russia_OldBeringSea_Uelen	Mongolian_Bijie	Mbuti.DG	0.285089	0.00333	85.606	144121
Khovsgol_LBA	Manchu_Jinsha	Mbuti.DG	0.285017	0.003195	89.218	160125
Khovsgol_LBA	Mongolian_Bijie	Mbuti.DG	0.285012	0.003157	90.276	160278
Ekven_IA	Manchu_Jinsha	Mbuti.DG	0.284864	0.003247	87.719	163895
Ekven_IA	Mongolian_Bijie	Mbuti.DG	0.28423	0.003207	88.632	164172
UstBelaya_MED	Mongolian_Bijie	Mbuti.DG	0.284116	0.00749	37.93	14236
Mongolia_MBA_1_Munkhkhairkhan	Manchu_Bijie	Mbuti.DG	0.284078	0.003303	86	145789
Mongolia_MBA_1_Munkhkhairkhan	Manchu_Jinsha	Mbuti.DG	0.284031	0.003283	86.511	146012
Mongolia_MBA_1_Munkhkhairkhan	Mongolian_Bijie	Mbuti.DG	0.283775	0.003294	86.159	146287
Russia_UstIda_LN	Manchu_Bijie	Mbuti.DG	0.283774	0.003322	85.427	149701
Russia_UstIda_LN	Manchu_Jinsha	Mbuti.DG	0.283764	0.003317	85.551	149925
Mongolia_BA_2	Manchu_Jinsha	Mbuti.DG	0.283436	0.003956	71.647	82212
Russia_UstIda_LN	Mongolian_Bijie	Mbuti.DG	0.283308	0.003307	85.666	150208
Mongolia_BA_2	Manchu_Bijie	Mbuti.DG	0.283054	0.003996	70.83	82099
UstBelaya_MED	Manchu_Bijie	Mbuti.DG	0.283041	0.007423	38.132	14164
UstBelaya_MED	Manchu_Jinsha	Mbuti.DG	0.28304	0.007447	38.007	14211
Mongolia_Mongol	Mongolian_Bijie	Mbuti.DG	0.282789	0.003495	80.921	129637
Mongolia_BA_2	Mongolian_Bijie	Mbuti.DG	0.282628	0.003968	71.223	82376
Mongolia_Mongol	Manchu_Jinsha	Mbuti.DG	0.282533	0.003523	80.198	129406
Mongolia_Mongol	Manchu_Bijie	Mbuti.DG	0.282307	0.003518	80.255	129240
Kusunda.DG	Manchu_Jinsha	Mbuti.DG	0.274948	0.003236	84.97	164470
Kusunda.DG	Manchu_Bijie	Mbuti.DG	0.274746	0.003211	85.554	164254
Kusunda.DG	Mongolian_Bijie	Mbuti.DG	0.274719	0.003196	85.969	164741
LoyangUjung_IA2	Manchu_Jinsha	Mbuti.DG	0.273988	0.006797	40.312	14029
LoyangUjung_IA2	Mongolian_Bijie	Mbuti.DG	0.273417	0.006759	40.453	14029
LoyangUjung_IA2	Manchu_Bijie	Mbuti.DG	0.272784	0.006809	40.064	13995
Vanuatu_2350BP	Mongolian_Bijie	Mbuti.DG	0.271737	0.005172	52.538	33818
Mongolia_MBA_2_Munkhkhairkhan	Manchu_Bijie	Mbuti.DG	0.271651	0.003644	74.555	121205
Mongolia_MBA_2_Munkhkhairkhan	Manchu_Jinsha	Mbuti.DG	0.271634	0.003668	74.061	121430
Mongolia_MBA_2_Munkhkhairkhan	Mongolian_Bijie	Mbuti.DG	0.270999	0.003619	74.875	121658
Vanuatu_2350BP	Manchu_Jinsha	Mbuti.DG	0.270814	0.005121	52.886	33767
Vanuatu_2350BP	Manchu_Bijie	Mbuti.DG	0.269899	0.005132	52.596	33671
Kazakh.DG	Mongolian_Bijie	Mbuti.DG	0.268811	0.003241	82.942	165038
Kazakh.DG	Manchu_Jinsha	Mbuti.DG	0.26867	0.003271	82.141	164817
Kazakh.DG	Manchu_Bijie	Mbuti.DG	0.268516	0.003271	82.092	164625
Khonda_Dora.DG	Manchu_Bijie	Mbuti.DG	0.263216	0.003151	83.536	163898
Khonda_Dora.DG	Mongolian_Bijie	Mbuti.DG	0.263091	0.003144	83.689	164389
Khonda_Dora.DG	Manchu_Jinsha	Mbuti.DG	0.263014	0.003138	83.821	164116
Uyghur.DG	Manchu_Bijie	Mbuti.DG	0.26117	0.00309	84.525	165916
Uyghur.DG	Mongolian_Bijie	Mbuti.DG	0.261159	0.003088	84.576	166273
Uyghur.DG	Manchu_Jinsha	Mbuti.DG	0.261113	0.003095	84.357	166128
Shirenzigou_IA	Manchu_Jinsha	Mbuti.DG	0.260308	0.003442	75.621	115459
Shirenzigou_IA	Manchu_Bijie	Mbuti.DG	0.260146	0.003448	75.445	115292
Shirenzigou_IA	Mongolian_Bijie	Mbuti.DG	0.259768	0.003403	76.34	115657
ONG	Manchu_Jinsha	Mbuti.DG	0.259345	0.002984	86.9	161205
ONG	Manchu_Bijie	Mbuti.DG	0.259269	0.002971	87.273	161069
Russia_BA_Okunevo	Manchu_Bijie	Mbuti.DG	0.259248	0.003028	85.618	165872
ONG	Mongolian_Bijie	Mbuti.DG	0.259149	0.00297	87.267	161404
Russia_BA_Okunevo	Mongolian_Bijie	Mbuti.DG	0.25898	0.003034	85.369	166228
Russia_BA_Okunevo	Manchu_Jinsha	Mbuti.DG	0.258968	0.00303	85.48	165985
Kazakhstan_CentralSteppe_EMBA	Manchu_Bijie	Mbuti.DG	0.25776	0.003185	80.924	164329
Kazakhstan_CentralSteppe_EMBA	Mongolian_Bijie	Mbuti.DG	0.257726	0.003167	81.374	164838
Kazakhstan_CentralSteppe_EMBA	Manchu_Jinsha	Mbuti.DG	0.257397	0.003157	81.523	164546
Mongolia_EIA_5	Manchu_Jinsha	Mbuti.DG	0.257163	0.003622	70.999	108935
Mongolia_EIA_5	Manchu_Bijie	Mbuti.DG	0.256568	0.003613	71.008	108772
Vanuatu_2500BP	Mongolian_Bijie	Mbuti.DG	0.256564	0.00346	74.143	109243
Mongolia_EIA_5	Mongolian_Bijie	Mbuti.DG	0.256521	0.003616	70.936	109128
Kazakhstan_CentralSaka	Mongolian_Bijie	Mbuti.DG	0.256453	0.003089	83.024	160520
Kazakhstan_CentralSaka	Manchu_Bijie	Mbuti.DG	0.256435	0.003081	83.218	160068
Onge.DG	Manchu_Jinsha	Mbuti.DG	0.256425	0.003047	84.159	164433
Kazakhstan_CentralSaka	Manchu_Jinsha	Mbuti.DG	0.256138	0.003091	82.854	160257
Onge.DG	Manchu_Bijie	Mbuti.DG	0.255882	0.003029	84.478	164248
Onge.DG	Mongolian_Bijie	Mbuti.DG	0.255785	0.003064	83.493	164707
Mongolia_EIA_4_Sagly	Manchu_Bijie	Mbuti.DG	0.25555	0.002965	86.189	161922
Mongolia_EIA_4_Sagly	Mongolian_Bijie	Mbuti.DG	0.255527	0.002962	86.272	162211
Vanuatu_2500BP	Manchu_Jinsha	Mbuti.DG	0.255369	0.003443	74.163	109038
Mongolia_EIA_4_Sagly	Manchu_Jinsha	Mbuti.DG	0.255278	0.002966	86.069	162022
Vanuatu_2500BP	Manchu_Bijie	Mbuti.DG	0.255242	0.003441	74.174	108837
China_Tianyuan	Manchu_Bijie	Mbuti.DG	0.253996	0.003478	73.02	127104
China_Tianyuan	Mongolian_Bijie	Mbuti.DG	0.253202	0.003491	72.535	127538
Mongolia_EIA_6_Pazyryk	Mongolian_Bijie	Mbuti.DG	0.253167	0.003346	75.661	119674
China_Tianyuan	Manchu_Jinsha	Mbuti.DG	0.252844	0.003524	71.746	127313
Mongolia_EIA_6_Pazyryk	Manchu_Bijie	Mbuti.DG	0.252676	0.003368	75.013	119249
Mongolia_EIA_6_Pazyryk	Manchu_Jinsha	Mbuti.DG	0.252211	0.003374	74.741	119469
GuaCha_Hoabinhian	Manchu_Bijie	Mbuti.DG	0.252037	0.006613	38.115	15156
Mongolia_EIA_2	Mongolian_Bijie	Mbuti.DG	0.251831	0.003575	70.447	117324
Mongolia_EIA_2	Manchu_Jinsha	Mbuti.DG	0.251621	0.003612	69.66	117121
Mongolia_LBA_5_CenterWest	Mongolian_Bijie	Mbuti.DG	0.250971	0.003172	79.13	152237
Mongolia_EIA_2	Manchu_Bijie	Mbuti.DG	0.250653	0.003606	69.508	116906
Mongolia_LBA_5_CenterWest	Manchu_Bijie	Mbuti.DG	0.25049	0.003185	78.636	151765
Mongolia_LBA_5_CenterWest	Manchu_Jinsha	Mbuti.DG	0.250383	0.0032	78.25	151948
GuaCha_Hoabinhian	Manchu_Jinsha	Mbuti.DG	0.250243	0.006544	38.238	15152
PhaFaen_Hoabinhian	Mongolian_Bijie	Mbuti.DG	0.249482	0.003964	62.934	63997
GuaCha_Hoabinhian	Mongolian_Bijie	Mbuti.DG	0.249134	0.006554	38.011	15192
PhaFaen_Hoabinhian	Manchu_Jinsha	Mbuti.DG	0.248965	0.003966	62.782	63842
PhaFaen_Hoabinhian	Manchu_Bijie	Mbuti.DG	0.248671	0.003958	62.83	63760
Kazakhstan_Botai	Manchu_Jinsha	Mbuti.DG	0.243987	0.003397	71.817	149146
Shirenzigou_IA_W	Mongolian_Bijie	Mbuti.DG	0.243719	0.004292	56.788	49824
Kazakhstan_Botai	Manchu_Bijie	Mbuti.DG	0.243696	0.003422	71.22	148878
Madiga.DG	Manchu_Jinsha	Mbuti.DG	0.243527	0.002898	84.038	165309
Madiga.DG	Manchu_Bijie	Mbuti.DG	0.243477	0.002907	83.749	165139
Kazakhstan_Botai	Mongolian_Bijie	Mbuti.DG	0.243409	0.003444	70.679	149373
Relli.DG	Manchu_Jinsha	Mbuti.DG	0.243291	0.00287	84.781	165296
Relli.DG	Mongolian_Bijie	Mbuti.DG	0.243284	0.00284	85.674	165538
Kapu.DG	Manchu_Bijie	Mbuti.DG	0.243283	0.002902	83.825	165155
Relli.DG	Manchu_Bijie	Mbuti.DG	0.243238	0.002867	84.833	165117
Kapu.DG	Manchu_Jinsha	Mbuti.DG	0.243167	0.002895	83.987	165351
Kapu.DG	Mongolian_Bijie	Mbuti.DG	0.243086	0.002895	83.974	165605
Shirenzigou_IA_W	Manchu_Jinsha	Mbuti.DG	0.243017	0.004302	56.485	49761
Madiga.DG	Mongolian_Bijie	Mbuti.DG	0.242986	0.002886	84.189	165586
Kazakhstan_Dali_EBA	Manchu_Jinsha	Mbuti.DG	0.242434	0.003529	68.689	113239
Kazakhstan_Dali_EBA	Manchu_Bijie	Mbuti.DG	0.242341	0.003529	68.673	113052
Shirenzigou_IA_W	Manchu_Bijie	Mbuti.DG	0.241977	0.004325	55.954	49678
Mala.DG	Manchu_Jinsha	Mbuti.DG	0.241718	0.002937	82.307	165362
Mala.DG	Mongolian_Bijie	Mbuti.DG	0.241569	0.00292	82.73	165522
Mala.DG	Manchu_Bijie	Mbuti.DG	0.241547	0.00292	82.73	165160
Kazakhstan_Dali_EBA	Mongolian_Bijie	Mbuti.DG	0.241492	0.003502	68.951	113450
Irula.DG	Mongolian_Bijie	Mbuti.DG	0.240669	0.002926	82.256	165517
Irula.DG	Manchu_Jinsha	Mbuti.DG	0.240608	0.002938	81.892	165306
Irula.DG	Manchu_Bijie	Mbuti.DG	0.240568	0.002956	81.376	165119
Yadava.DG	Mongolian_Bijie	Mbuti.DG	0.239362	0.00299	80.054	165614
Yadava.DG	Manchu_Bijie	Mbuti.DG	0.239037	0.002989	79.965	165168
Yadava.DG	Manchu_Jinsha	Mbuti.DG	0.238955	0.003003	79.576	165320
Indian	Mongolian_Bijie	Mbuti.DG	0.238675	0.003164	75.441	164444
Indian	Manchu_Bijie	Mbuti.DG	0.238401	0.003174	75.104	163917
Indian	Manchu_Jinsha	Mbuti.DG	0.23811	0.003178	74.925	164128
Mongolia_EBA_2_Chemurchek	Mongolian_Bijie	Mbuti.DG	0.237895	0.003239	73.445	134081
Mongolia_EBA_2_Chemurchek	Manchu_Bijie	Mbuti.DG	0.23765	0.003224	73.714	133660
Mongolia_EBA_2_Chemurchek	Manchu_Jinsha	Mbuti.DG	0.237315	0.003231	73.444	133850
India_RoopkundA	Manchu_Jinsha	Mbuti.DG	0.235996	0.002845	82.947	148833
India_RoopkundA	Mongolian_Bijie	Mbuti.DG	0.235955	0.002846	82.906	149033
India_RoopkundA	Manchu_Bijie	Mbuti.DG	0.235779	0.002853	82.656	148723
Brahmin.DG	Mongolian_Bijie	Mbuti.DG	0.233818	0.002982	78.411	165799
Brahmin.DG	Manchu_Jinsha	Mbuti.DG	0.23379	0.002999	77.946	165600
Brahmin.DG	Manchu_Bijie	Mbuti.DG	0.233337	0.003025	77.143	165463
Russia_Sarmatian	Manchu_Bijie	Mbuti.DG	0.23137	0.003012	76.805	141793
Russia_Sarmatian	Manchu_Jinsha	Mbuti.DG	0.231102	0.003021	76.497	141999
Russia_Sarmatian	Mongolian_Bijie	Mbuti.DG	0.230707	0.003025	76.256	142199
Iran_BA2_ShahrISokhta	Manchu_Bijie	Mbuti.DG	0.22956	0.003207	71.589	114845
Iran_BA2_ShahrISokhta	Mongolian_Bijie	Mbuti.DG	0.228688	0.003159	72.394	115250
Iran_BA2_ShahrISokhta	Manchu_Jinsha	Mbuti.DG	0.22857	0.003197	71.5	114983
Kazakhstan_EBA_Yamnaya	Mongolian_Bijie	Mbuti.DG	0.22738	0.003108	73.158	164650
Yamnaya_Samara_EBA	Mongolian_Bijie	Mbuti.DG	0.227132	0.002818	80.614	159564
Russia_Andronovo	Manchu_Bijie	Mbuti.DG	0.227107	0.002956	76.84	163801
Russia_Andronovo	Manchu_Jinsha	Mbuti.DG	0.227017	0.002967	76.506	164011
Kazakhstan_EBA_Yamnaya	Manchu_Jinsha	Mbuti.DG	0.22699	0.003162	71.776	164352
Russia_Andronovo	Mongolian_Bijie	Mbuti.DG	0.22697	0.002954	76.826	164274
Yamnaya_Samara_EBA	Manchu_Bijie	Mbuti.DG	0.226921	0.002832	80.139	159214
Kazakhstan_EBA_Yamnaya	Manchu_Bijie	Mbuti.DG	0.226884	0.003126	72.584	164124
Yamnaya_Samara_EBA	Manchu_Jinsha	Mbuti.DG	0.226817	0.002841	79.824	159386
Russia_Afanasievo	Mongolian_Bijie	Mbuti.DG	0.226578	0.002779	81.542	165694
Russia_Afanasievo	Manchu_Bijie	Mbuti.DG	0.226483	0.002794	81.054	165431
Russia_Afanasievo	Manchu_Jinsha	Mbuti.DG	0.22641	0.002784	81.334	165505
Russia_Srubnaya_Alakul	Mongolian_Bijie	Mbuti.DG	0.225793	0.002802	80.586	166832
Russia_Srubnaya_Alakul	Manchu_Bijie	Mbuti.DG	0.225783	0.002783	81.136	166560
Russia_Srubnaya_Alakul	Manchu_Jinsha	Mbuti.DG	0.22577	0.002796	80.758	166703
Kazakhstan_Andronovo	Manchu_Bijie	Mbuti.DG	0.225612	0.004201	53.709	54599
Yamnaya_Kalmykia_EBA	Mongolian_Bijie	Mbuti.DG	0.224782	0.002896	77.623	156169
Russia_Srubnaya	Mongolian_Bijie	Mbuti.DG	0.224761	0.002841	79.116	163301
Russia_Srubnaya	Manchu_Jinsha	Mbuti.DG	0.22452	0.002842	78.993	163119
Russia_MLBA_Sintashta	Mongolian_Bijie	Mbuti.DG	0.224483	0.002738	81.984	165317
Yamnaya_Kalmykia_EBA	Manchu_Bijie	Mbuti.DG	0.224468	0.00289	77.681	155759
Russia_MLBA_Sintashta	Manchu_Bijie	Mbuti.DG	0.224443	0.002744	81.798	165039
Russia_Srubnaya	Manchu_Bijie	Mbuti.DG	0.224396	0.002848	78.79	162934
Russia_MLBA_Sintashta	Manchu_Jinsha	Mbuti.DG	0.224238	0.00275	81.54	165138
Yamnaya_Kalmykia_EBA	Manchu_Jinsha	Mbuti.DG	0.22407	0.002909	77.027	155943
Kazakhstan_Andronovo	Manchu_Jinsha	Mbuti.DG	0.224054	0.004158	53.891	54700
Kazakhstan_Andronovo	Mongolian_Bijie	Mbuti.DG	0.224048	0.004131	54.233	54769
Iran_BA1_ShahrISokhta	Mongolian_Bijie	Mbuti.DG	0.223976	0.002931	76.429	137374
Iran_BA1_ShahrISokhta	Manchu_Bijie	Mbuti.DG	0.223839	0.002939	76.168	137048
Iran_BA1_ShahrISokhta	Manchu_Jinsha	Mbuti.DG	0.223474	0.002922	76.482	137201
Russia_Alan	Mongolian_Bijie	Mbuti.DG	0.222895	0.00296	75.308	164485
Russia_Alan	Manchu_Bijie	Mbuti.DG	0.222669	0.002977	74.791	164048
Russia_Alan	Manchu_Jinsha	Mbuti.DG	0.222612	0.002983	74.634	164282
Russia_Sintashta_MLBA	Manchu_Bijie	Mbuti.DG	0.221561	0.002971	74.581	142291
Russia_Sintashta_MLBA	Manchu_Jinsha	Mbuti.DG	0.221511	0.002968	74.632	142433
Iran_IA_HajjiFiruz	Mongolian_Bijie	Mbuti.DG	0.221371	0.003799	58.266	70924
Russia_Sintashta_MLBA	Mongolian_Bijie	Mbuti.DG	0.221324	0.00293	75.536	142677
Iran_Historic_GanjDareh	Mongolian_Bijie	Mbuti.DG	0.221143	0.003322	66.563	114711
Iran_IA_HajjiFiruz	Manchu_Bijie	Mbuti.DG	0.221093	0.003858	57.309	70679
Iran_Historic_GanjDareh	Manchu_Bijie	Mbuti.DG	0.220578	0.003366	65.54	114306
Iran_Historic_GanjDareh	Manchu_Jinsha	Mbuti.DG	0.220185	0.003353	65.676	114475
Iranian.DG	Mongolian_Bijie	Mbuti.DG	0.219932	0.002791	78.809	166199
Iran_IA_HajjiFiruz	Manchu_Jinsha	Mbuti.DG	0.219919	0.003829	57.429	70787
Iranian.DG	Manchu_Bijie	Mbuti.DG	0.219595	0.002822	77.828	165781
Iran_BA_HajjiFiruz	Manchu_Bijie	Mbuti.DG	0.219582	0.00319	68.825	126754
Iran_BA_HajjiFiruz	Manchu_Jinsha	Mbuti.DG	0.219509	0.003185	68.929	126988
Iran_BA_HajjiFiruz	Mongolian_Bijie	Mbuti.DG	0.219478	0.003189	68.825	127202
Iranian.DG	Manchu_Jinsha	Mbuti.DG	0.21931	0.002824	77.646	165928
India_RoopkundB	Mongolian_Bijie	Mbuti.DG	0.219232	0.002858	76.708	153730
Iran_IA_Hasanlu	Manchu_Jinsha	Mbuti.DG	0.219123	0.003315	66.097	141372
Iran_IA_Hasanlu	Mongolian_Bijie	Mbuti.DG	0.219123	0.003341	65.578	141643
Iran_IA_Hasanlu	Manchu_Bijie	Mbuti.DG	0.218762	0.003351	65.278	141196
India_RoopkundB	Manchu_Jinsha	Mbuti.DG	0.218734	0.002862	76.437	153538
India_RoopkundB	Manchu_Bijie	Mbuti.DG	0.218682	0.002867	76.279	153394
Iran_C_TepeHissar	Manchu_Bijie	Mbuti.DG	0.218315	0.002855	76.469	143514
Iran_C_TepeHissar	Mongolian_Bijie	Mbuti.DG	0.218254	0.002846	76.701	143838
Iran_C_TepeHissar	Manchu_Jinsha	Mbuti.DG	0.217787	0.002846	76.524	143646
Iran_C_SehGabi	Mongolian_Bijie	Mbuti.DG	0.217132	0.002787	77.913	149135
Anatolia_N	Mongolian_Bijie	Mbuti.DG	0.217058	0.002768	78.41	168624
Iran_C_SehGabi	Manchu_Bijie	Mbuti.DG	0.216863	0.002789	77.756	148761
Iran_C_HajjiFiruz	Manchu_Bijie	Mbuti.DG	0.216814	0.002951	73.465	148350
Iran_C_HajjiFiruz	Manchu_Jinsha	Mbuti.DG	0.216784	0.002966	73.101	148490
Anatolia_N	Manchu_Bijie	Mbuti.DG	0.216491	0.002774	78.053	168404
Anatolia_N	Manchu_Jinsha	Mbuti.DG	0.216421	0.002788	77.626	168466
Iran_C_HajjiFiruz	Mongolian_Bijie	Mbuti.DG	0.216391	0.002936	73.707	148677
Iran_C_SehGabi	Manchu_Jinsha	Mbuti.DG	0.216313	0.00281	76.991	148930
Iran_GanjDareh_N	Manchu_Bijie	Mbuti.DG	0.215385	0.002821	76.355	153094
Iran_GanjDareh_N	Mongolian_Bijie	Mbuti.DG	0.215123	0.002822	76.243	153483
Iran_GanjDareh_N	Manchu_Jinsha	Mbuti.DG	0.214628	0.002831	75.809	153278
Iran_LN_SehGabi	Manchu_Bijie	Mbuti.DG	0.213979	0.003675	58.221	74880
Iran_LN_SehGabi	Manchu_Jinsha	Mbuti.DG	0.213878	0.003649	58.607	75036
Iran_LN_SehGabi	Mongolian_Bijie	Mbuti.DG	0.21363	0.003602	59.316	75154

## Sheet: Table S2B
Table S2B.Admixture signature of Manchu_Bijie population estimated via admixture-f3-statistics in the form f3(Source1, Source2; Manchu_Bijie).
Source 1	Source 2	Target	f_3	std.err	Z	SNPs
Mogushan_Xianbei_IA	Tonga_2500BP	Manchu_Bijie	-0.004457	0.00402	-1.109	17340
Jinchankou_LN	ManBac_LN_all	Manchu_Bijie	-0.001073	0.002874	-0.373	33890
SupuHujung_His	Yumin_EN	Manchu_Bijie	-0.001694	0.004756	-0.356	16133
Miaozigou_MN	ManBac_LN_all	Manchu_Bijie	-0.000885	0.004611	-0.192	13690
Yumin_EN	Atayal.DG	Manchu_Bijie	-0.000156	0.001743	-0.089	117302
TamHang_BA	Bianbian_EN	Manchu_Bijie	-0.000237	0.003886	-0.061	24587
Wuqi_EN	ManBac_LN_all	Manchu_Bijie	-0.000142	0.005202	-0.027	10452
LoyangUjung_IA2	Chokhopani_2700BP	Manchu_Bijie	-8.6e-05	0.005093	-0.017	13644
Jinchankou_LN	ManBac_LN	Manchu_Bijie	2.3e-05	0.004048	0.006	19987
Wanggou_MN	SupuHujung_His	Manchu_Bijie	7.3e-05	0.003791	0.019	18573
UstBelaya_N	ManBac_LN	Manchu_Bijie	0.000266	0.004941	0.054	13161
Mogushan_Xianbei_IA	Tanshishan_LN	Manchu_Bijie	0.000234	0.00438	0.054	15727
Shirenzigou_IA_E	Atayal.DG	Manchu_Bijie	0.000481	0.003913	0.123	15299
Haminmangha_MN	India_RoopkundC	Manchu_Bijie	0.000508	0.003248	0.156	34646
Chokhopani_2700BP	Suogang_LN	Manchu_Bijie	0.001082	0.005921	0.183	10471
Miaozigou_MN	Taiwan_Gongguan	Manchu_Bijie	0.000802	0.003549	0.226	27428
Longtoushan_BA	NamTun_LN	Manchu_Bijie	0.001263	0.005391	0.234	11738
Mogushan_Xianbei_IA	TamHang_BA	Manchu_Bijie	0.001421	0.005585	0.254	10738
Jinchankou_LN	NamTun_LN	Manchu_Bijie	0.001335	0.004682	0.285	14967
Mongolia_BA_1	Vanuatu_2900BP	Manchu_Bijie	0.001509	0.005261	0.287	11823
Xiaowu_MN	ManBac_LN	Manchu_Bijie	0.001055	0.003494	0.302	27367
Mongolia_EIA_7_Xiongnu	NamTun_LN	Manchu_Bijie	0.001566	0.004916	0.319	15529
Haminmangha_MN	TamHang_BA	Manchu_Bijie	0.001285	0.003766	0.341	26658
Haminmangha_MN	SupuHujung_His	Manchu_Bijie	0.001713	0.00489	0.35	13754
TamHang_Unknown	Boshan_EN	Manchu_Bijie	0.001971	0.005437	0.363	11331
SupuHujung_His	Xiaojingshan_EN	Manchu_Bijie	0.001888	0.0051	0.37	10366
Erdaojingzi_LN	HonHaiCoTien_LN	Manchu_Bijie	0.001823	0.004738	0.385	11741
Mongolia_BA_1	Suogang_LN	Manchu_Bijie	0.002357	0.005646	0.418	10107
Haojiatai_LBIA	HonHaiCoTien_His	Manchu_Bijie	0.001599	0.003596	0.445	26091
Haojiatai_LN	HonHaiCoTien_LN	Manchu_Bijie	0.002307	0.005096	0.453	10482
Jinchankou_LN	GuaCha_LN	Manchu_Bijie	0.000985	0.002167	0.455	88286
Vanuatu_2900BP	Sherpa.DG	Manchu_Bijie	0.001355	0.002916	0.465	12179
Luoheguxiang_LBIA	TamHang_Unknown	Manchu_Bijie	0.002105	0.004433	0.475	11969
Xiaowu_MN	ManBac_LN_all	Manchu_Bijie	0.001214	0.002536	0.479	46516
TamHang_Unknown	Mongolia_BA_1	Manchu_Bijie	0.00295	0.005704	0.517	10256
Jinchankou_LN	Taiwan_Gongguan	Manchu_Bijie	0.001265	0.002419	0.523	69753
SupuHujung_His	Mongolia_EIA_5	Manchu_Bijie	0.002755	0.005121	0.538	13801
Miaozigou_MN	India_RoopkundC	Manchu_Bijie	0.002442	0.0045	0.543	16195
Jiaozuoniecun_LBIA	SupuHujung_His	Manchu_Bijie	0.001983	0.003555	0.558	20597
Miaozigou_MN	Atayal.DG	Manchu_Bijie	0.001322	0.002368	0.558	40102
GuaCha_Hoabinhian	Manchu_Jinsha	Manchu_Bijie	0.000578	0.001029	0.562	15274
GuaCha_LN	Yumin_EN	Manchu_Bijie	0.001245	0.002159	0.577	95786
ManBac_LN	Chuanyun_H	Manchu_Bijie	0.003021	0.005217	0.579	11645
Chokhopani_2700BP	Vanuatu_2900BP	Manchu_Bijie	0.003134	0.005346	0.586	12313
Dacaozi_IA	TamHang_Unknown	Manchu_Bijie	0.002375	0.004031	0.589	12623
SupuHujung_His	Daur.DG	Manchu_Bijie	0.001802	0.003039	0.593	22005
Miaozigou_MN	TamPaPing_LNBA	Manchu_Bijie	0.002093	0.003321	0.63	29721
Mebrak_2125BP	ManBac_LN	Manchu_Bijie	0.002744	0.004105	0.669	19125
Jinchankou_LN	TamHang_BA	Manchu_Bijie	0.002315	0.003416	0.678	30962
TamHang_Unknown	Yumin_EN	Manchu_Bijie	0.004191	0.005977	0.701	10293
Kinabatagan_His	Chuanyun_H	Manchu_Bijie	0.003294	0.004539	0.726	17228
Haojiatai_LN	NamTun_LN	Manchu_Bijie	0.003055	0.004132	0.739	15579
ManBac_LN_all	Chuanyun_H	Manchu_Bijie	0.002854	0.003853	0.741	19034
Miaozigou_MN	NuiNap_BA_Hc	Manchu_Bijie	0.003804	0.005072	0.75	13051
Jiaozuoniecun_LBIA	GuaCha_Hoabinhian	Manchu_Bijie	0.003758	0.004507	0.834	13527
TamHang_Unknown	Mongolia_N_East	Manchu_Bijie	0.003823	0.004541	0.842	11607
SupuHujung_His	Bianbian_EN	Manchu_Bijie	0.004644	0.005515	0.842	12550
Boshan_EN	Suogang_LN	Manchu_Bijie	0.004849	0.005748	0.844	10351
Mongolia_EIA_3	MaiDaDieu_LN	Manchu_Bijie	0.003596	0.004185	0.859	21549
Haojiatai_LN	SupuHujung_His	Manchu_Bijie	0.003748	0.004332	0.865	16035
Jinchankou_LN	India_RoopkundC	Manchu_Bijie	0.002763	0.003185	0.867	41708
UstBelaya_N	NuiNap_BA_Hc	Manchu_Bijie	0.003701	0.004098	0.903	21175
TamHang_Unknown	Russia_UstIda_LN	Manchu_Bijie	0.004317	0.004708	0.917	12003
Banlashan_MN	NamTun_LN	Manchu_Bijie	0.003207	0.003495	0.918	21184
Miaozigou_MN	Tonga_2500BP	Manchu_Bijie	0.003625	0.0039	0.929	18327
GuaCha_LN	Mongolia_EIA_3	Manchu_Bijie	0.002166	0.002316	0.935	84882
Haojiatai_LBIA	TamHang_Unknown	Manchu_Bijie	0.005501	0.005864	0.938	10139
Miaozigou_MN	GuaCha_LN	Manchu_Bijie	0.003029	0.003156	0.96	33062
TamHang_Unknown	DevilsCave_N	Manchu_Bijie	0.00365	0.003797	0.961	13122
GuaCha_LN	Boshan_EN	Manchu_Bijie	0.002179	0.00215	1.013	106617
Russia_UstIda_LN	Vanuatu_2900BP	Manchu_Bijie	0.00474	0.004658	1.017	11335
ManBac_LN	Sherpa.DG	Manchu_Bijie	0.002123	0.002085	1.018	27237
UstBelaya_N	HonHaiCoTien_His	Manchu_Bijie	0.004877	0.00475	1.027	16069
Vanuatu_2350BP	Chuanyun_H	Manchu_Bijie	0.005847	0.005633	1.038	12187
Lajia_LN	ManBac_LN	Manchu_Bijie	0.002563	0.002468	1.039	27427
Jinchankou_LN	Chuanyun_H	Manchu_Bijie	0.003651	0.003509	1.04	31411
LoyangUjung_IA2	Boshan_EN	Manchu_Bijie	0.006026	0.005775	1.043	11349
ManBac_LN	Boshan_EN	Manchu_Bijie	0.003468	0.003313	1.047	26820
Miaozigou_MN	TamHang_BA	Manchu_Bijie	0.006193	0.005797	1.068	11037
Shimao_LN	MaiDaDieu_LN	Manchu_Bijie	0.002815	0.002606	1.08	32514
Shimao_LN	Kinabatagan_His	Manchu_Bijie	0.002119	0.00196	1.081	63927
Xiaowu_MN	HonHaiCoTien_His	Manchu_Bijie	0.003562	0.003234	1.101	33504
PhaFaen_Hoabinhian	Chuanyun_H	Manchu_Bijie	0.005801	0.005157	1.125	15928
TamHang_Unknown	Manchu_Jinsha	Manchu_Bijie	0.00118	0.001048	1.126	13438
Haojiatai_LBIA	India_RoopkundC	Manchu_Bijie	0.003338	0.00293	1.139	47147
Dacaozi_IA	GuaCha_LN	Manchu_Bijie	0.001634	0.001424	1.147	121004
TamHang_BA	Yumin_EN	Manchu_Bijie	0.004062	0.003536	1.149	31533
Jinchankou_LN	TamPaPing_LNBA	Manchu_Bijie	0.00265	0.002303	1.151	80804
Mogushan_Xianbei_IA	TamPaPing_LNBA	Manchu_Bijie	0.003975	0.003444	1.154	28937
SupuHujung_His	Mongolia_EIA_7_Xiongnu	Manchu_Bijie	0.005449	0.004683	1.164	15170
Shirenzigou_IA_E	Xiaowu_MN	Manchu_Bijie	0.005559	0.004765	1.167	15383
Luoheguxiang_LBIA	GuaCha_Hoabinhian	Manchu_Bijie	0.005172	0.004407	1.174	13355
Chokhopani_2700BP	MaiDaDieu_LN	Manchu_Bijie	0.003718	0.003161	1.176	32846
SupuHujung_His	Mongolia_IA_Xianbei	Manchu_Bijie	0.005563	0.00465	1.196	15462
SupuHujung_His	UstBelaya_N	Manchu_Bijie	0.007124	0.005954	1.197	10531
Luoheguxiang_LBIA	NamTun_LN	Manchu_Bijie	0.00447	0.003687	1.212	19331
Mogushan_Xianbei_IA	GuaCha_LN	Manchu_Bijie	0.004051	0.003339	1.213	31694
SupuHujung_His	Mongolia_BA_1	Manchu_Bijie	0.005934	0.004878	1.216	16193
Shirenzigou_IA_E	Kinh.DG	Manchu_Bijie	0.003216	0.002633	1.222	15388
Jinchankou_LN	SupuHujung_His	Manchu_Bijie	0.006042	0.004926	1.226	15814
Suogang_LN	Manchu_Jinsha	Manchu_Bijie	0.001402	0.001138	1.232	10789
MaiDaDieu_LN	Bianbian_EN	Manchu_Bijie	0.005054	0.004079	1.239	19541
Wuzhuangguoliang_LN	Atayal.DG	Manchu_Bijie	0.003786	0.003053	1.24	12011
GuaCha_Hoabinhian	Miao.DG	Manchu_Bijie	0.003317	0.002649	1.252	14465
Miaozigou_MN	Xitoucun_LN	Manchu_Bijie	0.004151	0.00331	1.254	22434
Xiaowu_MN	Vanuatu_2900BP	Manchu_Bijie	0.006622	0.005277	1.255	12241
Miaozigou_MN	NuiNap_BA_all	Manchu_Bijie	0.004897	0.003889	1.259	21903
Miaozigou_MN	Qihe_EN	Manchu_Bijie	0.006506	0.005117	1.271	13370
TamHang_Unknown	Mongolia_LBA_2_Ulaanzukh	Manchu_Bijie	0.005225	0.004106	1.273	11450
Haojiatai_LBIA	LoyangUjung_IA2	Manchu_Bijie	0.007581	0.00593	1.278	10295
Zhalainuoer_EN	Kinabatagan_His	Manchu_Bijie	0.007421	0.005801	1.279	11019
Mongolia_EIA_3	NuiNap_BA	Manchu_Bijie	0.004278	0.003334	1.283	32598
Mogushan_Xianbei_IA	NuiNap_BA_all	Manchu_Bijie	0.005051	0.003928	1.286	20631
Lajia_LN	HonHaiCoTien_LN	Manchu_Bijie	0.004537	0.003514	1.291	13865
Mogushan_Xianbei_IA	Vanuatu_2900BP_all	Manchu_Bijie	0.00493	0.003812	1.293	18056
Banlashan_MN	TamHang_Unknown	Manchu_Bijie	0.005641	0.004342	1.299	13022
Longtoushan_BA	NuiNap_BA_Hc	Manchu_Bijie	0.004486	0.003422	1.311	26856
Tonga_2500BP	Yumin_EN	Manchu_Bijie	0.003201	0.002429	1.318	58981
Longtoushan_BA	ManBac_LN	Manchu_Bijie	0.005434	0.004116	1.32	16981
Wanggou_MN	UstBelaya_MED	Manchu_Bijie	0.006443	0.004847	1.329	11321
TamPaPing_LNBA	Xiaojingshan_EN	Manchu_Bijie	0.002994	0.002238	1.338	57251
Mongolia_N_East	Suogang_LN	Manchu_Bijie	0.005757	0.004265	1.35	10399
Kazakhstan_Andronovo	Manchu_Jinsha	Manchu_Bijie	0.000843	0.000616	1.367	54810
LoyangUjung_IA2	Xiaogao_EN	Manchu_Bijie	0.008204	0.005974	1.373	10710
Luoheguxiang_LBIA	TamHang_BA	Manchu_Bijie	0.003537	0.002571	1.376	39527
TamHang_BA	Manchu_Jinsha	Manchu_Bijie	0.000851	0.000615	1.385	45708
Wuqi_EN	Kinabatagan_His	Manchu_Bijie	0.007379	0.005298	1.393	11419
TamPaPing_LNBA	UstBelaya_MED	Manchu_Bijie	0.00797	0.005686	1.402	10034
Wanggou_MN	TamHang_Unknown	Manchu_Bijie	0.006725	0.004742	1.418	10787
Haojiatai_LBIA	ManBac_LN	Manchu_Bijie	0.005076	0.003578	1.419	23683
Zhalainuoer_EN	Atayal.DG	Manchu_Bijie	0.00407	0.002867	1.419	26840
Haminmangha_MN	NamTun_LN	Manchu_Bijie	0.007542	0.00531	1.42	12993
Mongolia_EIA_7_Xiongnu	HonHaiCoTien_His	Manchu_Bijie	0.005819	0.004083	1.425	24422
UstBelaya_MED	Manchu_Jinsha	Manchu_Bijie	0.001478	0.001035	1.428	14178
Shimao_LN	SupuHujung_His	Manchu_Bijie	0.004493	0.00314	1.431	22558
Mogushan_Xianbei_IA	NuiNap_BA	Manchu_Bijie	0.007216	0.005012	1.44	12536
Haojiatai_LBIA	HonHaiCoTien_LN	Manchu_Bijie	0.008651	0.005914	1.463	10739
Jinchankou_LN	MaiDaDieu_LN	Manchu_Bijie	0.005652	0.003852	1.467	23103
Shirenzigou_IA_E	Ami.DG	Manchu_Bijie	0.004238	0.002872	1.475	15366
Kinabatagan_His	Yumin_EN	Manchu_Bijie	0.004394	0.002968	1.48	47549
Suogang_LN	Miao_Kaili.DG	Manchu_Bijie	0.00395	0.002658	1.486	10540
Vanuatu_2900BP	Kusunda.DG	Manchu_Bijie	0.005085	0.003397	1.497	12263
Jinchankou_LN	NuiNap_BA	Manchu_Bijie	0.004335	0.002892	1.499	35288
Kinabatagan_His	Boshan_EN	Manchu_Bijie	0.004054	0.002697	1.503	53739
Shimao_LN	Vanuatu_2900BP	Manchu_Bijie	0.00604	0.003998	1.511	12290
Dacaozi_IA	ManBac_LN	Manchu_Bijie	0.003935	0.002604	1.511	27028
Mongolia_EIA_2	Suogang_LN	Manchu_Bijie	0.008991	0.005926	1.517	10057
Wuzhuangguoliang_LN	She.DG	Manchu_Bijie	0.003289	0.002164	1.52	12085
Mongolia_EIA_7_Xiongnu	MaiDaDieu_LN	Manchu_Bijie	0.005763	0.003786	1.522	23066
Suogang_LN	Yi.DG	Manchu_Bijie	0.004537	0.002974	1.525	10334
Mongolia_BA_2	NamTun_LN	Manchu_Bijie	0.009102	0.005899	1.543	11075
Pingliangtai_LN	LoyangUjung_IA2	Manchu_Bijie	0.005391	0.003457	1.56	13571
TamHang_BA	Mongolia_BA_1	Manchu_Bijie	0.005573	0.003556	1.567	31426
UstBelaya_N	Qihe_EN	Manchu_Bijie	0.006498	0.004102	1.584	21745
Kazakhstan_Andronovo	Chuanyun_H	Manchu_Bijie	0.008206	0.005177	1.585	14970
Tanshishan_LN	Sherpa.DG	Manchu_Bijie	0.002301	0.001449	1.587	57046
Chokhopani_2700BP	ManBac_LN	Manchu_Bijie	0.005714	0.003599	1.588	27580
Bianbian_EN	Chuanyun_H	Manchu_Bijie	0.004917	0.003096	1.588	37099
Wuqi_EN	India_RoopkundC	Manchu_Bijie	0.009044	0.00568	1.592	11774
Iran_LN_SehGabi	HonHaiCoTien_His	Manchu_Bijie	0.008694	0.00543	1.601	15711
Mebrak_2125BP	Liangdao1_EN	Manchu_Bijie	0.005148	0.003172	1.623	35130
Yumin_EN	Ami.DG	Manchu_Bijie	0.002118	0.001303	1.626	117814
SupuHujung_His	DevilsCave_N	Manchu_Bijie	0.004888	0.002998	1.63	22978
Pingliangtai_LN	GuaCha_Hoabinhian	Manchu_Bijie	0.005263	0.003225	1.632	14770
Wanggou_MN	NamTun_LN	Manchu_Bijie	0.006199	0.003799	1.632	17636
Vanuatu_2900BP	Yumin_EN	Manchu_Bijie	0.008649	0.005284	1.637	11834
TamPaPing_LNBA	Bianbian_EN	Manchu_Bijie	0.003882	0.002366	1.641	69627
Taiwan_Gongguan	Kazakhstan_Botai	Manchu_Bijie	0.003663	0.002227	1.645	89315
Jinchankou_LN	GuaCha_Hoabinhian	Manchu_Bijie	0.009655	0.005841	1.653	10466
SupuHujung_His	Mongolia_EBA_1_Ulgii	Manchu_Bijie	0.00509	0.003075	1.655	19787
TamHang_Unknown	Xiaogao_EN	Manchu_Bijie	0.009626	0.005808	1.657	10859
Longtoushan_BA	Chuanyun_H	Manchu_Bijie	0.005922	0.003543	1.672	25690
Wanggou_MN	ManBac_LN	Manchu_Bijie	0.004896	0.002924	1.674	23803
Mongolia_Mongol	HonHaiCoTien_LN	Manchu_Bijie	0.008761	0.005221	1.678	10700
Miaozigou_MN	Kinabatagan_His	Manchu_Bijie	0.007494	0.004462	1.679	16668
Erdaojingzi_LN	TamHang_Unknown	Manchu_Bijie	0.008564	0.005095	1.681	11017
GuaCha_Hoabinhian	Boshan_EN	Manchu_Bijie	0.009449	0.005607	1.685	12166
Vanuatu_2900BP	Daur.DG	Manchu_Bijie	0.00637	0.003776	1.687	12118
Xiaowu_MN	HonHaiCoTien_LN	Manchu_Bijie	0.008725	0.00517	1.688	13737
Russia_OldBeringSea_Uelen	Vanuatu_2900BP	Manchu_Bijie	0.006588	0.003898	1.69	12378
Mebrak_2125BP	ManBac_LN_all	Manchu_Bijie	0.005173	0.003049	1.696	32225
Wuzhuangguoliang_LN	Mongolia_EIA_6_Pazyryk	Manchu_Bijie	0.007865	0.004631	1.698	10289
Wanggou_MN	GuaCha_Hoabinhian	Manchu_Bijie	0.007765	0.00456	1.703	12362
Taiwan_Gongguan	Zhalainuoer_EN	Manchu_Bijie	0.00791	0.004645	1.703	18128
Mongolia_BA_2	HonHaiCoTien_His	Manchu_Bijie	0.007906	0.004638	1.704	17012
Tonga_2500BP	Sherpa.DG	Manchu_Bijie	0.002389	0.001396	1.711	62852
Jiaozuoniecun_LBIA	Vanuatu_2900BP	Manchu_Bijie	0.007443	0.004329	1.719	11723
Haojiatai_LBIA	MaiDaDieu_LN	Manchu_Bijie	0.006552	0.003809	1.72	25330
Wuqi_EN	Xitoucun_LN	Manchu_Bijie	0.007474	0.004339	1.723	16644
Luoheguxiang_LBIA	LoyangUjung_IA2	Manchu_Bijie	0.00799	0.004593	1.739	12286
TamHang_BA	Russia_OldBeringSea_Uelen	Manchu_Bijie	0.00447	0.002568	1.74	37804
Wadian_LN	TamHang_Unknown	Manchu_Bijie	0.007722	0.004425	1.745	12954
TamHang_BA	Mongolia_Medieval	Manchu_Bijie	0.007797	0.004458	1.749	19487
India_RoopkundC	Yumin_EN	Manchu_Bijie	0.004905	0.002801	1.751	51954
Shimao_LN	LoyangUjung_IA2	Manchu_Bijie	0.007263	0.00414	1.754	13496
NamTun_LN	Boshan_EN	Manchu_Bijie	0.008287	0.004717	1.757	18196
Wanggou_MN	LoyangUjung_IA2	Manchu_Bijie	0.008888	0.005038	1.764	11110
Mogushan_Xianbei_IA	Manchu_Jinsha	Manchu_Bijie	0.001164	0.000658	1.769	40963
Jiaozuoniecun_LBIA	TamHang_Unknown	Manchu_Bijie	0.008006	0.004519	1.771	12005
Shimao_LN	TamHang_Unknown	Manchu_Bijie	0.007138	0.004	1.785	12941
Wuzhuangguoliang_LN	Xiaowu_MN	Manchu_Bijie	0.006897	0.003845	1.794	12165
Miaozigou_MN	Iran_Historic_GanjDareh	Manchu_Bijie	0.006145	0.003416	1.799	30979
Mogushan_Xianbei_IA	PhaFaen_Hoabinhian	Manchu_Bijie	0.00861	0.004783	1.8	15511
HonHaiCoTien_LN	Liangdao2_EN	Manchu_Bijie	0.010606	0.005875	1.805	10569
HonHaiCoTien_His	Bianbian_EN	Manchu_Bijie	0.007663	0.004239	1.808	20753
Xiaowu_MN	India_RoopkundC	Manchu_Bijie	0.004806	0.002647	1.815	57446
Mebrak_2125BP	Tonga_2500BP	Manchu_Bijie	0.005163	0.002841	1.817	43300
Shirenzigou_IA_E	GuaCha_LN	Manchu_Bijie	0.009478	0.005213	1.818	12632
Mogushan_Xianbei_IA	Qihe_EN	Manchu_Bijie	0.009473	0.005147	1.841	12677
Longtoushan_BA	HonHaiCoTien_His	Manchu_Bijie	0.007665	0.004161	1.842	18595
Samdzong_1500BP	Suogang_LN	Manchu_Bijie	0.007027	0.003812	1.843	10545
Haojiatai_LN	GuaCha_Hoabinhian	Manchu_Bijie	0.009122	0.004945	1.845	11053
Wadian_LN	India_RoopkundC	Manchu_Bijie	0.003918	0.002124	1.845	58130
Miaozigou_MN	Manchu_Jinsha	Manchu_Bijie	0.001133	0.00061	1.858	42237
Mogushan_Xianbei_IA	Taiwan_Gongguan	Manchu_Bijie	0.00674	0.003612	1.866	26252
Shirenzigou_IA	SupuHujung_His	Manchu_Bijie	0.008427	0.004499	1.873	16295
Mebrak_2125BP	MaiDaDieu_LN	Manchu_Bijie	0.007327	0.003905	1.876	21346
Xiaowu_MN	SupuHujung_His	Manchu_Bijie	0.007669	0.004082	1.879	22250
TamPaPing_LNBA	Xiaogao_EN	Manchu_Bijie	0.004195	0.002226	1.885	92240
Mongolia_EIA_2	Vanuatu_2900BP	Manchu_Bijie	0.010352	0.005441	1.903	11711
Vanuatu_2900BP	Tu.DG	Manchu_Bijie	0.005667	0.002972	1.907	12195
NuiNap_BA	Chuanyun_H	Manchu_Bijie	0.008788	0.004599	1.911	13205
TamHang_Unknown	Daur.DG	Manchu_Bijie	0.007383	0.003861	1.912	12748
Mongolia_MBA_2_Munkhkhairkhan	ManBac_LN	Manchu_Bijie	0.006992	0.003657	1.912	26016
Jinchankou_LN	Atayal.DG	Manchu_Bijie	0.00315	0.001647	1.913	108323
Wuqi_EN	Liangdao2_EN	Manchu_Bijie	0.00783	0.004078	1.92	23841
Shirenzigou_IA_E	Tujia.DG	Manchu_Bijie	0.005263	0.002737	1.923	15380
Wanggou_MN	Vanuatu_2900BP	Manchu_Bijie	0.008805	0.004577	1.924	10607
Dacaozi_IA	Vanuatu_2900BP	Manchu_Bijie	0.007329	0.0038	1.929	12104
LoyangUjung_IA2	Mongolia_N_East	Manchu_Bijie	0.009057	0.004685	1.933	11670
Haminmangha_MN	MaiDaDieu_LN	Manchu_Bijie	0.007466	0.003846	1.941	20650
HonHaiCoTien_LN	Boshan_EN	Manchu_Bijie	0.010959	0.00564	1.943	11527
ManBac_LN	Daur.DG	Manchu_Bijie	0.005178	0.00266	1.947	27102
Zhalainuoer_EN	TamPaPing_LNBA	Manchu_Bijie	0.008625	0.004425	1.949	20066
Haojiatai_LBIA	Wuzhuangguoliang_LN	Manchu_Bijie	0.008456	0.004308	1.963	10071
Shirenzigou_IA_E	Manchu_Jinsha	Manchu_Bijie	0.001978	0.001008	1.963	16109
NuiNap_BA	Bianbian_EN	Manchu_Bijie	0.00647	0.003274	1.977	29474
Longtoushan_BA	MaiDaDieu_LN	Manchu_Bijie	0.007886	0.003974	1.985	17847
Pingliangtai_LN	HonHaiCoTien_LN	Manchu_Bijie	0.006819	0.003433	1.987	13957
TamHang_BA	Daur.DG	Manchu_Bijie	0.004695	0.00236	1.989	42893
Jinchankou_LN	HonHaiCoTien_His	Manchu_Bijie	0.007372	0.003704	1.991	24049
Haminmangha_MN	NuiNap_BA_Hc	Manchu_Bijie	0.007321	0.003677	1.991	28101
Haminmangha_MN	HonHaiCoTien_His	Manchu_Bijie	0.008317	0.004164	1.997	20754
Lajia_LN	TamHang_Unknown	Manchu_Bijie	0.007449	0.003728	1.998	12934
Zhalainuoer_EN	India_RoopkundC	Manchu_Bijie	0.012184	0.006095	1.999	10636
Haojiatai_LBIA	SupuHujung_His	Manchu_Bijie	0.009196	0.004599	1.999	16780
Mongolia_LBA_2_Ulaanzukh	NamTun_LN	Manchu_Bijie	0.006285	0.003134	2.005	18458
GuaCha_LN	UstBelaya_MED	Manchu_Bijie	0.011209	0.005588	2.006	11129
Wadian_LN	GuaCha_Hoabinhian	Manchu_Bijie	0.008507	0.004224	2.014	14594
Kinabatagan_His	Mongolia_BA_1	Manchu_Bijie	0.005783	0.002872	2.014	47336
SupuHujung_His	Mongolia_LBA_2_Ulaanzukh	Manchu_Bijie	0.006113	0.003033	2.016	18652
Lajia_LN	LoyangUjung_IA2	Manchu_Bijie	0.007541	0.003719	2.028	13510
Kazakhstan_EBA_Yamnaya	Suogang_LN	Manchu_Bijie	0.011873	0.005829	2.037	10585
Mongolia_BA_1	HonHaiCoTien_LN	Manchu_Bijie	0.012718	0.006226	2.043	10069
Iran_Historic_GanjDareh	SupuHujung_His	Manchu_Bijie	0.010429	0.005105	2.043	14815
China_Tianyuan	SupuHujung_His	Manchu_Bijie	0.009817	0.004784	2.052	16506
Zhalainuoer_EN	Vanuatu_2900BP_all	Manchu_Bijie	0.009785	0.004762	2.055	12453
Vanuatu_2900BP	Kinh.DG	Manchu_Bijie	0.006003	0.00291	2.063	12142
UstBelaya_MED	Igorot.DG	Manchu_Bijie	0.006261	0.003029	2.067	13454
Mebrak_2125BP	Vanuatu_2900BP_all	Manchu_Bijie	0.005398	0.002611	2.067	44548
Banlashan_MN	Suogang_LN	Manchu_Bijie	0.009501	0.004593	2.069	10497
HonHaiCoTien_His	NuiNap_BA_all	Manchu_Bijie	0.009587	0.004633	2.069	16568
Haminmangha_MN	Tanshishan_LN	Manchu_Bijie	0.006386	0.00308	2.073	34650
TamHang_Unknown	Mongolia_MBA_2_Munkhkhairkhan	Manchu_Bijie	0.01171	0.005645	2.074	10144
Banlashan_MN	TamHang_BA	Manchu_Bijie	0.005236	0.002523	2.075	44176
Luoheguxiang_LBIA	ManBac_LN_all	Manchu_Bijie	0.004566	0.0022	2.075	44316
Haojiatai_LN	Wuqi_EN	Manchu_Bijie	0.007531	0.003627	2.076	21964
Longtoushan_BA	Taiwan_Gongguan	Manchu_Bijie	0.004903	0.002362	2.076	56945
Shirenzigou_IA_E	Liangdao2_EN	Manchu_Bijie	0.011954	0.005753	2.078	12166
Vanuatu_2900BP	Xiaogao_EN	Manchu_Bijie	0.010262	0.004926	2.083	12020
Ekven_IA	Vanuatu_2900BP	Manchu_Bijie	0.006666	0.003198	2.084	12485
Wuqi_EN	Liangdao1_EN	Manchu_Bijie	0.012144	0.005816	2.088	10844
Shimao_LN	TamHang_BA	Manchu_Bijie	0.004912	0.002353	2.088	43861
LoyangUjung_IA2	Yumin_EN	Manchu_Bijie	0.011895	0.005693	2.089	10009
Haojiatai_LN	ManBac_LN	Manchu_Bijie	0.007364	0.003519	2.093	22455
Jinchankou_LN	Igorot.DG	Manchu_Bijie	0.002769	0.001321	2.096	108767
Wuzhuangguoliang_LN	Manchu_Jinsha	Manchu_Bijie	0.001722	0.000821	2.097	12722
Kazakhstan_EBA_Yamnaya	Chuanyun_H	Manchu_Bijie	0.006684	0.003188	2.097	44257
UstBelaya_N	Tanshishan_LN	Manchu_Bijie	0.007596	0.003615	2.101	26970
Wuqi_EN	Atayal.DG	Manchu_Bijie	0.00615	0.002924	2.103	27617
Jinchankou_LN	NuiNap_BA_all	Manchu_Bijie	0.00571	0.002711	2.106	54596
TamHang_Unknown	Yi.DG	Manchu_Bijie	0.00616	0.002922	2.108	12817
Mongolia_EIA_7_Xiongnu	Vanuatu_2900BP	Manchu_Bijie	0.011741	0.005551	2.115	11827
Haminmangha_MN	ManBac_LN	Manchu_Bijie	0.010032	0.004729	2.122	17282
HonHaiCoTien_LN	Yumin_EN	Manchu_Bijie	0.013124	0.006178	2.124	10161
Mongolia_N_East	MaiDaDieu_LN	Manchu_Bijie	0.005702	0.002682	2.126	28240
Iran_Historic_GanjDareh	Vanuatu_2900BP	Manchu_Bijie	0.012106	0.005689	2.128	11884
Haojiatai_LBIA	Vanuatu_2900BP	Manchu_Bijie	0.011739	0.005513	2.129	10759
Wuzhuangguoliang_LN	China_Lahu.DG	Manchu_Bijie	0.0047	0.002206	2.131	12071
GuaCha_Hoabinhian	She.DG	Manchu_Bijie	0.005846	0.002743	2.131	14460
Erdaojingzi_LN	LoyangUjung_IA2	Manchu_Bijie	0.010318	0.00484	2.132	11141
Suogang_LN	Tu.DG	Manchu_Bijie	0.006773	0.003173	2.135	10391
Luoheguxiang_LBIA	ManBac_LN	Manchu_Bijie	0.006534	0.00306	2.135	26172
Zhalainuoer_EN	LongLongRak_IA	Manchu_Bijie	0.009457	0.004411	2.144	15524
Dacaozi_IA	TamHang_BA	Manchu_Bijie	0.004954	0.002309	2.146	42287
Dacaozi_IA	MaiDaDieu_LN	Manchu_Bijie	0.0054	0.002515	2.147	31382
UstBelaya_MED	Ami.DG	Manchu_Bijie	0.006334	0.002947	2.149	13461
TamHang_Unknown	Mongolia_Mongol	Manchu_Bijie	0.010608	0.004929	2.152	10733
Erdaojingzi_LN	SupuHujung_His	Manchu_Bijie	0.008098	0.003757	2.156	18199
Xiaowu_MN	NamTun_LN	Manchu_Bijie	0.009109	0.004226	2.156	20870
Russia_Shamanka_EBA	Vanuatu_2900BP	Manchu_Bijie	0.009992	0.004633	2.157	11111
Vanuatu_2900BP	Manchu_Jinsha	Manchu_Bijie	0.002274	0.001054	2.157	12695
Shirenzigou_IA_E	Wanggou_MN	Manchu_Bijie	0.009546	0.004423	2.158	13030
TamHang_BA	Boshan_EN	Manchu_Bijie	0.007126	0.003303	2.158	36117
Chuanyun_H	Manchu_Jinsha	Manchu_Bijie	0.001334	0.000617	2.162	45070
MaiDaDieu_LN	Sherpa.DG	Manchu_Bijie	0.004083	0.001886	2.165	32097
TamPaPing_LNBA	Mongolia_Medieval	Manchu_Bijie	0.005931	0.002734	2.169	54477
XiongNu	ManBac_LN	Manchu_Bijie	0.005357	0.002468	2.17	27707
SupuHujung_His	Boshan_EN	Manchu_Bijie	0.009775	0.004489	2.177	18436
Suogang_LN	Yumin_EN	Manchu_Bijie	0.012609	0.005786	2.179	10059
Mebrak_2125BP	Chuanyun_H	Manchu_Bijie	0.008213	0.003767	2.18	29321
Iran_IA_HajjiFiruz	Manchu_Jinsha	Manchu_Bijie	0.001224	0.00056	2.186	70581
NamTun_LN	Xibo.DG	Manchu_Bijie	0.005068	0.002317	2.187	20956
Tonga_2500BP	HonHaiCoTien_His	Manchu_Bijie	0.010639	0.004855	2.191	13752
Longtoushan_BA	GuaCha_LN	Manchu_Bijie	0.004746	0.002165	2.192	68398
Haojiatai_LBIA	Shirenzigou_IA_E	Manchu_Bijie	0.011875	0.005415	2.193	12082
Mongolia_Mongol	Vanuatu_2900BP	Manchu_Bijie	0.010163	0.004632	2.194	12111
Wuzhuangguoliang_LN	Igorot.DG	Manchu_Bijie	0.005222	0.002379	2.195	12069
Miaozigou_MN	Xiaojingshan_EN	Manchu_Bijie	0.007447	0.003391	2.196	22565
Shirenzigou_IA_W	HonHaiCoTien_His	Manchu_Bijie	0.012445	0.005663	2.198	10439
Mogushan_Xianbei_IA	NuiNap_BA_Hc	Manchu_Bijie	0.011598	0.005265	2.203	12252
Shirenzigou_IA_W	Chuanyun_H	Manchu_Bijie	0.011165	0.005053	2.21	13997
Mongolia_Medieval	HonHaiCoTien_His	Manchu_Bijie	0.010895	0.004928	2.211	16405
Mongolia_IA_Xianbei	NamTun_LN	Manchu_Bijie	0.011305	0.005111	2.212	15815
Pingliangtai_LN	TamHang_Unknown	Manchu_Bijie	0.007781	0.003512	2.215	13030
Mongolia_MBA_2_Munkhkhairkhan	Chuanyun_H	Manchu_Bijie	0.007104	0.003207	2.215	40549
TamHang_Unknown	Russia_Shamanka_EBA	Manchu_Bijie	0.010397	0.004693	2.216	11899
China_Tianyuan	Manchu_Jinsha	Manchu_Bijie	0.001108	0.000499	2.22	126425
Longtoushan_BA	Tanshishan_LN	Manchu_Bijie	0.006503	0.002926	2.222	34304
Haojiatai_LBIA	Manchu_Jinsha	Manchu_Bijie	0.001024	0.00046	2.225	123780
GuaCha_Hoabinhian	Mongolia_EIA_7_Xiongnu	Manchu_Bijie	0.013551	0.006053	2.239	10059
Pingliangtai_LN	NamTun_LN	Manchu_Bijie	0.005925	0.002646	2.239	21207
Chokhopani_2700BP	Tanshishan_LN	Manchu_Bijie	0.005554	0.002474	2.245	57561
China_Tianyuan	Vanuatu_2900BP	Manchu_Bijie	0.012585	0.0056	2.247	11773
Mongolia_BA_1	NamTun_LN	Manchu_Bijie	0.010932	0.004863	2.248	16276
SupuHujung_His	Mongolia_Mongol	Manchu_Bijie	0.008999	0.004003	2.248	17025
Suogang_LN	Indian	Manchu_Bijie	0.013361	0.005937	2.25	10557
Jinchankou_LN	Tonga_2500BP	Manchu_Bijie	0.006175	0.002743	2.252	45718
Mongolia_BA_2	ManBac_LN	Manchu_Bijie	0.009483	0.004192	2.262	20954
Wuqi_EN	TamPaPing_LNBA	Manchu_Bijie	0.009822	0.004336	2.265	20466
Dacaozi_IA	India_RoopkundC	Manchu_Bijie	0.004495	0.001983	2.266	56762
Erdaojingzi_LN	UstBelaya_MED	Manchu_Bijie	0.01148	0.00506	2.269	11523
Haojiatai_LBIA	Chuanyun_H	Manchu_Bijie	0.006954	0.003064	2.27	36116
Taiwan_Gongguan	UstBelaya_N	Manchu_Bijie	0.006776	0.002981	2.273	45474
Dacaozi_IA	HonHaiCoTien_LN	Manchu_Bijie	0.008814	0.003864	2.281	13373
HonHaiCoTien_His	Xitoucun_LN	Manchu_Bijie	0.009179	0.004012	2.288	17055
HonHaiCoTien_His	Liangdao1_EN	Manchu_Bijie	0.012675	0.005538	2.289	11308
Miaozigou_MN	LongLongRak_IA	Manchu_Bijie	0.007648	0.003341	2.289	23491
TamHang_Unknown	Liangdao2_EN	Manchu_Bijie	0.014055	0.006138	2.29	10419
Jiaozuoniecun_LBIA	India_RoopkundC	Manchu_Bijie	0.005005	0.002185	2.29	54064
Kazakhstan_Dali_EBA	Vanuatu_2900BP	Manchu_Bijie	0.013373	0.005831	2.294	11706
Chokhopani_2700BP	Chuanyun_H	Manchu_Bijie	0.006772	0.002952	2.294	43731
SupuHujung_His	Mongolia_BA_2	Manchu_Bijie	0.013411	0.005832	2.3	10415
Suogang_LN	Daur.DG	Manchu_Bijie	0.009822	0.004267	2.302	10299
UstBelaya_N	ManBac_LN_all	Manchu_Bijie	0.008739	0.003791	2.306	22209
Banlashan_MN	LoyangUjung_IA2	Manchu_Bijie	0.009941	0.004307	2.308	13577
Luoheguxiang_LBIA	Vanuatu_2900BP	Manchu_Bijie	0.010038	0.004343	2.311	11722
TamHang_Unknown	Naxi.DG	Manchu_Bijie	0.005651	0.00244	2.316	12848
Mongolia_N_East	HonHaiCoTien_LN	Manchu_Bijie	0.009928	0.004285	2.317	11920
Jinchankou_LN	Ami.DG	Manchu_Bijie	0.003078	0.001327	2.319	108801
Mongolia_EIA_3	HonHaiCoTien_His	Manchu_Bijie	0.009328	0.004006	2.328	22808
Kinabatagan_His	Mongolia_IA_Xianbei	Manchu_Bijie	0.007166	0.003072	2.333	45840
Jiaozuoniecun_LBIA	Shirenzigou_IA_E	Manchu_Bijie	0.009729	0.004166	2.335	14398
Miaozigou_MN	Liangdao2_EN	Manchu_Bijie	0.0075	0.003212	2.335	33276
Mebrak_2125BP	NamTun_LN	Manchu_Bijie	0.012393	0.005304	2.337	13816
Haojiatai_LBIA	TamHang_BA	Manchu_Bijie	0.008245	0.003523	2.34	32742
UstBelaya_N	MaiDaDieu_LN	Manchu_Bijie	0.010943	0.004672	2.342	15489
Mongolia_EBA_1_Ulgii	Vanuatu_2900BP	Manchu_Bijie	0.007925	0.003382	2.343	12386
Dacaozi_IA	LoyangUjung_IA2	Manchu_Bijie	0.009346	0.003989	2.343	13061
Suogang_LN	Sherpa.DG	Manchu_Bijie	0.007311	0.003119	2.344	10358
Wanggou_MN	India_RoopkundC	Manchu_Bijie	0.005661	0.002414	2.345	48381
Jinchankou_LN	Tanshishan_LN	Manchu_Bijie	0.006358	0.002707	2.348	41340
GuaCha_Hoabinhian	Atayal.DG	Manchu_Bijie	0.009342	0.003971	2.352	14391
Lajia_LN	ManBac_LN_all	Manchu_Bijie	0.004084	0.001736	2.352	46584
Vanuatu_2900BP	Bianbian_EN	Manchu_Bijie	0.012637	0.005368	2.354	11225
TamHang_BA	Mongolia_EIA_3	Manchu_Bijie	0.008564	0.003638	2.354	27859
Shimao_LN	India_RoopkundC	Manchu_Bijie	0.004986	0.002116	2.356	57899
SupuHujung_His	Xitoucun_LN	Manchu_Bijie	0.012445	0.00528	2.357	10505
Kinabatagan_His	Mebrak_2125BP	Manchu_Bijie	0.007191	0.003028	2.375	41505
Mongolia_Medieval	NuiNap_BA	Manchu_Bijie	0.009036	0.003794	2.381	23122
Lajia_LN	TamHang_BA	Manchu_Bijie	0.005003	0.002102	2.381	43849
ManBac_LN	Oroqen.DG	Manchu_Bijie	0.004778	0.002002	2.386	27262
NuiNap_BA_Hc	Chuanyun_H	Manchu_Bijie	0.011209	0.004696	2.387	17614
NamTun_LN	Xiaogao_EN	Manchu_Bijie	0.011398	0.004772	2.389	17377
Haminmangha_MN	Taiwan_Gongguan	Manchu_Bijie	0.0062	0.002589	2.395	58840
Miaozigou_MN	Tanshishan_LN	Manchu_Bijie	0.009869	0.004118	2.396	16676
Shirenzigou_IA_E	TamPaPing_LNBA	Manchu_Bijie	0.013498	0.005598	2.411	11516
TamHang_Unknown	Oroqen.DG	Manchu_Bijie	0.007361	0.003053	2.411	12847
Miaozigou_MN	Igorot.DG	Manchu_Bijie	0.004056	0.00168	2.414	40293
Wuzhuangguoliang_LN	Liangdao2_EN	Manchu_Bijie	0.010319	0.004272	2.416	10384
GuaCha_Hoabinhian	Xiaogao_EN	Manchu_Bijie	0.014233	0.005887	2.417	11613
SupuHujung_His	Mongolia_EIA_3	Manchu_Bijie	0.012353	0.005112	2.417	14233
ManBac_LN	Tibetan.DG	Manchu_Bijie	0.005046	0.002088	2.417	27275
TamHang_BA	Xiaojingshan_EN	Manchu_Bijie	0.009491	0.003926	2.418	20423
Dacaozi_IA	SupuHujung_His	Manchu_Bijie	0.007501	0.003101	2.419	21741
Miaozigou_MN	NuiNap_BA	Manchu_Bijie	0.010972	0.004531	2.422	13392
Zhalainuoer_EN	Igorot.DG	Manchu_Bijie	0.005587	0.002306	2.423	26940
TamHang_Unknown	Mongola.DG	Manchu_Bijie	0.00698	0.002879	2.424	12829
Erdaojingzi_LN	HonHaiCoTien_His	Manchu_Bijie	0.007205	0.002973	2.424	28320
DevilsCave_N	ManBac_LN	Manchu_Bijie	0.006065	0.002501	2.426	27731
Kazakhstan_Dali_EBA	HonHaiCoTien_His	Manchu_Bijie	0.009875	0.004065	2.429	23588
Qihe_EN	Manchu_Jinsha	Manchu_Bijie	0.001488	0.000613	2.429	47527
NamTun_LN	Yumin_EN	Manchu_Bijie	0.01174	0.004822	2.435	16348
Longtoushan_BA	TamHang_BA	Manchu_Bijie	0.009204	0.003776	2.438	23085
Vanuatu_2900BP	Mongola.DG	Manchu_Bijie	0.006968	0.002857	2.439	12208
Zhalainuoer_EN	Manchu_Jinsha	Manchu_Bijie	0.001929	0.00079	2.442	28186
Shimao_LN	HonHaiCoTien_His	Manchu_Bijie	0.006602	0.002704	2.442	33912
SupuHujung_His	Chokhopani_2700BP	Manchu_Bijie	0.010034	0.004103	2.445	22884
Xiaowu_MN	TamHang_BA	Manchu_Bijie	0.007332	0.002996	2.447	43249
TamPaPing_LNBA	Mebrak_2125BP	Manchu_Bijie	0.00576	0.002349	2.452	74436
XiongNu	Vanuatu_2900BP	Manchu_Bijie	0.008624	0.003509	2.458	12382
Mongolia_EIA_5	NamTun_LN	Manchu_Bijie	0.011865	0.004826	2.458	14546
Zhalainuoer_EN	China_Lahu.DG	Manchu_Bijie	0.005215	0.002118	2.462	27001
Mebrak_2125BP	NuiNap_BA_Hc	Manchu_Bijie	0.00811	0.003295	2.462	30480
Haojiatai_LBIA	Kinabatagan_His	Manchu_Bijie	0.006574	0.002664	2.468	48659
TamHang_Unknown	Chokhopani_2700BP	Manchu_Bijie	0.012726	0.005152	2.47	13047
Mongolia_MBA_2_Munkhkhairkhan	Suogang_LN	Manchu_Bijie	0.01428	0.00578	2.471	10149
Shirenzigou_IA_E	She.DG	Manchu_Bijie	0.006706	0.002713	2.472	15370
Xiaojingshan_EN	Manchu_Jinsha	Manchu_Bijie	0.001057	0.000428	2.473	81484
Vanuatu_2900BP	Hezhen.DG	Manchu_Bijie	0.007214	0.002915	2.475	12177
Mongolia_MBA_2_Munkhkhairkhan	HonHaiCoTien_His	Manchu_Bijie	0.009353	0.003773	2.479	25392
TamHang_Unknown	UstBelaya_EBA	Manchu_Bijie	0.009994	0.004029	2.48	12911
Mongolia_BA_1	HonHaiCoTien_His	Manchu_Bijie	0.00985	0.003972	2.48	25677
GuaCha_Hoabinhian	Daur.DG	Manchu_Bijie	0.009678	0.003901	2.481	14404
ManBac_LN	Yumin_EN	Manchu_Bijie	0.008808	0.003548	2.482	25932
UstBelaya_N	Liangdao1_EN	Manchu_Bijie	0.009887	0.003978	2.485	24555
Wadian_LN	Suogang_LN	Manchu_Bijie	0.010243	0.00412	2.486	10503
Mongolia_N_East	Vanuatu_2900BP	Manchu_Bijie	0.009871	0.00397	2.486	12208
Zhalainuoer_EN	Iran_IA_HajjiFiruz	Manchu_Bijie	0.01434	0.005754	2.492	12836
Taiwan_Gongguan	Wuqi_EN	Manchu_Bijie	0.010463	0.004196	2.494	20226
Haminmangha_MN	Tonga_2500BP	Manchu_Bijie	0.00712	0.002848	2.5	38906
Mongolia_IA_Xianbei	HonHaiCoTien_His	Manchu_Bijie	0.009592	0.003836	2.501	24875
Haojiatai_LBIA	GuaCha_LN	Manchu_Bijie	0.005223	0.002086	2.503	96486
Yumin_EN	Manchu_Jinsha	Manchu_Bijie	0.001211	0.000483	2.506	123434
Haojiatai_LN	India_RoopkundC	Manchu_Bijie	0.00611	0.002437	2.507	43848
HonHaiCoTien_LN	Mongola.DG	Manchu_Bijie	0.007257	0.002892	2.51	13734
Jiaozuoniecun_LBIA	ManBac_LN	Manchu_Bijie	0.00754	0.003004	2.51	26182
Kazakhstan_EBA_Yamnaya	Vanuatu_2900BP	Manchu_Bijie	0.014172	0.005642	2.512	12455
Wuzhuangguoliang_LN	Ami.DG	Manchu_Bijie	0.006002	0.002388	2.513	12060
Mogushan_Xianbei_IA	Kinabatagan_His	Manchu_Bijie	0.011418	0.004539	2.516	16155
Kinabatagan_His	Bianbian_EN	Manchu_Bijie	0.007785	0.003094	2.516	38167
Suogang_LN	Onge.DG	Manchu_Bijie	0.01016	0.004033	2.52	10419
SupuHujung_His	Mongolia_MBA_1_Munkhkhairkhan	Manchu_Bijie	0.009313	0.003696	2.52	19775
TamHang_BA	UstBelaya_N	Manchu_Bijie	0.010881	0.004316	2.521	20555
Mebrak_2125BP	NuiNap_BA_all	Manchu_Bijie	0.00679	0.002692	2.522	51423
ManBac_LN	Mongola.DG	Manchu_Bijie	0.004925	0.001952	2.523	27260
Mongolia_EIA_7_Xiongnu	Suogang_LN	Manchu_Bijie	0.014242	0.005642	2.524	10030
Mongolia_LBA_2_Ulaanzukh	HonHaiCoTien_LN	Manchu_Bijie	0.009795	0.003878	2.526	11692
Kazakhstan_CentralSaka	Suogang_LN	Manchu_Bijie	0.011043	0.004365	2.53	10416
SupuHujung_His	Yi.DG	Manchu_Bijie	0.005659	0.002233	2.534	22129
LoyangUjung_IA2	Boisman_MN	Manchu_Bijie	0.008689	0.003424	2.538	12305
Mogushan_Xianbei_IA	Liangdao1_EN	Manchu_Bijie	0.012508	0.004928	2.538	14079
Wuzhuangguoliang_LN	Chokhopani_2700BP	Manchu_Bijie	0.010248	0.004034	2.54	12314
Tonga_2500BP	Chuanyun_H	Manchu_Bijie	0.008966	0.003526	2.543	25036
Wadian_LN	UstBelaya_MED	Manchu_Bijie	0.010513	0.004127	2.547	13620
Xiaowu_MN	Vanuatu_2350BP	Manchu_Bijie	0.008627	0.003384	2.549	32314
Kazakhstan_Botai	Vanuatu_2900BP	Manchu_Bijie	0.014286	0.005591	2.555	11378
Luoheguxiang_LBIA	MaiDaDieu_LN	Manchu_Bijie	0.00747	0.002916	2.562	29720
SupuHujung_His	Xiaogao_EN	Manchu_Bijie	0.011489	0.00448	2.565	17483
SupuHujung_His	Mongolia_N_East	Manchu_Bijie	0.009087	0.003543	2.565	19187
Mongolia_IA_Xianbei	NuiNap_BA	Manchu_Bijie	0.007837	0.003055	2.566	35544
MaiDaDieu_LN	Daur.DG	Manchu_Bijie	0.006526	0.002538	2.571	31941
Haojiatai_LBIA	Qihe_EN	Manchu_Bijie	0.008112	0.003155	2.571	38733
Miaozigou_MN	Chuanyun_H	Manchu_Bijie	0.014068	0.005465	2.574	12369
Haojiatai_LBIA	GuaCha_Hoabinhian	Manchu_Bijie	0.014476	0.005621	2.575	11235
Jinchankou_LN	Vanuatu_2350BP	Manchu_Bijie	0.010864	0.004214	2.578	23533
Haojiatai_LBIA	Wuqi_EN	Manchu_Bijie	0.010257	0.003964	2.587	23255
Wuqi_EN	Tanshishan_LN	Manchu_Bijie	0.013054	0.005041	2.589	12496
Yamnaya_Kalmykia_EBA	Vanuatu_2900BP	Manchu_Bijie	0.010673	0.004123	2.589	12603
Haminmangha_MN	Atayal.DG	Manchu_Bijie	0.00466	0.0018	2.589	91605
Luoheguxiang_LBIA	SupuHujung_His	Manchu_Bijie	0.009298	0.00359	2.59	20338
Suogang_LN	Oroqen.DG	Manchu_Bijie	0.008441	0.003248	2.599	10366
Samdzong_1500BP	HonHaiCoTien_LN	Manchu_Bijie	0.008622	0.003317	2.599	14144
Shirenzigou_IA_E	Wadian_LN	Manchu_Bijie	0.010216	0.003925	2.603	15526
Boisman_MN	HonHaiCoTien_LN	Manchu_Bijie	0.008552	0.003278	2.609	12606
UstBelaya_N	Atayal.DG	Manchu_Bijie	0.004924	0.001887	2.61	71307
SupuHujung_His	Russia_Shamanka_EBA	Manchu_Bijie	0.0089	0.003402	2.616	20889
Dacaozi_IA	Suogang_LN	Manchu_Bijie	0.011162	0.004265	2.617	10286
Mongolia_N_East	HonHaiCoTien_His	Manchu_Bijie	0.007606	0.002905	2.618	29666
Luoheguxiang_LBIA	NuiNap_BA	Manchu_Bijie	0.005802	0.002216	2.618	45404
MaiDaDieu_LN	Xiaojingshan_EN	Manchu_Bijie	0.00998	0.003806	2.622	16346
Shimao_LN	ManBac_LN	Manchu_Bijie	0.007189	0.002742	2.622	27526
Shirenzigou_IA_W	TamHang_BA	Manchu_Bijie	0.013997	0.005336	2.623	13243
ManBac_LN_all	Sherpa.DG	Manchu_Bijie	0.004057	0.001546	2.624	46265
Wanggou_MN	MaiDaDieu_LN	Manchu_Bijie	0.00721	0.002747	2.625	27421
TamHang_BA	Chuanyun_H	Manchu_Bijie	0.014657	0.005571	2.631	11385
Vanuatu_2900BP	Boshan_EN	Manchu_Bijie	0.014264	0.005421	2.631	12079
Kazakhstan_CentralSteppe_EMBA	Vanuatu_2900BP	Manchu_Bijie	0.01153	0.004383	2.631	12482
NuiNap_BA_Hc	Manchu_Jinsha	Manchu_Bijie	0.001647	0.000626	2.632	46163
Luoheguxiang_LBIA	India_RoopkundC	Manchu_Bijie	0.006171	0.002341	2.636	54086
Longtoushan_BA	Qihe_EN	Manchu_Bijie	0.008979	0.003404	2.638	27620
Shimao_LN	Suogang_LN	Manchu_Bijie	0.011905	0.004512	2.639	10452
Taiwan_Gongguan	Mebrak_2125BP	Manchu_Bijie	0.006827	0.002587	2.639	65445
Erdaojingzi_LN	Vanuatu_2900BP	Manchu_Bijie	0.012276	0.004649	2.64	11437
Jiaozuoniecun_LBIA	Tonga_2500BP	Manchu_Bijie	0.005406	0.002046	2.643	59729
Chuanyun_H	Burmese.DG	Manchu_Bijie	0.004462	0.001684	2.649	43476
HonHaiCoTien_His	Daur.DG	Manchu_Bijie	0.006664	0.002513	2.652	33405
Haojiatai_LN	Shirenzigou_IA_E	Manchu_Bijie	0.013356	0.005035	2.653	11523
Mogushan_Xianbei_IA	Miao_Kaili.DG	Manchu_Bijie	0.003988	0.0015	2.659	40103
MaiDaDieu_LN	Yumin_EN	Manchu_Bijie	0.010155	0.003815	2.662	24447
GuaCha_LN	Mebrak_2125BP	Manchu_Bijie	0.006137	0.002306	2.662	81589
Banlashan_MN	ManBac_LN	Manchu_Bijie	0.00817	0.003063	2.667	27622
Haojiatai_LBIA	Vanuatu_2350BP	Manchu_Bijie	0.010118	0.003792	2.668	27399
HonHaiCoTien_His	Liangdao2_EN	Manchu_Bijie	0.010124	0.003788	2.673	26358
LoyangUjung_IA2	She.DG	Manchu_Bijie	0.008008	0.002991	2.677	13331
UstBelaya_MED	Atayal.DG	Manchu_Bijie	0.010198	0.0038	2.683	13416
TamHang_Unknown	Xibo.DG	Manchu_Bijie	0.007918	0.002946	2.688	12850
TamHang_Unknown	XiongNu	Manchu_Bijie	0.009958	0.003705	2.688	13116
Banlashan_MN	HonHaiCoTien_LN	Manchu_Bijie	0.011503	0.004279	2.688	13997
Haojiatai_LN	Vanuatu_2900BP	Manchu_Bijie	0.014009	0.005194	2.697	10170
Mongolia_N_North	Vanuatu_2900BP	Manchu_Bijie	0.007741	0.00287	2.697	12442
Russia_OldBeringSea_Ekven	Vanuatu_2900BP	Manchu_Bijie	0.007385	0.002735	2.7	12622
Jiaozuoniecun_LBIA	TamHang_BA	Manchu_Bijie	0.007091	0.002626	2.7	40090
MaiDaDieu_LN	Liangdao1_EN	Manchu_Bijie	0.014592	0.00539	2.707	10969
Taiwan_Gongguan	Mongolia_MBA_2_Munkhkhairkhan	Manchu_Bijie	0.006147	0.00227	2.708	88457
Xiaowu_MN	GuaCha_LN	Manchu_Bijie	0.005302	0.001958	2.708	123408
Banlashan_MN	Vanuatu_2900BP	Manchu_Bijie	0.011532	0.004254	2.711	12345
Erdaojingzi_LN	Shirenzigou_IA_E	Manchu_Bijie	0.012571	0.004636	2.712	13173
Mongolia_Medieval	Liangdao1_EN	Manchu_Bijie	0.00941	0.003466	2.715	32576
Russia_UstIda_EBA	Tanshishan_LN	Manchu_Bijie	0.006707	0.002471	2.715	42871
Mongolia_Medieval	Ami.DG	Manchu_Bijie	0.004051	0.001492	2.716	74569
NamTun_LN	Xiaojingshan_EN	Manchu_Bijie	0.013329	0.004902	2.719	11054
Kazakhstan_Botai	Chuanyun_H	Manchu_Bijie	0.009018	0.003314	2.721	39963
Shirenzigou_IA_E	Mebrak_2125BP	Manchu_Bijie	0.016359	0.006006	2.724	10278
Wuzhuangguoliang_LN	Iran_Historic_GanjDareh	Manchu_Bijie	0.012744	0.004676	2.726	10212
Wadian_LN	LoyangUjung_IA2	Manchu_Bijie	0.010917	0.004004	2.726	13464
Wuqi_EN	GuaCha_LN	Manchu_Bijie	0.010703	0.003926	2.726	22966
Liangdao1_EN	Manchu_Jinsha	Manchu_Bijie	0.00171	0.000627	2.728	53757
Haojiatai_LN	Iran_LN_SehGabi	Manchu_Bijie	0.00694	0.002542	2.73	55737
Kazakhstan_CentralSteppe_EMBA	Suogang_LN	Manchu_Bijie	0.012474	0.004552	2.741	10612
Mongolia_EIA_3	Vanuatu_2900BP	Manchu_Bijie	0.014846	0.005409	2.745	11344
TamHang_BA	Mongolia_IA_Xianbei	Manchu_Bijie	0.009966	0.003631	2.745	30283
Suogang_LN	Mongola.DG	Manchu_Bijie	0.008094	0.002948	2.746	10373
Wuqi_EN	Qihe_EN	Manchu_Bijie	0.016654	0.006061	2.748	10188
Shirenzigou_IA_E	China_Lahu.DG	Manchu_Bijie	0.007462	0.002715	2.748	15392
UstBelaya_N	Vanuatu_2900BP_all	Manchu_Bijie	0.008355	0.003038	2.75	30745
Erdaojingzi_LN	Qihe_EN	Manchu_Bijie	0.007197	0.002617	2.751	41291
Liangdao1_EN	Daur.DG	Manchu_Bijie	0.006285	0.002284	2.752	51237
Kinabatagan_His	UstBelaya_N	Manchu_Bijie	0.009462	0.003432	2.757	30114
Shimao_LN	HonHaiCoTien_LN	Manchu_Bijie	0.011253	0.004079	2.759	13912
GuaCha_LN	Xiaojingshan_EN	Manchu_Bijie	0.005967	0.002159	2.763	63827
Iran_IA_HajjiFiruz	Kinabatagan_His	Manchu_Bijie	0.011076	0.004008	2.764	27083
Lajia_LN	Suogang_LN	Manchu_Bijie	0.010718	0.003873	2.767	10435
Taiwan_Gongguan	Yumin_EN	Manchu_Bijie	0.006059	0.002188	2.769	88082
NamTun_LN	Manchu_Jinsha	Manchu_Bijie	0.002312	0.000834	2.771	21926
Erdaojingzi_LN	GuaCha_Hoabinhian	Manchu_Bijie	0.013377	0.004827	2.772	12318
Miaozigou_MN	Iran_LN_SehGabi	Manchu_Bijie	0.011829	0.004264	2.774	20441
Jinchankou_LN	Xitoucun_LN	Manchu_Bijie	0.006156	0.002215	2.78	56609
Luoheguxiang_LBIA	HonHaiCoTien_His	Manchu_Bijie	0.008327	0.002992	2.783	30939
HonHaiCoTien_LN	Xiaogao_EN	Manchu_Bijie	0.015589	0.005594	2.787	11003
Mongolia_IA_Xianbei	Suogang_LN	Manchu_Bijie	0.016239	0.005821	2.79	10062
GuaCha_LN	Daur.DG	Manchu_Bijie	0.004287	0.001536	2.79	122921
Longtoushan_BA	TamPaPing_LNBA	Manchu_Bijie	0.006303	0.002255	2.795	61899
Vanuatu_2900BP	She.DG	Manchu_Bijie	0.008116	0.002902	2.796	12150
Zhalainuoer_EN	GuaCha_LN	Manchu_Bijie	0.011642	0.00415	2.805	21961
TamHang_Unknown	Mongolia_EIA_1_SlabGrave	Manchu_Bijie	0.007373	0.002626	2.807	12904
Kinabatagan_His	MaiDaDieu_LN	Manchu_Bijie	0.013539	0.004822	2.808	13786
TamHang_Unknown	Mongolia_EBA_1_Ulgii	Manchu_Bijie	0.011506	0.004092	2.812	11911
Longtoushan_BA	PhaFaen_Hoabinhian	Manchu_Bijie	0.00892	0.003172	2.812	33490
TamHang_Unknown	Mongolia_MBA_1_Munkhkhairkhan	Manchu_Bijie	0.013061	0.004639	2.815	11947
Jinchankou_LN	NuiNap_BA_Hc	Manchu_Bijie	0.009394	0.003338	2.815	32381
Miaozigou_MN	Tujia.DG	Manchu_Bijie	0.00456	0.00162	2.815	40362
Mongolia_EIA_7_Xiongnu	ManBac_LN	Manchu_Bijie	0.010847	0.003849	2.818	25655
HonHaiCoTien_His	Boshan_EN	Manchu_Bijie	0.010024	0.003557	2.818	28894
Wuqi_EN	Tonga_2500BP	Manchu_Bijie	0.013621	0.004828	2.821	13810
Haojiatai_LBIA	Zhalainuoer_EN	Manchu_Bijie	0.011613	0.004112	2.824	21579
TamHang_Unknown	Tu.DG	Manchu_Bijie	0.008022	0.00284	2.825	12873
UstBelaya_N	Xitoucun_LN	Manchu_Bijie	0.008416	0.002979	2.825	37147
Chuanyun_H	Yumin_EN	Manchu_Bijie	0.009298	0.003291	2.825	40764
Iran_Historic_GanjDareh	HonHaiCoTien_His	Manchu_Bijie	0.011781	0.004167	2.827	23933
Jiaozuoniecun_LBIA	Wuzhuangguoliang_LN	Manchu_Bijie	0.009448	0.003341	2.828	11469
HonHaiCoTien_LN	Daur.DG	Manchu_Bijie	0.010329	0.003651	2.829	13657
Miaozigou_MN	Mogushan_Xianbei_IA	Manchu_Bijie	0.01608	0.005675	2.833	10876
TamHang_Unknown	Miao.DG	Manchu_Bijie	0.008054	0.002843	2.833	12792
Suogang_LN	Naxi.DG	Manchu_Bijie	0.007639	0.002695	2.834	10379
Longtoushan_BA	India_RoopkundC	Manchu_Bijie	0.008645	0.003051	2.834	33581
MaiDaDieu_LN	Manchu_Jinsha	Manchu_Bijie	0.001923	0.000676	2.844	33832
HonHaiCoTien_LN	Manchu_Jinsha	Manchu_Bijie	0.0028	0.000984	2.846	14481
Pingliangtai_LN	Shirenzigou_IA_E	Manchu_Bijie	0.009192	0.003229	2.847	15658
Miaozigou_MN	PhaFaen_Hoabinhian	Manchu_Bijie	0.01367	0.0048	2.848	16349
Kinabatagan_His	Mongolia_Medieval	Manchu_Bijie	0.010405	0.00365	2.851	29715
Haojiatai_LN	Tanshishan_LN	Manchu_Bijie	0.006858	0.0024	2.857	44750
Haminmangha_MN	GuaCha_LN	Manchu_Bijie	0.006814	0.002385	2.857	76132
Wuqi_EN	NuiNap_BA_all	Manchu_Bijie	0.012983	0.004536	2.862	16451
Mongolia_N_North	HonHaiCoTien_LN	Manchu_Bijie	0.009002	0.003137	2.87	13001
China_Tianyuan	TamHang_Unknown	Manchu_Bijie	0.017735	0.006176	2.872	10529
Jiaozuoniecun_LBIA	ManBac_LN_all	Manchu_Bijie	0.006141	0.002137	2.873	44328
UstBelaya_N	Chuanyun_H	Manchu_Bijie	0.01212	0.004215	2.876	20454
Erdaojingzi_LN	Vanuatu_2350BP	Manchu_Bijie	0.008356	0.002905	2.876	29374
NuiNap_BA	Yumin_EN	Manchu_Bijie	0.008483	0.002946	2.879	37288
Shirenzigou_IA_E	Dai.DG	Manchu_Bijie	0.005828	0.002021	2.883	15873
Kinabatagan_His	Russia_UstIda_EBA	Manchu_Bijie	0.006745	0.002339	2.884	49026
TamHang_Unknown	Hezhen.DG	Manchu_Bijie	0.008895	0.003077	2.891	12847
Suogang_LN	Iranian.DG	Manchu_Bijie	0.010614	0.003668	2.894	10677
Mebrak_2125BP	Atayal.DG	Manchu_Bijie	0.005397	0.001865	2.894	99541
Xiaowu_MN	Suogang_LN	Manchu_Bijie	0.017048	0.005886	2.896	10406
Xiaowu_MN	Tanshishan_LN	Manchu_Bijie	0.006665	0.002297	2.902	57017
Suogang_LN	Xiaogao_EN	Manchu_Bijie	0.01712	0.005892	2.905	10286
Longtoushan_BA	NuiNap_BA_all	Manchu_Bijie	0.007693	0.002648	2.905	45253
Vanuatu_2900BP	Yi.DG	Manchu_Bijie	0.008529	0.002935	2.906	12145
Miaozigou_MN	Vanuatu_2900BP_all	Manchu_Bijie	0.011324	0.003891	2.911	18940
XiongNu	Suogang_LN	Manchu_Bijie	0.011347	0.003897	2.912	10521
Kinabatagan_His	Mongolia_EIA_7_Xiongnu	Manchu_Bijie	0.008446	0.002899	2.914	45091
Wanggou_MN	Tonga_2500BP	Manchu_Bijie	0.005948	0.00204	2.915	54061
LoyangUjung_IA2	DevilsCave_N	Manchu_Bijie	0.011114	0.003812	2.916	13720
Wadian_LN	HonHaiCoTien_LN	Manchu_Bijie	0.011785	0.00404	2.917	13836
Shimao_LN	NuiNap_BA	Manchu_Bijie	0.006173	0.002114	2.92	49636
Jinchankou_LN	Liangdao2_EN	Manchu_Bijie	0.006608	0.002262	2.921	86705
Russia_Alan	Vanuatu_2900BP	Manchu_Bijie	0.011796	0.004036	2.923	12620
Shirenzigou_IA_E	Thai.DG	Manchu_Bijie	0.008036	0.002749	2.923	15452
SupuHujung_His	Samdzong_1500BP	Manchu_Bijie	0.007913	0.002706	2.924	23008
Xiaowu_MN	NuiNap_BA	Manchu_Bijie	0.007528	0.002571	2.928	49059
GuaCha_Hoabinhian	China_Lahu.DG	Manchu_Bijie	0.008787	0.003	2.929	14462
Mebrak_2125BP	NuiNap_BA	Manchu_Bijie	0.009167	0.003126	2.933	32797
ManBac_LN	Xibo.DG	Manchu_Bijie	0.005455	0.001859	2.934	27277
Zhalainuoer_EN	Xitoucun_LN	Manchu_Bijie	0.012524	0.004266	2.936	14732
Wuqi_EN	Ami.DG	Manchu_Bijie	0.006603	0.002248	2.937	27716
Bianbian_EN	Manchu_Jinsha	Manchu_Bijie	0.001419	0.000483	2.94	99895
Shirenzigou_IA_W	Kinabatagan_His	Manchu_Bijie	0.012836	0.004364	2.942	19989
Haojiatai_LN	HonHaiCoTien_His	Manchu_Bijie	0.009973	0.00339	2.942	24797
Jinchankou_LN	Kazakhstan_Andronovo	Manchu_Bijie	0.010164	0.003455	2.942	37526
TamHang_Unknown	Mongolia_LBA_4_CenterWest	Manchu_Bijie	0.008413	0.002857	2.944	12996
Mebrak_2125BP	Liangdao2_EN	Manchu_Bijie	0.006904	0.002344	2.945	80358
Mongolia_Medieval	MaiDaDieu_LN	Manchu_Bijie	0.013625	0.004625	2.946	15250
Zhalainuoer_EN	Liangdao2_EN	Manchu_Bijie	0.011891	0.004033	2.948	22129
Miaozigou_MN	Kinh.DG	Manchu_Bijie	0.00477	0.001618	2.948	40362
Jinchankou_LN	Shirenzigou_IA_E	Manchu_Bijie	0.016894	0.005718	2.955	11100
Vanuatu_2900BP_all	HonHaiCoTien_His	Manchu_Bijie	0.013588	0.004595	2.957	14069
Mongolia_EIA_6_Pazyryk	Suogang_LN	Manchu_Bijie	0.016798	0.005678	2.958	10111
UstBelaya_EBA	Vanuatu_2900BP	Manchu_Bijie	0.011686	0.003946	2.962	12189
UstBelaya_EBA	Suogang_LN	Manchu_Bijie	0.012785	0.004312	2.965	10364
Haojiatai_LN	NuiNap_BA_Hc	Manchu_Bijie	0.008752	0.002951	2.965	35546
Wadian_LN	MaiDaDieu_LN	Manchu_Bijie	0.007889	0.002658	2.968	32342
Lajia_LN	TamPaPing_LNBA	Manchu_Bijie	0.004118	0.001388	2.968	113997
Haminmangha_MN	NuiNap_BA_all	Manchu_Bijie	0.008349	0.002811	2.97	46500
Erdaojingzi_LN	Kinabatagan_His	Manchu_Bijie	0.006937	0.002332	2.974	52904
Mongolia_MBA_2_Munkhkhairkhan	UstBelaya_MED	Manchu_Bijie	0.018144	0.0061	2.975	10547
Mongolia_EBA_1_Ulgii	MaiDaDieu_LN	Manchu_Bijie	0.007816	0.002626	2.977	29207
Russia_Sarmatian	Chuanyun_H	Manchu_Bijie	0.008443	0.002829	2.984	37805
Wuqi_EN	Vanuatu_2900BP_all	Manchu_Bijie	0.013528	0.004524	2.99	14548
NamTun_LN	NuiNap_BA_all	Manchu_Bijie	0.016916	0.005654	2.992	10649
Iran_BA_HajjiFiruz	SupuHujung_His	Manchu_Bijie	0.013848	0.004623	2.995	17072
ManBac_LN	Hezhen.DG	Manchu_Bijie	0.005811	0.00194	2.995	27265
Erdaojingzi_LN	TamHang_BA	Manchu_Bijie	0.009001	0.003003	2.997	35655
NuiNap_BA	Daur.DG	Manchu_Bijie	0.00573	0.001911	2.998	48625
DevilsCave_N	Vanuatu_2900BP	Manchu_Bijie	0.011492	0.003828	3.002	12397
Mongolia_BA_2	Chuanyun_H	Manchu_Bijie	0.010774	0.003589	3.002	30369
Longtoushan_BA	Kinabatagan_His	Manchu_Bijie	0.009014	0.003003	3.002	34266
GuaCha_LN	Mongolia_BA_2	Manchu_Bijie	0.007827	0.002608	3.002	63958
GuaCha_LN	Xiaogao_EN	Manchu_Bijie	0.006665	0.002219	3.004	101683
UstBelaya_N	NuiNap_BA	Manchu_Bijie	0.01055	0.003506	3.009	23682
Longtoushan_BA	ManBac_LN_all	Manchu_Bijie	0.008933	0.002967	3.011	28536
Russia_BA_Okunevo	Vanuatu_2900BP	Manchu_Bijie	0.008656	0.002871	3.015	12797
Mongolia_BA_1	NuiNap_BA	Manchu_Bijie	0.009094	0.003012	3.02	36900
Luoheguxiang_LBIA	Shirenzigou_IA_E	Manchu_Bijie	0.012971	0.004294	3.021	14261
TamHang_BA	Xiaogao_EN	Manchu_Bijie	0.009732	0.00322	3.022	34106
Pingliangtai_LN	SupuHujung_His	Manchu_Bijie	0.008182	0.002706	3.023	22694
Wuqi_EN	Iran_IA_Hasanlu	Manchu_Bijie	0.012236	0.004046	3.024	25133
Xiaowu_MN	Qihe_EN	Manchu_Bijie	0.00876	0.002897	3.024	45697
Mongolia_EBA_1_Ulgii	Suogang_LN	Manchu_Bijie	0.010729	0.003545	3.026	10556
Longtoushan_BA	NuiNap_BA	Manchu_Bijie	0.009882	0.003265	3.026	27597
Jiaozuoniecun_LBIA	LoyangUjung_IA2	Manchu_Bijie	0.014667	0.004841	3.03	12371
LongLongRak_IA	Xiaojingshan_EN	Manchu_Bijie	0.006788	0.00224	3.03	45381
Wadian_LN	Vanuatu_2900BP	Manchu_Bijie	0.011817	0.003896	3.033	12335
NamTun_LN	Han.DG	Manchu_Bijie	0.005688	0.001874	3.035	20891
ManBac_LN	Manchu_Jinsha	Manchu_Bijie	0.002131	0.000702	3.035	28383
Mebrak_2125BP	Manchu_Jinsha	Manchu_Bijie	0.001514	0.000498	3.04	105025
Zhalainuoer_EN	PhaFaen_Hoabinhian	Manchu_Bijie	0.017875	0.005876	3.042	10810
Lajia_LN	Vanuatu_2900BP	Manchu_Bijie	0.011174	0.003673	3.042	12228
GuaCha_Hoabinhian	Yi.DG	Manchu_Bijie	0.008395	0.002759	3.042	14454
Haojiatai_LBIA	ManBac_LN_all	Manchu_Bijie	0.008333	0.002738	3.044	39826
Mongolia_Medieval	Tonga_2500BP	Manchu_Bijie	0.008381	0.002754	3.044	42181
Mongolia_MBA_1_Munkhkhairkhan	Vanuatu_2900BP	Manchu_Bijie	0.013047	0.004285	3.045	12323
Haojiatai_LN	TamHang_BA	Manchu_Bijie	0.009667	0.00317	3.05	31165
GuaCha_LN	Vanuatu_2900BP	Manchu_Bijie	0.017729	0.005809	3.052	10182
NuiNap_BA_Hc	Sherpa.DG	Manchu_Bijie	0.005463	0.001789	3.054	44211
Wadian_LN	NuiNap_BA_Hc	Manchu_Bijie	0.00718	0.002351	3.054	44821
Haminmangha_MN	Kinabatagan_His	Manchu_Bijie	0.009818	0.003214	3.055	38794
HonHaiCoTien_LN	Sherpa.DG	Manchu_Bijie	0.009105	0.002979	3.056	13727
DevilsCave_N	HonHaiCoTien_LN	Manchu_Bijie	0.011496	0.003761	3.056	14120
Miaozigou_MN	Khonda_Dora.DG	Manchu_Bijie	0.007245	0.002365	3.064	40504
Jiaozuoniecun_LBIA	HonHaiCoTien_LN	Manchu_Bijie	0.013422	0.004376	3.067	12843
MaiDaDieu_LN	Boshan_EN	Manchu_Bijie	0.010662	0.003469	3.074	27425
Iran_LN_SehGabi	Manchu_Jinsha	Manchu_Bijie	0.00167	0.000543	3.074	74865
India_RoopkundC	Daur.DG	Manchu_Bijie	0.006675	0.002171	3.075	57129
Banlashan_MN	SupuHujung_His	Manchu_Bijie	0.011232	0.003645	3.082	22721
Mongolia_N_East	NamTun_LN	Manchu_Bijie	0.011077	0.003592	3.084	18597
Boisman_MN	NamTun_LN	Manchu_Bijie	0.008282	0.002684	3.086	19633
Lajia_LN	India_RoopkundC	Manchu_Bijie	0.005797	0.001879	3.086	57707
Russia_UstIda_EBA	Chuanyun_H	Manchu_Bijie	0.009543	0.00309	3.088	32404
SupuHujung_His	Mebrak_2125BP	Manchu_Bijie	0.015708	0.005085	3.089	14298
UstBelaya_MED	Yumin_EN	Manchu_Bijie	0.01869	0.006042	3.093	10715
Wadian_LN	ManBac_LN	Manchu_Bijie	0.008237	0.002661	3.096	27602
TamHang_Unknown	Tibetan.DG	Manchu_Bijie	0.009352	0.003018	3.099	12848
Russia_UstIda_EBA	NamTun_LN	Manchu_Bijie	0.012812	0.004133	3.1	16114
UstBelaya_EBA	Tonga_2500BP	Manchu_Bijie	0.005555	0.00179	3.102	62962
Mongolia_EIA_7_Xiongnu	Manchu_Jinsha	Manchu_Bijie	0.001452	0.000468	3.104	116953
Zhalainuoer_EN	Tonga_2500BP	Manchu_Bijie	0.015915	0.005124	3.106	12012
Zhalainuoer_EN	Iran_LN_SehGabi	Manchu_Bijie	0.017748	0.005712	3.107	13339
Vanuatu_2350BP	NuiNap_BA	Manchu_Bijie	0.016435	0.005287	3.109	11064
Haminmangha_MN	Chuanyun_H	Manchu_Bijie	0.011989	0.003856	3.109	25863
Liangdao2_EN	Manchu_Jinsha	Manchu_Bijie	0.001409	0.000453	3.109	125605
ManBac_LN_all	Boshan_EN	Manchu_Bijie	0.008113	0.002607	3.112	45274
Shirenzigou_IA_E	Mongolia_EIA_7_Xiongnu	Manchu_Bijie	0.018072	0.005789	3.122	11428
Haojiatai_LBIA	NamTun_LN	Manchu_Bijie	0.014639	0.004689	3.122	16482
Mogushan_Xianbei_IA	Atayal.DG	Manchu_Bijie	0.007496	0.0024	3.124	38876
Iran_IA_Hasanlu	Chuanyun_H	Manchu_Bijie	0.010169	0.003252	3.127	39263
GuaCha_Hoabinhian	Mongolia_N_East	Manchu_Bijie	0.013758	0.004397	3.129	12574
LoyangUjung_IA2	Mongolia_LBA_2_Ulaanzukh	Manchu_Bijie	0.012602	0.004023	3.133	11474
Chuanyun_H	Khonda_Dora.DG	Manchu_Bijie	0.007724	0.002466	3.133	43386
Wuqi_EN	Xiaowu_MN	Manchu_Bijie	0.011335	0.003617	3.134	27857
SupuHujung_His	Mongolia_EIA_1_SlabGrave	Manchu_Bijie	0.006912	0.002205	3.135	22130
Suogang_LN	Xibo.DG	Manchu_Bijie	0.010556	0.003366	3.136	10374
Mongolia_EIA_3	Tonga_2500BP	Manchu_Bijie	0.007388	0.002355	3.137	54833
Haminmangha_MN	Manchu_Jinsha	Manchu_Bijie	0.001604	0.000511	3.137	96752
TamHang_BA	Mongolia_BA_2	Manchu_Bijie	0.013865	0.004417	3.139	20510
Shirenzigou_IA_E	Mongolia_IA_Xianbei	Manchu_Bijie	0.018411	0.005861	3.141	11631
Suogang_LN	Yadava.DG	Manchu_Bijie	0.011994	0.003817	3.142	10571
TamHang_BA	Mebrak_2125BP	Manchu_Bijie	0.011195	0.003562	3.142	28086
Taiwan_Gongguan	Chuanyun_H	Manchu_Bijie	0.010145	0.003226	3.145	36036
Dacaozi_IA	GuaCha_Hoabinhian	Manchu_Bijie	0.012093	0.003842	3.147	14171
Wadian_LN	Kinabatagan_His	Manchu_Bijie	0.006342	0.002015	3.147	63702
DevilsCave_N	Suogang_LN	Manchu_Bijie	0.013298	0.004225	3.148	10534
Wanggou_MN	Chuanyun_H	Manchu_Bijie	0.008312	0.00264	3.148	36374
China_Tianyuan	Chuanyun_H	Manchu_Bijie	0.010033	0.003186	3.149	41561
Chuanyun_H	Indian	Manchu_Bijie	0.009616	0.003054	3.149	44128
Haojiatai_LBIA	Shirenzigou_IA_W	Manchu_Bijie	0.009933	0.003152	3.151	37762
LoyangUjung_IA2	Mongolia_N_North	Manchu_Bijie	0.010532	0.00334	3.154	12718
HonHaiCoTien_His	Oroqen.DG	Manchu_Bijie	0.006249	0.001981	3.154	33652
Mogushan_Xianbei_IA	Liangdao2_EN	Manchu_Bijie	0.010281	0.003258	3.155	31984
Russia_UstIda_EBA	Tonga_2500BP	Manchu_Bijie	0.007663	0.002429	3.155	47634
Iran_IA_Hasanlu	Vanuatu_2900BP	Manchu_Bijie	0.018193	0.005761	3.158	11417
UstBelaya_MED	Liangdao2_EN	Manchu_Bijie	0.018648	0.005904	3.159	10888
SupuHujung_His	Mongolia_MBA_2_Munkhkhairkhan	Manchu_Bijie	0.01535	0.00486	3.159	15859
Mongolia_IA_Xianbei	Liangdao1_EN	Manchu_Bijie	0.00917	0.002902	3.16	46270
Vanuatu_2900BP_all	Sherpa.DG	Manchu_Bijie	0.004118	0.001303	3.16	64267
UstBelaya_EBA	ManBac_LN	Manchu_Bijie	0.008449	0.002673	3.161	27324
HonHaiCoTien_His	Yumin_EN	Manchu_Bijie	0.012224	0.003864	3.163	25848
Mogushan_Xianbei_IA	Xitoucun_LN	Manchu_Bijie	0.011955	0.003775	3.167	21232
Russia_UstIda_LN	HonHaiCoTien_LN	Manchu_Bijie	0.013825	0.004361	3.17	13052
Shimao_LN	Igorot.DG	Manchu_Bijie	0.002983	0.000941	3.17	153841
LoyangUjung_IA2	Tibetan.DG	Manchu_Bijie	0.009212	0.002904	3.172	13367
Shimao_LN	UstBelaya_MED	Manchu_Bijie	0.012953	0.004079	3.175	13658
Shirenzigou_IA	Chuanyun_H	Manchu_Bijie	0.010101	0.003179	3.178	31272
Erdaojingzi_LN	India_RoopkundC	Manchu_Bijie	0.007607	0.002393	3.179	50836
Chokhopani_2700BP	Tonga_2500BP	Manchu_Bijie	0.007744	0.002436	3.18	63662
Kazakhstan_CentralSaka	Vanuatu_2900BP	Manchu_Bijie	0.012296	0.003863	3.183	12261
Haminmangha_MN	Liangdao1_EN	Manchu_Bijie	0.01147	0.0036	3.186	31812
GuaCha_Hoabinhian	Yumin_EN	Manchu_Bijie	0.018194	0.005706	3.188	10716
TamHang_BA	Liangdao1_EN	Manchu_Bijie	0.016197	0.00508	3.188	13986
Jinchankou_LN	Vanuatu_2900BP_all	Manchu_Bijie	0.008283	0.002596	3.19	46936
India_RoopkundC	UstBelaya_N	Manchu_Bijie	0.012654	0.003966	3.191	26908
Wuqi_EN	Manchu_Jinsha	Manchu_Bijie	0.002421	0.000759	3.191	29070
TamHang_BA	Russia_Shamanka_EBA	Manchu_Bijie	0.008492	0.002661	3.191	40632
Mebrak_2125BP	HonHaiCoTien_His	Manchu_Bijie	0.013439	0.004211	3.192	22154
UstBelaya_N	NuiNap_BA_all	Manchu_Bijie	0.009587	0.002999	3.197	35759
SupuHujung_His	UstBelaya_EBA	Manchu_Bijie	0.009412	0.002939	3.203	22645
Wanggou_MN	Tanshishan_LN	Manchu_Bijie	0.007111	0.002219	3.205	48368
Iran_BA2_ShahrISokhta	Manchu_Jinsha	Manchu_Bijie	0.001327	0.000414	3.206	114852
Vanuatu_2900BP	Burmese.DG	Manchu_Bijie	0.008925	0.002782	3.208	12220
Pingliangtai_LN	TamHang_BA	Manchu_Bijie	0.006381	0.001989	3.208	44063
Jinchankou_LN	LongLongRak_IA	Manchu_Bijie	0.007347	0.00229	3.208	62765
Mongolia_MBA_2_Munkhkhairkhan	NamTun_LN	Manchu_Bijie	0.015575	0.004852	3.21	16141
Mogushan_Xianbei_IA	Igorot.DG	Manchu_Bijie	0.005919	0.001843	3.212	39034
NuiNap_BA_Hc	Yumin_EN	Manchu_Bijie	0.009931	0.003092	3.212	40726
Qihe_EN	Daur.DG	Manchu_Bijie	0.007343	0.002286	3.213	45350
Russia_Shamanka_EBA	ManBac_LN	Manchu_Bijie	0.009386	0.00292	3.214	25068
TamHang_BA	Mongolia_EIA_6_Pazyryk	Manchu_Bijie	0.011623	0.003616	3.214	30415
Chuanyun_H	Daur.DG	Manchu_Bijie	0.007218	0.002246	3.214	43060
TamHang_Unknown	Han.DG	Manchu_Bijie	0.007821	0.00243	3.218	12831
HonHaiCoTien_His	ManBac_LN_all	Manchu_Bijie	0.017724	0.005507	3.219	10167
Yamnaya_Kalmykia_EBA	Suogang_LN	Manchu_Bijie	0.014158	0.004398	3.219	10647
Iran_Historic_GanjDareh	Suogang_LN	Manchu_Bijie	0.019628	0.006095	3.22	10104
Jinchankou_LN	Dai.DG	Manchu_Bijie	0.002815	0.000874	3.221	112582
Taiwan_Gongguan	Iran_IA_Hasanlu	Manchu_Bijie	0.007549	0.002342	3.223	87660
Kinabatagan_His	Xiaogao_EN	Manchu_Bijie	0.008876	0.002752	3.225	50921
Xiaowu_MN	Tonga_2500BP	Manchu_Bijie	0.007212	0.002234	3.229	63102
Mongolia_BA_2	MaiDaDieu_LN	Manchu_Bijie	0.015305	0.004735	3.232	16303
Mongolia_Mongol	ManBac_LN	Manchu_Bijie	0.00989	0.00306	3.232	26693
Jinchankou_LN	PhaFaen_Hoabinhian	Manchu_Bijie	0.010164	0.003144	3.233	43795
Luoheguxiang_LBIA	HonHaiCoTien_LN	Manchu_Bijie	0.014622	0.004521	3.234	12708
Taiwan_Gongguan	Xiaogao_EN	Manchu_Bijie	0.007848	0.002426	3.235	90986
Russia_Sarmatian	Vanuatu_2900BP	Manchu_Bijie	0.016084	0.004968	3.237	10763
Shimao_LN	Atayal.DG	Manchu_Bijie	0.004114	0.00127	3.24	153234
TamPaPing_LNBA	Chuanyun_H	Manchu_Bijie	0.011281	0.003477	3.244	31547
Xiaowu_MN	Kinabatagan_His	Manchu_Bijie	0.008217	0.002533	3.244	63134
Lajia_LN	Tanshishan_LN	Manchu_Bijie	0.005608	0.001727	3.247	57141
Wuzhuangguoliang_LN	Dai.DG	Manchu_Bijie	0.005461	0.001679	3.251	12509
Vanuatu_2900BP	Han.DG	Manchu_Bijie	0.007731	0.002377	3.252	12177
India_RoopkundC	Mebrak_2125BP	Manchu_Bijie	0.010123	0.003113	3.252	38760
Mongolia_Mongol	NamTun_LN	Manchu_Bijie	0.012725	0.003909	3.255	17105
TamPaPing_LNBA	Liangdao1_EN	Manchu_Bijie	0.010143	0.003114	3.257	38028
Taiwan_Gongguan	Sherpa.DG	Manchu_Bijie	0.004243	0.0013	3.264	96327
China_Tianyuan	Suogang_LN	Manchu_Bijie	0.019987	0.00612	3.266	10256
Mebrak_2125BP	Qihe_EN	Manchu_Bijie	0.011558	0.003538	3.267	31241
Vanuatu_2900BP_all	MaiDaDieu_LN	Manchu_Bijie	0.014563	0.004452	3.271	13852
Russia_Sintashta_MLBA	Chuanyun_H	Manchu_Bijie	0.008839	0.002701	3.272	41801
Erdaojingzi_LN	Tonga_2500BP	Manchu_Bijie	0.006757	0.002065	3.272	57174
Iran_LN_SehGabi	Chuanyun_H	Manchu_Bijie	0.012821	0.003915	3.275	26290
Iran_BA_HajjiFiruz	Chuanyun_H	Manchu_Bijie	0.010425	0.003181	3.277	41162
Erdaojingzi_LN	GuaCha_LN	Manchu_Bijie	0.005614	0.001711	3.281	104510
Taiwan_Gongguan	TamHang_BA	Manchu_Bijie	0.013113	0.003996	3.282	25659
Taiwan_Gongguan	ManBac_LN	Manchu_Bijie	0.012597	0.003836	3.284	24181
Pingliangtai_LN	ManBac_LN	Manchu_Bijie	0.007551	0.002299	3.284	27700
Suogang_LN	Burmese.DG	Manchu_Bijie	0.010258	0.003123	3.285	10396
Shimao_LN	NamTun_LN	Manchu_Bijie	0.010654	0.003239	3.29	21109
Vanuatu_2900BP	Tujia.DG	Manchu_Bijie	0.009404	0.002857	3.291	12165
Chokhopani_2700BP	HonHaiCoTien_His	Manchu_Bijie	0.010461	0.003178	3.291	34259
Banlashan_MN	NuiNap_BA_Hc	Manchu_Bijie	0.007914	0.002404	3.292	44874
UstBelaya_N	Liangdao2_EN	Manchu_Bijie	0.008397	0.00255	3.292	56678
China_Tianyuan	NamTun_LN	Manchu_Bijie	0.015927	0.004837	3.293	16842
Mogushan_Xianbei_IA	Iran_LN_SehGabi	Manchu_Bijie	0.014728	0.004473	3.293	19474
Mongolia_Medieval	ManBac_LN	Manchu_Bijie	0.013725	0.004162	3.298	19409
Shirenzigou_IA	Tonga_2500BP	Manchu_Bijie	0.008259	0.002503	3.3	46225
Xiaowu_MN	TamPaPing_LNBA	Manchu_Bijie	0.006681	0.002024	3.301	112749
Shirenzigou_IA_W	Taiwan_Gongguan	Manchu_Bijie	0.011731	0.003553	3.302	31249
India_RoopkundC	Boshan_EN	Manchu_Bijie	0.009251	0.002801	3.303	55242
Xiaowu_MN	Liangdao1_EN	Manchu_Bijie	0.009331	0.002819	3.31	51566
Erdaojingzi_LN	NamTun_LN	Manchu_Bijie	0.012367	0.003735	3.311	17719
Vanuatu_2900BP	Xibo.DG	Manchu_Bijie	0.009354	0.002821	3.316	12196
Haojiatai_LBIA	TamPaPing_LNBA	Manchu_Bijie	0.007384	0.002226	3.317	87494
ManBac_LN	Bianbian_EN	Manchu_Bijie	0.012801	0.003856	3.32	23608
Jinchankou_LN	Iran_LN_SehGabi	Manchu_Bijie	0.009812	0.002954	3.322	52169
Russia_Shamanka_EBA	HonHaiCoTien_LN	Manchu_Bijie	0.014654	0.004408	3.325	12961
GuaCha_LN	Mongolia_EIA_7_Xiongnu	Manchu_Bijie	0.007227	0.002171	3.328	90848
TamHang_Unknown	Boisman_MN	Manchu_Bijie	0.011584	0.003478	3.331	12129
Wadian_LN	TamHang_BA	Manchu_Bijie	0.008016	0.002405	3.333	43555
SupuHujung_His	Mongolia_EIA_2	Manchu_Bijie	0.016704	0.005007	3.336	15287
Wanggou_MN	Manchu_Jinsha	Manchu_Bijie	0.001154	0.000346	3.336	132668
Russia_UstIda_EBA	HonHaiCoTien_LN	Manchu_Bijie	0.016497	0.00494	3.34	10859
Xiaowu_MN	LoyangUjung_IA2	Manchu_Bijie	0.017354	0.00519	3.343	13317
Haojiatai_LN	Liangdao2_EN	Manchu_Bijie	0.005994	0.001791	3.347	91524
Miaozigou_MN	Iran_IA_Hasanlu	Manchu_Bijie	0.011077	0.003308	3.348	36258
Miaozigou_MN	Iran_BA_HajjiFiruz	Manchu_Bijie	0.011413	0.003405	3.352	33846
Wuqi_EN	LongLongRak_IA	Manchu_Bijie	0.014584	0.004347	3.355	16214
Banlashan_MN	HonHaiCoTien_His	Manchu_Bijie	0.009299	0.002772	3.355	34106
Shimao_LN	TamPaPing_LNBA	Manchu_Bijie	0.005095	0.001519	3.355	114209
Longtoushan_BA	SupuHujung_His	Manchu_Bijie	0.017381	0.005178	3.357	11694
LoyangUjung_IA2	Liangdao2_EN	Manchu_Bijie	0.020296	0.006039	3.361	10267
LoyangUjung_IA2	Hezhen.DG	Manchu_Bijie	0.010266	0.003054	3.362	13374
SupuHujung_His	LongLongRak_IA	Manchu_Bijie	0.015428	0.004586	3.364	13182
Chuanyun_H	Qihe_EN	Manchu_Bijie	0.014784	0.004395	3.364	21456
LoyangUjung_IA2	Mongolia_EBA_1_Ulgii	Manchu_Bijie	0.013603	0.004043	3.365	12009
Shirenzigou_IA_E	Miao.DG	Manchu_Bijie	0.008803	0.002614	3.368	15348
TamHang_BA	Tonga_2500BP	Manchu_Bijie	0.015068	0.004473	3.368	16423
GuaCha_Hoabinhian	XiongNu	Manchu_Bijie	0.011216	0.003325	3.374	14942
GuaCha_LN	Mongolia_Medieval	Manchu_Bijie	0.008779	0.0026	3.376	60685
Mongolia_N_East	NuiNap_BA	Manchu_Bijie	0.00788	0.002333	3.377	43011
Miaozigou_MN	Liangdao1_EN	Manchu_Bijie	0.016464	0.004866	3.383	14759
Shimao_LN	NuiNap_BA_Hc	Manchu_Bijie	0.008011	0.002367	3.385	44707
Suogang_LN	Tibetan.DG	Manchu_Bijie	0.010962	0.003236	3.388	10368
Suogang_LN	Madiga.DG	Manchu_Bijie	0.012182	0.003596	3.388	10563
Haojiatai_LN	ManBac_LN_all	Manchu_Bijie	0.008486	0.002503	3.39	37683
Mongolia_LBA_2_Ulaanzukh	HonHaiCoTien_His	Manchu_Bijie	0.008761	0.002581	3.394	29228
Kinabatagan_His	Mongolia_EIA_3	Manchu_Bijie	0.010481	0.003088	3.394	42092
TamHang_Unknown	Russia_OldBeringSea_Uelen	Manchu_Bijie	0.01476	0.004347	3.396	11784
Taiwan_Gongguan	PhaFaen_Hoabinhian	Manchu_Bijie	0.010828	0.003184	3.401	37075
Mongolia_EIA_6_Pazyryk	Vanuatu_2900BP	Manchu_Bijie	0.018009	0.00529	3.404	11883
Russia_UstIda_EBA	HonHaiCoTien_His	Manchu_Bijie	0.011362	0.003338	3.404	25765
Mongolia_BA_2	NuiNap_BA	Manchu_Bijie	0.012108	0.003554	3.407	24870
Mongolia_IA_Xianbei	Vanuatu_2900BP	Manchu_Bijie	0.018448	0.00541	3.41	11831
Zhalainuoer_EN	Miao_Kaili.DG	Manchu_Bijie	0.00619	0.001815	3.41	27646
PhaFaen_Hoabinhian	Bianbian_EN	Manchu_Bijie	0.01129	0.00331	3.411	35593
Xiaowu_MN	Chuanyun_H	Manchu_Bijie	0.010442	0.003059	3.413	43264
Lajia_LN	MaiDaDieu_LN	Manchu_Bijie	0.007749	0.00227	3.414	32463
Xiaowu_MN	Liangdao2_EN	Manchu_Bijie	0.007109	0.002082	3.414	120341
NuiNap_BA	Xiaojingshan_EN	Manchu_Bijie	0.010317	0.003022	3.415	25048
SupuHujung_His	Indian	Manchu_Bijie	0.014343	0.004199	3.416	23059
Miaozigou_MN	Shirenzigou_IA_W	Manchu_Bijie	0.017704	0.005179	3.419	13072
Mogushan_Xianbei_IA	Chuanyun_H	Manchu_Bijie	0.019514	0.005705	3.42	11803
India_RoopkundC	Mongolia_BA_1	Manchu_Bijie	0.009583	0.002801	3.421	52795
NuiNap_BA_all	Manchu_Jinsha	Manchu_Bijie	0.00174	0.000508	3.422	78149
Xiaowu_MN	UstBelaya_MED	Manchu_Bijie	0.017355	0.00507	3.423	13465
Shirenzigou_IA_E	Xiaogao_EN	Manchu_Bijie	0.017683	0.005163	3.425	12745
TamHang_BA	Mongolia_N_East	Manchu_Bijie	0.009021	0.002633	3.426	37250
Pingliangtai_LN	Vanuatu_2900BP	Manchu_Bijie	0.011596	0.003382	3.429	12376
NamTun_LN	Daur.DG	Manchu_Bijie	0.011123	0.003241	3.431	20785
Mebrak_2125BP	Tanshishan_LN	Manchu_Bijie	0.009951	0.0029	3.431	38899
Shimao_LN	Tonga_2500BP	Manchu_Bijie	0.006393	0.001858	3.441	63461
GuaCha_Hoabinhian	Liangdao2_EN	Manchu_Bijie	0.019977	0.005801	3.444	11146
Kinabatagan_His	Mongolia_BA_2	Manchu_Bijie	0.0124	0.003601	3.444	31392
Wuzhuangguoliang_LN	Thai.DG	Manchu_Bijie	0.007724	0.002242	3.446	12148
Xiaowu_MN	PhaFaen_Hoabinhian	Manchu_Bijie	0.009321	0.002703	3.448	60947
Russia_Shamanka_EN	Vanuatu_2900BP	Manchu_Bijie	0.009494	0.002753	3.449	12526
Kazakhstan_Andronovo	Tanshishan_LN	Manchu_Bijie	0.014456	0.004191	3.449	20041
India_RoopkundC	Chokhopani_2700BP	Manchu_Bijie	0.009583	0.002777	3.45	58225
NuiNap_BA_Hc	Boshan_EN	Manchu_Bijie	0.010311	0.002988	3.451	42797
India_RoopkundC	Russia_UstIda_EBA	Manchu_Bijie	0.009029	0.002616	3.451	43245
Mongolia_MBA_1_Munkhkhairkhan	Suogang_LN	Manchu_Bijie	0.014809	0.004285	3.456	10486
Kinabatagan_His	Xiaojingshan_EN	Manchu_Bijie	0.010506	0.00304	3.456	31230
Dacaozi_IA	ManBac_LN_all	Manchu_Bijie	0.006804	0.001968	3.457	45906
MaiDaDieu_LN	Tibetan.DG	Manchu_Bijie	0.006528	0.001888	3.458	32156
China_Tianyuan	Miaozigou_MN	Manchu_Bijie	0.010782	0.003117	3.459	33796
Mogushan_Xianbei_IA	Ami.DG	Manchu_Bijie	0.006218	0.001797	3.46	39044
Lajia_LN	GuaCha_LN	Manchu_Bijie	0.004579	0.001324	3.46	124624
Xiaowu_MN	GuaCha_Hoabinhian	Manchu_Bijie	0.017346	0.005011	3.462	14551
LongLongRak_IA	Chuanyun_H	Manchu_Bijie	0.012447	0.003594	3.464	24566
Yumin_EN	Dai.DG	Manchu_Bijie	0.00335	0.000967	3.466	121538
Jiaozuoniecun_LBIA	Mogushan_Xianbei_IA	Manchu_Bijie	0.009339	0.002687	3.476	36688
Mebrak_2125BP	Igorot.DG	Manchu_Bijie	0.00482	0.001387	3.476	99946
Mongolia_MBA_1_Munkhkhairkhan	MaiDaDieu_LN	Manchu_Bijie	0.010308	0.002962	3.48	29101
Miaozigou_MN	She.DG	Manchu_Bijie	0.005929	0.001704	3.48	40321
PhaFaen_Hoabinhian	Manchu_Jinsha	Manchu_Bijie	0.001921	0.000552	3.48	64098
Mongolia_EIA_5	Vanuatu_2900BP	Manchu_Bijie	0.019187	0.005511	3.481	11686
Kinabatagan_His	Vanuatu_2350BP	Manchu_Bijie	0.018848	0.005414	3.481	12977
Mongolia_EIA_3	Qihe_EN	Manchu_Bijie	0.010714	0.003074	3.485	40951
GuaCha_LN	Bianbian_EN	Manchu_Bijie	0.008247	0.002367	3.485	77410
Vanuatu_2900BP	Naxi.DG	Manchu_Bijie	0.008613	0.002466	3.493	12211
China_Tianyuan	Taiwan_Gongguan	Manchu_Bijie	0.008848	0.00253	3.497	88611
Shirenzigou_IA	Taiwan_Gongguan	Manchu_Bijie	0.007375	0.002108	3.499	70324
Shirenzigou_IA	HonHaiCoTien_His	Manchu_Bijie	0.012528	0.003577	3.502	24615
Vanuatu_2900BP	ONG	Manchu_Bijie	0.013574	0.003867	3.511	12304
TamHang_Unknown	Russia_UstBelaya_Angara	Manchu_Bijie	0.011394	0.003245	3.512	12753
Mebrak_2125BP	Xitoucun_LN	Manchu_Bijie	0.007877	0.002242	3.514	53080
Lajia_LN	NuiNap_BA	Manchu_Bijie	0.006302	0.001793	3.515	49594
Shirenzigou_IA_E	Chokhopani_2700BP	Manchu_Bijie	0.017145	0.004877	3.516	15698
Shimao_LN	Tanshishan_LN	Manchu_Bijie	0.006588	0.001873	3.517	57394
Wuzhuangguoliang_LN	Mongolia_EIA_2	Manchu_Bijie	0.016333	0.004643	3.518	10090
HonHaiCoTien_His	Xibo.DG	Manchu_Bijie	0.00665	0.00189	3.518	33666
Haojiatai_LN	Qihe_EN	Manchu_Bijie	0.00972	0.00276	3.522	36258
Wuqi_EN	Tujia.DG	Manchu_Bijie	0.007131	0.002024	3.524	27773
Luoheguxiang_LBIA	TamPaPing_LNBA	Manchu_Bijie	0.006094	0.001729	3.524	103905
Banlashan_MN	Shirenzigou_IA_E	Manchu_Bijie	0.014676	0.004163	3.525	15642
Jiaozuoniecun_LBIA	GuaCha_LN	Manchu_Bijie	0.005949	0.001687	3.526	114927
NamTun_LN	Oroqen.DG	Manchu_Bijie	0.008424	0.002387	3.528	20922
Shimao_LN	GuaCha_LN	Manchu_Bijie	0.005178	0.001468	3.528	124857
Jinchankou_LN	Qihe_EN	Manchu_Bijie	0.012468	0.003529	3.533	33146
Kazakhstan_Dali_EBA	SupuHujung_His	Manchu_Bijie	0.017261	0.004883	3.535	14579
UstBelaya_MED	Boshan_EN	Manchu_Bijie	0.019443	0.005497	3.537	11864
Russia_OldBeringSea_Uelen	NamTun_LN	Manchu_Bijie	0.012873	0.003633	3.543	18939
Chokhopani_2700BP	NuiNap_BA_Hc	Manchu_Bijie	0.010471	0.002956	3.543	44834
Mogushan_Xianbei_IA	LongLongRak_IA	Manchu_Bijie	0.013012	0.003668	3.547	22522
Mongolia_EIA_7_Xiongnu	Vanuatu_2350BP	Manchu_Bijie	0.013418	0.003781	3.549	29088
Mongolia_EIA_6_Pazyryk	Manchu_Jinsha	Manchu_Bijie	0.001643	0.000462	3.558	119006
Jinchankou_LN	Kinabatagan_His	Manchu_Bijie	0.009953	0.002792	3.565	45341
Liangdao1_EN	Sherpa.DG	Manchu_Bijie	0.006162	0.001729	3.565	51560
UstBelaya_MED	Xiaogao_EN	Manchu_Bijie	0.020668	0.005795	3.567	11316
Wuqi_EN	Iran_LN_SehGabi	Manchu_Bijie	0.019145	0.005367	3.567	14852
SupuHujung_His	Mongolia_N_North	Manchu_Bijie	0.009445	0.002648	3.567	20971
GuaCha_Hoabinhian	Ami.DG	Manchu_Bijie	0.010436	0.002924	3.569	14440
Suogang_LN	China_Lahu.DG	Manchu_Bijie	0.011657	0.003265	3.57	10341
Miaozigou_MN	Ami.DG	Manchu_Bijie	0.006421	0.001799	3.57	40295
TamHang_Unknown	Sherpa.DG	Manchu_Bijie	0.011029	0.003088	3.571	12818
Suogang_LN	ONG	Manchu_Bijie	0.014057	0.003934	3.573	10238
Shimao_LN	Liangdao1_EN	Manchu_Bijie	0.007861	0.0022	3.574	51875
Mongolia_Mongol	Suogang_LN	Manchu_Bijie	0.017888	0.004998	3.579	10290
Miaozigou_MN	Miao.DG	Manchu_Bijie	0.005987	0.001673	3.579	40263
TamHang_BA	DevilsCave_N	Manchu_Bijie	0.008078	0.002256	3.581	44635
TamHang_BA	Russia_UstIda_LN	Manchu_Bijie	0.008964	0.002499	3.587	41114
Wuzhuangguoliang_LN	Kinh.DG	Manchu_Bijie	0.008096	0.002252	3.595	12075
Erdaojingzi_LN	Tanshishan_LN	Manchu_Bijie	0.008021	0.002231	3.596	51209
Haminmangha_MN	ManBac_LN_all	Manchu_Bijie	0.012126	0.00337	3.598	29239
HonHaiCoTien_LN	Yi.DG	Manchu_Bijie	0.010237	0.002844	3.599	13708
Boisman_MN	MaiDaDieu_LN	Manchu_Bijie	0.007659	0.002128	3.599	29819
Xiaowu_MN	TamHang_Unknown	Manchu_Bijie	0.019793	0.005499	3.6	12820
TamHang_BA	Mongolia_MBA_2_Munkhkhairkhan	Manchu_Bijie	0.013027	0.003615	3.603	30845
TamHang_BA	Mongolia_MBA_1_Munkhkhairkhan	Manchu_Bijie	0.009279	0.002576	3.603	38454
GuaCha_Hoabinhian	Tujia.DG	Manchu_Bijie	0.010202	0.002831	3.604	14468
TamPaPing_LNBA	Yumin_EN	Manchu_Bijie	0.00803	0.002228	3.604	86635
Iran_BA2_ShahrISokhta	SupuHujung_His	Manchu_Bijie	0.0159	0.004409	3.606	15010
LoyangUjung_IA2	Oroqen.DG	Manchu_Bijie	0.011022	0.003055	3.607	13370
Russia_UstIda_EBA	NuiNap_BA_Hc	Manchu_Bijie	0.011076	0.003066	3.612	33659
MaiDaDieu_LN	Oroqen.DG	Manchu_Bijie	0.006668	0.001846	3.613	32159
Haojiatai_LBIA	Liangdao1_EN	Manchu_Bijie	0.01034	0.002862	3.613	42916
Vanuatu_2350BP	Han.DG	Manchu_Bijie	0.00602	0.001665	3.615	32129
Wanggou_MN	HonHaiCoTien_His	Manchu_Bijie	0.011019	0.003046	3.618	27993
Banlashan_MN	MaiDaDieu_LN	Manchu_Bijie	0.009996	0.002763	3.618	32733
NuiNap_BA_all	Sherpa.DG	Manchu_Bijie	0.004993	0.001379	3.621	74876
Jinchankou_LN	Wuqi_EN	Manchu_Bijie	0.015373	0.004244	3.622	20300
Wanggou_MN	Vanuatu_2900BP_all	Manchu_Bijie	0.007232	0.001995	3.625	55444
Zhalainuoer_EN	Ami.DG	Manchu_Bijie	0.007931	0.002187	3.626	26954
Russia_Shamanka_EBA	Chuanyun_H	Manchu_Bijie	0.009281	0.002553	3.635	39494
Vanuatu_2900BP	Indian	Manchu_Bijie	0.01923	0.005287	3.637	12412
Luoheguxiang_LBIA	Qihe_EN	Manchu_Bijie	0.008961	0.002463	3.638	43359
MaiDaDieu_LN	Xiaogao_EN	Manchu_Bijie	0.013812	0.003794	3.641	26146
Jiaozuoniecun_LBIA	Chuanyun_H	Manchu_Bijie	0.009446	0.002593	3.643	40688
Mogushan_Xianbei_IA	Miao.DG	Manchu_Bijie	0.006407	0.001758	3.644	39020
Taiwan_Gongguan	Russia_UstIda_EBA	Manchu_Bijie	0.007687	0.002109	3.644	72702
Mongolia_EIA_3	NamTun_LN	Manchu_Bijie	0.01825	0.004999	3.65	14507
Mogushan_Xianbei_IA	India_RoopkundC	Manchu_Bijie	0.017507	0.004793	3.653	15525
TamHang_BA	Xitoucun_LN	Manchu_Bijie	0.013422	0.003673	3.654	20584
Vanuatu_2900BP	Xiaojingshan_EN	Manchu_Bijie	0.017056	0.004664	3.657	10141
Haminmangha_MN	Ami.DG	Manchu_Bijie	0.005226	0.001429	3.657	92009
Mongolia_EBA_1_Ulgii	HonHaiCoTien_LN	Manchu_Bijie	0.014481	0.003959	3.658	12331
Kazakhstan_Andronovo	HonHaiCoTien_His	Manchu_Bijie	0.021896	0.005983	3.66	11646
Taiwan_Gongguan	Iran_LN_SehGabi	Manchu_Bijie	0.010377	0.002835	3.66	56354
Mebrak_2125BP	Ami.DG	Manchu_Bijie	0.005002	0.001366	3.661	99983
Miaozigou_MN	China_Lahu.DG	Manchu_Bijie	0.006503	0.001776	3.662	40344
Haojiatai_LBIA	Iran_BA_HajjiFiruz	Manchu_Bijie	0.00839	0.002291	3.663	98312
GuaCha_Hoabinhian	Mongolia_IA_Xianbei	Manchu_Bijie	0.023312	0.006349	3.672	10167
Zhalainuoer_EN	Kinh.DG	Manchu_Bijie	0.007735	0.002106	3.673	26982
Lajia_LN	Vanuatu_2350BP	Manchu_Bijie	0.009159	0.002494	3.673	32383
Zhalainuoer_EN	Mebrak_2125BP	Manchu_Bijie	0.016822	0.004577	3.675	17823
NamTun_LN	Mongola.DG	Manchu_Bijie	0.008361	0.002275	3.675	20912
Taiwan_Gongguan	Xiaowu_MN	Manchu_Bijie	0.007366	0.002004	3.675	96515
Dacaozi_IA	NuiNap_BA_Hc	Manchu_Bijie	0.008337	0.002268	3.676	43801
Russia_OldBeringSea_Uelen	Suogang_LN	Manchu_Bijie	0.015067	0.004094	3.68	10491
Taiwan_Gongguan	Kusunda.DG	Manchu_Bijie	0.005394	0.001465	3.682	97048
Chokhopani_2700BP	UstBelaya_MED	Manchu_Bijie	0.018477	0.005017	3.683	13762
ManBac_LN_all	Yumin_EN	Manchu_Bijie	0.009563	0.002595	3.685	43660
Iran_GanjDareh_N	Manchu_Jinsha	Manchu_Bijie	0.001297	0.000352	3.687	154187
Vanuatu_2900BP	China_Lahu.DG	Manchu_Bijie	0.011244	0.003049	3.688	12149
Wadian_LN	TamPaPing_LNBA	Manchu_Bijie	0.005711	0.001548	3.688	113816
Kinabatagan_His	Chokhopani_2700BP	Manchu_Bijie	0.009108	0.002469	3.689	64629
Chokhopani_2700BP	Liangdao2_EN	Manchu_Bijie	0.007446	0.002018	3.689	121981
Tanshishan_LN	Yumin_EN	Manchu_Bijie	0.009197	0.002493	3.69	53431
Mongolia_BA_1	Ami.DG	Manchu_Bijie	0.005013	0.001358	3.69	117167
Shirenzigou_IA_E	Boshan_EN	Manchu_Bijie	0.019911	0.005393	3.692	13339
Taiwan_Gongguan	NamTun_LN	Manchu_Bijie	0.020252	0.005484	3.693	13404
GuaCha_LN	Mongolia_LBA_2_Ulaanzukh	Manchu_Bijie	0.005094	0.001379	3.693	108144
Suogang_LN	Han.DG	Manchu_Bijie	0.008932	0.002416	3.696	10338
Vanuatu_2350BP	NuiNap_BA_Hc	Manchu_Bijie	0.019003	0.005141	3.696	13861
Dacaozi_IA	Shirenzigou_IA_E	Manchu_Bijie	0.014564	0.00394	3.696	15122
Mongolia_MBA_1_Munkhkhairkhan	HonHaiCoTien_LN	Manchu_Bijie	0.016301	0.004408	3.698	12281
LoyangUjung_IA2	Xibo.DG	Manchu_Bijie	0.009928	0.002685	3.698	13380
Vanuatu_2900BP	Iranian.DG	Manchu_Bijie	0.013028	0.003517	3.705	12559
Kazakhstan_Andronovo	Liangdao1_EN	Manchu_Bijie	0.017498	0.004723	3.705	17955
Mongolia_EIA_3	Chuanyun_H	Manchu_Bijie	0.011879	0.0032	3.712	38518
HonHaiCoTien_His	Sherpa.DG	Manchu_Bijie	0.007526	0.002027	3.713	33619
Mogushan_Xianbei_IA	Kinh.DG	Manchu_Bijie	0.006328	0.001704	3.715	39114
HonHaiCoTien_LN	Hezhen.DG	Manchu_Bijie	0.010745	0.002892	3.716	13752
Taiwan_Gongguan	MaiDaDieu_LN	Manchu_Bijie	0.014862	0.003998	3.717	20241
Miaozigou_MN	Indian	Manchu_Bijie	0.010758	0.002893	3.719	41394
Zhalainuoer_EN	She.DG	Manchu_Bijie	0.007907	0.002125	3.72	26954
China_Tianyuan	Shirenzigou_IA_E	Manchu_Bijie	0.022176	0.005958	3.722	12327
Haojiatai_LBIA	UstBelaya_N	Manchu_Bijie	0.010248	0.002754	3.722	55842
Kinabatagan_His	Manchu_Jinsha	Manchu_Bijie	0.001938	0.000521	3.722	66538
Banlashan_MN	Tonga_2500BP	Manchu_Bijie	0.007172	0.001926	3.723	63679
Mogushan_Xianbei_IA	Dai.DG	Manchu_Bijie	0.004677	0.001255	3.726	40309
Mongolia_EIA_7_Xiongnu	Tanshishan_LN	Manchu_Bijie	0.009857	0.002645	3.727	52224
Mongolia_EIA_7_Xiongnu	NuiNap_BA	Manchu_Bijie	0.011607	0.003113	3.728	35090
Miaozigou_MN	ONG	Manchu_Bijie	0.007669	0.002056	3.729	40962
Erdaojingzi_LN	Liangdao1_EN	Manchu_Bijie	0.00945	0.002533	3.73	46008
Mongolia_EIA_6_Pazyryk	HonHaiCoTien_His	Manchu_Bijie	0.014626	0.003916	3.735	24854
Longtoushan_BA	Vanuatu_2900BP_all	Manchu_Bijie	0.00966	0.002585	3.738	39415
Iran_Historic_GanjDareh	Manchu_Jinsha	Manchu_Bijie	0.001918	0.000513	3.738	114125
SupuHujung_His	Russia_UstIda_LN	Manchu_Bijie	0.012894	0.003446	3.741	21041
Longtoushan_BA	Liangdao2_EN	Manchu_Bijie	0.008269	0.002209	3.744	69264
Pingliangtai_LN	Suogang_LN	Manchu_Bijie	0.013729	0.003666	3.745	10537
Mongolia_IA_Xianbei	ManBac_LN_all	Manchu_Bijie	0.00949	0.002533	3.746	43436
Kazakhstan_Botai	TamHang_Unknown	Manchu_Bijie	0.021711	0.00579	3.75	12027
LoyangUjung_IA2	Russia_Shamanka_EBA	Manchu_Bijie	0.016874	0.0045	3.75	12509
XiongNu	ManBac_LN_all	Manchu_Bijie	0.006977	0.001861	3.75	47104
Haminmangha_MN	Vanuatu_2900BP_all	Manchu_Bijie	0.010333	0.002755	3.751	39973
NuiNap_BA_Hc	Tibetan.DG	Manchu_Bijie	0.006653	0.001773	3.751	44271
Russia_Sintashta_MLBA	Suogang_LN	Manchu_Bijie	0.017858	0.004758	3.753	10396
Jiaozuoniecun_LBIA	Kinabatagan_His	Manchu_Bijie	0.008082	0.002151	3.756	58486
Chuanyun_H	Tanshishan_LN	Manchu_Bijie	0.014008	0.003729	3.757	24771
Russia_Shamanka_EBA	NuiNap_BA_Hc	Manchu_Bijie	0.009293	0.002471	3.761	40845
Vanuatu_2900BP	Brahmin.DG	Manchu_Bijie	0.012297	0.003268	3.762	12523
ManBac_LN_all	Manchu_Jinsha	Manchu_Bijie	0.001997	0.000531	3.764	48289
NuiNap_BA_all	Chuanyun_H	Manchu_Bijie	0.013108	0.003481	3.766	28915
Vanuatu_2900BP	Oroqen.DG	Manchu_Bijie	0.011636	0.003089	3.767	12183
TamHang_Unknown	She.DG	Manchu_Bijie	0.011254	0.002988	3.767	12796
Haojiatai_LN	Iran_IA_HajjiFiruz	Manchu_Bijie	0.010043	0.002662	3.772	52603
Russia_Shamanka_EN	Suogang_LN	Manchu_Bijie	0.010199	0.002702	3.775	10661
Haojiatai_LBIA	UstBelaya_MED	Manchu_Bijie	0.021529	0.005703	3.775	10704
Suogang_LN	Mala.DG	Manchu_Bijie	0.013625	0.003607	3.777	10566
Xitoucun_LN	Tibetan.DG	Manchu_Bijie	0.004151	0.001098	3.779	78047
TamHang_Unknown	Tujia.DG	Manchu_Bijie	0.011248	0.002975	3.78	12814
Lajia_LN	Tonga_2500BP	Manchu_Bijie	0.005982	0.001582	3.78	63236
Wuzhuangguoliang_LN	XiongNu	Manchu_Bijie	0.010338	0.002734	3.781	12385
TamHang_BA	Tanshishan_LN	Manchu_Bijie	0.018512	0.004894	3.782	14635
GuaCha_Hoabinhian	Igorot.DG	Manchu_Bijie	0.011375	0.003005	3.785	14445
Shimao_LN	Vanuatu_2350BP	Manchu_Bijie	0.010115	0.002671	3.786	32499
SupuHujung_His	XiongNu	Manchu_Bijie	0.010927	0.002882	3.791	22957
Wanggou_MN	HonHaiCoTien_LN	Manchu_Bijie	0.017386	0.004585	3.792	11692
Jiaozuoniecun_LBIA	NamTun_LN	Manchu_Bijie	0.013256	0.003494	3.793	19474
Haojiatai_LN	GuaCha_LN	Manchu_Bijie	0.007286	0.00192	3.795	91651
XiongNu	NamTun_LN	Manchu_Bijie	0.011247	0.00296	3.8	21379
Haojiatai_LBIA	Tonga_2500BP	Manchu_Bijie	0.009563	0.002515	3.803	53440
TamPaPing_LNBA	SupuHujung_His	Manchu_Bijie	0.018245	0.004797	3.804	16846
SupuHujung_His	Manchu_Jinsha	Manchu_Bijie	0.003073	0.000808	3.805	23524
Shirenzigou_IA_E	Igorot.DG	Manchu_Bijie	0.010687	0.002807	3.808	15365
Iran_Historic_GanjDareh	Chuanyun_H	Manchu_Bijie	0.012765	0.003352	3.808	39769
Xitoucun_LN	Sherpa.DG	Manchu_Bijie	0.004526	0.001188	3.81	77916
Wuzhuangguoliang_LN	Mongolia_EIA_7_Xiongnu	Manchu_Bijie	0.01646	0.004316	3.814	10256
Russia_Andronovo	Vanuatu_2900BP	Manchu_Bijie	0.015237	0.003996	3.814	12666
India_RoopkundC	MaiDaDieu_LN	Manchu_Bijie	0.020807	0.005451	3.817	11844
TamHang_Unknown	Mongolia_LBA_5_CenterWest	Manchu_Bijie	0.01863	0.004873	3.823	12387
Mongolia_BA_1	ManBac_LN	Manchu_Bijie	0.014119	0.003693	3.824	26069
Xiaowu_MN	MaiDaDieu_LN	Manchu_Bijie	0.012279	0.003211	3.824	32144
Haojiatai_LBIA	Iran_IA_HajjiFiruz	Manchu_Bijie	0.011053	0.002888	3.827	56546
DevilsCave_N	Chuanyun_H	Manchu_Bijie	0.008699	0.002272	3.829	43972
Taiwan_Gongguan	Iran_IA_HajjiFiruz	Manchu_Bijie	0.010837	0.002828	3.832	55235
Mogushan_Xianbei_IA	Iran_IA_HajjiFiruz	Manchu_Bijie	0.018241	0.004759	3.833	18598
Miaozigou_MN	Mongolia_EIA_6_Pazyryk	Manchu_Bijie	0.013013	0.003394	3.834	32126
Jinchankou_LN	Iran_BA_HajjiFiruz	Manchu_Bijie	0.009128	0.002381	3.834	87792
Suogang_LN	She.DG	Manchu_Bijie	0.011384	0.002968	3.835	10337
Miaozigou_MN	Iran_IA_HajjiFiruz	Manchu_Bijie	0.017894	0.004665	3.836	19465
DevilsCave_N	MaiDaDieu_LN	Manchu_Bijie	0.008589	0.002237	3.84	32999
GuaCha_Hoabinhian	Mongola.DG	Manchu_Bijie	0.01063	0.002764	3.846	14509
SupuHujung_His	Russia_OldBeringSea_Uelen	Manchu_Bijie	0.013179	0.003426	3.847	19390
Jinchankou_LN	Shirenzigou_IA_W	Manchu_Bijie	0.012995	0.003378	3.847	34219
NuiNap_BA	Tibetan.DG	Manchu_Bijie	0.005739	0.001492	3.848	48957
HonHaiCoTien_LN	Oroqen.DG	Manchu_Bijie	0.011246	0.002922	3.849	13747
Banlashan_MN	GuaCha_Hoabinhian	Manchu_Bijie	0.016826	0.004372	3.849	14807
Mongolia_MBA_2_Munkhkhairkhan	Vanuatu_2900BP	Manchu_Bijie	0.020903	0.005428	3.851	11933
Taiwan_Gongguan	HonHaiCoTien_His	Manchu_Bijie	0.015637	0.004059	3.852	21118
Mongolia_IA_Xianbei	MaiDaDieu_LN	Manchu_Bijie	0.015016	0.003898	3.852	23388
Banlashan_MN	GuaCha_LN	Manchu_Bijie	0.006326	0.001642	3.852	125607
HonHaiCoTien_His	NuiNap_BA	Manchu_Bijie	0.019653	0.0051	3.854	11070
GuaCha_LN	SupuHujung_His	Manchu_Bijie	0.017875	0.004638	3.854	18201
Mongolia_EIA_3	NuiNap_BA_Hc	Manchu_Bijie	0.011932	0.003095	3.855	38443
Iran_BA_HajjiFiruz	Manchu_Jinsha	Manchu_Bijie	0.001812	0.00047	3.856	126738
Chokhopani_2700BP	NuiNap_BA	Manchu_Bijie	0.009622	0.002494	3.858	50092
Lajia_LN	Chuanyun_H	Manchu_Bijie	0.008219	0.00213	3.859	43400
LoyangUjung_IA2	Ami.DG	Manchu_Bijie	0.01209	0.003132	3.86	13332
Wanggou_MN	TamHang_BA	Manchu_Bijie	0.01071	0.002775	3.86	35965
Haojiatai_LBIA	Kazakhstan_Andronovo	Manchu_Bijie	0.012561	0.003254	3.86	41276
India_RoopkundC	Xiaogao_EN	Manchu_Bijie	0.010731	0.00278	3.86	54040
China_Tianyuan	NuiNap_BA_Hc	Manchu_Bijie	0.012884	0.003337	3.861	40979
HonHaiCoTien_His	Tanshishan_LN	Manchu_Bijie	0.019729	0.005105	3.865	12349
Jiaozuoniecun_LBIA	HonHaiCoTien_His	Manchu_Bijie	0.011087	0.002868	3.866	31166
Kinabatagan_His	ManBac_LN	Manchu_Bijie	0.020689	0.00535	3.867	10957
Haojiatai_LN	Kazakhstan_Andronovo	Manchu_Bijie	0.011365	0.002939	3.867	38910
Yamnaya_Kalmykia_EBA	Chuanyun_H	Manchu_Bijie	0.009287	0.0024	3.87	44054
Wuzhuangguoliang_LN	Tujia.DG	Manchu_Bijie	0.008712	0.00225	3.873	12103
LoyangUjung_IA2	Sherpa.DG	Manchu_Bijie	0.012012	0.003101	3.873	13370
Haminmangha_MN	TamPaPing_LNBA	Manchu_Bijie	0.00937	0.002419	3.874	69314
LoyangUjung_IA2	Naxi.DG	Manchu_Bijie	0.009372	0.002418	3.876	13399
Wadian_LN	NamTun_LN	Manchu_Bijie	0.013291	0.003428	3.877	21043
Haojiatai_LBIA	NuiNap_BA_Hc	Manchu_Bijie	0.012179	0.00314	3.879	37598
Mongolia_Medieval	Liangdao2_EN	Manchu_Bijie	0.009776	0.00252	3.879	68542
LoyangUjung_IA2	Russia_UstIda_EBA	Manchu_Bijie	0.021712	0.005596	3.88	10371
GuaCha_LN	Manchu_Jinsha	Manchu_Bijie	0.001709	0.00044	3.881	129806
UstBelaya_MED	Han.DG	Manchu_Bijie	0.009451	0.002435	3.882	13504
TamHang_Unknown	Russia_Shamanka_EN	Manchu_Bijie	0.010502	0.002704	3.883	13282
Vanuatu_2900BP_all	Yumin_EN	Manchu_Bijie	0.008721	0.002245	3.885	61099
Wanggou_MN	Iran_IA_HajjiFiruz	Manchu_Bijie	0.008764	0.002255	3.886	57361
Taiwan_Gongguan	Mongolia_EIA_5	Manchu_Bijie	0.009092	0.002339	3.888	82824
PhaFaen_Hoabinhian	ManBac_LN	Manchu_Bijie	0.023415	0.006015	3.893	11150
Haojiatai_LBIA	Iran_LN_SehGabi	Manchu_Bijie	0.011018	0.00283	3.893	59241
UstBelaya_EBA	MaiDaDieu_LN	Manchu_Bijie	0.009264	0.002379	3.894	32533
Mongolia_N_North	NamTun_LN	Manchu_Bijie	0.009994	0.002563	3.899	20116
Chokhopani_2700BP	ManBac_LN_all	Manchu_Bijie	0.009967	0.002556	3.9	46887
Vanuatu_2900BP	Mala.DG	Manchu_Bijie	0.013346	0.003421	3.901	12434
NamTun_LN	Sherpa.DG	Manchu_Bijie	0.009426	0.002415	3.903	20904
Wadian_LN	Tanshishan_LN	Manchu_Bijie	0.00739	0.001892	3.906	57617
GuaCha_LN	Chuanyun_H	Manchu_Bijie	0.012777	0.00327	3.908	34720
Chokhopani_2700BP	Qihe_EN	Manchu_Bijie	0.011943	0.003055	3.909	46114
SupuHujung_His	Mongolia_EIA_6_Pazyryk	Manchu_Bijie	0.01955	0.005	3.91	15534
LongLongRak_IA	ManBac_LN	Manchu_Bijie	0.015871	0.004056	3.913	16372
HonHaiCoTien_LN	Atayal.DG	Manchu_Bijie	0.01484	0.003791	3.914	13649
Shirenzigou_IA_E	Vanuatu_2500BP	Manchu_Bijie	0.022208	0.005672	3.915	10746
Mongolia_Medieval	Chuanyun_H	Manchu_Bijie	0.014879	0.003798	3.918	28761
Mongolia_Medieval	Tanshishan_LN	Manchu_Bijie	0.010873	0.002774	3.919	38339
Erdaojingzi_LN	Chuanyun_H	Manchu_Bijie	0.010142	0.002588	3.919	38518
TamHang_BA	Russia_UstIda_EBA	Manchu_Bijie	0.01208	0.003081	3.921	33486
Wanggou_MN	NuiNap_BA	Manchu_Bijie	0.009433	0.002404	3.923	42076
Mogushan_Xianbei_IA	She.DG	Manchu_Bijie	0.006906	0.001759	3.925	39073
Luoheguxiang_LBIA	Taiwan_Gongguan	Manchu_Bijie	0.006965	0.001775	3.925	90930
Pingliangtai_LN	MaiDaDieu_LN	Manchu_Bijie	0.008683	0.00221	3.929	32665
Mongolia_LBA_5_CenterWest	Vanuatu_2900BP	Manchu_Bijie	0.016647	0.004232	3.933	12480
Haojiatai_LN	MaiDaDieu_LN	Manchu_Bijie	0.012466	0.00317	3.933	24433
Russia_Sintashta_MLBA	Vanuatu_2900BP	Manchu_Bijie	0.017184	0.004368	3.934	12323
Mongolia_EIA_6_Pazyryk	NamTun_LN	Manchu_Bijie	0.019872	0.00505	3.935	15851
TamHang_Unknown	Kusunda.DG	Manchu_Bijie	0.012969	0.003294	3.937	12930
Shirenzigou_IA_W	Tanshishan_LN	Manchu_Bijie	0.015362	0.003902	3.937	18702
Russia_UstIda_EBA	Vanuatu_2900BP_all	Manchu_Bijie	0.008909	0.002263	3.937	48625
TamPaPing_LNBA	Mongolia_IA_Xianbei	Manchu_Bijie	0.009037	0.002295	3.937	83539
NamTun_LN	Xitoucun_LN	Manchu_Bijie	0.019471	0.004944	3.939	11107
Mongolia_MBA_1_Munkhkhairkhan	NamTun_LN	Manchu_Bijie	0.01439	0.003652	3.94	19205
HonHaiCoTien_LN	She.DG	Manchu_Bijie	0.011002	0.002789	3.945	13699
LoyangUjung_IA2	Manchu_Jinsha	Manchu_Bijie	0.004001	0.001014	3.946	14037
Taiwan_Gongguan	Indian	Manchu_Bijie	0.008659	0.002195	3.946	98487
India_RoopkundC	Mongolia_EIA_7_Xiongnu	Manchu_Bijie	0.011624	0.002945	3.947	51123
Dacaozi_IA	NuiNap_BA	Manchu_Bijie	0.007899	0.002001	3.948	47907
Dacaozi_IA	UstBelaya_MED	Manchu_Bijie	0.016162	0.00409	3.951	13247
Miaozigou_MN	Vanuatu_2500BP	Manchu_Bijie	0.012836	0.003249	3.951	29263
Mogushan_Xianbei_IA	Xiaowu_MN	Manchu_Bijie	0.012173	0.003081	3.951	39133
Wanggou_MN	Zhalainuoer_EN	Manchu_Bijie	0.013554	0.003428	3.954	22672
China_Tianyuan	HonHaiCoTien_His	Manchu_Bijie	0.016023	0.004053	3.954	26522
Shimao_LN	ManBac_LN_all	Manchu_Bijie	0.007897	0.001997	3.955	46784
Vanuatu_2900BP_all	Tibetan.DG	Manchu_Bijie	0.005292	0.001336	3.961	64347
Mongolia_EIA_7_Xiongnu	Atayal.DG	Manchu_Bijie	0.006425	0.001622	3.961	111378
DevilsCave_N	NamTun_LN	Manchu_Bijie	0.012523	0.003161	3.962	21384
Wuqi_EN	Miao.DG	Manchu_Bijie	0.008139	0.002053	3.965	27717
Shimao_LN	Qihe_EN	Manchu_Bijie	0.009688	0.002442	3.967	45961
Shirenzigou_IA	TamHang_BA	Manchu_Bijie	0.012794	0.003221	3.972	31634
Chokhopani_2700BP	Xitoucun_LN	Manchu_Bijie	0.007348	0.00185	3.972	78917
Wuzhuangguoliang_LN	Boshan_EN	Manchu_Bijie	0.01654	0.004163	3.973	11222
SupuHujung_His	Mongolia_LBA_5_CenterWest	Manchu_Bijie	0.014446	0.003635	3.974	20946
Mongolia_EIA_7_Xiongnu	Ami.DG	Manchu_Bijie	0.004979	0.001253	3.974	111869
Jiaozuoniecun_LBIA	Kazakhstan_Andronovo	Manchu_Bijie	0.01049	0.002637	3.978	48703
Bianbian_EN	Atayal.DG	Manchu_Bijie	0.007355	0.001848	3.98	95222
Haojiatai_LN	Zhalainuoer_EN	Manchu_Bijie	0.0149	0.003743	3.981	20311
Mongolia_Mongol	MaiDaDieu_LN	Manchu_Bijie	0.012475	0.003134	3.981	25568
Haojiatai_LN	Miaozigou_MN	Manchu_Bijie	0.011613	0.002913	3.987	30934
SupuHujung_His	Sherpa.DG	Manchu_Bijie	0.009652	0.00242	3.988	22156
XiongNu	MaiDaDieu_LN	Manchu_Bijie	0.008969	0.002249	3.988	32945
NuiNap_BA	Liangdao1_EN	Manchu_Bijie	0.017272	0.004328	3.991	16809
Erdaojingzi_LN	MaiDaDieu_LN	Manchu_Bijie	0.012265	0.003072	3.992	27477
Vanuatu_2350BP	Yumin_EN	Manchu_Bijie	0.014544	0.003644	3.992	29666
Kazakhstan_Botai	HonHaiCoTien_His	Manchu_Bijie	0.014768	0.003699	3.992	31452
UstBelaya_N	Ami.DG	Manchu_Bijie	0.006123	0.001533	3.994	71647
Miaozigou_MN	Mongolia_MBA_2_Munkhkhairkhan	Manchu_Bijie	0.013161	0.003293	3.996	32555
Xiaogao_EN	Manchu_Jinsha	Manchu_Bijie	0.001751	0.000438	3.996	131127
Jinchankou_LN	Iran_Historic_GanjDareh	Manchu_Bijie	0.009771	0.002444	3.998	79425
Suogang_LN	Khonda_Dora.DG	Manchu_Bijie	0.01822	0.004556	3.999	10384
TamHang_Unknown	Samdzong_1500BP	Manchu_Bijie	0.014249	0.003563	3.999	13143
Mongolia_Medieval	NamTun_LN	Manchu_Bijie	0.023668	0.005918	4	10527
HonHaiCoTien_LN	Han.DG	Manchu_Bijie	0.009224	0.002306	4.001	13726
Dacaozi_IA	Manchu_Jinsha	Manchu_Bijie	0.001187	0.000297	4.001	156773
Xiaowu_MN	Zhalainuoer_EN	Manchu_Bijie	0.0145	0.003621	4.004	26977
Longtoushan_BA	Atayal.DG	Manchu_Bijie	0.00668	0.001668	4.006	83076
Suogang_LN	Thai.DG	Manchu_Bijie	0.012675	0.003161	4.01	10369
TamHang_Unknown	Miao_Kaili.DG	Manchu_Bijie	0.009653	0.002407	4.01	13145
SupuHujung_His	Miao.DG	Manchu_Bijie	0.009039	0.002254	4.01	22091
LongLongRak_IA	Bianbian_EN	Manchu_Bijie	0.009644	0.002404	4.012	54766
Vanuatu_2900BP_all	Daur.DG	Manchu_Bijie	0.006876	0.001713	4.013	63916
Lajia_LN	HonHaiCoTien_His	Manchu_Bijie	0.009618	0.002395	4.015	33859
Dacaozi_IA	Tonga_2500BP	Manchu_Bijie	0.006716	0.001671	4.018	62279
Pingliangtai_LN	ManBac_LN_all	Manchu_Bijie	0.006873	0.00171	4.02	47077
Miaozigou_MN	Taiwan_Hanben	Manchu_Bijie	0.005152	0.001281	4.021	41792
UstBelaya_MED	Thai.DG	Manchu_Bijie	0.011495	0.002855	4.026	13536
Indian	Manchu_Jinsha	Manchu_Bijie	0.001783	0.000443	4.027	164592
India_RoopkundC	Mongolia_BA_2	Manchu_Bijie	0.013374	0.003319	4.03	38488
Iran_BA_HajjiFiruz	Vanuatu_2900BP	Manchu_Bijie	0.023458	0.005818	4.032	11931
Wuzhuangguoliang_LN	Dai_Xishuangbanna1K	Manchu_Bijie	0.004714	0.001169	4.032	12985
Mongolia_EIA_2	HonHaiCoTien_His	Manchu_Bijie	0.016548	0.004104	4.032	24533
Samdzong_1500BP	NuiNap_BA_Hc	Manchu_Bijie	0.00772	0.001915	4.032	45147
Wuzhuangguoliang_LN	Kazakhstan_EBA_Yamnaya	Manchu_Bijie	0.016908	0.004192	4.034	12465
Russia_Andronovo	Chuanyun_H	Manchu_Bijie	0.00929	0.002302	4.035	44863
Xiaowu_MN	Kazakhstan_Andronovo	Manchu_Bijie	0.011459	0.00284	4.035	52294
Wuzhuangguoliang_LN	Kazakhstan_Botai	Manchu_Bijie	0.017428	0.004317	4.037	11299
Suogang_LN	Kinh.DG	Manchu_Bijie	0.01189	0.002944	4.038	10350
Taiwan_Gongguan	Boshan_EN	Manchu_Bijie	0.009163	0.002269	4.039	92892
Mongolia_LBA_5_CenterWest	Suogang_LN	Manchu_Bijie	0.017921	0.004436	4.04	10611
Miaozigou_MN	Thai.DG	Manchu_Bijie	0.006886	0.001703	4.042	40463
Haminmangha_MN	Igorot.DG	Manchu_Bijie	0.005709	0.00141	4.048	91974
Chokhopani_2700BP	Liangdao1_EN	Manchu_Bijie	0.011976	0.002957	4.05	52149
Banlashan_MN	India_RoopkundC	Manchu_Bijie	0.008894	0.002196	4.05	58136
HonHaiCoTien_LN	Miao.DG	Manchu_Bijie	0.01143	0.002819	4.055	13702
Kinabatagan_His	Mongolia_MBA_2_Munkhkhairkhan	Manchu_Bijie	0.012197	0.003007	4.056	46678
NuiNap_BA	Manchu_Jinsha	Manchu_Bijie	0.002124	0.000524	4.056	51591
TamPaPing_LNBA	UstBelaya_N	Manchu_Bijie	0.01175	0.002896	4.057	53554
Suogang_LN	Hezhen.DG	Manchu_Bijie	0.013377	0.003296	4.058	10361
Samdzong_1500BP	Vanuatu_2900BP	Manchu_Bijie	0.01402	0.003454	4.059	12419
Miaozigou_MN	Mongolia_EIA_7_Xiongnu	Manchu_Bijie	0.01351	0.003328	4.059	31614
TamHang_Unknown	Ekven_IA	Manchu_Bijie	0.014444	0.003552	4.066	13182
Mongolia_IA_Xianbei	Chuanyun_H	Manchu_Bijie	0.012723	0.003129	4.066	40412
TamPaPing_LNBA	GuaCha_Hoabinhian	Manchu_Bijie	0.023064	0.00567	4.068	11152
Taiwan_Gongguan	Mongolia_BA_1	Manchu_Bijie	0.008754	0.002152	4.068	88673
Iran_BA_HajjiFiruz	NamTun_LN	Manchu_Bijie	0.020476	0.005028	4.073	16874
Shirenzigou_IA	NuiNap_BA_Hc	Manchu_Bijie	0.012546	0.00308	4.073	32852
Mongolia_Medieval	Manchu_Jinsha	Manchu_Bijie	0.002135	0.000524	4.073	77872
Jiaozuoniecun_LBIA	Vanuatu_2350BP	Manchu_Bijie	0.011975	0.002937	4.077	30665
SupuHujung_His	Ekven_IA	Manchu_Bijie	0.010844	0.002659	4.078	23037
Haminmangha_MN	Miaozigou_MN	Manchu_Bijie	0.015147	0.003713	4.079	25261
Mongolia_MBA_1_Munkhkhairkhan	NuiNap_BA	Manchu_Bijie	0.009679	0.002373	4.079	44351
Chuanyun_H	Liangdao2_EN	Manchu_Bijie	0.012435	0.003047	4.081	41167
Iran_IA_HajjiFiruz	Atayal.DG	Manchu_Bijie	0.008944	0.002191	4.083	67451
Russia_UstIda_LN	NuiNap_BA_Hc	Manchu_Bijie	0.011058	0.002707	4.085	41268
Shirenzigou_IA_E	Yi.DG	Manchu_Bijie	0.010581	0.002589	4.087	15386
Kinabatagan_His	Mongolia_EIA_6_Pazyryk	Manchu_Bijie	0.012139	0.002969	4.089	45979
Haojiatai_LBIA	Mogushan_Xianbei_IA	Manchu_Bijie	0.013954	0.003411	4.091	31285
Kinabatagan_His	Sherpa.DG	Manchu_Bijie	0.006306	0.001542	4.091	63336
GuaCha_LN	DevilsCave_N	Manchu_Bijie	0.006097	0.00149	4.092	126742
Shirenzigou_IA_E	Taiwan_Hanben	Manchu_Bijie	0.008292	0.002025	4.095	15915
Russia_UstIda_EBA	MaiDaDieu_LN	Manchu_Bijie	0.013993	0.003417	4.095	24938
Erdaojingzi_LN	TamPaPing_LNBA	Manchu_Bijie	0.007156	0.001747	4.096	94855
Mongolia_BA_1	Manchu_Jinsha	Manchu_Bijie	0.001794	0.000438	4.099	122578
India_RoopkundC	Chuanyun_H	Manchu_Bijie	0.017132	0.004175	4.104	22171
Qihe_EN	Tujia.DG	Manchu_Bijie	0.006894	0.001679	4.107	45572
Pingliangtai_LN	UstBelaya_MED	Manchu_Bijie	0.0139	0.003383	4.109	13748
HonHaiCoTien_His	Manchu_Jinsha	Manchu_Bijie	0.002842	0.000692	4.109	35209
Russia_OldBeringSea_Uelen	ManBac_LN	Manchu_Bijie	0.010678	0.002598	4.111	27466
Miaozigou_MN	UstBelaya_N	Manchu_Bijie	0.017345	0.004219	4.112	19027
Chuanyun_H	Tibetan.DG	Manchu_Bijie	0.007316	0.001778	4.114	43374
Wuzhuangguoliang_LN	Iran_BA_HajjiFiruz	Manchu_Bijie	0.0185	0.004495	4.116	10512
Kazakhstan_CentralSaka	Chuanyun_H	Manchu_Bijie	0.009357	0.002273	4.116	43430
Atayal.DG	Tibetan.DG	Manchu_Bijie	0.004157	0.001009	4.118	156194
TamHang_BA	Vanuatu_2900BP_all	Manchu_Bijie	0.017825	0.004324	4.122	16398
SupuHujung_His	Kusunda.DG	Manchu_Bijie	0.010984	0.002664	4.123	22325
Russia_UstIda_LN	Tanshishan_LN	Manchu_Bijie	0.009117	0.002211	4.124	52728
Lajia_LN	SupuHujung_His	Manchu_Bijie	0.011611	0.002814	4.127	22553
Mongolia_EIA_5	Chuanyun_H	Manchu_Bijie	0.012948	0.003136	4.128	38409
India_RoopkundC	HonHaiCoTien_His	Manchu_Bijie	0.023163	0.00561	4.129	12580
Haojiatai_LN	Chuanyun_H	Manchu_Bijie	0.012475	0.003021	4.129	33269
Wanggou_MN	TamPaPing_LNBA	Manchu_Bijie	0.007361	0.001783	4.129	94243
UstBelaya_EBA	NamTun_LN	Manchu_Bijie	0.01302	0.00315	4.133	21070
Vanuatu_2900BP	Relli.DG	Manchu_Bijie	0.013346	0.003226	4.137	12448
SupuHujung_His	Hezhen.DG	Manchu_Bijie	0.009337	0.002257	4.137	22182
LoyangUjung_IA2	Mongolia_Mongol	Manchu_Bijie	0.021821	0.005273	4.138	10549
Vanuatu_2350BP	Xiaogao_EN	Manchu_Bijie	0.015441	0.003731	4.138	30465
Mongolia_EIA_7_Xiongnu	UstBelaya_MED	Manchu_Bijie	0.026112	0.006309	4.139	10189
Yamnaya_Samara_EBA	Chuanyun_H	Manchu_Bijie	0.008466	0.002045	4.14	45447
Mongolia_Mongol	HonHaiCoTien_His	Manchu_Bijie	0.013639	0.003293	4.141	27059
Wadian_LN	Liangdao2_EN	Manchu_Bijie	0.006487	0.001566	4.142	121672
Chokhopani_2700BP	HonHaiCoTien_LN	Manchu_Bijie	0.021073	0.005086	4.143	14054
Wuzhuangguoliang_LN	Miao_Kaili.DG	Manchu_Bijie	0.008028	0.001937	4.144	12458
UstBelaya_MED	China_Lahu.DG	Manchu_Bijie	0.012304	0.002967	4.147	13479
Iran_LN_SehGabi	Kinabatagan_His	Manchu_Bijie	0.015889	0.00383	4.149	29123
Wadian_LN	SupuHujung_His	Manchu_Bijie	0.01373	0.003309	4.15	22436
Erdaojingzi_LN	Iran_LN_SehGabi	Manchu_Bijie	0.009553	0.002302	4.15	63794
Kazakhstan_Andronovo	NuiNap_BA_Hc	Manchu_Bijie	0.021817	0.00525	4.156	15862
Miaozigou_MN	Mongolia_EIA_5	Manchu_Bijie	0.014285	0.003437	4.156	29750
Luoheguxiang_LBIA	Wuzhuangguoliang_LN	Manchu_Bijie	0.01539	0.003702	4.157	11445
NuiNap_BA_Hc	Yi.DG	Manchu_Bijie	0.007298	0.001755	4.157	44137
ManBac_LN_all	Daur.DG	Manchu_Bijie	0.008366	0.002012	4.158	46007
Wuzhuangguoliang_LN	Kinh_HoChiMinh	Manchu_Bijie	0.004682	0.001126	4.159	13148
Jiaozuoniecun_LBIA	TamPaPing_LNBA	Manchu_Bijie	0.006834	0.001642	4.161	104907
Tonga_2500BP	Daur.DG	Manchu_Bijie	0.007703	0.001851	4.162	62466
UstBelaya_MED	She.DG	Manchu_Bijie	0.011999	0.002881	4.164	13469
India_RoopkundC	Bianbian_EN	Manchu_Bijie	0.01231	0.002956	4.165	45089
Chokhopani_2700BP	NamTun_LN	Manchu_Bijie	0.017268	0.004145	4.166	21283
SupuHujung_His	Mongolia_EBA_2_Chemurchek	Manchu_Bijie	0.016138	0.003873	4.167	17870
Taiwan_Gongguan	DevilsCave_N	Manchu_Bijie	0.007003	0.001681	4.167	98130
Mongolia_BA_2	Igorot.DG	Manchu_Bijie	0.006325	0.001517	4.169	78218
Mogushan_Xianbei_IA	Vanuatu_2500BP	Manchu_Bijie	0.015156	0.003635	4.17	28059
Vanuatu_2900BP	Tibetan.DG	Manchu_Bijie	0.012506	0.002998	4.171	12188
TamHang_Unknown	Mongolia_N_North	Manchu_Bijie	0.0134	0.003212	4.172	12484
Mongolia_EIA_5	Tonga_2500BP	Manchu_Bijie	0.010821	0.002592	4.174	55919
UstBelaya_EBA	Tanshishan_LN	Manchu_Bijie	0.007794	0.001866	4.176	56938
Kinabatagan_His	NuiNap_BA_Hc	Manchu_Bijie	0.019174	0.004591	4.177	18046
LoyangUjung_IA2	Tujia.DG	Manchu_Bijie	0.011666	0.002791	4.18	13350
Mongolia_EIA_3	ManBac_LN	Manchu_Bijie	0.015034	0.003593	4.184	24483
Dacaozi_IA	Tanshishan_LN	Manchu_Bijie	0.007641	0.001826	4.186	56376
Wuqi_EN	Khonda_Dora.DG	Manchu_Bijie	0.012162	0.002903	4.19	27885
Haojiatai_LBIA	Mongolia_BA_2	Manchu_Bijie	0.010468	0.002498	4.19	66097
Miaozigou_MN	Mebrak_2125BP	Manchu_Bijie	0.015037	0.003588	4.191	27024
Xiaowu_MN	Manchu_Jinsha	Manchu_Bijie	0.001772	0.000423	4.192	159962
Vanuatu_2900BP	Madiga.DG	Manchu_Bijie	0.013628	0.00325	4.193	12447
Kazakhstan_CentralSteppe_EMBA	SupuHujung_His	Manchu_Bijie	0.014346	0.003421	4.193	23173
Mogushan_Xianbei_IA	Bianbian_EN	Manchu_Bijie	0.015857	0.003782	4.193	26372
Chuanyun_H	Liangdao1_EN	Manchu_Bijie	0.016235	0.003871	4.194	22993
Haminmangha_MN	Liangdao2_EN	Manchu_Bijie	0.010142	0.002419	4.194	73224
Shirenzigou_IA_E	Russia_UstIda_EBA	Manchu_Bijie	0.021659	0.005163	4.195	11916
Mongolia_EIA_3	Atayal.DG	Manchu_Bijie	0.007475	0.001781	4.196	104285
TamHang_Unknown	Igorot.DG	Manchu_Bijie	0.013377	0.003186	4.199	12786
Wanggou_MN	NuiNap_BA_Hc	Manchu_Bijie	0.010962	0.00261	4.2	38336
GuaCha_Hoabinhian	Chokhopani_2700BP	Manchu_Bijie	0.02094	0.004984	4.201	14883
Chokhopani_2700BP	NuiNap_BA_all	Manchu_Bijie	0.009764	0.002324	4.202	75922
Wuzhuangguoliang_LN	Miao.DG	Manchu_Bijie	0.009613	0.002287	4.204	12046
Wuqi_EN	Iran_IA_HajjiFiruz	Manchu_Bijie	0.022513	0.005355	4.204	14337
Mongolia_MBA_2_Munkhkhairkhan	HonHaiCoTien_LN	Manchu_Bijie	0.024086	0.005728	4.205	10009
Mongolia_Mongol	NuiNap_BA_Hc	Manchu_Bijie	0.01052	0.002501	4.205	42223
Pingliangtai_LN	NuiNap_BA	Manchu_Bijie	0.007314	0.001739	4.205	49803
Atayal.DG	Manchu_Jinsha	Manchu_Bijie	0.001618	0.000385	4.205	159280
Banlashan_MN	Kinabatagan_His	Manchu_Bijie	0.009137	0.002172	4.207	64312
Russia_Shamanka_EBA	NamTun_LN	Manchu_Bijie	0.014013	0.003329	4.21	19442
Mongolia_EIA_2	Chuanyun_H	Manchu_Bijie	0.013417	0.003187	4.21	39961
MaiDaDieu_LN	Xibo.DG	Manchu_Bijie	0.007601	0.001805	4.211	32175
Zhalainuoer_EN	Tanshishan_LN	Manchu_Bijie	0.022935	0.005445	4.212	10860
Iran_BA1_ShahrISokhta	HonHaiCoTien_His	Manchu_Bijie	0.011828	0.002808	4.212	29172
Haojiatai_LN	Ami.DG	Manchu_Bijie	0.004737	0.001124	4.213	111034
Kinabatagan_His	Mongolia_EIA_5	Manchu_Bijie	0.013202	0.003133	4.214	41633
China_Tianyuan	Jinchankou_LN	Manchu_Bijie	0.010505	0.002493	4.214	87657
LongLongRak_IA	Yumin_EN	Manchu_Bijie	0.009665	0.002293	4.215	67984
Mongolia_EIA_7_Xiongnu	Liangdao2_EN	Manchu_Bijie	0.009391	0.002228	4.215	100331
Wuqi_EN	Mongolia_EIA_5	Manchu_Bijie	0.018809	0.00446	4.217	21782
Shimao_LN	Chuanyun_H	Manchu_Bijie	0.009951	0.00236	4.217	43543
TamPaPing_LNBA	NuiNap_BA_Hc	Manchu_Bijie	0.014248	0.003377	4.219	32997
Banlashan_MN	TamPaPing_LNBA	Manchu_Bijie	0.007141	0.001693	4.219	114864
UstBelaya_MED	Kinh.DG	Manchu_Bijie	0.012343	0.002925	4.22	13499
Russia_Shamanka_EBA	Manchu_Jinsha	Manchu_Bijie	0.001455	0.000345	4.22	148732
Wadian_LN	ManBac_LN_all	Manchu_Bijie	0.00834	0.001973	4.228	46906
Luoheguxiang_LBIA	GuaCha_LN	Manchu_Bijie	0.006688	0.001582	4.228	113971
SupuHujung_His	Russia_UstBelaya_Angara	Manchu_Bijie	0.010299	0.002435	4.229	21876
LoyangUjung_IA2	Tu.DG	Manchu_Bijie	0.012016	0.002841	4.23	13411
Haojiatai_LBIA	Tanshishan_LN	Manchu_Bijie	0.011216	0.00265	4.232	48155
Iran_BA2_ShahrISokhta	NamTun_LN	Manchu_Bijie	0.019304	0.004561	4.233	15316
Wanggou_MN	ManBac_LN_all	Manchu_Bijie	0.009436	0.002229	4.233	40189
LoyangUjung_IA2	Han.DG	Manchu_Bijie	0.010795	0.002549	4.235	13365
Kazakhstan_Dali_EBA	Chuanyun_H	Manchu_Bijie	0.015141	0.003574	4.236	39131
Yamnaya_Samara_EBA	Suogang_LN	Manchu_Bijie	0.015583	0.003678	4.237	10911
XiongNu	HonHaiCoTien_His	Manchu_Bijie	0.009645	0.002276	4.237	34390
Vanuatu_2500BP	Chuanyun_H	Manchu_Bijie	0.013874	0.003274	4.237	36573
SupuHujung_His	She.DG	Manchu_Bijie	0.009522	0.002247	4.238	22110
TamHang_Unknown	Atayal.DG	Manchu_Bijie	0.016459	0.003883	4.239	12724
Shirenzigou_IA_E	Miao_Kaili.DG	Manchu_Bijie	0.009722	0.002293	4.239	15783
Kazakhstan_Andronovo	Boshan_EN	Manchu_Bijie	0.012829	0.003026	4.239	45342
Shimao_LN	Liangdao2_EN	Manchu_Bijie	0.006722	0.001586	4.239	121243
Samdzong_1500BP	MaiDaDieu_LN	Manchu_Bijie	0.008802	0.002076	4.24	33016
Mongolia_EIA_3	Xitoucun_LN	Manchu_Bijie	0.009084	0.002142	4.24	66715
Suogang_LN	Uyghur.DG	Manchu_Bijie	0.011783	0.002778	4.241	10871
Kinabatagan_His	Mongolia_N_East	Manchu_Bijie	0.009252	0.002181	4.243	55189
Iran_LN_SehGabi	NuiNap_BA	Manchu_Bijie	0.017333	0.004082	4.246	23331
Mongolia_Medieval	NuiNap_BA_all	Manchu_Bijie	0.012154	0.002863	4.246	49340
India_RoopkundC	Russia_UstIda_LN	Manchu_Bijie	0.010312	0.002428	4.247	53361
Mongolia_IA_Xianbei	Ami.DG	Manchu_Bijie	0.005299	0.001248	4.247	114176
Zhalainuoer_EN	NuiNap_BA_all	Manchu_Bijie	0.0217	0.005106	4.25	14218
Mongolia_BA_1	MaiDaDieu_LN	Manchu_Bijie	0.016855	0.003966	4.25	24345
Dacaozi_IA	Kinabatagan_His	Manchu_Bijie	0.008122	0.001911	4.25	61873
Jinchankou_LN	Manchu_Jinsha	Manchu_Bijie	0.00201	0.000473	4.25	114317
Kinabatagan_His	Daur.DG	Manchu_Bijie	0.008347	0.001964	4.251	62980
Mongolia_MBA_1_Munkhkhairkhan	HonHaiCoTien_His	Manchu_Bijie	0.012489	0.002937	4.252	30714
HonHaiCoTien_LN	Tu.DG	Manchu_Bijie	0.011692	0.002748	4.254	13770
Mongolia_EIA_6_Pazyryk	MaiDaDieu_LN	Manchu_Bijie	0.016385	0.003852	4.254	23583
Kazakhstan_Andronovo	Atayal.DG	Manchu_Bijie	0.010627	0.002498	4.254	52041
Jiaozuoniecun_LBIA	Vanuatu_2900BP_all	Manchu_Bijie	0.007697	0.001809	4.254	61416
Longtoushan_BA	Miaozigou_MN	Manchu_Bijie	0.015321	0.0036	4.255	23585
Shirenzigou_IA_W	Qihe_EN	Manchu_Bijie	0.021167	0.004971	4.258	15082
Jinchankou_LN	Miaozigou_MN	Manchu_Bijie	0.014941	0.003507	4.261	29364
Banlashan_MN	NuiNap_BA	Manchu_Bijie	0.010207	0.002396	4.261	49926
Longtoushan_BA	Iran_Historic_GanjDareh	Manchu_Bijie	0.010494	0.002462	4.262	64473
Haojiatai_LBIA	Mongolia_EIA_2	Manchu_Bijie	0.00999	0.002343	4.264	91824
TamHang_BA	She.DG	Manchu_Bijie	0.007498	0.001758	4.265	43038
LoyangUjung_IA2	Atayal.DG	Manchu_Bijie	0.018039	0.004229	4.266	13272
Haojiatai_LN	Manchu_Jinsha	Manchu_Bijie	0.001629	0.000382	4.266	116585
Samdzong_1500BP	ManBac_LN	Manchu_Bijie	0.00964	0.002259	4.268	27828
Mongolia_EBA_2_Chemurchek	Chuanyun_H	Manchu_Bijie	0.011254	0.002636	4.269	42681
Iran_IA_Hasanlu	HonHaiCoTien_LN	Manchu_Bijie	0.025101	0.005877	4.271	12246
Banlashan_MN	Chuanyun_H	Manchu_Bijie	0.01115	0.00261	4.272	43726
Jiaozuoniecun_LBIA	Zhalainuoer_EN	Manchu_Bijie	0.014854	0.003476	4.273	25260
Dacaozi_IA	NuiNap_BA_all	Manchu_Bijie	0.007506	0.001756	4.275	74183
Taiwan_Gongguan	UstBelaya_EBA	Manchu_Bijie	0.007141	0.00167	4.275	96491
XiongNu	NuiNap_BA_Hc	Manchu_Bijie	0.008752	0.002046	4.277	45028
HonHaiCoTien_His	Xiaojingshan_EN	Manchu_Bijie	0.017102	0.003996	4.28	17181
Shirenzigou_IA_W	MaiDaDieu_LN	Manchu_Bijie	0.025474	0.005951	4.281	10369
Suogang_LN	Kazakh.DG	Manchu_Bijie	0.015858	0.003704	4.281	10653
Mongolia_EIA_1_SlabGrave	Vanuatu_2900BP	Manchu_Bijie	0.009461	0.002209	4.284	12603
Banlashan_MN	UstBelaya_MED	Manchu_Bijie	0.018217	0.004252	4.284	13702
MaiDaDieu_LN	Tujia.DG	Manchu_Bijie	0.007639	0.001783	4.284	32079
Haojiatai_LN	Russia_UstIda_EBA	Manchu_Bijie	0.007484	0.001747	4.284	85300
Shirenzigou_IA_W	Atayal.DG	Manchu_Bijie	0.009398	0.002189	4.294	47282
TamPaPing_LNBA	Mongolia_BA_1	Manchu_Bijie	0.009262	0.002156	4.296	86138
Miaozigou_MN	Mongolia_EBA_2_Chemurchek	Manchu_Bijie	0.01227	0.002856	4.297	35733
Zhalainuoer_EN	Indian	Manchu_Bijie	0.016569	0.003855	4.298	27658
Iran_BA_HajjiFiruz	HonHaiCoTien_LN	Manchu_Bijie	0.027766	0.006458	4.299	10658
Wuzhuangguoliang_LN	ONG	Manchu_Bijie	0.011838	0.002754	4.299	11959
China_Tianyuan	Miao_Kaili.DG	Manchu_Bijie	0.004699	0.001093	4.3	123856
Russia_Alan	Suogang_LN	Manchu_Bijie	0.019477	0.004528	4.301	10692
Shimao_LN	Vanuatu_2900BP_all	Manchu_Bijie	0.007037	0.001635	4.303	64914
Kinabatagan_His	Russia_Shamanka_EBA	Manchu_Bijie	0.008853	0.002057	4.304	59278
Chuanyun_H	Yi.DG	Manchu_Bijie	0.007259	0.001684	4.31	43207
Yamnaya_Kalmykia_EBA	Manchu_Jinsha	Manchu_Bijie	0.001617	0.000375	4.311	156622
Jinchankou_LN	Kazakhstan_Botai	Manchu_Bijie	0.009371	0.002173	4.312	101965
Dacaozi_IA	TamPaPing_LNBA	Manchu_Bijie	0.00646	0.001498	4.312	110674
Chuanyun_H	Ami.DG	Manchu_Bijie	0.007883	0.001828	4.313	43160
Wanggou_MN	Kinabatagan_His	Manchu_Bijie	0.009796	0.002271	4.313	52638
Iran_IA_HajjiFiruz	HonHaiCoTien_His	Manchu_Bijie	0.022578	0.005232	4.315	14875
Wuzhuangguoliang_LN	Madiga.DG	Manchu_Bijie	0.011474	0.002658	4.317	12352
Lajia_LN	NuiNap_BA_Hc	Manchu_Bijie	0.008554	0.001981	4.317	44529
NamTun_LN	Atayal.DG	Manchu_Bijie	0.013699	0.003171	4.32	20748
Taiwan_Gongguan	Mongolia_EIA_7_Xiongnu	Manchu_Bijie	0.009788	0.002265	4.321	86283
Haojiatai_LN	UstBelaya_MED	Manchu_Bijie	0.02306	0.005333	4.324	10087
Boisman_MN	ManBac_LN	Manchu_Bijie	0.008579	0.001984	4.324	27703
Zhalainuoer_EN	Thai.DG	Manchu_Bijie	0.009207	0.002129	4.325	27070
NuiNap_BA_Hc	Daur.DG	Manchu_Bijie	0.009845	0.002275	4.327	43933
Wuqi_EN	China_Lahu.DG	Manchu_Bijie	0.008741	0.002019	4.328	27779
Xiaowu_MN	NuiNap_BA_Hc	Manchu_Bijie	0.012777	0.002952	4.328	44410
Russia_UstIda_LN	ManBac_LN	Manchu_Bijie	0.013699	0.003164	4.33	25426
Haminmangha_MN	Xitoucun_LN	Manchu_Bijie	0.010273	0.002373	4.33	48183
Mongolia_IA_Xianbei	UstBelaya_MED	Manchu_Bijie	0.025877	0.005975	4.331	10285
Xitoucun_LN	Yumin_EN	Manchu_Bijie	0.009099	0.002101	4.332	72251
Mongolia_LBA_2_Ulaanzukh	Suogang_LN	Manchu_Bijie	0.014131	0.003261	4.333	10466
Tanshishan_LN	Daur.DG	Manchu_Bijie	0.008218	0.001896	4.335	56729
Chokhopani_2700BP	Ami.DG	Manchu_Bijie	0.00568	0.001309	4.337	155533
Taiwan_Gongguan	Tibetan.DG	Manchu_Bijie	0.005497	0.001267	4.338	96434
Jinchankou_LN	Iran_IA_Hasanlu	Manchu_Bijie	0.009812	0.002262	4.338	97049
Taiwan_Gongguan	Kazakhstan_CentralSteppe_EMBA	Manchu_Bijie	0.007771	0.001792	4.338	98999
Taiwan_Gongguan	Kazakhstan_Andronovo	Manchu_Bijie	0.015327	0.003533	4.339	33272
Haminmangha_MN	Qihe_EN	Manchu_Bijie	0.016627	0.003832	4.34	28155
Erdaojingzi_LN	PhaFaen_Hoabinhian	Manchu_Bijie	0.010657	0.002455	4.34	51591
TamPaPing_LNBA	Daur.DG	Manchu_Bijie	0.007232	0.001666	4.34	112497
Mongolia_N_North	Suogang_LN	Manchu_Bijie	0.01334	0.003073	4.341	10596
Miaozigou_MN	Kazakhstan_Andronovo	Manchu_Bijie	0.022844	0.005263	4.341	14124
UstBelaya_N	Kinh.DG	Manchu_Bijie	0.005973	0.001375	4.344	71725
Mongolia_N_East	ManBac_LN	Manchu_Bijie	0.011393	0.002621	4.346	27150
Mongolia_IA_Xianbei	ManBac_LN	Manchu_Bijie	0.015837	0.003644	4.347	25841
Wuzhuangguoliang_LN	Mongolia_Mongol	Manchu_Bijie	0.015218	0.0035	4.348	10997
Wanggou_MN	Vanuatu_2350BP	Manchu_Bijie	0.013722	0.003156	4.349	27845
India_RoopkundC	DevilsCave_N	Manchu_Bijie	0.008456	0.001944	4.35	58529
Jiaozuoniecun_LBIA	PhaFaen_Hoabinhian	Manchu_Bijie	0.009668	0.002222	4.351	56911
Haojiatai_LBIA	Mongolia_Medieval	Manchu_Bijie	0.011286	0.002592	4.353	62775
Iran_BA1_ShahrISokhta	Suogang_LN	Manchu_Bijie	0.016523	0.003795	4.354	10731
Chuanyun_H	China_Lahu.DG	Manchu_Bijie	0.007499	0.001721	4.356	43213
NuiNap_BA_Hc	Mongola.DG	Manchu_Bijie	0.007267	0.001668	4.356	44272
TamPaPing_LNBA	Mongolia_BA_2	Manchu_Bijie	0.012308	0.002826	4.356	57398
Mongolia_EIA_5	NuiNap_BA_Hc	Manchu_Bijie	0.01425	0.00327	4.358	38711
TamHang_BA	NuiNap_BA_Hc	Manchu_Bijie	0.024038	0.005514	4.359	11853
HonHaiCoTien_LN	Tujia.DG	Manchu_Bijie	0.011887	0.002726	4.36	13708
NuiNap_BA	Boshan_EN	Manchu_Bijie	0.012176	0.002789	4.365	41772
Chokhopani_2700BP	Igorot.DG	Manchu_Bijie	0.005112	0.001171	4.365	155481
Jiaozuoniecun_LBIA	MaiDaDieu_LN	Manchu_Bijie	0.012713	0.002912	4.366	30037
Taiwan_Gongguan	Chokhopani_2700BP	Manchu_Bijie	0.009847	0.002255	4.367	97576
Zhalainuoer_EN	Bianbian_EN	Manchu_Bijie	0.019924	0.004562	4.368	17963
ManBac_LN_all	Bianbian_EN	Manchu_Bijie	0.01247	0.002855	4.368	39347
Mongolia_EIA_7_Xiongnu	Tonga_2500BP	Manchu_Bijie	0.011372	0.002603	4.368	57973
MaiDaDieu_LN	Miao.DG	Manchu_Bijie	0.008255	0.001889	4.371	32029
Mongolia_N_East	NuiNap_BA_Hc	Manchu_Bijie	0.01015	0.002322	4.371	43626
GuaCha_LN	Mongolia_IA_Xianbei	Manchu_Bijie	0.009671	0.002212	4.372	92426
Iran_BA_HajjiFiruz	NuiNap_BA_Hc	Manchu_Bijie	0.013832	0.003163	4.373	41733
Wuzhuangguoliang_LN	Iran_IA_Hasanlu	Manchu_Bijie	0.018742	0.004283	4.376	11156
TamHang_Unknown	Khovsgol_LBA	Manchu_Bijie	0.012101	0.002764	4.378	13058
Russia_UstIda_LN	NamTun_LN	Manchu_Bijie	0.015814	0.003611	4.38	19732
Iran_GanjDareh_N	SupuHujung_His	Manchu_Bijie	0.01433	0.003271	4.381	21272
Mongolia_BA_1	Vanuatu_2350BP	Manchu_Bijie	0.016872	0.003849	4.383	29459
Suogang_LN	Brahmin.DG	Manchu_Bijie	0.015749	0.003592	4.384	10633
Vanuatu_2900BP	Miao.DG	Manchu_Bijie	0.01224	0.002792	4.384	12127
Erdaojingzi_LN	NuiNap_BA_Hc	Manchu_Bijie	0.011645	0.002656	4.385	40138
Kazakhstan_Dali_EBA	NamTun_LN	Manchu_Bijie	0.023605	0.005381	4.387	15050
India_RoopkundC	Mongolia_N_East	Manchu_Bijie	0.009508	0.002167	4.387	56509
Shirenzigou_IA_W	Vanuatu_2900BP_all	Manchu_Bijie	0.016796	0.003828	4.388	21556
Jinchankou_LN	Liangdao1_EN	Manchu_Bijie	0.01335	0.003042	4.389	37447
Haojiatai_LBIA	Indian	Manchu_Bijie	0.009219	0.002101	4.389	121269
Luoheguxiang_LBIA	NuiNap_BA_Hc	Manchu_Bijie	0.010716	0.002441	4.39	42190
Kinabatagan_His	Qihe_EN	Manchu_Bijie	0.02016	0.004591	4.391	18112
Erdaojingzi_LN	ManBac_LN	Manchu_Bijie	0.013355	0.003039	4.394	25208
Suogang_LN	Irula.DG	Manchu_Bijie	0.016105	0.003665	4.395	10566
Mongolia_BA_1	Chuanyun_H	Manchu_Bijie	0.013749	0.003129	4.395	40768
Kazakhstan_Botai	Tanshishan_LN	Manchu_Bijie	0.011915	0.002711	4.395	52706
Vanuatu_2350BP	NuiNap_BA_all	Manchu_Bijie	0.017252	0.003924	4.397	22678
Liangdao2_EN	Sherpa.DG	Manchu_Bijie	0.005762	0.00131	4.397	120342
Mongolia_EBA_2_Chemurchek	Vanuatu_2900BP	Manchu_Bijie	0.020785	0.004727	4.398	12330
Mongolia_EIA_1_SlabGrave	NamTun_LN	Manchu_Bijie	0.009447	0.002148	4.398	20961
MaiDaDieu_LN	She.DG	Manchu_Bijie	0.008148	0.001851	4.401	32047
Mongolia_Medieval	Igorot.DG	Manchu_Bijie	0.006947	0.001576	4.407	74580
Wuqi_EN	Igorot.DG	Manchu_Bijie	0.009928	0.002252	4.408	27717
Dacaozi_IA	Qihe_EN	Manchu_Bijie	0.009692	0.002198	4.409	45117
LoyangUjung_IA2	Russia_UstIda_LN	Manchu_Bijie	0.020191	0.004578	4.41	12626
Wadian_LN	Qihe_EN	Manchu_Bijie	0.010323	0.00234	4.411	46164
Mongolia_BA_1	Atayal.DG	Manchu_Bijie	0.007866	0.001783	4.412	116642
GuaCha_Hoabinhian	Sherpa.DG	Manchu_Bijie	0.012625	0.00286	4.414	14481
PhaFaen_Hoabinhian	Tonga_2500BP	Manchu_Bijie	0.016218	0.003673	4.415	24288
Kazakhstan_EBA_Yamnaya	TamHang_Unknown	Manchu_Bijie	0.025869	0.005855	4.418	13192
Vanuatu_2350BP	Tanshishan_LN	Manchu_Bijie	0.019707	0.004458	4.42	16891
Russia_Shamanka_EBA	HonHaiCoTien_His	Manchu_Bijie	0.01316	0.002977	4.42	31381
Boshan_EN	Chuanyun_H	Manchu_Bijie	0.012896	0.002918	4.42	42714
Haojiatai_LBIA	Mongolia_EIA_3	Manchu_Bijie	0.009826	0.002223	4.421	86438
Shimao_LN	Wuqi_EN	Manchu_Bijie	0.013132	0.002969	4.422	28103
Luoheguxiang_LBIA	Kinabatagan_His	Manchu_Bijie	0.0093	0.002103	4.422	58028
NamTun_LN	Tu.DG	Manchu_Bijie	0.009574	0.002164	4.423	20973
Longtoushan_BA	Vanuatu_2350BP	Manchu_Bijie	0.01849	0.004176	4.428	19620
Wuzhuangguoliang_LN	Xiaogao_EN	Manchu_Bijie	0.018393	0.004152	4.43	10923
Mongolia_BA_1	Tonga_2500BP	Manchu_Bijie	0.010698	0.002415	4.43	58790
TamPaPing_LNBA	Russia_Shamanka_EBA	Manchu_Bijie	0.007462	0.001684	4.43	105488
Iran_BA2_ShahrISokhta	HonHaiCoTien_His	Manchu_Bijie	0.015725	0.003549	4.431	24134
Haojiatai_LBIA	Iran_IA_Hasanlu	Manchu_Bijie	0.009496	0.002143	4.432	105985
Iran_IA_HajjiFiruz	Chuanyun_H	Manchu_Bijie	0.018659	0.004208	4.434	26310
Wuqi_EN	Miao_Kaili.DG	Manchu_Bijie	0.007503	0.001692	4.434	28435
Jinchankou_LN	Mongolia_EIA_2	Manchu_Bijie	0.010792	0.002434	4.434	81002
Miaozigou_MN	Onge.DG	Manchu_Bijie	0.009654	0.002177	4.435	40673
Ekven_IA	HonHaiCoTien_LN	Manchu_Bijie	0.013826	0.003116	4.436	14167
Lajia_LN	Shirenzigou_IA_E	Manchu_Bijie	0.014884	0.003355	4.436	15561
Mongolia_IA_Xianbei	Atayal.DG	Manchu_Bijie	0.007573	0.001706	4.438	113665
NuiNap_BA	Qihe_EN	Manchu_Bijie	0.020631	0.004648	4.439	15038
ManBac_LN	She.DG	Manchu_Bijie	0.008693	0.001958	4.441	27177
Vanuatu_2350BP	Manchu_Jinsha	Manchu_Bijie	0.003111	0.0007	4.441	33572
Mongolia_IA_Xianbei	NuiNap_BA_Hc	Manchu_Bijie	0.013982	0.003146	4.444	40475
Mongolia_BA_2	Tonga_2500BP	Manchu_Bijie	0.011993	0.002698	4.445	45132
Wuzhuangguoliang_LN	Russia_Sarmatian	Manchu_Bijie	0.016814	0.003781	4.446	10700
SupuHujung_His	Xibo.DG	Manchu_Bijie	0.00994	0.002235	4.447	22171
China_Tianyuan	Jiaozuoniecun_LBIA	Manchu_Bijie	0.008014	0.001802	4.448	113726
Taiwan_Gongguan	Mongolia_Medieval	Manchu_Bijie	0.011394	0.00256	4.45	60924
Mongolia_EBA_2_Chemurchek	Suogang_LN	Manchu_Bijie	0.020884	0.004692	4.451	10501
Xiaowu_MN	LongLongRak_IA	Manchu_Bijie	0.008637	0.001941	4.451	87452
Taiwan_Gongguan	Kazakhstan_CentralSaka	Manchu_Bijie	0.006874	0.001544	4.451	96858
LoyangUjung_IA2	Daur.DG	Manchu_Bijie	0.017636	0.00396	4.453	13273
Iran_C_SehGabi	Suogang_LN	Manchu_Bijie	0.018647	0.004186	4.454	10752
Wuqi_EN	Mebrak_2125BP	Manchu_Bijie	0.01885	0.004231	4.455	18963
Jiaozuoniecun_LBIA	Tanshishan_LN	Manchu_Bijie	0.009243	0.002074	4.456	53850
Chokhopani_2700BP	Vanuatu_2900BP_all	Manchu_Bijie	0.009906	0.002223	4.456	65067
Zhalainuoer_EN	Mongolia_Medieval	Manchu_Bijie	0.024135	0.00541	4.461	14211
Zhalainuoer_EN	Xiaojingshan_EN	Manchu_Bijie	0.01992	0.004465	4.461	14806
Wanggou_MN	Wuzhuangguoliang_LN	Manchu_Bijie	0.016256	0.003643	4.462	10165
Ekven_IA	Suogang_LN	Manchu_Bijie	0.01687	0.003781	4.462	10637
Mogushan_Xianbei_IA	Kazakhstan_Andronovo	Manchu_Bijie	0.02314	0.005185	4.463	13444
Mongolia_Medieval	Atayal.DG	Manchu_Bijie	0.008592	0.001925	4.465	74240
Iran_IA_HajjiFiruz	TamHang_BA	Manchu_Bijie	0.021459	0.004803	4.467	17766
NamTun_LN	Bianbian_EN	Manchu_Bijie	0.024418	0.005465	4.468	13247
Wuzhuangguoliang_LN	Onge.DG	Manchu_Bijie	0.013332	0.002982	4.471	12190
LongLongRak_IA	Boshan_EN	Manchu_Bijie	0.009221	0.002062	4.471	75463
Mongolia_BA_2	Atayal.DG	Manchu_Bijie	0.008404	0.001879	4.472	77884
NuiNap_BA_all	Yumin_EN	Manchu_Bijie	0.010728	0.002398	4.473	69417
Mongolia_MBA_2_Munkhkhairkhan	MaiDaDieu_LN	Manchu_Bijie	0.017024	0.003805	4.474	24020
Xiaogao_EN	Kinh.DG	Manchu_Bijie	0.005383	0.001202	4.477	125536
Wuqi_EN	Thai.DG	Manchu_Bijie	0.009214	0.002055	4.484	27875
Wuzhuangguoliang_LN	Kusunda.DG	Manchu_Bijie	0.011481	0.00256	4.485	12237
LoyangUjung_IA2	Samdzong_1500BP	Manchu_Bijie	0.016381	0.00365	4.488	13731
Jinchankou_LN	Onge.DG	Manchu_Bijie	0.007193	0.001603	4.488	109881
Tonga_2500BP	Tibetan.DG	Manchu_Bijie	0.006462	0.001439	4.49	62927
Haojiatai_LN	Mogushan_Xianbei_IA	Manchu_Bijie	0.014066	0.003132	4.491	29444
Russia_OldBeringSea_Uelen	HonHaiCoTien_His	Manchu_Bijie	0.012729	0.002833	4.493	30242
Wuzhuangguoliang_LN	Indian	Manchu_Bijie	0.018468	0.00411	4.494	12456
GuaCha_Hoabinhian	Xibo.DG	Manchu_Bijie	0.012603	0.002804	4.494	14501
Longtoushan_BA	Tonga_2500BP	Manchu_Bijie	0.011952	0.002659	4.494	38031
TamHang_BA	NuiNap_BA	Manchu_Bijie	0.022208	0.004941	4.495	14495
Haojiatai_LN	NuiNap_BA	Manchu_Bijie	0.011527	0.002564	4.496	37846
HonHaiCoTien_LN	Kusunda.DG	Manchu_Bijie	0.014864	0.003304	4.499	13847
Chuanyun_H	Onge.DG	Manchu_Bijie	0.010467	0.002327	4.499	43610
Lajia_LN	UstBelaya_MED	Manchu_Bijie	0.016643	0.003697	4.501	13606
NamTun_LN	Hezhen.DG	Manchu_Bijie	0.010301	0.002289	4.501	20933
Iran_BA2_ShahrISokhta	Chuanyun_H	Manchu_Bijie	0.012195	0.002709	4.501	39270
Russia_Shamanka_EBA	ManBac_LN_all	Manchu_Bijie	0.010006	0.002223	4.501	42623
Zhalainuoer_EN	Dai.DG	Manchu_Bijie	0.006855	0.001522	4.505	27799
Mongolia_EIA_2	NamTun_LN	Manchu_Bijie	0.023321	0.005175	4.506	15519
Wadian_LN	Kazakhstan_Andronovo	Manchu_Bijie	0.009527	0.002113	4.508	52798
Wanggou_MN	Ami.DG	Manchu_Bijie	0.004266	0.000945	4.512	126259
Taiwan_Gongguan	LongLongRak_IA	Manchu_Bijie	0.010786	0.002389	4.516	55801
Wuqi_EN	Iranian.DG	Manchu_Bijie	0.011347	0.002512	4.517	28599
Russia_Shamanka_EN	ManBac_LN	Manchu_Bijie	0.007714	0.001707	4.518	28073
Vanuatu_2900BP	Yadava.DG	Manchu_Bijie	0.015734	0.003481	4.52	12444
Shirenzigou_IA_E	Yumin_EN	Manchu_Bijie	0.026309	0.005818	4.522	11987
XiongNu	Vanuatu_2350BP	Manchu_Bijie	0.011202	0.002477	4.522	32776
Wanggou_MN	Liangdao1_EN	Manchu_Bijie	0.01155	0.002553	4.524	43978
Kazakhstan_CentralSteppe_EMBA	Manchu_Jinsha	Manchu_Bijie	0.001639	0.000362	4.524	165196
Shimao_LN	Ami.DG	Manchu_Bijie	0.004091	0.000904	4.527	153886
Wuqi_EN	Mongolia_EIA_6_Pazyryk	Manchu_Bijie	0.01855	0.004097	4.528	23118
Mongolia_EBA_1_Ulgii	HonHaiCoTien_His	Manchu_Bijie	0.010989	0.002426	4.531	30715
Jiaozuoniecun_LBIA	UstBelaya_MED	Manchu_Bijie	0.020227	0.004462	4.533	12608
Wuzhuangguoliang_LN	Burmese.DG	Manchu_Bijie	0.010298	0.002271	4.534	12186
Wuqi_EN	She.DG	Manchu_Bijie	0.008857	0.001953	4.534	27741
Lajia_LN	Xitoucun_LN	Manchu_Bijie	0.006054	0.001334	4.537	78329
Longtoushan_BA	Liangdao1_EN	Manchu_Bijie	0.014797	0.003259	4.54	30665
Wuzhuangguoliang_LN	Iran_BA2_ShahrISokhta	Manchu_Bijie	0.018468	0.004066	4.542	10205
Haojiatai_LN	Vanuatu_2350BP	Manchu_Bijie	0.01504	0.003311	4.542	25941
ManBac_LN	Yi.DG	Manchu_Bijie	0.008822	0.001942	4.543	27203
Haojiatai_LBIA	Liangdao2_EN	Manchu_Bijie	0.00981	0.002159	4.543	97425
Taiwan_Hanben	Wuzhuangguoliang_LN	Manchu_Bijie	0.00802	0.001765	4.544	12643
Mongolia_EIA_5	HonHaiCoTien_His	Manchu_Bijie	0.018977	0.004176	4.544	22683
Mongolia_EIA_5	Atayal.DG	Manchu_Bijie	0.007966	0.001752	4.546	103403
Russia_Sintashta_MLBA	HonHaiCoTien_His	Manchu_Bijie	0.014914	0.00328	4.547	30220
Mongolia_BA_2	ManBac_LN_all	Manchu_Bijie	0.01398	0.003075	4.547	34673
Chuanyun_H	Kusunda.DG	Manchu_Bijie	0.00911	0.002003	4.548	43652
ManBac_LN	Xiaogao_EN	Manchu_Bijie	0.015656	0.00344	4.551	26569
Haminmangha_MN	Kinh.DG	Manchu_Bijie	0.005715	0.001255	4.554	92157
MaiDaDieu_LN	Mongola.DG	Manchu_Bijie	0.008333	0.001829	4.555	32151
Dacaozi_IA	Shirenzigou_IA_W	Manchu_Bijie	0.010175	0.002233	4.556	46766
Wuzhuangguoliang_LN	Mongolia_BA_1	Manchu_Bijie	0.019353	0.004247	4.557	10415
Wanggou_MN	Igorot.DG	Manchu_Bijie	0.004267	0.000936	4.557	126203
Wuqi_EN	ONG	Manchu_Bijie	0.011535	0.00253	4.56	28191
Zhalainuoer_EN	Iran_IA_Hasanlu	Manchu_Bijie	0.019627	0.004302	4.562	24102
Mogushan_Xianbei_IA	China_Lahu.DG	Manchu_Bijie	0.007596	0.001665	4.562	39121
Kinabatagan_His	Mongolia_EIA_2	Manchu_Bijie	0.013329	0.00292	4.564	44928
Xitoucun_LN	Manchu_Jinsha	Manchu_Bijie	0.001896	0.000415	4.564	81229
TamHang_BA	Russia_UstBelaya_Angara	Manchu_Bijie	0.008427	0.001846	4.565	42422
UstBelaya_MED	Miao.DG	Manchu_Bijie	0.013136	0.002876	4.568	13463
Longtoushan_BA	Iran_IA_HajjiFiruz	Manchu_Bijie	0.013644	0.002987	4.568	40364
GuaCha_LN	Boisman_MN	Manchu_Bijie	0.006039	0.001322	4.569	115403
Zhalainuoer_EN	Miao.DG	Manchu_Bijie	0.009729	0.002128	4.572	26960
TamHang_BA	Mongolia_EIA_1_SlabGrave	Manchu_Bijie	0.007682	0.00168	4.573	42920
Shirenzigou_IA	Kinabatagan_His	Manchu_Bijie	0.011885	0.002598	4.575	46206
UstBelaya_N	Vanuatu_2350BP	Manchu_Bijie	0.024468	0.005343	4.579	15617
GuaCha_LN	Mongolia_N_East	Manchu_Bijie	0.00772	0.001686	4.579	109425
LoyangUjung_IA2	Burmese.DG	Manchu_Bijie	0.013777	0.003006	4.582	13432
Shimao_LN	Shirenzigou_IA_E	Manchu_Bijie	0.018117	0.003954	4.582	15538
Samdzong_1500BP	HonHaiCoTien_His	Manchu_Bijie	0.009731	0.002124	4.582	34460
Vanuatu_2900BP	Irula.DG	Manchu_Bijie	0.014551	0.003175	4.583	12416
MaiDaDieu_LN	Kusunda.DG	Manchu_Bijie	0.009625	0.0021	4.583	32392
Samdzong_1500BP	Liangdao1_EN	Manchu_Bijie	0.008465	0.001847	4.583	52515
Shirenzigou_IA_E	Mongolia_Mongol	Manchu_Bijie	0.021024	0.004586	4.584	12568
Russia_OldBeringSea_Uelen	Manchu_Jinsha	Manchu_Bijie	0.001639	0.000357	4.584	143575
Kazakhstan_Andronovo	TamHang_BA	Manchu_Bijie	0.024074	0.005251	4.585	15003
LoyangUjung_IA2	Yi.DG	Manchu_Bijie	0.013716	0.00299	4.587	13350
UstBelaya_MED	Miao_Kaili.DG	Manchu_Bijie	0.011459	0.002498	4.587	13877
Jinchankou_LN	Iran_BA2_ShahrISokhta	Manchu_Bijie	0.009274	0.002021	4.588	79992
Mongolia_Medieval	NuiNap_BA_Hc	Manchu_Bijie	0.017281	0.003766	4.589	29322
Shirenzigou_IA_E	Mongolia_EIA_3	Manchu_Bijie	0.026939	0.00587	4.59	10715
Mongolia_EBA_1_Ulgii	Chuanyun_H	Manchu_Bijie	0.009802	0.002135	4.591	43578
DevilsCave_N	NuiNap_BA	Manchu_Bijie	0.00847	0.001845	4.591	50325
Wuzhuangguoliang_LN	Khonda_Dora.DG	Manchu_Bijie	0.014393	0.003134	4.592	12137
Banlashan_MN	Taiwan_Gongguan	Manchu_Bijie	0.007945	0.00173	4.592	97531
LoyangUjung_IA2	Russia_OldBeringSea_Uelen	Manchu_Bijie	0.020907	0.004551	4.594	11872
Mongolia_BA_1	Liangdao1_EN	Manchu_Bijie	0.01359	0.002957	4.595	46984
Zhalainuoer_EN	Han.DG	Manchu_Bijie	0.007913	0.001721	4.596	27032
Zhalainuoer_EN	Mongolia_MBA_2_Munkhkhairkhan	Manchu_Bijie	0.020124	0.004378	4.597	21488
Erdaojingzi_LN	Wuqi_EN	Manchu_Bijie	0.014777	0.003211	4.602	24782
Miaozigou_MN	Dai.DG	Manchu_Bijie	0.005408	0.001175	4.602	41596
HonHaiCoTien_LN	Tibetan.DG	Manchu_Bijie	0.013154	0.002858	4.603	13750
Qihe_EN	Yumin_EN	Manchu_Bijie	0.014024	0.003046	4.603	43533
Kazakhstan_Dali_EBA	Manchu_Jinsha	Manchu_Bijie	0.002329	0.000506	4.603	112848
Chokhopani_2700BP	Vanuatu_2350BP	Manchu_Bijie	0.016533	0.003589	4.607	32612
Kazakhstan_EBA_Yamnaya	HonHaiCoTien_LN	Manchu_Bijie	0.024832	0.005389	4.608	14218
GuaCha_Hoabinhian	Hezhen.DG	Manchu_Bijie	0.013099	0.002843	4.608	14503
Jiaozuoniecun_LBIA	Iran_Historic_GanjDareh	Manchu_Bijie	0.00843	0.001829	4.608	103308
Suogang_LN	Relli.DG	Manchu_Bijie	0.016927	0.00367	4.612	10544
UstBelaya_MED	Dai.DG	Manchu_Bijie	0.009437	0.002045	4.614	13944
Iran_C_SehGabi	Manchu_Jinsha	Manchu_Bijie	0.001612	0.000349	4.614	149674
TamPaPing_LNBA	Manchu_Jinsha	Manchu_Bijie	0.002158	0.000468	4.616	118826
Mongolia_Mongol	UstBelaya_MED	Manchu_Bijie	0.023623	0.005117	4.617	11208
TamHang_BA	Mongolia_LBA_2_Ulaanzukh	Manchu_Bijie	0.010213	0.002212	4.617	36270
NamTun_LN	Tibetan.DG	Manchu_Bijie	0.01096	0.002374	4.618	20920
UstBelaya_N	Tonga_2500BP	Manchu_Bijie	0.015658	0.00339	4.619	29930
Wuqi_EN	Kazakhstan_Dali_EBA	Manchu_Bijie	0.020164	0.004365	4.62	22184
SupuHujung_His	Russia_OldBeringSea_Ekven	Manchu_Bijie	0.010684	0.002313	4.62	22645
Zhalainuoer_EN	Iran_C_SehGabi	Manchu_Bijie	0.014431	0.003124	4.62	25944
Banlashan_MN	ManBac_LN_all	Manchu_Bijie	0.010076	0.002181	4.62	46969
Lajia_LN	GuaCha_Hoabinhian	Manchu_Bijie	0.016421	0.003551	4.625	14753
TamHang_BA	Mongola.DG	Manchu_Bijie	0.00812	0.001755	4.626	43202
Luoheguxiang_LBIA	Iran_LN_SehGabi	Manchu_Bijie	0.010679	0.002306	4.63	67774
Longtoushan_BA	Chokhopani_2700BP	Manchu_Bijie	0.009782	0.002113	4.63	84980
Iran_C_SehGabi	Vanuatu_2900BP	Manchu_Bijie	0.017703	0.003822	4.631	12623
GuaCha_Hoabinhian	Miao_Kaili.DG	Manchu_Bijie	0.010914	0.002356	4.633	14992
Mongolia_N_East	Atayal.DG	Manchu_Bijie	0.006136	0.001324	4.633	134268
Boshan_EN	Qihe_EN	Manchu_Bijie	0.013911	0.003002	4.634	45138
Miaozigou_MN	Mala.DG	Manchu_Bijie	0.009062	0.001954	4.636	41240
Vanuatu_2900BP	Miao_Kaili.DG	Manchu_Bijie	0.011511	0.002482	4.637	12406
UstBelaya_EBA	ManBac_LN_all	Manchu_Bijie	0.009328	0.002012	4.637	46410
Mongolia_MBA_2_Munkhkhairkhan	She.DG	Manchu_Bijie	0.005761	0.001242	4.637	115711
Jinchankou_LN	Thai.DG	Manchu_Bijie	0.005659	0.00122	4.638	109360
NuiNap_BA	Sherpa.DG	Manchu_Bijie	0.006963	0.001501	4.64	48891
Jinchankou_LN	Zhalainuoer_EN	Manchu_Bijie	0.019234	0.004142	4.643	19623
Haojiatai_LN	Atayal.DG	Manchu_Bijie	0.006884	0.001482	4.644	110540
NuiNap_BA_Hc	Kusunda.DG	Manchu_Bijie	0.008901	0.001916	4.646	44526
Wuqi_EN	Iran_Historic_GanjDareh	Manchu_Bijie	0.019526	0.0042	4.649	22595
Jiaozuoniecun_LBIA	Qihe_EN	Manchu_Bijie	0.011323	0.002436	4.649	43351
Mongolia_EIA_7_Xiongnu	Igorot.DG	Manchu_Bijie	0.006196	0.001332	4.652	111814
Luoheguxiang_LBIA	Tanshishan_LN	Manchu_Bijie	0.009733	0.002092	4.653	54060
Vanuatu_2500BP	Manchu_Jinsha	Manchu_Bijie	0.002161	0.000464	4.655	108820
GuaCha_Hoabinhian	Russia_UstIda_EBA	Manchu_Bijie	0.025567	0.005491	4.656	11321
ManBac_LN	Tu.DG	Manchu_Bijie	0.008976	0.001928	4.656	27289
Mebrak_2125BP	Kinh.DG	Manchu_Bijie	0.005941	0.001276	4.656	100132
Wuqi_EN	Kinh.DG	Manchu_Bijie	0.009698	0.002083	4.657	27792
Haojiatai_LBIA	Vanuatu_2500BP	Manchu_Bijie	0.010075	0.002163	4.657	85989
Kazakhstan_Botai	ManBac_LN	Manchu_Bijie	0.017614	0.003781	4.659	25392
India_RoopkundC	Mongolia_Medieval	Manchu_Bijie	0.016447	0.00353	4.659	36143
Shimao_LN	GuaCha_Hoabinhian	Manchu_Bijie	0.018935	0.004062	4.662	14732
Mongolia_BA_2	NuiNap_BA_all	Manchu_Bijie	0.012598	0.002701	4.664	52762
Wadian_LN	HonHaiCoTien_His	Manchu_Bijie	0.012322	0.002641	4.665	33804
TamHang_BA	Mongolia_N_North	Manchu_Bijie	0.008789	0.001884	4.665	40643
SupuHujung_His	Khovsgol_LBA	Manchu_Bijie	0.010121	0.002169	4.667	22387
Wuqi_EN	Iran_BA_HajjiFiruz	Manchu_Bijie	0.020621	0.004419	4.667	23967
Longtoushan_BA	Mebrak_2125BP	Manchu_Bijie	0.012153	0.002604	4.667	55977
Haojiatai_LBIA	NuiNap_BA_all	Manchu_Bijie	0.011842	0.002537	4.668	63555
Banlashan_MN	Liangdao2_EN	Manchu_Bijie	0.008109	0.001737	4.669	121744
Ekven_IA	MaiDaDieu_LN	Manchu_Bijie	0.010402	0.002226	4.672	33105
Mongolia_EIA_1_SlabGrave	HonHaiCoTien_His	Manchu_Bijie	0.00829	0.001774	4.672	33557
NamTun_LN	Ami.DG	Manchu_Bijie	0.011667	0.002496	4.673	20857
Haojiatai_LN	Mongolia_Medieval	Manchu_Bijie	0.01121	0.002399	4.673	58124
Suogang_LN	Kapu.DG	Manchu_Bijie	0.017528	0.003749	4.676	10543
Kinabatagan_His	Mongolia_Mongol	Manchu_Bijie	0.011347	0.002427	4.676	50000
Tanshishan_LN	Manchu_Jinsha	Manchu_Bijie	0.002401	0.000513	4.679	59314
Wadian_LN	NuiNap_BA_all	Manchu_Bijie	0.008293	0.001772	4.68	75919
HonHaiCoTien_His	Mongola.DG	Manchu_Bijie	0.008862	0.001893	4.683	33660
UstBelaya_EBA	NuiNap_BA_Hc	Manchu_Bijie	0.010614	0.002266	4.685	44387
Russia_OldBeringSea_Uelen	HonHaiCoTien_LN	Manchu_Bijie	0.020135	0.004297	4.686	12013
HonHaiCoTien_His	Atayal.DG	Manchu_Bijie	0.012533	0.002674	4.686	33367
China_Tianyuan	NuiNap_BA_all	Manchu_Bijie	0.01246	0.002658	4.687	69426
Wuqi_EN	Russia_Alan	Manchu_Bijie	0.01356	0.002892	4.688	28817
GuaCha_LN	Sherpa.DG	Manchu_Bijie	0.005782	0.001233	4.688	123658
TamHang_Unknown	Russia_OldBeringSea_Ekven	Manchu_Bijie	0.014661	0.003127	4.689	13129
Boisman_MN	NuiNap_BA	Manchu_Bijie	0.008039	0.001714	4.69	45331
Wuqi_EN	PhaFaen_Hoabinhian	Manchu_Bijie	0.0274	0.005841	4.691	11243
ManBac_LN_all	Mongola.DG	Manchu_Bijie	0.007013	0.001494	4.693	46295
Mongolia_EBA_2_Chemurchek	Manchu_Jinsha	Manchu_Bijie	0.001858	0.000396	4.693	133826
UstBelaya_MED	Tu.DG	Manchu_Bijie	0.013318	0.002837	4.695	13544
Erdaojingzi_LN	Manchu_Jinsha	Manchu_Bijie	0.001685	0.000359	4.696	134143
Mogushan_Xianbei_IA	Wanggou_MN	Manchu_Bijie	0.013119	0.002793	4.697	32881
NuiNap_BA	Oroqen.DG	Manchu_Bijie	0.007708	0.001641	4.697	48993
LoyangUjung_IA2	Russia_Shamanka_EN	Manchu_Bijie	0.012429	0.002645	4.698	13864
TamHang_Unknown	Mongolia_EBA_2_Chemurchek	Manchu_Bijie	0.024306	0.005173	4.699	11137
Mogushan_Xianbei_IA	Tujia.DG	Manchu_Bijie	0.008089	0.001721	4.699	39102
Dacaozi_IA	NamTun_LN	Manchu_Bijie	0.014864	0.003163	4.7	20529
Miaozigou_MN	Mongolia_Mongol	Manchu_Bijie	0.013123	0.002791	4.701	34361
Luoheguxiang_LBIA	Liangdao2_EN	Manchu_Bijie	0.007957	0.001693	4.701	112466
Vanuatu_2500BP	HonHaiCoTien_His	Manchu_Bijie	0.018959	0.004031	4.703	22879
TamPaPing_LNBA	Mongolia_N_East	Manchu_Bijie	0.007718	0.001641	4.703	99496
Kazakhstan_CentralSaka	TamHang_Unknown	Manchu_Bijie	0.018932	0.004025	4.704	12961
Khonda_Dora.DG	Manchu_Jinsha	Manchu_Bijie	0.001833	0.00039	4.705	160230
ManBac_LN	Indian	Manchu_Bijie	0.017856	0.003794	4.706	27849
Russia_OldBeringSea_Uelen	NuiNap_BA	Manchu_Bijie	0.010062	0.002138	4.706	43659
NuiNap_BA	Hezhen.DG	Manchu_Bijie	0.006972	0.001481	4.706	48936
Jiaozuoniecun_LBIA	NuiNap_BA	Manchu_Bijie	0.010583	0.002249	4.707	45986
Shirenzigou_IA_W	NuiNap_BA_all	Manchu_Bijie	0.017258	0.003666	4.708	24779
Shirenzigou_IA_W	Xitoucun_LN	Manchu_Bijie	0.015972	0.003392	4.708	25530
Mongolia_BA_2	NuiNap_BA_Hc	Manchu_Bijie	0.017063	0.003624	4.708	31628
SupuHujung_His	Russia_Sarmatian	Manchu_Bijie	0.01762	0.003742	4.709	20261
Lajia_LN	Taiwan_Gongguan	Manchu_Bijie	0.00698	0.001482	4.709	96848
Kazakhstan_Andronovo	Bianbian_EN	Manchu_Bijie	0.016374	0.003472	4.716	33170
Yamnaya_Samara_EBA	Vanuatu_2900BP	Manchu_Bijie	0.016917	0.003586	4.718	12787
GuaCha_LN	UstBelaya_N	Manchu_Bijie	0.012806	0.002714	4.718	58542
Mongolia_EIA_3	Manchu_Jinsha	Manchu_Bijie	0.002327	0.000493	4.718	109459
Yumin_EN	Igorot.DG	Manchu_Bijie	0.006389	0.001353	4.722	117764
Haojiatai_LN	Mongolia_EIA_3	Manchu_Bijie	0.009557	0.002023	4.724	80302
Liangdao2_EN	Suogang_LN	Manchu_Bijie	0.028333	0.005995	4.726	10196
China_Tianyuan	Kinabatagan_His	Manchu_Bijie	0.014483	0.003062	4.73	48867
SupuHujung_His	Russia_Sintashta_MLBA	Manchu_Bijie	0.018603	0.003931	4.733	19657
Liangdao2_EN	Yumin_EN	Manchu_Bijie	0.010416	0.0022	4.734	104813
Wuqi_EN	Indian	Manchu_Bijie	0.01785	0.003769	4.736	28483
DevilsCave_N	NuiNap_BA_Hc	Manchu_Bijie	0.010524	0.002222	4.737	45080
Taiwan_Gongguan	SupuHujung_His	Manchu_Bijie	0.025108	0.005295	4.741	13093
Haojiatai_LN	NuiNap_BA_all	Manchu_Bijie	0.010551	0.002225	4.742	59571
TamHang_Unknown	Russia_Sarmatian	Manchu_Bijie	0.024713	0.005211	4.743	11564
Miaozigou_MN	Relli.DG	Manchu_Bijie	0.008907	0.001878	4.743	41187
Longtoushan_BA	Igorot.DG	Manchu_Bijie	0.005974	0.00126	4.743	83442
TamPaPing_LNBA	Mongolia_EIA_3	Manchu_Bijie	0.011768	0.002481	4.744	76742
Kazakhstan_Dali_EBA	Kinabatagan_His	Manchu_Bijie	0.014687	0.003096	4.745	43513
UstBelaya_N	Manchu_Jinsha	Manchu_Bijie	0.002522	0.000531	4.746	75264
Zhalainuoer_EN	Tujia.DG	Manchu_Bijie	0.009651	0.002032	4.749	26985
Kazakhstan_EBA_Yamnaya	NuiNap_BA_Hc	Manchu_Bijie	0.014856	0.003129	4.749	45350
Lajia_LN	Atayal.DG	Manchu_Bijie	0.005224	0.0011	4.749	152855
Iran_IA_Hasanlu	TamHang_Unknown	Manchu_Bijie	0.028224	0.005942	4.75	11539
Russia_UstBelaya_Angara	Vanuatu_2900BP	Manchu_Bijie	0.012752	0.002684	4.75	12565
Wuzhuangguoliang_LN	Daur.DG	Manchu_Bijie	0.014628	0.003077	4.754	12028
Taiwan_Gongguan	Kazakhstan_EBA_Yamnaya	Manchu_Bijie	0.010581	0.002226	4.754	98701
Mongolia_IA_Xianbei	Manchu_Jinsha	Manchu_Bijie	0.002149	0.000452	4.755	119350
Russia_OldBeringSea_Ekven	NamTun_LN	Manchu_Bijie	0.011734	0.002467	4.756	21308
NuiNap_BA	Xiaogao_EN	Manchu_Bijie	0.01378	0.002896	4.758	39942
Luoheguxiang_LBIA	Miaozigou_MN	Manchu_Bijie	0.01204	0.002529	4.76	37793
GuaCha_Hoabinhian	Mongolia_Mongol	Manchu_Bijie	0.024478	0.005141	4.761	11162
Xiaowu_MN	Iran_IA_HajjiFiruz	Manchu_Bijie	0.011984	0.002517	4.761	68028
Wuzhuangguoliang_LN	Yadava.DG	Manchu_Bijie	0.01306	0.002743	4.762	12401
Iran_IA_HajjiFiruz	NuiNap_BA	Manchu_Bijie	0.020123	0.004225	4.763	20977
Kazakhstan_EBA_Yamnaya	HonHaiCoTien_His	Manchu_Bijie	0.017562	0.003687	4.763	34624
NuiNap_BA_Hc	Tu.DG	Manchu_Bijie	0.007978	0.001675	4.763	44341
Xiaowu_MN	Xitoucun_LN	Manchu_Bijie	0.00923	0.001938	4.764	78083
Haojiatai_LN	PhaFaen_Hoabinhian	Manchu_Bijie	0.012448	0.002613	4.765	45984
Kazakhstan_EBA_Yamnaya	NuiNap_BA_all	Manchu_Bijie	0.012138	0.002547	4.765	76754
Mongolia_MBA_2_Munkhkhairkhan	Manchu_Jinsha	Manchu_Bijie	0.002107	0.000442	4.767	120893
LoyangUjung_IA2	UstBelaya_EBA	Manchu_Bijie	0.019603	0.004109	4.771	13514
Chokhopani_2700BP	Manchu_Jinsha	Manchu_Bijie	0.001967	0.000412	4.771	163628
Mongolia_MBA_2_Munkhkhairkhan	Tanshishan_LN	Manchu_Bijie	0.012405	0.002599	4.772	53157
Mongolia_IA_Xianbei	LongLongRak_IA	Manchu_Bijie	0.010792	0.002261	4.773	65513
Miaozigou_MN	Shirenzigou_IA	Manchu_Bijie	0.01466	0.00307	4.775	29449
MaiDaDieu_LN	Yi.DG	Manchu_Bijie	0.008365	0.001752	4.775	32058
Mongolia_IA_Xianbei	Tanshishan_LN	Manchu_Bijie	0.011819	0.002475	4.775	53016
Ami.DG	Sherpa.DG	Manchu_Bijie	0.003797	0.000795	4.775	156593
Suogang_LN	Kusunda.DG	Manchu_Bijie	0.01743	0.003649	4.777	10434
Erdaojingzi_LN	Wuzhuangguoliang_LN	Manchu_Bijie	0.017094	0.003578	4.777	10887
Tonga_2500BP	Naxi.DG	Manchu_Bijie	0.005342	0.001118	4.777	62964
Kinabatagan_His	Mongolia_EBA_1_Ulgii	Manchu_Bijie	0.009189	0.001923	4.778	57090
Tonga_2500BP	Manchu_Jinsha	Manchu_Bijie	0.002471	0.000517	4.781	65592
Iran_BA2_ShahrISokhta	Vanuatu_2900BP	Manchu_Bijie	0.021965	0.004593	4.782	11909
UstBelaya_MED	Daur.DG	Manchu_Bijie	0.019067	0.003988	4.782	13412
Tonga_2500BP	Indian	Manchu_Bijie	0.011924	0.002493	4.782	64267
Chokhopani_2700BP	Bianbian_EN	Manchu_Bijie	0.010905	0.00228	4.784	96983
TamPaPing_LNBA	Sherpa.DG	Manchu_Bijie	0.005823	0.001217	4.785	113201
Russia_Shamanka_EN	HonHaiCoTien_LN	Manchu_Bijie	0.01146	0.002394	4.786	14294
PhaFaen_Hoabinhian	Daur.DG	Manchu_Bijie	0.010026	0.002095	4.786	60570
NuiNap_BA_Hc	Naxi.DG	Manchu_Bijie	0.006908	0.001443	4.787	44302
Kinabatagan_His	UstBelaya_EBA	Manchu_Bijie	0.009164	0.001913	4.791	64017
Samdzong_1500BP	NamTun_LN	Manchu_Bijie	0.013533	0.002823	4.793	21416
Banlashan_MN	Vanuatu_2350BP	Manchu_Bijie	0.014464	0.003018	4.793	32626
Miaozigou_MN	Kazakhstan_CentralSteppe_EMBA	Manchu_Bijie	0.011771	0.002456	4.793	41598
Tonga_2500BP	Hezhen.DG	Manchu_Bijie	0.006658	0.001389	4.793	62863
Banlashan_MN	Vanuatu_2900BP_all	Manchu_Bijie	0.008851	0.001846	4.794	65142
Mongolia_LBA_2_Ulaanzukh	Vanuatu_2900BP	Manchu_Bijie	0.015166	0.003163	4.795	12334
Iran_Historic_GanjDareh	NamTun_LN	Manchu_Bijie	0.026663	0.00556	4.795	15239
Qihe_EN	Tu.DG	Manchu_Bijie	0.008196	0.001709	4.797	45744
XiongNu	Chuanyun_H	Manchu_Bijie	0.009498	0.001979	4.8	43897
India_RoopkundC	NuiNap_BA	Manchu_Bijie	0.020118	0.004188	4.804	17994
NamTun_LN	Miao.DG	Manchu_Bijie	0.010682	0.002222	4.806	20847
Kazakhstan_EBA_Yamnaya	Manchu_Jinsha	Manchu_Bijie	0.00212	0.000441	4.808	164928
Mongolia_N_North	MaiDaDieu_LN	Manchu_Bijie	0.00997	0.002073	4.809	30672
Russia_UstIda_EBA	Manchu_Jinsha	Manchu_Bijie	0.00198	0.000411	4.812	122469
Mongolia_BA_1	UstBelaya_MED	Manchu_Bijie	0.028887	0.006	4.814	10629
NamTun_LN	Igorot.DG	Manchu_Bijie	0.012749	0.002648	4.814	20834
Ekven_IA	NamTun_LN	Manchu_Bijie	0.013482	0.0028	4.814	21469
Vanuatu_2900BP	Kapu.DG	Manchu_Bijie	0.015682	0.003256	4.816	12408
Vanuatu_2900BP_all	Manchu_Jinsha	Manchu_Bijie	0.002366	0.000491	4.816	66985
Mogushan_Xianbei_IA	Wadian_LN	Manchu_Bijie	0.011427	0.002372	4.818	39484
NuiNap_BA_Hc	Xibo.DG	Manchu_Bijie	0.008134	0.001688	4.819	44260
XiongNu	HonHaiCoTien_LN	Manchu_Bijie	0.016257	0.003372	4.821	14108
Mongolia_BA_1	Vanuatu_2900BP_all	Manchu_Bijie	0.011393	0.002363	4.822	60693
Vanuatu_2900BP	Liangdao2_EN	Manchu_Bijie	0.025841	0.005358	4.823	11721
SupuHujung_His	Oroqen.DG	Manchu_Bijie	0.012381	0.002565	4.827	22190
Russia_Shamanka_EN	Chuanyun_H	Manchu_Bijie	0.007685	0.001592	4.827	44474
UstBelaya_N	Bianbian_EN	Manchu_Bijie	0.014537	0.003011	4.828	45106
Zhalainuoer_EN	Khonda_Dora.DG	Manchu_Bijie	0.014035	0.002906	4.83	27062
Qihe_EN	Sherpa.DG	Manchu_Bijie	0.008686	0.001798	4.831	45614
Mebrak_2125BP	LongLongRak_IA	Manchu_Bijie	0.011536	0.002388	4.831	57961
Wadian_LN	NuiNap_BA	Manchu_Bijie	0.009853	0.002039	4.833	49362
SupuHujung_His	Russia_UstIda_EBA	Manchu_Bijie	0.020319	0.004203	4.834	17250
UstBelaya_EBA	Manchu_Jinsha	Manchu_Bijie	0.001583	0.000327	4.835	161362
Russia_BA_Okunevo	Suogang_LN	Manchu_Bijie	0.015653	0.003236	4.837	10853
Mongolia_MBA_1_Munkhkhairkhan	ManBac_LN	Manchu_Bijie	0.013821	0.002857	4.837	27443
Kinabatagan_His	Tibetan.DG	Manchu_Bijie	0.007271	0.001503	4.837	63459
TamHang_BA	Chokhopani_2700BP	Manchu_Bijie	0.014021	0.002898	4.838	44424
Mongolia_N_East	UstBelaya_MED	Manchu_Bijie	0.021383	0.004419	4.839	12186
Haojiatai_LN	Kazakhstan_Botai	Manchu_Bijie	0.009868	0.002039	4.839	104036
Shirenzigou_IA	NamTun_LN	Manchu_Bijie	0.02188	0.004521	4.84	15164
Jinchankou_LN	Iran_IA_HajjiFiruz	Manchu_Bijie	0.013759	0.002843	4.84	49329
Mongolia_Mongol	ManBac_LN_all	Manchu_Bijie	0.011231	0.002319	4.842	44976
Liangdao2_EN	Daur.DG	Manchu_Bijie	0.008184	0.00169	4.842	119640
Mongolia_LBA_4_CenterWest	Vanuatu_2900BP	Manchu_Bijie	0.011976	0.002473	4.843	12674
Shirenzigou_IA_E	Mongola.DG	Manchu_Bijie	0.01378	0.002845	4.844	15423
Mongolia_MBA_1_Munkhkhairkhan	Tanshishan_LN	Manchu_Bijie	0.009697	0.002002	4.844	56987
Miaozigou_MN	Iran_BA2_ShahrISokhta	Manchu_Bijie	0.015164	0.00313	4.845	31172
Wuqi_EN	Mongolia_Medieval	Manchu_Bijie	0.024507	0.005058	4.846	15880
Mongolia_EIA_3	Liangdao1_EN	Manchu_Bijie	0.015019	0.003099	4.846	43640
Taiwan_Gongguan	Manchu_Jinsha	Manchu_Bijie	0.002396	0.000494	4.846	100563
Igorot.DG	Sherpa.DG	Manchu_Bijie	0.003935	0.000812	4.848	156548
Shirenzigou_IA_E	Khonda_Dora.DG	Manchu_Bijie	0.019189	0.003958	4.849	15413
Iran_BA_HajjiFiruz	HonHaiCoTien_His	Manchu_Bijie	0.019266	0.003972	4.851	26733
GuaCha_LN	HonHaiCoTien_His	Manchu_Bijie	0.018001	0.003709	4.853	27562
ManBac_LN	Naxi.DG	Manchu_Bijie	0.007672	0.001581	4.854	27315
Wuzhuangguoliang_LN	Yi.DG	Manchu_Bijie	0.010042	0.002068	4.856	12063
Mongolia_BA_2	Qihe_EN	Manchu_Bijie	0.016688	0.003436	4.856	33741
Longtoushan_BA	Shirenzigou_IA_W	Manchu_Bijie	0.017446	0.003589	4.861	26698
Luoheguxiang_LBIA	Tonga_2500BP	Manchu_Bijie	0.0092	0.001892	4.862	59826
Russia_UstIda_EBA	Qihe_EN	Manchu_Bijie	0.013993	0.002877	4.863	34275
UstBelaya_EBA	HonHaiCoTien_LN	Manchu_Bijie	0.017762	0.003651	4.864	13942
TamPaPing_LNBA	Mongolia_EIA_5	Manchu_Bijie	0.012021	0.002471	4.864	75906
DevilsCave_N	Manchu_Jinsha	Manchu_Bijie	0.001688	0.000347	4.867	164216
Iran_IA_Hasanlu	ManBac_LN	Manchu_Bijie	0.020521	0.004214	4.87	25240
Mongolia_EIA_3	Vanuatu_2350BP	Manchu_Bijie	0.019179	0.003938	4.87	27338
Mongolia_EIA_1_SlabGrave	HonHaiCoTien_LN	Manchu_Bijie	0.012298	0.002523	4.874	13637
Kazakhstan_CentralSteppe_EMBA	Chuanyun_H	Manchu_Bijie	0.011776	0.002416	4.874	44358
Russia_UstBelaya_Angara	Suogang_LN	Manchu_Bijie	0.014146	0.002901	4.876	10703
Shirenzigou_IA_E	XiongNu	Manchu_Bijie	0.016634	0.00341	4.878	15751
Vanuatu_2350BP	Boshan_EN	Manchu_Bijie	0.017252	0.003536	4.878	30950
TamHang_BA	Mongolia_Mongol	Manchu_Bijie	0.014656	0.003003	4.88	33263
Mongolia_BA_2	Manchu_Jinsha	Manchu_Bijie	0.002501	0.000512	4.88	81757
Russia_UstIda_EBA	Kinh.DG	Manchu_Bijie	0.005049	0.001035	4.88	116773
Tibetan.DG	Igorot.DG	Manchu_Bijie	0.003779	0.000774	4.88	156793
Mebrak_2125BP	Vanuatu_2350BP	Manchu_Bijie	0.021195	0.004341	4.882	22298
Kazakhstan_CentralSteppe_EMBA	HonHaiCoTien_His	Manchu_Bijie	0.013627	0.00279	4.883	34733
GuaCha_LN	Xibo.DG	Manchu_Bijie	0.005623	0.001151	4.884	123820
Dacaozi_IA	Kazakhstan_Andronovo	Manchu_Bijie	0.010481	0.002145	4.886	51352
Mongolia_BA_1	LongLongRak_IA	Manchu_Bijie	0.011515	0.002357	4.886	67372
Mongolia_Medieval	Qihe_EN	Manchu_Bijie	0.016932	0.003464	4.888	31375
LoyangUjung_IA2	XiongNu	Manchu_Bijie	0.01667	0.003409	4.89	13692
Iran_C_HajjiFiruz	Chuanyun_H	Manchu_Bijie	0.011278	0.002306	4.89	44608
Iran_IA_Hasanlu	Kinabatagan_His	Manchu_Bijie	0.0137	0.002802	4.89	56076
Russia_Sarmatian	Manchu_Jinsha	Manchu_Bijie	0.00177	0.000362	4.891	142735
HonHaiCoTien_LN	Kinh.DG	Manchu_Bijie	0.014332	0.002929	4.893	13718
NamTun_LN	Liangdao2_EN	Manchu_Bijie	0.022727	0.004644	4.894	16664
Shirenzigou_IA_W	Tonga_2500BP	Manchu_Bijie	0.018769	0.003834	4.895	20914
Miaozigou_MN	Mongolia_BA_2	Manchu_Bijie	0.019877	0.00406	4.896	22636
LoyangUjung_IA2	Mongolia_EIA_1_SlabGrave	Manchu_Bijie	0.013807	0.002817	4.902	13333
Russia_Sarmatian	NamTun_LN	Manchu_Bijie	0.019609	0.004	4.902	18851
China_Tianyuan	Wuzhuangguoliang_LN	Manchu_Bijie	0.021085	0.0043	4.904	10705
Xiaowu_MN	Vanuatu_2900BP_all	Manchu_Bijie	0.010783	0.002199	4.904	64563
Iran_IA_Hasanlu	Manchu_Jinsha	Manchu_Bijie	0.002228	0.000454	4.904	141650
Vanuatu_2900BP	Thai.DG	Manchu_Bijie	0.013995	0.002853	4.905	12211
China_Tianyuan	MaiDaDieu_LN	Manchu_Bijie	0.018401	0.003752	4.905	24996
Lajia_LN	Manchu_Jinsha	Manchu_Bijie	0.001369	0.000279	4.905	161259
Chuanyun_H	Atayal.DG	Manchu_Bijie	0.01186	0.002417	4.907	42982
Vanuatu_2900BP	Kazakh.DG	Manchu_Bijie	0.016761	0.003414	4.91	12540
ManBac_LN_all	Tibetan.DG	Manchu_Bijie	0.007151	0.001456	4.91	46313
Kazakhstan_Botai	Vanuatu_2900BP_all	Manchu_Bijie	0.012802	0.002607	4.91	59713
Wuzhuangguoliang_LN	Iran_BA1_ShahrISokhta	Manchu_Bijie	0.015042	0.003063	4.911	11604
Wuqi_EN	Iran_C_HajjiFiruz	Manchu_Bijie	0.014572	0.002967	4.912	27617
Russia_UstIda_EBA	ManBac_LN	Manchu_Bijie	0.017776	0.003617	4.915	20742
Chuanyun_H	Iranian.DG	Manchu_Bijie	0.010278	0.002091	4.915	44548
Shirenzigou_IA_W	Manchu_Jinsha	Manchu_Bijie	0.002876	0.000585	4.917	49767
Iran_C_TepeHissar	Manchu_Jinsha	Manchu_Bijie	0.001588	0.000323	4.917	144657
Kinabatagan_His	HonHaiCoTien_His	Manchu_Bijie	0.024767	0.005035	4.919	14101
Kazakhstan_Andronovo	Kinabatagan_His	Manchu_Bijie	0.021514	0.004372	4.92	21853
GuaCha_Hoabinhian	Mongolia_LBA_2_Ulaanzukh	Manchu_Bijie	0.01937	0.003937	4.921	12347
Vanuatu_2350BP	Miao.DG	Manchu_Bijie	0.009628	0.001956	4.922	32044
Dacaozi_IA	HonHaiCoTien_His	Manchu_Bijie	0.012624	0.002564	4.924	32889
Taiwan_Gongguan	Russia_Sarmatian	Manchu_Bijie	0.009419	0.001913	4.924	85121
Qihe_EN	Mongola.DG	Manchu_Bijie	0.007936	0.001611	4.925	45693
Tonga_2500BP	Bianbian_EN	Manchu_Bijie	0.012769	0.002592	4.926	52472
TamHang_BA	Boisman_MN	Manchu_Bijie	0.009914	0.002012	4.927	39339
Longtoushan_BA	Xiaowu_MN	Manchu_Bijie	0.009993	0.002027	4.929	83663
Wuzhuangguoliang_LN	Han.DG	Manchu_Bijie	0.008789	0.001783	4.93	12092
Mongolia_MBA_2_Munkhkhairkhan	NuiNap_BA_Hc	Manchu_Bijie	0.015873	0.00322	4.93	41032
Mongolia_EIA_7_Xiongnu	Chuanyun_H	Manchu_Bijie	0.015326	0.003108	4.932	39840
Lajia_LN	NamTun_LN	Manchu_Bijie	0.014428	0.002924	4.934	21064
Wuzhuangguoliang_LN	Iran_C_HajjiFiruz	Manchu_Bijie	0.01613	0.003268	4.936	12066
Lajia_LN	Qihe_EN	Manchu_Bijie	0.009931	0.002012	4.937	45821
Mongolia_N_North	NuiNap_BA	Manchu_Bijie	0.008486	0.001719	4.938	46773
Kazakhstan_Andronovo	Ami.DG	Manchu_Bijie	0.008746	0.001771	4.939	52247
Mongolia_N_North	HonHaiCoTien_His	Manchu_Bijie	0.010411	0.002107	4.94	32191
DevilsCave_N	HonHaiCoTien_His	Manchu_Bijie	0.01265	0.002561	4.94	34437
Mongolia_MBA_2_Munkhkhairkhan	NuiNap_BA	Manchu_Bijie	0.015966	0.003232	4.94	36355
Qihe_EN	Miao.DG	Manchu_Bijie	0.008304	0.001681	4.941	45497
Haojiatai_LN	TamPaPing_LNBA	Manchu_Bijie	0.009667	0.001956	4.942	82893
Shirenzigou_IA_W	ManBac_LN_all	Manchu_Bijie	0.022615	0.004573	4.945	15650
NamTun_LN	She.DG	Manchu_Bijie	0.011337	0.002293	4.945	20866
ManBac_LN_all	Xibo.DG	Manchu_Bijie	0.006757	0.001366	4.945	46346
Russia_OldBeringSea_Uelen	Chuanyun_H	Manchu_Bijie	0.011492	0.002323	4.947	43323
Miaozigou_MN	Kazakhstan_Botai	Manchu_Bijie	0.016189	0.00327	4.95	37685
SupuHujung_His	Vanuatu_2500BP	Manchu_Bijie	0.025862	0.005223	4.951	14511
China_Tianyuan	Tanshishan_LN	Manchu_Bijie	0.013465	0.002719	4.952	54219
Kazakhstan_Botai	Atayal.DG	Manchu_Bijie	0.008704	0.001758	4.952	141798
Longtoushan_BA	Mogushan_Xianbei_IA	Manchu_Bijie	0.018708	0.003776	4.954	22358
Dacaozi_IA	Chuanyun_H	Manchu_Bijie	0.011283	0.002278	4.954	42805
LoyangUjung_IA2	Miao.DG	Manchu_Bijie	0.013834	0.002791	4.956	13330
Samdzong_1500BP	Chuanyun_H	Manchu_Bijie	0.009705	0.001957	4.958	44036
TamPaPing_LNBA	Chokhopani_2700BP	Manchu_Bijie	0.010338	0.002085	4.959	115429
Jiaozuoniecun_LBIA	Miaozigou_MN	Manchu_Bijie	0.012899	0.0026	4.961	37944
NuiNap_BA	Liangdao2_EN	Manchu_Bijie	0.014801	0.002983	4.961	38443
PhaFaen_Hoabinhian	Yumin_EN	Manchu_Bijie	0.015923	0.00321	4.961	45267
Kinabatagan_His	Xibo.DG	Manchu_Bijie	0.006759	0.001362	4.961	63427
Taiwan_Gongguan	Wadian_LN	Manchu_Bijie	0.008687	0.001751	4.962	97527
Luoheguxiang_LBIA	Chuanyun_H	Manchu_Bijie	0.01212	0.002442	4.963	40867
Longtoushan_BA	Boshan_EN	Manchu_Bijie	0.011596	0.002336	4.964	75071
Taiwan_Hanben	UstBelaya_MED	Manchu_Bijie	0.010699	0.002154	4.967	13977
ManBac_LN_all	Oroqen.DG	Manchu_Bijie	0.007527	0.001515	4.968	46314
Mogushan_Xianbei_IA	Mebrak_2125BP	Manchu_Bijie	0.018728	0.003769	4.969	26030
Wuqi_EN	Burmese.DG	Manchu_Bijie	0.009929	0.001998	4.969	27955
Russia_Sintashta_MLBA	Manchu_Jinsha	Manchu_Bijie	0.00193	0.000389	4.969	143182
Samdzong_1500BP	Tanshishan_LN	Manchu_Bijie	0.008476	0.001705	4.97	58017
Mogushan_Xianbei_IA	Thai.DG	Manchu_Bijie	0.008614	0.001733	4.972	39236
ManBac_LN	Han.DG	Manchu_Bijie	0.008033	0.001615	4.974	27249
Shirenzigou_IA	HonHaiCoTien_LN	Manchu_Bijie	0.027173	0.005462	4.975	10268
Jiaozuoniecun_LBIA	Manchu_Jinsha	Manchu_Bijie	0.001634	0.000328	4.979	148293
TamHang_BA	Tu.DG	Manchu_Bijie	0.008319	0.001669	4.983	43257
TamHang_BA	Mongolia_EIA_2	Manchu_Bijie	0.018839	0.00378	4.984	29847
TamHang_BA	Mongolia_EIA_7_Xiongnu	Manchu_Bijie	0.018043	0.003619	4.986	29657
Jinchankou_LN	Mongolia_BA_2	Manchu_Bijie	0.013498	0.002708	4.986	57029
Bianbian_EN	Indian	Manchu_Bijie	0.011004	0.002205	4.99	97878
Luoheguxiang_LBIA	Liangdao1_EN	Manchu_Bijie	0.012015	0.002407	4.992	48649
Taiwan_Gongguan	Russia_Shamanka_EBA	Manchu_Bijie	0.008441	0.001691	4.993	88307
Mongolia_MBA_1_Munkhkhairkhan	Atayal.DG	Manchu_Bijie	0.006669	0.001335	4.994	138647
Shirenzigou_IA	Tanshishan_LN	Manchu_Bijie	0.012921	0.002586	4.996	41626
Mongolia_MBA_2_Munkhkhairkhan	Atayal.DG	Manchu_Bijie	0.008407	0.001683	4.996	115179
Russia_Shamanka_EBA	MaiDaDieu_LN	Manchu_Bijie	0.014035	0.002809	4.997	30216
Miaozigou_MN	Mongolia_EIA_3	Manchu_Bijie	0.016986	0.003399	4.998	29751
Taiwan_Gongguan	Mongolia_LBA_5_CenterWest	Manchu_Bijie	0.008547	0.00171	4.999	97872
Kazakhstan_Dali_EBA	TamHang_BA	Manchu_Bijie	0.019766	0.003953	5	28666
Vanuatu_2500BP	NamTun_LN	Manchu_Bijie	0.025491	0.005097	5.001	14565
[truncated: 13,178 more rows]

## Sheet: Table S2C
Table S2C.Admixture signature of Manchu_Jinsha population estimated via admixture-f3-statistics in the form f3(Source1, Source2; Manchu_Jinsha).
Source 1	Source 2	Target	f_3	std.err	Z	SNPs
Mongolia_EIA_2	Manchu_Bijie	Manchu_Jinsha	-0.001049	0.000487	-2.152	116607
India_RoopkundC	Manchu_Bijie	Manchu_Jinsha	-0.001122	0.000563	-1.992	59971
Boshan_EN	Manchu_Bijie	Manchu_Jinsha	-0.000818	0.000448	-1.824	137751
Shirenzigou_IA_W	Manchu_Bijie	Manchu_Jinsha	-0.000978	0.000581	-1.683	49767
LoyangUjung_IA2	Manchu_Bijie	Manchu_Jinsha	-0.001594	0.000995	-1.601	14037
Mogushan_Xianbei_IA	Tonga_2500BP	Manchu_Jinsha	-0.005978	0.004022	-1.486	17453
Vanuatu_2350BP	Manchu_Bijie	Manchu_Jinsha	-0.000922	0.000678	-1.36	33572
Mongolia_EIA_5	Manchu_Bijie	Manchu_Jinsha	-0.000635	0.000482	-1.318	108423
Hezhen.DG	Manchu_Bijie	Manchu_Jinsha	-0.000373	0.00029	-1.285	159993
HonHaiCoTien_His	Manchu_Bijie	Manchu_Jinsha	-0.000871	0.000681	-1.279	35209
Mongolia_Mongol	Manchu_Bijie	Manchu_Jinsha	-0.000442	0.000358	-1.236	128917
Jinchankou_LN	ManBac_LN_all	Manchu_Jinsha	-0.003153	0.002855	-1.104	34108
Onge.DG	Manchu_Bijie	Manchu_Jinsha	-0.000385	0.000354	-1.09	160670
Oroqen.DG	Manchu_Bijie	Manchu_Jinsha	-0.000328	0.000301	-1.087	160040
SupuHujung_His	Yumin_EN	Manchu_Jinsha	-0.004551	0.00472	-0.964	16201
Tonga_2500BP	Manchu_Bijie	Manchu_Jinsha	-0.000485	0.000511	-0.95	65592
Brahmin.DG	Manchu_Bijie	Manchu_Jinsha	-0.000291	0.000324	-0.899	162693
SupuHujung_His	Manchu_Bijie	Manchu_Jinsha	-0.000661	0.000795	-0.831	23524
Pingliangtai_LN	Manchu_Bijie	Manchu_Jinsha	-0.000234	0.000285	-0.822	162608
Taiwan_Gongguan	Manchu_Bijie	Manchu_Jinsha	-0.000371	0.000475	-0.782	100563
Haminmangha_MN	India_RoopkundC	Manchu_Jinsha	-0.002524	0.003235	-0.78	34837
LoyangUjung_IA2	Chokhopani_2700BP	Manchu_Jinsha	-0.003918	0.005071	-0.773	13724
Mongolia_BA_2	Manchu_Bijie	Manchu_Jinsha	-0.000392	0.000508	-0.772	81757
Tanshishan_LN	Manchu_Bijie	Manchu_Jinsha	-0.00039	0.000514	-0.758	59314
UstBelaya_N	Manchu_Bijie	Manchu_Jinsha	-0.000357	0.000517	-0.69	75264
HonHaiCoTien_LN	Manchu_Bijie	Manchu_Jinsha	-0.000631	0.000965	-0.653	14481
Mongolia_EIA_3	Manchu_Bijie	Manchu_Jinsha	-0.000276	0.000485	-0.569	109459
Kazakhstan_Dali_EBA	Manchu_Bijie	Manchu_Jinsha	-0.000277	0.000492	-0.564	112848
Mogushan_Xianbei_IA	Tanshishan_LN	Manchu_Jinsha	-0.002324	0.004281	-0.543	15808
China_Lahu.DG	Manchu_Bijie	Manchu_Jinsha	-0.000158	0.000293	-0.539	159817
Wuqi_EN	ManBac_LN_all	Manchu_Jinsha	-0.00271	0.005142	-0.527	10511
Jiaozuoniecun_LBIA	SupuHujung_His	Manchu_Jinsha	-0.001833	0.003502	-0.523	20663
Yumin_EN	Atayal.DG	Manchu_Jinsha	-0.000901	0.001734	-0.52	117844
Miaozigou_MN	ManBac_LN_all	Manchu_Jinsha	-0.002338	0.004502	-0.519	13788
LongLongRak_IA	Manchu_Bijie	Manchu_Jinsha	-0.000213	0.000413	-0.517	91867
India_RoopkundA	Manchu_Bijie	Manchu_Jinsha	-0.000142	0.000286	-0.497	149903
Vanuatu_2900BP_all	Manchu_Bijie	Manchu_Jinsha	-0.000234	0.000474	-0.493	66985
Kazakhstan_Botai	Manchu_Bijie	Manchu_Jinsha	-0.000217	0.000457	-0.475	149468
Wuqi_EN	Manchu_Bijie	Manchu_Jinsha	-0.000334	0.000738	-0.453	29070
Jinchankou_LN	Taiwan_Gongguan	Manchu_Jinsha	-0.001054	0.002403	-0.439	70163
NamTun_LN	Manchu_Bijie	Manchu_Jinsha	-0.000347	0.000833	-0.417	21926
Jinchankou_LN	ManBac_LN	Manchu_Jinsha	-0.001614	0.003992	-0.404	20077
Wanggou_MN	SupuHujung_His	Manchu_Jinsha	-0.001503	0.003734	-0.403	18657
Longtoushan_BA	Manchu_Bijie	Manchu_Jinsha	-0.000155	0.00041	-0.378	87499
SupuHujung_His	Daur.DG	Manchu_Jinsha	-0.001134	0.003033	-0.374	22084
Iran_IA_Hasanlu	Manchu_Bijie	Manchu_Jinsha	-0.000136	0.00045	-0.302	141650
Vanuatu_2500BP	Manchu_Bijie	Manchu_Jinsha	-0.000133	0.000461	-0.288	108820
Mongolia_Medieval	Manchu_Bijie	Manchu_Jinsha	-0.000141	0.000506	-0.279	77872
Jinchankou_LN	Manchu_Bijie	Manchu_Jinsha	-0.00012	0.000463	-0.259	114317
UstBelaya_N	ManBac_LN	Manchu_Jinsha	-0.001275	0.004967	-0.257	13212
Mongolia_MBA_2_Munkhkhairkhan	Manchu_Bijie	Manchu_Jinsha	-9.7e-05	0.00044	-0.221	120893
Chokhopani_2700BP	Suogang_LN	Manchu_Jinsha	-0.001246	0.00581	-0.215	10516
Kusunda.DG	Manchu_Bijie	Manchu_Jinsha	-6.4e-05	0.000311	-0.205	160729
Jinchankou_LN	GuaCha_LN	Manchu_Jinsha	-0.000412	0.002131	-0.193	88690
Luoheguxiang_LBIA	Manchu_Bijie	Manchu_Jinsha	-4.8e-05	0.000341	-0.141	147049
Jinchankou_LN	India_RoopkundC	Manchu_Jinsha	-0.000386	0.003112	-0.124	42019
Shirenzigou_IA_E	Atayal.DG	Manchu_Jinsha	-0.000476	0.003907	-0.122	15346
Miaozigou_MN	Taiwan_Gongguan	Manchu_Jinsha	-0.000423	0.003506	-0.121	27567
Mongolia_IA_Xianbei	Manchu_Bijie	Manchu_Jinsha	-5.2e-05	0.000439	-0.118	119350
GuaCha_LN	Boshan_EN	Manchu_Jinsha	-0.000248	0.002118	-0.117	107100
Haojiatai_LBIA	HonHaiCoTien_His	Manchu_Jinsha	-0.000418	0.003612	-0.116	26111
Zhalainuoer_EN	Manchu_Bijie	Manchu_Jinsha	-8.9e-05	0.000771	-0.115	28186
Erdaojingzi_LN	HonHaiCoTien_LN	Manchu_Jinsha	-0.000494	0.004697	-0.105	11784
Mala.DG	Manchu_Bijie	Manchu_Jinsha	-3.3e-05	0.000326	-0.103	162161
Kazakh.DG	Manchu_Bijie	Manchu_Jinsha	-2.7e-05	0.000285	-0.094	165657
Jinchankou_LN	NamTun_LN	Manchu_Jinsha	-0.000407	0.004644	-0.088	15041
Haojiatai_LN	HonHaiCoTien_LN	Manchu_Jinsha	-0.000442	0.005065	-0.087	10528
Xiaowu_MN	ManBac_LN_all	Manchu_Jinsha	-0.000184	0.002547	-0.072	46805
Longtoushan_BA	NamTun_LN	Manchu_Jinsha	-0.000369	0.005286	-0.07	11800
ManBac_LN	Boshan_EN	Manchu_Jinsha	-0.000229	0.003339	-0.069	26974
NuiNap_BA	Manchu_Bijie	Manchu_Jinsha	-3.1e-05	0.000524	-0.059	51591
SupuHujung_His	Mongolia_EIA_5	Manchu_Jinsha	-0.000208	0.005174	-0.04	13871
GuaCha_LN	Mongolia_EIA_3	Manchu_Jinsha	-8.5e-05	0.002272	-0.037	85247
Xiaowu_MN	ManBac_LN	Manchu_Jinsha	-0.000119	0.00349	-0.034	27518
Vanuatu_2900BP	Manchu_Bijie	Manchu_Jinsha	-3.3e-05	0.00105	-0.032	12695
Suogang_LN	Manchu_Bijie	Manchu_Jinsha	-3.2e-05	0.001135	-0.028	10789
GuaCha_LN	Yumin_EN	Manchu_Jinsha	-5.2e-05	0.002195	-0.024	96261
Vanuatu_2900BP	Sherpa.DG	Manchu_Jinsha	-6.4e-05	0.002957	-0.022	12266
Kazakhstan_EBA_Yamnaya	Manchu_Bijie	Manchu_Jinsha	-2e-06	0.000431	-0.005	164928
TamPaPing_LNBA	Manchu_Bijie	Manchu_Jinsha	1e-06	0.000457	0.003	118826
Miao_Kaili.DG	Manchu_Bijie	Manchu_Jinsha	8e-06	0.000232	0.036	164344
Russia_Srubnaya	Manchu_Bijie	Manchu_Jinsha	1.6e-05	0.000318	0.049	164769
Mongolia_MBA_1_Munkhkhairkhan	Manchu_Bijie	Manchu_Jinsha	2e-05	0.000372	0.054	145729
Samdzong_1500BP	Manchu_Bijie	Manchu_Jinsha	1.7e-05	0.000292	0.059	164257
Tanshishan_LN	Sherpa.DG	Manchu_Jinsha	0.0001	0.001463	0.068	57288
TamHang_BA	Bianbian_EN	Manchu_Jinsha	0.000279	0.003865	0.072	24749
Boshan_EN	Suogang_LN	Manchu_Jinsha	0.000471	0.005732	0.082	10399
Mongolia_N_North	Manchu_Bijie	Manchu_Jinsha	2.3e-05	0.000273	0.083	152820
Mongolia_BA_1	Vanuatu_2900BP	Manchu_Jinsha	0.000441	0.005177	0.085	11927
ManBac_LN	Chuanyun_H	Manchu_Jinsha	0.000542	0.005155	0.105	11727
Burmese.DG	Manchu_Bijie	Manchu_Jinsha	3.1e-05	0.000293	0.106	160337
Mongola.DG	Manchu_Bijie	Manchu_Jinsha	3.1e-05	0.000275	0.112	160166
ManBac_LN_all	Chuanyun_H	Manchu_Jinsha	0.000455	0.003779	0.12	19151
ManBac_LN_all	Manchu_Bijie	Manchu_Jinsha	6.5e-05	0.000528	0.124	48289
MaiDaDieu_LN	Manchu_Bijie	Manchu_Jinsha	8.7e-05	0.000673	0.13	33832
Shirenzigou_IA	Manchu_Bijie	Manchu_Jinsha	6.5e-05	0.000372	0.175	115624
ManBac_LN	Manchu_Bijie	Manchu_Jinsha	0.000132	0.000703	0.188	28383
India_RoopkundB	Manchu_Bijie	Manchu_Jinsha	6.6e-05	0.000318	0.208	154821
Miao.DG	Manchu_Bijie	Manchu_Jinsha	5.7e-05	0.000266	0.215	159689
Tonga_2500BP	Sherpa.DG	Manchu_Jinsha	0.000316	0.001367	0.231	63202
Xitoucun_LN	Manchu_Bijie	Manchu_Jinsha	9.4e-05	0.000398	0.236	81229
Relli.DG	Manchu_Bijie	Manchu_Jinsha	7.4e-05	0.000315	0.236	162024
Luoheguxiang_LBIA	TamHang_Unknown	Manchu_Jinsha	0.001092	0.004507	0.242	11999
Russia_UstIda_EBA	Manchu_Bijie	Manchu_Jinsha	9.8e-05	0.0004	0.244	122469
Mogushan_Xianbei_IA	TamHang_BA	Manchu_Jinsha	0.001381	0.005599	0.247	10797
TamHang_Unknown	Mongolia_BA_1	Manchu_Jinsha	0.001447	0.005737	0.252	10280
Mongolia_EIA_7_Xiongnu	NamTun_LN	Manchu_Jinsha	0.001271	0.00496	0.256	15585
Chokhopani_2700BP	Vanuatu_2900BP	Manchu_Jinsha	0.001351	0.005232	0.258	12414
Madiga.DG	Manchu_Bijie	Manchu_Jinsha	8.2e-05	0.000309	0.265	162046
Haminmangha_MN	SupuHujung_His	Manchu_Jinsha	0.001293	0.004867	0.266	13790
Xiaowu_MN	HonHaiCoTien_His	Manchu_Jinsha	0.000871	0.003217	0.271	33554
Irula.DG	Manchu_Bijie	Manchu_Jinsha	9.2e-05	0.000329	0.28	162069
Wadian_LN	India_RoopkundC	Manchu_Jinsha	0.000582	0.002063	0.282	58514
Pingliangtai_LN	LoyangUjung_IA2	Manchu_Jinsha	0.000943	0.003326	0.284	13661
Banlashan_MN	Manchu_Bijie	Manchu_Jinsha	0.000103	0.000358	0.286	162706
Miaozigou_MN	India_RoopkundC	Manchu_Jinsha	0.001367	0.004428	0.309	16326
Miaozigou_MN	TamPaPing_LNBA	Manchu_Jinsha	0.00104	0.003337	0.312	29869
Lajia_LN	HonHaiCoTien_LN	Manchu_Jinsha	0.001111	0.003524	0.315	13925
Jinchankou_LN	TamHang_BA	Manchu_Jinsha	0.001081	0.003415	0.316	31093
Iran_C_HajjiFiruz	Manchu_Bijie	Manchu_Jinsha	0.000108	0.000338	0.32	149238
Russia_UstIda_LN	Manchu_Bijie	Manchu_Jinsha	0.000112	0.00035	0.321	150097
TamHang_Unknown	Yumin_EN	Manchu_Jinsha	0.001901	0.005907	0.322	10345
UstBelaya_N	NuiNap_BA_Hc	Manchu_Jinsha	0.001407	0.004121	0.341	21278
Wuzhuangguoliang_LN	Manchu_Bijie	Manchu_Jinsha	0.000284	0.000827	0.344	12722
Chokhopani_2700BP	Manchu_Bijie	Manchu_Jinsha	0.000143	0.000415	0.344	163628
Iran_Historic_GanjDareh	Manchu_Bijie	Manchu_Jinsha	0.000173	0.000502	0.345	114125
Mongolia_BA_1	Suogang_LN	Manchu_Jinsha	0.002021	0.00569	0.355	10140
SupuHujung_His	Xiaojingshan_EN	Manchu_Jinsha	0.001855	0.005115	0.363	10452
Shimao_LN	Kinabatagan_His	Manchu_Jinsha	0.000713	0.001968	0.363	64166
Shimao_LN	MaiDaDieu_LN	Manchu_Jinsha	0.000937	0.002523	0.372	32657
SupuHujung_His	Bianbian_EN	Manchu_Jinsha	0.002052	0.005422	0.379	12598
LoyangUjung_IA2	Boshan_EN	Manchu_Jinsha	0.00217	0.005708	0.38	11426
Jinchankou_LN	TamPaPing_LNBA	Manchu_Jinsha	0.000857	0.002252	0.381	81216
Chokhopani_2700BP	MaiDaDieu_LN	Manchu_Jinsha	0.001263	0.003155	0.4	32989
Russia_Sintashta_MLBA	Manchu_Bijie	Manchu_Jinsha	0.000159	0.000387	0.41	143182
Mongolia_EBA_2_Chemurchek	Manchu_Bijie	Manchu_Jinsha	0.000162	0.000394	0.412	133826
Russia_Shamanka_EN	Manchu_Bijie	Manchu_Jinsha	0.000101	0.000244	0.413	165346
Vanuatu_2350BP	Chuanyun_H	Manchu_Jinsha	0.002372	0.005672	0.418	12256
Luoheguxiang_LBIA	LoyangUjung_IA2	Manchu_Jinsha	0.001909	0.004549	0.42	12365
Miaozigou_MN	Atayal.DG	Manchu_Jinsha	0.000978	0.002326	0.42	40247
TamHang_Unknown	Boshan_EN	Manchu_Jinsha	0.002263	0.005334	0.424	11369
Jinchankou_LN	SupuHujung_His	Manchu_Jinsha	0.002101	0.004959	0.424	15868
Mongolia_LBA_2_Ulaanzukh	Manchu_Bijie	Manchu_Jinsha	0.000131	0.000306	0.428	139054
Iran_BA1_ShahrISokhta	Manchu_Bijie	Manchu_Jinsha	0.000148	0.000331	0.448	137735
Haojiatai_LN	SupuHujung_His	Manchu_Jinsha	0.001959	0.004358	0.45	16100
Mongolia_EBA_1_Ulgii	Manchu_Bijie	Manchu_Jinsha	0.000145	0.00032	0.454	145667
Haojiatai_LBIA	India_RoopkundC	Manchu_Jinsha	0.001333	0.002912	0.458	47468
Jinchankou_LN	Chuanyun_H	Manchu_Jinsha	0.001632	0.003422	0.477	31610
Wuqi_EN	Kinabatagan_His	Manchu_Jinsha	0.002529	0.005178	0.488	11482
Russia_Srubnaya_Alakul	Manchu_Bijie	Manchu_Jinsha	0.000147	0.0003	0.49	168757
Russia_UstIda_LN	Vanuatu_2900BP	Manchu_Jinsha	0.002295	0.004655	0.493	11429
Miaozigou_MN	Tonga_2500BP	Manchu_Jinsha	0.001934	0.003864	0.501	18416
Haojiatai_LN	NamTun_LN	Manchu_Jinsha	0.002085	0.004154	0.502	15643
Jiaozuoniecun_LBIA	GuaCha_Hoabinhian	Manchu_Jinsha	0.002314	0.004421	0.523	13538
Kinabatagan_His	Chuanyun_H	Manchu_Jinsha	0.002391	0.004562	0.524	17343
ManBac_LN	Sherpa.DG	Manchu_Jinsha	0.001095	0.002079	0.527	27373
Banlashan_MN	NamTun_LN	Manchu_Jinsha	0.001851	0.003482	0.532	21264
Iran_BA_HajjiFiruz	Manchu_Bijie	Manchu_Jinsha	0.000249	0.000464	0.538	126738
TamHang_Unknown	Russia_UstIda_LN	Manchu_Jinsha	0.002508	0.004649	0.54	12036
Longtoushan_BA	NuiNap_BA_Hc	Manchu_Jinsha	0.001824	0.003367	0.542	26982
Mongolia_BA_1	Manchu_Bijie	Manchu_Jinsha	0.000231	0.000425	0.543	122578
Mongolia_LBA_5_CenterWest	Manchu_Bijie	Manchu_Jinsha	0.000199	0.000366	0.543	152147
Russia_Afanasievo	Manchu_Bijie	Manchu_Jinsha	0.00016	0.00029	0.551	167885
Lajia_LN	ManBac_LN	Manchu_Jinsha	0.00135	0.00244	0.553	27572
Shirenzigou_IA_E	Manchu_Bijie	Manchu_Jinsha	0.000554	0.000989	0.559	16109
Mongolia_N_East	Manchu_Bijie	Manchu_Jinsha	0.000195	0.000347	0.563	141267
Shimao_LN	Manchu_Bijie	Manchu_Jinsha	0.000199	0.000345	0.578	161815
NuiNap_BA_all	Manchu_Bijie	Manchu_Jinsha	0.000287	0.000495	0.579	78149
Haminmangha_MN	TamHang_BA	Manchu_Jinsha	0.002182	0.003732	0.585	26768
Mebrak_2125BP	ManBac_LN	Manchu_Jinsha	0.002412	0.004117	0.586	19252
PhaFaen_Hoabinhian	Manchu_Bijie	Manchu_Jinsha	0.000322	0.000547	0.588	64098
Suogang_LN	Miao_Kaili.DG	Manchu_Jinsha	0.001548	0.002604	0.595	10587
Taiwan_Gongguan	Kazakhstan_Botai	Manchu_Jinsha	0.001304	0.002192	0.595	89836
Mebrak_2125BP	Liangdao1_EN	Manchu_Jinsha	0.001927	0.003177	0.607	35371
Shimao_LN	SupuHujung_His	Manchu_Jinsha	0.001896	0.003094	0.613	22660
Anatolia_N	Manchu_Bijie	Manchu_Jinsha	0.000179	0.000292	0.613	171647
Dacaozi_IA	TamHang_Unknown	Manchu_Jinsha	0.002511	0.00409	0.614	12662
Luoheguxiang_LBIA	NamTun_LN	Manchu_Jinsha	0.002271	0.003667	0.619	19418
GuaCha_Hoabinhian	Miao.DG	Manchu_Jinsha	0.001647	0.002656	0.62	14475
Daur.DG	Manchu_Bijie	Manchu_Jinsha	0.000222	0.000356	0.622	159315
Yadava.DG	Manchu_Bijie	Manchu_Jinsha	0.0002	0.000317	0.63	162115
Russia_Alan	Manchu_Bijie	Manchu_Jinsha	0.000216	0.000341	0.633	165508
SupuHujung_His	UstBelaya_N	Manchu_Jinsha	0.00374	0.005887	0.635	10590
Tonga_2500BP	Yumin_EN	Manchu_Jinsha	0.001526	0.0024	0.636	59369
Dacaozi_IA	GuaCha_LN	Manchu_Jinsha	0.000916	0.001427	0.642	121504
TamHang_Unknown	DevilsCave_N	Manchu_Jinsha	0.002423	0.003732	0.649	13166
UstBelaya_N	HonHaiCoTien_His	Manchu_Jinsha	0.003132	0.004686	0.668	16136
NuiNap_BA_Hc	Manchu_Bijie	Manchu_Jinsha	0.000423	0.000614	0.689	46163
Wadian_LN	Manchu_Bijie	Manchu_Jinsha	0.000228	0.00033	0.691	161354
Russia_Andronovo	Manchu_Bijie	Manchu_Jinsha	0.000235	0.00034	0.691	165062
TamHang_Unknown	Mongolia_N_East	Manchu_Jinsha	0.00305	0.004399	0.693	11633
Mongolia_EIA_3	MaiDaDieu_LN	Manchu_Jinsha	0.002872	0.004125	0.696	21631
Kinabatagan_His	Boshan_EN	Manchu_Jinsha	0.001886	0.002702	0.698	53987
Qihe_EN	Manchu_Bijie	Manchu_Jinsha	0.000427	0.000601	0.71	47527
Uyghur.DG	Manchu_Bijie	Manchu_Jinsha	0.000175	0.000244	0.717	167652
Liangdao1_EN	Manchu_Bijie	Manchu_Jinsha	0.000428	0.000593	0.721	53757
Haojiatai_LBIA	LoyangUjung_IA2	Manchu_Jinsha	0.00426	0.005869	0.726	10346
Miaozigou_MN	GuaCha_LN	Manchu_Jinsha	0.00229	0.003156	0.726	33183
Kapu.DG	Manchu_Bijie	Manchu_Jinsha	0.00023	0.000315	0.73	162140
Yamnaya_Samara_EBA	Manchu_Bijie	Manchu_Jinsha	0.000242	0.000326	0.741	160585
SupuHujung_His	Mongolia_EIA_7_Xiongnu	Manchu_Jinsha	0.003507	0.004706	0.745	15213
Indian	Manchu_Bijie	Manchu_Jinsha	0.000328	0.000437	0.75	164592
Luoheguxiang_LBIA	TamHang_BA	Manchu_Jinsha	0.00189	0.002517	0.751	39730
She.DG	Manchu_Bijie	Manchu_Jinsha	0.000215	0.000285	0.755	159674
Mongolia_EIA_3	NuiNap_BA	Manchu_Jinsha	0.002484	0.003275	0.759	32746
Xiaowu_MN	Vanuatu_2900BP	Manchu_Jinsha	0.004007	0.005242	0.764	12339
Shirenzigou_IA_E	Kinh.DG	Manchu_Jinsha	0.002049	0.002665	0.769	15436
TamHang_Unknown	Mongolia_LBA_2_Ulaanzukh	Manchu_Jinsha	0.00302	0.003907	0.773	11487
SupuHujung_His	Mongolia_BA_1	Manchu_Jinsha	0.003724	0.004801	0.776	16232
Iran_LN_SehGabi	Manchu_Bijie	Manchu_Jinsha	0.000426	0.000545	0.782	74865
LoyangUjung_IA2	Xiaogao_EN	Manchu_Jinsha	0.004683	0.00593	0.79	10775
Xiaogao_EN	Manchu_Bijie	Manchu_Jinsha	0.000349	0.000439	0.794	131127
Xiaowu_MN	India_RoopkundC	Manchu_Jinsha	0.002092	0.002624	0.797	57836
ONG	Manchu_Bijie	Manchu_Jinsha	0.000267	0.000335	0.799	161939
SupuHujung_His	Mongolia_IA_Xianbei	Manchu_Jinsha	0.003749	0.00466	0.805	15510
PhaFaen_Hoabinhian	Chuanyun_H	Manchu_Jinsha	0.004194	0.005158	0.813	16014
Xiaowu_MN	Manchu_Bijie	Manchu_Jinsha	0.000332	0.000409	0.814	159962
Wuzhuangguoliang_LN	She.DG	Manchu_Jinsha	0.001785	0.002177	0.82	12157
Mongolia_EIA_6_Pazyryk	Manchu_Bijie	Manchu_Jinsha	0.000385	0.000469	0.822	119006
Chuanyun_H	Manchu_Bijie	Manchu_Jinsha	0.000512	0.000621	0.823	45070
Shirenzigou_IA	SupuHujung_His	Manchu_Jinsha	0.003643	0.004411	0.826	16333
Mongolia_EIA_7_Xiongnu	HonHaiCoTien_His	Manchu_Jinsha	0.003335	0.004031	0.827	24471
Miaozigou_MN	Qihe_EN	Manchu_Jinsha	0.004192	0.005053	0.83	13463
Khonda_Dora.DG	Manchu_Bijie	Manchu_Jinsha	0.000316	0.000381	0.83	160230
Shimao_LN	LoyangUjung_IA2	Manchu_Jinsha	0.003453	0.004152	0.832	13585
MaiDaDieu_LN	Bianbian_EN	Manchu_Jinsha	0.003499	0.00417	0.839	19630
Jinchankou_LN	Igorot.DG	Manchu_Jinsha	0.001115	0.00133	0.839	109184
Yumin_EN	Ami.DG	Manchu_Jinsha	0.001108	0.001311	0.845	118276
Suogang_LN	Yi.DG	Manchu_Jinsha	0.002552	0.002981	0.856	10378
Chokhopani_2700BP	ManBac_LN	Manchu_Jinsha	0.003061	0.003549	0.863	27726
Mongolia_BA_2	HonHaiCoTien_His	Manchu_Jinsha	0.004004	0.004634	0.864	17060
Haminmangha_MN	NamTun_LN	Manchu_Jinsha	0.004508	0.005212	0.865	13049
Longtoushan_BA	Chuanyun_H	Manchu_Jinsha	0.003081	0.003529	0.873	25876
Mogushan_Xianbei_IA	GuaCha_LN	Manchu_Jinsha	0.002892	0.003313	0.873	31846
Vanuatu_2900BP	Kusunda.DG	Manchu_Jinsha	0.002959	0.003364	0.88	12332
India_RoopkundC	Yumin_EN	Manchu_Jinsha	0.002453	0.002762	0.888	52302
Kinabatagan_His	Manchu_Bijie	Manchu_Jinsha	0.000457	0.000509	0.896	66538
Shirenzigou_IA_E	Ami.DG	Manchu_Jinsha	0.002588	0.002872	0.901	15409
Naxi.DG	Manchu_Bijie	Manchu_Jinsha	0.000216	0.000238	0.906	160061
Luoheguxiang_LBIA	GuaCha_Hoabinhian	Manchu_Jinsha	0.004024	0.004436	0.907	13380
Zhalainuoer_EN	Atayal.DG	Manchu_Jinsha	0.002562	0.002806	0.913	26898
GuaCha_LN	Manchu_Bijie	Manchu_Jinsha	0.000395	0.00043	0.919	129806
Mongolia_Mongol	HonHaiCoTien_LN	Manchu_Jinsha	0.004779	0.005197	0.92	10737
Jiaozuoniecun_LBIA	India_RoopkundC	Manchu_Jinsha	0.001994	0.002162	0.922	54453
Zhalainuoer_EN	Kinabatagan_His	Manchu_Jinsha	0.005273	0.005707	0.924	11031
Khovsgol_LBA	Manchu_Bijie	Manchu_Jinsha	0.00022	0.000237	0.928	160733
Dai.DG	Manchu_Bijie	Manchu_Jinsha	0.000212	0.000225	0.942	164781
Jinchankou_LN	Atayal.DG	Manchu_Jinsha	0.00158	0.001673	0.944	108747
Mongolia_EIA_1_SlabGrave	Manchu_Bijie	Manchu_Jinsha	0.000223	0.000233	0.96	158903
SupuHujung_His	DevilsCave_N	Manchu_Jinsha	0.002863	0.002976	0.962	23074
Mebrak_2125BP	Manchu_Bijie	Manchu_Jinsha	0.000467	0.000485	0.964	105025
Wuqi_EN	Liangdao2_EN	Manchu_Jinsha	0.003861	0.004	0.965	23934
Banlashan_MN	TamHang_Unknown	Manchu_Jinsha	0.004131	0.004267	0.968	13055
Jinchankou_LN	NuiNap_BA	Manchu_Jinsha	0.002808	0.002889	0.972	35433
Mongolia_N_East	Suogang_LN	Manchu_Jinsha	0.004146	0.004238	0.978	10444
Mogushan_Xianbei_IA	Vanuatu_2900BP_all	Manchu_Jinsha	0.003699	0.00378	0.979	18126
Kazakhstan_CentralSaka	Manchu_Bijie	Manchu_Jinsha	0.000305	0.000312	0.98	160976
Mongolia_EIA_7_Xiongnu	MaiDaDieu_LN	Manchu_Jinsha	0.003694	0.003767	0.981	23147
Thai.DG	Manchu_Bijie	Manchu_Jinsha	0.000278	0.000283	0.984	160147
Tujia.DG	Manchu_Bijie	Manchu_Jinsha	0.00028	0.000284	0.986	159729
Miaozigou_MN	TamHang_BA	Manchu_Jinsha	0.00561	0.005665	0.99	11104
Miaozigou_MN	NuiNap_BA_Hc	Manchu_Jinsha	0.005119	0.005125	0.999	13115
UstBelaya_N	Qihe_EN	Manchu_Jinsha	0.004072	0.004048	1.006	21916
Wuzhuangguoliang_LN	Atayal.DG	Manchu_Jinsha	0.003072	0.003043	1.01	12097
SupuHujung_His	Boshan_EN	Manchu_Jinsha	0.004495	0.004445	1.011	18499
UstBelaya_MED	Manchu_Bijie	Manchu_Jinsha	0.001043	0.001023	1.019	14178
Longtoushan_BA	ManBac_LN	Manchu_Jinsha	0.004129	0.004039	1.022	17086
Longtoushan_BA	HonHaiCoTien_His	Manchu_Jinsha	0.004265	0.004173	1.022	18632
ManBac_LN	Oroqen.DG	Manchu_Jinsha	0.001986	0.001941	1.023	27379
Wuqi_EN	Xitoucun_LN	Manchu_Jinsha	0.004458	0.004306	1.035	16764
Russia_Sarmatian	Manchu_Bijie	Manchu_Jinsha	0.00037	0.000357	1.036	142735
LoyangUjung_IA2	Mongolia_N_East	Manchu_Jinsha	0.004871	0.004687	1.039	11751
Wuqi_EN	India_RoopkundC	Manchu_Jinsha	0.005822	0.005539	1.051	11816
Mogushan_Xianbei_IA	TamPaPing_LNBA	Manchu_Jinsha	0.003552	0.003374	1.053	29091
TamHang_Unknown	Manchu_Bijie	Manchu_Jinsha	0.001115	0.001045	1.067	13438
TamPaPing_LNBA	Xiaojingshan_EN	Manchu_Jinsha	0.002379	0.00223	1.067	57684
Mongolia_LBA_4_CenterWest	Manchu_Bijie	Manchu_Jinsha	0.000248	0.000232	1.067	159781
Mongolia_EIA_4_Sagly	Manchu_Bijie	Manchu_Jinsha	0.000269	0.000252	1.069	163649
Iran_LN_SehGabi	HonHaiCoTien_His	Manchu_Jinsha	0.005669	0.005291	1.071	15744
Shimao_LN	India_RoopkundC	Manchu_Jinsha	0.00219	0.002041	1.073	58283
Mongolia_EIA_2	Suogang_LN	Manchu_Jinsha	0.006295	0.005807	1.084	10095
Miaozigou_MN	Xitoucun_LN	Manchu_Jinsha	0.003557	0.003272	1.087	22573
Jinchankou_LN	Ami.DG	Manchu_Jinsha	0.001408	0.001294	1.088	109144
Shimao_LN	Vanuatu_2900BP	Manchu_Jinsha	0.00444	0.004062	1.093	12386
Pingliangtai_LN	HonHaiCoTien_LN	Manchu_Jinsha	0.003777	0.003424	1.103	14018
Haojiatai_LBIA	TamHang_Unknown	Manchu_Jinsha	0.006376	0.005766	1.106	10191
Jinchankou_LN	HonHaiCoTien_His	Manchu_Jinsha	0.004059	0.003663	1.108	24100
NamTun_LN	Boshan_EN	Manchu_Jinsha	0.005199	0.004671	1.113	18298
Haojiatai_LN	Manchu_Bijie	Manchu_Jinsha	0.000421	0.000378	1.113	116585
Russia_MLBA_Sintashta	Manchu_Bijie	Manchu_Jinsha	0.000319	0.000287	1.114	167511
Vanuatu_2900BP	Daur.DG	Manchu_Jinsha	0.004168	0.003737	1.115	12208
SupuHujung_His	Mongolia_EBA_1_Ulgii	Manchu_Jinsha	0.003373	0.00302	1.117	19829
Xiaowu_MN	SupuHujung_His	Manchu_Jinsha	0.004523	0.004046	1.118	22325
Ekven_IA	Manchu_Bijie	Manchu_Jinsha	0.000339	0.000301	1.127	164356
Longtoushan_BA	Taiwan_Gongguan	Manchu_Jinsha	0.002659	0.002326	1.143	57271
Jiaozuoniecun_LBIA	Vanuatu_2900BP	Manchu_Jinsha	0.004862	0.004247	1.145	11817
Wanggou_MN	India_RoopkundC	Manchu_Jinsha	0.002749	0.002392	1.149	48697
Haminmangha_MN	Manchu_Bijie	Manchu_Jinsha	0.000586	0.000509	1.151	96752
Shirenzigou_IA_E	Xiaowu_MN	Manchu_Jinsha	0.005473	0.004731	1.157	15425
Bianbian_EN	Manchu_Bijie	Manchu_Jinsha	0.000537	0.000464	1.158	99895
Jinchankou_LN	Dai.DG	Manchu_Jinsha	0.001024	0.000883	1.159	112880
Jinchankou_LN	MaiDaDieu_LN	Manchu_Jinsha	0.00448	0.003855	1.162	23186
Erdaojingzi_LN	Manchu_Bijie	Manchu_Jinsha	0.000411	0.000353	1.163	134143
TamHang_BA	Yumin_EN	Manchu_Jinsha	0.004065	0.003487	1.166	31714
Iranian.DG	Manchu_Bijie	Manchu_Jinsha	0.000391	0.000335	1.167	163099
Tonga_2500BP	HonHaiCoTien_His	Manchu_Jinsha	0.005567	0.004744	1.174	13793
Jinchankou_LN	Tonga_2500BP	Manchu_Jinsha	0.003149	0.002682	1.174	45986
Dacaozi_IA	ManBac_LN	Manchu_Jinsha	0.003014	0.00256	1.177	27169
Wuqi_EN	Atayal.DG	Manchu_Jinsha	0.003389	0.00288	1.177	27730
Wanggou_MN	ManBac_LN	Manchu_Jinsha	0.003583	0.003034	1.181	23946
Mongolia_BA_2	NamTun_LN	Manchu_Jinsha	0.006852	0.005769	1.188	11111
Mogushan_Xianbei_IA	NuiNap_BA_all	Manchu_Jinsha	0.004708	0.003935	1.196	20704
TamPaPing_LNBA	Xiaogao_EN	Manchu_Jinsha	0.002635	0.002204	1.196	92774
Longtoushan_BA	GuaCha_LN	Manchu_Jinsha	0.00262	0.002187	1.198	68673
TamPaPing_LNBA	Bianbian_EN	Manchu_Jinsha	0.002825	0.002358	1.198	70041
SupuHujung_His	Mongolia_LBA_2_Ulaanzukh	Manchu_Jinsha	0.003578	0.002978	1.202	18702
Yi.DG	Manchu_Bijie	Manchu_Jinsha	0.000315	0.000261	1.208	159792
Ami.DG	Manchu_Bijie	Manchu_Jinsha	0.00036	0.000297	1.211	159711
Russia_OldBeringSea_Uelen	Manchu_Bijie	Manchu_Jinsha	0.000429	0.000351	1.224	143575
Erdaojingzi_LN	LoyangUjung_IA2	Manchu_Jinsha	0.005978	0.004849	1.233	11226
Chokhopani_2700BP	Tanshishan_LN	Manchu_Jinsha	0.003009	0.002432	1.237	57867
Mebrak_2125BP	Tonga_2500BP	Manchu_Jinsha	0.003477	0.002783	1.249	43572
Wuzhuangguoliang_LN	Xiaowu_MN	Manchu_Jinsha	0.004718	0.003776	1.25	12256
Mogushan_Xianbei_IA	NuiNap_BA	Manchu_Jinsha	0.006136	0.004895	1.254	12592
Vanuatu_2900BP	Xiaogao_EN	Manchu_Jinsha	0.006225	0.00495	1.258	12118
DevilsCave_N	Manchu_Bijie	Manchu_Jinsha	0.000425	0.000338	1.258	164216
Taiwan_Gongguan	Zhalainuoer_EN	Manchu_Jinsha	0.005739	0.004543	1.263	18200
Iran_Historic_GanjDareh	SupuHujung_His	Manchu_Jinsha	0.006387	0.005038	1.268	14872
HonHaiCoTien_His	Bianbian_EN	Manchu_Jinsha	0.005469	0.004296	1.273	20781
SupuHujung_His	Yi.DG	Manchu_Jinsha	0.002746	0.002154	1.274	22186
Russia_BA_Okunevo	Manchu_Bijie	Manchu_Jinsha	0.000334	0.000261	1.28	167490
Yamnaya_Kalmykia_EBA	Manchu_Bijie	Manchu_Jinsha	0.000469	0.000366	1.283	156622
TamHang_BA	Mongolia_BA_1	Manchu_Jinsha	0.004599	0.003583	1.284	31590
Miaozigou_MN	Kinabatagan_His	Manchu_Jinsha	0.005636	0.004388	1.285	16739
Wanggou_MN	TamHang_Unknown	Manchu_Jinsha	0.006149	0.004766	1.29	10829
NuiNap_BA	Chuanyun_H	Manchu_Jinsha	0.00594	0.004597	1.292	13270
Russia_OldBeringSea_Uelen	Vanuatu_2900BP	Manchu_Jinsha	0.004919	0.003803	1.294	12455
Zhalainuoer_EN	India_RoopkundC	Manchu_Jinsha	0.007811	0.006019	1.298	10676
Kazakhstan_EBA_Yamnaya	Chuanyun_H	Manchu_Jinsha	0.004117	0.003165	1.301	44507
Dacaozi_IA	India_RoopkundC	Manchu_Jinsha	0.002527	0.001942	1.301	57149
Mebrak_2125BP	ManBac_LN_all	Manchu_Jinsha	0.003904	0.002993	1.304	32468
Mongolia_EIA_7_Xiongnu	Manchu_Bijie	Manchu_Jinsha	0.000582	0.000447	1.304	116953
Miaozigou_MN	NuiNap_BA_all	Manchu_Jinsha	0.005086	0.003883	1.31	21973
TamPaPing_LNBA	UstBelaya_MED	Manchu_Jinsha	0.007462	0.005694	1.311	10089
SupuHujung_His	Mongolia_Mongol	Manchu_Jinsha	0.005255	0.004001	1.313	17086
Mebrak_2125BP	Vanuatu_2900BP_all	Manchu_Jinsha	0.003409	0.002585	1.319	44778
Mogushan_Xianbei_IA	Qihe_EN	Manchu_Jinsha	0.006708	0.005079	1.321	12769
Zhalainuoer_EN	LongLongRak_IA	Manchu_Jinsha	0.005811	0.004397	1.322	15553
Jinchankou_LN	GuaCha_Hoabinhian	Manchu_Jinsha	0.007686	0.005799	1.325	10483
Haojiatai_LBIA	ManBac_LN	Manchu_Jinsha	0.004811	0.003619	1.329	23806
Haminmangha_MN	MaiDaDieu_LN	Manchu_Jinsha	0.0052	0.003911	1.33	20702
Haojiatai_LBIA	HonHaiCoTien_LN	Manchu_Jinsha	0.007962	0.005952	1.338	10809
Mongolia_EIA_3	HonHaiCoTien_His	Manchu_Jinsha	0.005239	0.003911	1.34	22836
Xiaowu_MN	HonHaiCoTien_LN	Manchu_Jinsha	0.00698	0.005204	1.341	13787
HonHaiCoTien_His	NuiNap_BA_all	Manchu_Jinsha	0.00613	0.004572	1.341	16578
TamHang_BA	Boshan_EN	Manchu_Jinsha	0.004447	0.003309	1.344	36301
Kazakhstan_CentralSteppe_EMBA	Manchu_Bijie	Manchu_Jinsha	0.000474	0.000352	1.346	165196
Pingliangtai_LN	GuaCha_Hoabinhian	Manchu_Jinsha	0.004312	0.003177	1.357	14783
Atayal.DG	Manchu_Bijie	Manchu_Jinsha	0.000522	0.000384	1.359	159280
Wuzhuangguoliang_LN	China_Lahu.DG	Manchu_Jinsha	0.003071	0.002258	1.36	12167
Luoheguxiang_LBIA	India_RoopkundC	Manchu_Jinsha	0.003148	0.002313	1.361	54477
Shirenzigou_IA_E	Tujia.DG	Manchu_Jinsha	0.003663	0.00269	1.362	15407
Shimao_LN	HonHaiCoTien_His	Manchu_Jinsha	0.003574	0.002625	1.362	33944
Kinabatagan_His	Yumin_EN	Manchu_Jinsha	0.004128	0.003018	1.368	47765
Bianbian_EN	Chuanyun_H	Manchu_Jinsha	0.00421	0.003072	1.37	37339
Taiwan_Gongguan	UstBelaya_N	Manchu_Jinsha	0.003988	0.002895	1.377	45791
Lajia_LN	LoyangUjung_IA2	Manchu_Jinsha	0.005055	0.003669	1.378	13589
Longtoushan_BA	Tanshishan_LN	Manchu_Jinsha	0.004013	0.002895	1.386	34536
Pingliangtai_LN	NamTun_LN	Manchu_Jinsha	0.003704	0.002662	1.391	21299
Mongolia_Medieval	Ami.DG	Manchu_Jinsha	0.002046	0.001462	1.399	74894
Mongolia_Medieval	HonHaiCoTien_His	Manchu_Jinsha	0.00679	0.004846	1.401	16438
Zhalainuoer_EN	Vanuatu_2900BP_all	Manchu_Jinsha	0.006559	0.004661	1.407	12472
Erdaojingzi_LN	SupuHujung_His	Manchu_Jinsha	0.005372	0.003803	1.413	18264
Mebrak_2125BP	MaiDaDieu_LN	Manchu_Jinsha	0.005529	0.003912	1.413	21436
Kazakhstan_Andronovo	Chuanyun_H	Manchu_Jinsha	0.00725	0.005125	1.415	15070
Kinabatagan_His	Mongolia_BA_1	Manchu_Jinsha	0.004042	0.00285	1.418	47518
Wadian_LN	TamHang_Unknown	Manchu_Jinsha	0.006224	0.004365	1.426	12998
Zhalainuoer_EN	TamPaPing_LNBA	Manchu_Jinsha	0.006426	0.004494	1.43	20096
Mongolia_MBA_2_Munkhkhairkhan	HonHaiCoTien_His	Manchu_Jinsha	0.005309	0.003709	1.431	25473
Iran_C_SehGabi	Manchu_Bijie	Manchu_Jinsha	0.000476	0.000332	1.434	149674
Vanuatu_2900BP	Yumin_EN	Manchu_Jinsha	0.007499	0.005225	1.435	11926
Mogushan_Xianbei_IA	Manchu_Bijie	Manchu_Jinsha	0.000915	0.000636	1.438	40963
Liangdao2_EN	Manchu_Bijie	Manchu_Jinsha	0.000629	0.000437	1.441	125605
Mongolia_N_East	MaiDaDieu_LN	Manchu_Jinsha	0.003802	0.002637	1.442	28354
Vanuatu_2900BP	Kinh.DG	Manchu_Jinsha	0.004094	0.002834	1.445	12232
Vanuatu_2900BP	Hezhen.DG	Manchu_Jinsha	0.004177	0.002884	1.448	12279
Wanggou_MN	NamTun_LN	Manchu_Jinsha	0.005418	0.003743	1.448	17716
TamHang_BA	Mongolia_Medieval	Manchu_Jinsha	0.006426	0.004437	1.448	19599
Tibetan.DG	Manchu_Bijie	Manchu_Jinsha	0.000415	0.000287	1.448	160062
Mogushan_Xianbei_IA	Taiwan_Gongguan	Manchu_Jinsha	0.005232	0.003609	1.45	26428
Igorot.DG	Manchu_Bijie	Manchu_Jinsha	0.000426	0.000294	1.45	159702
Samdzong_1500BP	Suogang_LN	Manchu_Jinsha	0.00559	0.003848	1.453	10579
Haojiatai_LN	India_RoopkundC	Manchu_Jinsha	0.003576	0.002459	1.454	44157
Miaozigou_MN	Manchu_Bijie	Manchu_Jinsha	0.00089	0.00061	1.459	42237
Haminmangha_MN	NuiNap_BA_Hc	Manchu_Jinsha	0.005335	0.003654	1.46	28174
TamPaPing_LNBA	Mongolia_Medieval	Manchu_Jinsha	0.004007	0.002744	1.46	54782
UstBelaya_MED	Ami.DG	Manchu_Jinsha	0.00421	0.002879	1.462	13543
Vanuatu_2900BP	Tu.DG	Manchu_Jinsha	0.00424	0.002896	1.464	12288
Wanggou_MN	UstBelaya_MED	Manchu_Jinsha	0.007162	0.00489	1.465	11418
Mongolia_MBA_2_Munkhkhairkhan	ManBac_LN	Manchu_Jinsha	0.005249	0.003584	1.465	26150
Longtoushan_BA	MaiDaDieu_LN	Manchu_Jinsha	0.005841	0.00398	1.467	17915
Banlashan_MN	LoyangUjung_IA2	Manchu_Jinsha	0.006314	0.004302	1.468	13655
ManBac_LN	Mongola.DG	Manchu_Jinsha	0.002883	0.001958	1.473	27407
Jiaozuoniecun_LBIA	Manchu_Bijie	Manchu_Jinsha	0.00046	0.000313	1.473	148293
GuaCha_Hoabinhian	Manchu_Bijie	Manchu_Jinsha	0.001493	0.00101	1.478	15274
Shirenzigou_IA_E	GuaCha_LN	Manchu_Jinsha	0.007745	0.005228	1.481	12666
Haminmangha_MN	Tonga_2500BP	Manchu_Jinsha	0.004224	0.002851	1.482	39081
HonHaiCoTien_His	Xitoucun_LN	Manchu_Jinsha	0.006041	0.004056	1.489	17088
Erdaojingzi_LN	HonHaiCoTien_His	Manchu_Jinsha	0.004407	0.002957	1.49	28379
HonHaiCoTien_His	Boshan_EN	Manchu_Jinsha	0.005279	0.003533	1.494	28919
Shimao_LN	TamHang_Unknown	Manchu_Jinsha	0.005894	0.003942	1.495	12988
Mongolia_BA_1	HonHaiCoTien_LN	Manchu_Jinsha	0.009276	0.0062	1.496	10121
SupuHujung_His	Mongolia_BA_2	Manchu_Jinsha	0.008491	0.005673	1.497	10469
Iran_IA_HajjiFiruz	Manchu_Bijie	Manchu_Jinsha	0.000855	0.000571	1.498	70581
Erdaojingzi_LN	TamHang_Unknown	Manchu_Jinsha	0.007465	0.00498	1.499	11051
Haojiatai_LBIA	MaiDaDieu_LN	Manchu_Jinsha	0.005603	0.003736	1.5	25437
UstBelaya_N	Tanshishan_LN	Manchu_Jinsha	0.005232	0.003487	1.501	27120
HonHaiCoTien_LN	Mongola.DG	Manchu_Jinsha	0.004297	0.00286	1.503	13805
Longtoushan_BA	India_RoopkundC	Manchu_Jinsha	0.004564	0.003036	1.503	33812
Haminmangha_MN	Tanshishan_LN	Manchu_Jinsha	0.004649	0.003091	1.504	34805
HonHaiCoTien_His	Oroqen.DG	Manchu_Jinsha	0.002877	0.001912	1.505	33667
Haojiatai_LN	Wuqi_EN	Manchu_Jinsha	0.005492	0.003624	1.516	22039
HonHaiCoTien_LN	Boshan_EN	Manchu_Jinsha	0.008544	0.005628	1.518	11583
Samdzong_1500BP	HonHaiCoTien_LN	Manchu_Jinsha	0.004884	0.003209	1.522	14186
Jinchankou_LN	Tanshishan_LN	Manchu_Jinsha	0.004151	0.002728	1.522	41541
TamHang_BA	Russia_OldBeringSea_Uelen	Manchu_Jinsha	0.003887	0.002551	1.524	38006
India_RoopkundC	Daur.DG	Manchu_Jinsha	0.003215	0.002093	1.536	57492
Wadian_LN	LoyangUjung_IA2	Manchu_Jinsha	0.006213	0.004004	1.551	13541
Iran_C_TepeHissar	Manchu_Bijie	Manchu_Jinsha	0.000488	0.000313	1.556	144657
Shirenzigou_IA_W	HonHaiCoTien_His	Manchu_Jinsha	0.00847	0.005437	1.558	10462
UstBelaya_N	Atayal.DG	Manchu_Jinsha	0.002953	0.001892	1.561	71620
Suogang_LN	Oroqen.DG	Manchu_Jinsha	0.004913	0.003141	1.564	10412
Shimao_LN	Igorot.DG	Manchu_Jinsha	0.001498	0.000956	1.567	154460
Dacaozi_IA	LoyangUjung_IA2	Manchu_Jinsha	0.006074	0.003868	1.57	13152
Luoheguxiang_LBIA	ManBac_LN_all	Manchu_Jinsha	0.003416	0.002174	1.571	44589
Mongolia_LBA_2_Ulaanzukh	NamTun_LN	Manchu_Jinsha	0.004958	0.003149	1.574	18525
Mongolia_MBA_2_Munkhkhairkhan	Chuanyun_H	Manchu_Jinsha	0.005016	0.003181	1.577	40806
MaiDaDieu_LN	Sherpa.DG	Manchu_Jinsha	0.002958	0.001872	1.58	32220
Russia_UstBelaya_Angara	Manchu_Bijie	Manchu_Jinsha	0.000411	0.00026	1.58	157605
Wanggou_MN	Vanuatu_2900BP	Manchu_Jinsha	0.00726	0.00459	1.582	10685
Wanggou_MN	LoyangUjung_IA2	Manchu_Jinsha	0.007758	0.004904	1.582	11177
Haminmangha_MN	ManBac_LN	Manchu_Jinsha	0.00739	0.004672	1.582	17364
Banlashan_MN	Suogang_LN	Manchu_Jinsha	0.007173	0.004532	1.583	10544
UstBelaya_MED	Igorot.DG	Manchu_Jinsha	0.00472	0.002982	1.583	13548
Haminmangha_MN	Taiwan_Gongguan	Manchu_Jinsha	0.004042	0.002548	1.586	59129
Ekven_IA	Vanuatu_2900BP	Manchu_Jinsha	0.005012	0.003156	1.588	12569
Jiaozuoniecun_LBIA	TamHang_Unknown	Manchu_Jinsha	0.007154	0.004498	1.59	12049
XiongNu	ManBac_LN	Manchu_Jinsha	0.003911	0.002456	1.592	27840
NuiNap_BA	Bianbian_EN	Manchu_Jinsha	0.005235	0.003264	1.604	29590
HonHaiCoTien_His	Daur.DG	Manchu_Jinsha	0.004085	0.002539	1.609	33444
Russia_OldBeringSea_Ekven	Manchu_Bijie	Manchu_Jinsha	0.000435	0.000271	1.609	161927
Taiwan_Gongguan	Mongolia_MBA_2_Munkhkhairkhan	Manchu_Jinsha	0.003592	0.002223	1.616	88983
Lajia_LN	ManBac_LN_all	Manchu_Jinsha	0.002808	0.001737	1.617	46869
UstBelaya_EBA	Manchu_Bijie	Manchu_Jinsha	0.000518	0.00032	1.618	161362
ManBac_LN	Hezhen.DG	Manchu_Jinsha	0.003204	0.00197	1.627	27372
Dacaozi_IA	Vanuatu_2900BP	Manchu_Jinsha	0.006369	0.003909	1.629	12193
Zhalainuoer_EN	Igorot.DG	Manchu_Jinsha	0.003634	0.002226	1.632	27001
TamHang_Unknown	Mongolia_MBA_2_Munkhkhairkhan	Manchu_Jinsha	0.009269	0.005673	1.634	10191
Jinchankou_LN	NuiNap_BA_all	Manchu_Jinsha	0.004424	0.002693	1.643	54789
Vanuatu_2900BP	Mongola.DG	Manchu_Jinsha	0.004592	0.002794	1.644	12304
UstBelaya_N	Liangdao1_EN	Manchu_Jinsha	0.006563	0.00399	1.645	24729
Jinchankou_LN	Vanuatu_2350BP	Manchu_Jinsha	0.006875	0.004165	1.651	23642
Iran_BA2_ShahrISokhta	Manchu_Bijie	Manchu_Jinsha	0.000686	0.000415	1.651	114852
Mongolia_EIA_2	Vanuatu_2900BP	Manchu_Jinsha	0.008965	0.005396	1.662	11809
Haojiatai_LBIA	SupuHujung_His	Manchu_Jinsha	0.007746	0.004653	1.665	16873
Taiwan_Gongguan	Mebrak_2125BP	Manchu_Jinsha	0.004244	0.002542	1.669	65846
ManBac_LN	Daur.DG	Manchu_Jinsha	0.004353	0.002599	1.675	27246
LoyangUjung_IA2	She.DG	Manchu_Jinsha	0.004884	0.002905	1.681	13406
GuaCha_Hoabinhian	Boshan_EN	Manchu_Jinsha	0.009545	0.005658	1.687	12191
Suogang_LN	Onge.DG	Manchu_Jinsha	0.006855	0.004013	1.708	10462
Zhalainuoer_EN	China_Lahu.DG	Manchu_Jinsha	0.00356	0.002079	1.712	27032
TamHang_Unknown	Daur.DG	Manchu_Jinsha	0.006606	0.003854	1.714	12778
Mongolia_N_North	Vanuatu_2900BP	Manchu_Jinsha	0.004725	0.002752	1.717	12533
Mongolia_BA_1	HonHaiCoTien_His	Manchu_Jinsha	0.006766	0.003927	1.723	25721
Kazakhstan_Dali_EBA	HonHaiCoTien_His	Manchu_Jinsha	0.006987	0.00405	1.725	23650
Mongolia_N_East	HonHaiCoTien_His	Manchu_Jinsha	0.004985	0.00289	1.725	29719
NamTun_LN	Xibo.DG	Manchu_Jinsha	0.003911	0.002266	1.726	21018
Miaozigou_MN	Iran_Historic_GanjDareh	Manchu_Jinsha	0.005912	0.003426	1.726	31099
SupuHujung_His	Mongolia_MBA_1_Munkhkhairkhan	Manchu_Jinsha	0.006305	0.003648	1.729	19846
Luoheguxiang_LBIA	HonHaiCoTien_His	Manchu_Jinsha	0.005113	0.002956	1.73	30983
Dacaozi_IA	HonHaiCoTien_LN	Manchu_Jinsha	0.0068	0.003898	1.745	13431
TamHang_Unknown	Xiaogao_EN	Manchu_Jinsha	0.010052	0.005756	1.746	10899
Taiwan_Gongguan	Wuqi_EN	Manchu_Jinsha	0.007272	0.004163	1.747	20320
Kinabatagan_His	Mongolia_IA_Xianbei	Manchu_Jinsha	0.00517	0.002957	1.749	46044
Haojiatai_LN	GuaCha_Hoabinhian	Manchu_Jinsha	0.008513	0.004865	1.75	11056
UstBelaya_N	MaiDaDieu_LN	Manchu_Jinsha	0.008137	0.004646	1.751	15515
ManBac_LN	Tibetan.DG	Manchu_Jinsha	0.003641	0.002079	1.751	27400
Mongolia_Mongol	Vanuatu_2900BP	Manchu_Jinsha	0.008068	0.004606	1.752	12193
Kazakhstan_EBA_Yamnaya	Suogang_LN	Manchu_Jinsha	0.010289	0.00587	1.753	10628
Chuanyun_H	Burmese.DG	Manchu_Jinsha	0.002922	0.001664	1.756	43643
SupuHujung_His	Xiaogao_EN	Manchu_Jinsha	0.007985	0.004545	1.757	17546
Wuzhuangguoliang_LN	Mongolia_EIA_6_Pazyryk	Manchu_Jinsha	0.008027	0.004553	1.763	10393
LoyangUjung_IA2	Boisman_MN	Manchu_Jinsha	0.005989	0.003393	1.765	12377
Mongolia_IA_Xianbei	HonHaiCoTien_His	Manchu_Jinsha	0.006899	0.003896	1.771	24907
India_RoopkundC	Boshan_EN	Manchu_Jinsha	0.004891	0.002753	1.777	55619
TamHang_Unknown	Yi.DG	Manchu_Jinsha	0.00524	0.002947	1.778	12845
Wuqi_EN	Tanshishan_LN	Manchu_Jinsha	0.008816	0.004955	1.779	12564
Wuqi_EN	TamPaPing_LNBA	Manchu_Jinsha	0.007572	0.004257	1.779	20578
NuiNap_BA_Hc	Chuanyun_H	Manchu_Jinsha	0.008335	0.00467	1.785	17713
Iran_Historic_GanjDareh	HonHaiCoTien_His	Manchu_Jinsha	0.007395	0.004138	1.787	23968
Longtoushan_BA	NuiNap_BA_all	Manchu_Jinsha	0.004657	0.002606	1.787	45429
Luoheguxiang_LBIA	ManBac_LN	Manchu_Jinsha	0.005484	0.003065	1.789	26304
LoyangUjung_IA2	DevilsCave_N	Manchu_Jinsha	0.006706	0.003744	1.791	13790
Dacaozi_IA	SupuHujung_His	Manchu_Jinsha	0.005494	0.003058	1.796	21813
Mongolia_IA_Xianbei	NamTun_LN	Manchu_Jinsha	0.008924	0.004961	1.799	15889
Miaozigou_MN	Tanshishan_LN	Manchu_Jinsha	0.00733	0.004074	1.799	16741
Kazakhstan_Dali_EBA	Vanuatu_2900BP	Manchu_Jinsha	0.010318	0.005733	1.8	11777
Suogang_LN	Tu.DG	Manchu_Jinsha	0.005671	0.003147	1.802	10431
Russia_UstIda_EBA	Tanshishan_LN	Manchu_Jinsha	0.004373	0.002425	1.803	43075
Mongolia_EIA_3	Tonga_2500BP	Manchu_Jinsha	0.004175	0.002315	1.803	55157
GuaCha_Hoabinhian	She.DG	Manchu_Jinsha	0.004854	0.002691	1.804	14446
Jiaozuoniecun_LBIA	Shirenzigou_IA_E	Manchu_Jinsha	0.007476	0.004123	1.813	14442
Xiaowu_MN	NamTun_LN	Manchu_Jinsha	0.007589	0.004178	1.817	20967
Shimao_LN	TamHang_BA	Manchu_Jinsha	0.004309	0.002371	1.817	44078
DevilsCave_N	ManBac_LN	Manchu_Jinsha	0.004487	0.002463	1.822	27874
Mongolia_EIA_7_Xiongnu	Vanuatu_2900BP	Manchu_Jinsha	0.009912	0.005422	1.828	11899
Haojiatai_LN	ManBac_LN	Manchu_Jinsha	0.006472	0.003535	1.831	22598
Mongolia_EBA_1_Ulgii	Vanuatu_2900BP	Manchu_Jinsha	0.006179	0.003373	1.832	12484
Mongolia_EIA_5	NamTun_LN	Manchu_Jinsha	0.008845	0.004828	1.832	14600
China_Tianyuan	Manchu_Bijie	Manchu_Jinsha	0.00091	0.000497	1.832	126425
HonHaiCoTien_LN	Yumin_EN	Manchu_Jinsha	0.011344	0.00619	1.833	10196
Luoheguxiang_LBIA	NuiNap_BA	Manchu_Jinsha	0.004044	0.002202	1.836	45570
Haminmangha_MN	HonHaiCoTien_His	Manchu_Jinsha	0.007696	0.00418	1.841	20786
Mogushan_Xianbei_IA	Miao_Kaili.DG	Manchu_Jinsha	0.002685	0.001459	1.841	40237
UstBelaya_N	Vanuatu_2900BP_all	Manchu_Jinsha	0.005474	0.002972	1.842	30889
MaiDaDieu_LN	Daur.DG	Manchu_Jinsha	0.004547	0.002465	1.844	32076
Pingliangtai_LN	TamHang_Unknown	Manchu_Jinsha	0.00621	0.003366	1.845	13074
Kazakhstan_Botai	Vanuatu_2900BP	Manchu_Jinsha	0.01009	0.005463	1.847	11470
GuaCha_LN	Daur.DG	Manchu_Jinsha	0.002828	0.001529	1.849	123402
HonHaiCoTien_LN	Liangdao2_EN	Manchu_Jinsha	0.01081	0.005842	1.85	10631
Jiaozuoniecun_LBIA	Tonga_2500BP	Manchu_Jinsha	0.00374	0.002022	1.85	60089
GuaCha_LN	UstBelaya_MED	Manchu_Jinsha	0.010232	0.005517	1.855	11203
TamPaPing_LNBA	Mebrak_2125BP	Manchu_Jinsha	0.004384	0.002362	1.856	74868
Wuzhuangguoliang_LN	Ami.DG	Manchu_Jinsha	0.004329	0.002331	1.857	12148
Shimao_LN	ManBac_LN	Manchu_Jinsha	0.005001	0.002693	1.857	27664
Mogushan_Xianbei_IA	PhaFaen_Hoabinhian	Manchu_Jinsha	0.008832	0.004753	1.858	15577
Miaozigou_MN	Igorot.DG	Manchu_Jinsha	0.003079	0.001658	1.858	40434
Yumin_EN	Manchu_Bijie	Manchu_Jinsha	0.000858	0.000462	1.86	123434
Mongolia_N_North	HonHaiCoTien_LN	Manchu_Jinsha	0.00584	0.003137	1.862	13055
China_Tianyuan	SupuHujung_His	Manchu_Jinsha	0.008952	0.004808	1.862	16585
Shimao_LN	HonHaiCoTien_LN	Manchu_Jinsha	0.007518	0.004029	1.866	13983
LoyangUjung_IA2	Tibetan.DG	Manchu_Jinsha	0.005459	0.002922	1.868	13440
Wuzhuangguoliang_LN	Igorot.DG	Manchu_Jinsha	0.004441	0.002373	1.871	12143
UstBelaya_N	ManBac_LN_all	Manchu_Jinsha	0.00717	0.003831	1.872	22368
SupuHujung_His	Samdzong_1500BP	Manchu_Jinsha	0.004977	0.00264	1.885	23099
Taiwan_Gongguan	Kusunda.DG	Manchu_Jinsha	0.002747	0.001455	1.889	97430
Luoheguxiang_LBIA	Vanuatu_2900BP	Manchu_Jinsha	0.008038	0.004249	1.892	11824
Wadian_LN	GuaCha_Hoabinhian	Manchu_Jinsha	0.007884	0.004166	1.892	14604
UstBelaya_EBA	Tonga_2500BP	Manchu_Jinsha	0.003351	0.001771	1.892	63299
HonHaiCoTien_His	Liangdao1_EN	Manchu_Jinsha	0.010436	0.005509	1.894	11340
UstBelaya_N	Xitoucun_LN	Manchu_Jinsha	0.005608	0.002961	1.894	37342
Longtoushan_BA	Qihe_EN	Manchu_Jinsha	0.006271	0.003306	1.897	27773
Banlashan_MN	HonHaiCoTien_LN	Manchu_Jinsha	0.008229	0.004325	1.902	14053
ManBac_LN_all	Sherpa.DG	Manchu_Jinsha	0.002924	0.001537	1.902	46539
Suogang_LN	Sherpa.DG	Manchu_Jinsha	0.005955	0.00313	1.903	10394
Wanggou_MN	Tonga_2500BP	Manchu_Jinsha	0.003841	0.002019	1.903	54334
TamHang_Unknown	UstBelaya_EBA	Manchu_Jinsha	0.007401	0.003888	1.904	12942
Mongolia_Medieval	NuiNap_BA	Manchu_Jinsha	0.007157	0.003755	1.906	23241
Han_Beijing	Manchu_Bijie	Manchu_Jinsha	0.000257	0.000135	1.906	169423
NamTun_LN	Xiaogao_EN	Manchu_Jinsha	0.009192	0.004816	1.909	17460
Miaozigou_MN	Liangdao2_EN	Manchu_Jinsha	0.006008	0.00314	1.913	33421
SupuHujung_His	Chokhopani_2700BP	Manchu_Jinsha	0.007849	0.004099	1.915	22968
Mongolia_BA_2	ManBac_LN	Manchu_Jinsha	0.007824	0.004079	1.918	21060
Mongolia_IA_Xianbei	NuiNap_BA	Manchu_Jinsha	0.00586	0.003055	1.918	35725
Xiaowu_MN	Tanshishan_LN	Manchu_Jinsha	0.004443	0.002315	1.92	57311
Mebrak_2125BP	NamTun_LN	Manchu_Jinsha	0.009918	0.00516	1.922	13869
Wuqi_EN	Ami.DG	Manchu_Jinsha	0.004154	0.002148	1.934	27813
Pingliangtai_LN	SupuHujung_His	Manchu_Jinsha	0.005281	0.002728	1.935	22762
Vanuatu_2900BP_all	HonHaiCoTien_His	Manchu_Jinsha	0.008913	0.004604	1.936	14097
Taiwan_Hanben	Manchu_Bijie	Manchu_Jinsha	0.0004	0.000207	1.937	164283
XiongNu	Manchu_Bijie	Manchu_Jinsha	0.00056	0.000289	1.938	164022
Vanuatu_2900BP	Bianbian_EN	Manchu_Jinsha	0.010551	0.005425	1.945	11315
Banlashan_MN	ManBac_LN	Manchu_Jinsha	0.005883	0.003023	1.946	27758
Russia_OldBeringSea_Ekven	Vanuatu_2900BP	Manchu_Jinsha	0.005174	0.002658	1.947	12686
Chokhopani_2700BP	Chuanyun_H	Manchu_Jinsha	0.005622	0.002888	1.947	44000
Mebrak_2125BP	NuiNap_BA_all	Manchu_Jinsha	0.005224	0.002668	1.958	51667
Mebrak_2125BP	NuiNap_BA_Hc	Manchu_Jinsha	0.006424	0.00328	1.959	30664
Miaozigou_MN	LongLongRak_IA	Manchu_Jinsha	0.006513	0.003324	1.96	23580
Wuqi_EN	Liangdao1_EN	Manchu_Jinsha	0.011272	0.005747	1.961	10900
Mongolia_LBA_2_Ulaanzukh	HonHaiCoTien_His	Manchu_Jinsha	0.005046	0.002572	1.962	29242
Mebrak_2125BP	Chuanyun_H	Manchu_Jinsha	0.007336	0.003737	1.963	29538
Vanuatu_2900BP_all	Sherpa.DG	Manchu_Jinsha	0.002613	0.001331	1.963	64561
Wanggou_MN	GuaCha_Hoabinhian	Manchu_Jinsha	0.008835	0.004499	1.964	12369
TamHang_BA	Daur.DG	Manchu_Jinsha	0.004692	0.002389	1.964	43093
Kinabatagan_His	Mebrak_2125BP	Manchu_Jinsha	0.005899	0.002999	1.967	41725
Erdaojingzi_LN	Tonga_2500BP	Manchu_Jinsha	0.003948	0.002007	1.967	57513
ManBac_LN_all	Boshan_EN	Manchu_Jinsha	0.005126	0.002604	1.969	45576
Erdaojingzi_LN	Vanuatu_2900BP	Manchu_Jinsha	0.009022	0.004574	1.972	11539
Mongolia_LBA_2_Ulaanzukh	HonHaiCoTien_LN	Manchu_Jinsha	0.007522	0.003801	1.979	11751
Dacaozi_IA	MaiDaDieu_LN	Manchu_Jinsha	0.004924	0.002488	1.979	31507
NuiNap_BA	Daur.DG	Manchu_Jinsha	0.003813	0.001927	1.979	48811
Taiwan_Gongguan	Sherpa.DG	Manchu_Jinsha	0.002589	0.001307	1.981	96815
Wadian_LN	Suogang_LN	Manchu_Jinsha	0.008278	0.004175	1.983	10540
Wuqi_EN	Tonga_2500BP	Manchu_Jinsha	0.009475	0.004769	1.987	13914
Longtoushan_BA	Kinabatagan_His	Manchu_Jinsha	0.006043	0.003036	1.991	34400
Shirenzigou_IA_W	Chuanyun_H	Manchu_Jinsha	0.009959	0.004995	1.994	14089
Mongolia_N_East	HonHaiCoTien_LN	Manchu_Jinsha	0.008373	0.004195	1.996	11977
Russia_Shamanka_EBA	Vanuatu_2900BP	Manchu_Jinsha	0.009032	0.004523	1.997	11178
Shimao_LN	Suogang_LN	Manchu_Jinsha	0.008757	0.004383	1.998	10506
Tonga_2500BP	Chuanyun_H	Manchu_Jinsha	0.006969	0.003487	1.998	25205
Haojiatai_LBIA	Wuzhuangguoliang_LN	Manchu_Jinsha	0.008369	0.004182	2.001	10172
Mongolia_N_East	Vanuatu_2900BP	Manchu_Jinsha	0.007838	0.003915	2.002	12300
TamHang_Unknown	Liangdao2_EN	Manchu_Jinsha	0.012336	0.006149	2.006	10473
Kazakhstan_Botai	Chuanyun_H	Manchu_Jinsha	0.006527	0.003254	2.006	40220
Suogang_LN	Indian	Manchu_Jinsha	0.011989	0.005973	2.007	10590
Haojiatai_LBIA	Vanuatu_2350BP	Manchu_Jinsha	0.007554	0.003764	2.007	27537
Banlashan_MN	TamHang_BA	Manchu_Jinsha	0.005059	0.00252	2.008	44372
Lajia_LN	India_RoopkundC	Manchu_Jinsha	0.003686	0.001835	2.009	58016
Mongolia_Medieval	Liangdao1_EN	Manchu_Jinsha	0.006843	0.003393	2.017	32778
Longtoushan_BA	NuiNap_BA	Manchu_Jinsha	0.006509	0.003226	2.018	27716
Erdaojingzi_LN	UstBelaya_MED	Manchu_Jinsha	0.010013	0.004953	2.022	11590
Vanuatu_2900BP	Boshan_EN	Manchu_Jinsha	0.010797	0.005341	2.022	12178
Erdaojingzi_LN	Vanuatu_2350BP	Manchu_Jinsha	0.00581	0.002872	2.023	29516
Shirenzigou_IA_E	TamPaPing_LNBA	Manchu_Jinsha	0.011397	0.005623	2.027	11568
NamTun_LN	Han.DG	Manchu_Jinsha	0.003733	0.001839	2.03	20971
Boisman_MN	Manchu_Bijie	Manchu_Jinsha	0.000569	0.00028	2.032	148645
Longtoushan_BA	ManBac_LN_all	Manchu_Jinsha	0.005996	0.002949	2.033	28742
Shimao_LN	TamPaPing_LNBA	Manchu_Jinsha	0.003068	0.001507	2.036	114768
Boisman_MN	HonHaiCoTien_LN	Manchu_Jinsha	0.006533	0.003206	2.038	12662
Wuzhuangguoliang_LN	Dai.DG	Manchu_Jinsha	0.003259	0.001596	2.042	12563
Jiaozuoniecun_LBIA	ManBac_LN	Manchu_Jinsha	0.00606	0.002966	2.043	26338
Taiwan_Gongguan	Yumin_EN	Manchu_Jinsha	0.004518	0.002209	2.046	88643
Shirenzigou_IA_E	Dai.DG	Manchu_Jinsha	0.004133	0.002017	2.049	15914
Jinchankou_LN	Xitoucun_LN	Manchu_Jinsha	0.004545	0.002217	2.05	56893
SupuHujung_His	Russia_Shamanka_EBA	Manchu_Jinsha	0.006867	0.003348	2.051	20945
HonHaiCoTien_His	Liangdao2_EN	Manchu_Jinsha	0.007688	0.003739	2.056	26394
Lajia_LN	TamPaPing_LNBA	Manchu_Jinsha	0.00292	0.001418	2.059	114461
Erdaojingzi_LN	India_RoopkundC	Manchu_Jinsha	0.004837	0.002346	2.062	51177
Luoheguxiang_LBIA	SupuHujung_His	Manchu_Jinsha	0.007488	0.003628	2.064	20405
Yamnaya_Kalmykia_EBA	Vanuatu_2900BP	Manchu_Jinsha	0.008282	0.00401	2.065	12662
Luoheguxiang_LBIA	MaiDaDieu_LN	Manchu_Jinsha	0.00604	0.002925	2.065	29830
Shimao_LN	Tonga_2500BP	Manchu_Jinsha	0.00377	0.001823	2.068	63824
Xiaowu_MN	Vanuatu_2350BP	Manchu_Jinsha	0.00703	0.003392	2.073	32498
Jinchankou_LN	LongLongRak_IA	Manchu_Jinsha	0.004714	0.002274	2.073	63011
LoyangUjung_IA2	Yumin_EN	Manchu_Jinsha	0.011649	0.005615	2.075	10081
TamHang_Unknown	Mongolia_Mongol	Manchu_Jinsha	0.010396	0.005007	2.076	10752
Shirenzigou_IA_E	She.DG	Manchu_Jinsha	0.005533	0.002655	2.084	15396
TamHang_Unknown	Russia_Shamanka_EBA	Manchu_Jinsha	0.009744	0.004662	2.09	11930
Haojiatai_LBIA	GuaCha_LN	Manchu_Jinsha	0.00445	0.002128	2.091	96903
TamHang_BA	Mongolia_EIA_3	Manchu_Jinsha	0.007555	0.003608	2.094	27990
Russia_Shamanka_EBA	Manchu_Bijie	Manchu_Jinsha	0.000702	0.000335	2.095	148732
Shirenzigou_IA_E	China_Lahu.DG	Manchu_Jinsha	0.005702	0.00272	2.096	15409
Xiaowu_MN	GuaCha_LN	Manchu_Jinsha	0.003991	0.001904	2.096	123916
Longtoushan_BA	TamPaPing_LNBA	Manchu_Jinsha	0.004842	0.002306	2.1	62219
Kinh_HoChiMinh	Manchu_Bijie	Manchu_Jinsha	0.000314	0.000149	2.1	169630
Haojiatai_LBIA	TamHang_BA	Manchu_Jinsha	0.007275	0.003463	2.101	32924
UstBelaya_N	NuiNap_BA	Manchu_Jinsha	0.007249	0.003446	2.103	23781
Jinchankou_LN	Vanuatu_2900BP_all	Manchu_Jinsha	0.005378	0.002552	2.107	47171
Russia_Sarmatian	Chuanyun_H	Manchu_Jinsha	0.005809	0.002756	2.108	37987
Shirenzigou_IA_W	Kinabatagan_His	Manchu_Jinsha	0.00901	0.00427	2.11	20056
SupuHujung_His	Mongolia_EIA_1_SlabGrave	Manchu_Jinsha	0.004579	0.002168	2.112	22184
Wuqi_EN	Vanuatu_2900BP_all	Manchu_Jinsha	0.009553	0.004522	2.113	14625
Suogang_LN	Mongola.DG	Manchu_Jinsha	0.006315	0.002988	2.114	10426
Miaozigou_MN	Xiaojingshan_EN	Manchu_Jinsha	0.007071	0.003339	2.117	22715
TamHang_Unknown	Mongola.DG	Manchu_Jinsha	0.006003	0.002834	2.118	12882
LoyangUjung_IA2	Hezhen.DG	Manchu_Jinsha	0.00625	0.002945	2.122	13454
SupuHujung_His	Mongolia_EIA_3	Manchu_Jinsha	0.010479	0.00493	2.125	14286
Lajia_LN	TamHang_Unknown	Manchu_Jinsha	0.007786	0.003656	2.13	12970
TamHang_BA	Manchu_Bijie	Manchu_Jinsha	0.001305	0.000613	2.13	45708
Shimao_LN	NuiNap_BA	Manchu_Jinsha	0.00445	0.002089	2.13	49837
Shirenzigou_IA_E	Wanggou_MN	Manchu_Jinsha	0.009537	0.004474	2.132	13067
Haminmangha_MN	Atayal.DG	Manchu_Jinsha	0.003818	0.001789	2.134	91924
Zhalainuoer_EN	Iran_IA_HajjiFiruz	Manchu_Jinsha	0.012416	0.005813	2.136	12848
Haojiatai_LBIA	Shirenzigou_IA_E	Manchu_Jinsha	0.011464	0.005365	2.137	12102
Taiwan_Gongguan	Iran_IA_Hasanlu	Manchu_Jinsha	0.004939	0.002312	2.137	88096
Vanuatu_2900BP	She.DG	Manchu_Jinsha	0.006247	0.002922	2.138	12235
Jiaozuoniecun_LBIA	ManBac_LN_all	Manchu_Jinsha	0.004487	0.002096	2.141	44616
MaiDaDieu_LN	Boshan_EN	Manchu_Jinsha	0.007261	0.003386	2.145	27548
Xiaowu_MN	Tonga_2500BP	Manchu_Jinsha	0.004679	0.00218	2.147	63478
Banlashan_MN	HonHaiCoTien_His	Manchu_Jinsha	0.005837	0.002715	2.15	34147
Haojiatai_LN	Tanshishan_LN	Manchu_Jinsha	0.005136	0.002384	2.155	44963
Haojiatai_LBIA	Wuqi_EN	Manchu_Jinsha	0.008492	0.003928	2.162	23356
Haojiatai_LBIA	Vanuatu_2900BP	Manchu_Jinsha	0.011867	0.005485	2.163	10845
Iran_Historic_GanjDareh	Vanuatu_2900BP	Manchu_Jinsha	0.012145	0.005613	2.164	11976
Mogushan_Xianbei_IA	NuiNap_BA_Hc	Manchu_Jinsha	0.01137	0.005253	2.164	12281
ManBac_LN	Xibo.DG	Manchu_Jinsha	0.004088	0.00189	2.164	27379
Shirenzigou_IA_E	Liangdao2_EN	Manchu_Jinsha	0.012271	0.005669	2.165	12187
Miaozigou_MN	Tujia.DG	Manchu_Jinsha	0.00353	0.001627	2.169	40460
Russia_UstIda_EBA	Tonga_2500BP	Manchu_Jinsha	0.005223	0.002408	2.169	47941
Shimao_LN	Atayal.DG	Manchu_Jinsha	0.002707	0.001248	2.169	153851
India_RoopkundC	Mebrak_2125BP	Manchu_Jinsha	0.006587	0.003033	2.172	39030
GuaCha_Hoabinhian	Mongolia_EIA_7_Xiongnu	Manchu_Jinsha	0.013313	0.00612	2.175	10066
TamHang_Unknown	Naxi.DG	Manchu_Jinsha	0.005184	0.002383	2.176	12871
Mongolia_Medieval	Tonga_2500BP	Manchu_Jinsha	0.005811	0.002671	2.176	42436
Wadian_LN	HonHaiCoTien_LN	Manchu_Jinsha	0.008825	0.004049	2.18	13901
Miaozigou_MN	NuiNap_BA	Manchu_Jinsha	0.009619	0.00441	2.181	13436
Wuqi_EN	NuiNap_BA_all	Manchu_Jinsha	0.009827	0.004496	2.186	16520
Longtoushan_BA	PhaFaen_Hoabinhian	Manchu_Jinsha	0.006818	0.003104	2.196	33610
SupuHujung_His	Mongolia_N_East	Manchu_Jinsha	0.007734	0.003511	2.203	19261
Kinabatagan_His	Russia_UstIda_EBA	Manchu_Jinsha	0.005224	0.002368	2.205	49164
SupuHujung_His	UstBelaya_EBA	Manchu_Jinsha	0.006376	0.002891	2.206	22725
Haojiatai_LN	HonHaiCoTien_His	Manchu_Jinsha	0.00728	0.003292	2.211	24829
Kazakhstan_CentralSaka	Suogang_LN	Manchu_Jinsha	0.00974	0.004401	2.213	10432
MaiDaDieu_LN	Xiaojingshan_EN	Manchu_Jinsha	0.008491	0.003838	2.213	16453
Suogang_LN	Yumin_EN	Manchu_Jinsha	0.012781	0.005767	2.216	10101
Kazakhstan_EBA_Yamnaya	Vanuatu_2900BP	Manchu_Jinsha	0.012467	0.005613	2.221	12530
Longtoushan_BA	TamHang_BA	Manchu_Jinsha	0.008179	0.003682	2.222	23188
Wuqi_EN	GuaCha_LN	Manchu_Jinsha	0.00858	0.003857	2.224	23048
Mebrak_2125BP	Atayal.DG	Manchu_Jinsha	0.004079	0.001834	2.224	99977
Xiaowu_MN	NuiNap_BA	Manchu_Jinsha	0.005609	0.002521	2.225	49262
China_Tianyuan	Vanuatu_2900BP	Manchu_Jinsha	0.012401	0.00557	2.226	11867
Mogushan_Xianbei_IA	Kinabatagan_His	Manchu_Jinsha	0.010039	0.004507	2.227	16229
UstBelaya_MED	Atayal.DG	Manchu_Jinsha	0.00814	0.003654	2.228	13489
Kazakhstan_CentralSteppe_EMBA	Vanuatu_2900BP	Manchu_Jinsha	0.009777	0.004384	2.23	12572
Chokhopani_2700BP	Tonga_2500BP	Manchu_Jinsha	0.005423	0.002422	2.239	64058
LoyangUjung_IA2	Oroqen.DG	Manchu_Jinsha	0.006482	0.002893	2.241	13449
India_RoopkundC	Chokhopani_2700BP	Manchu_Jinsha	0.006087	0.002707	2.248	58616
Haojiatai_LBIA	Chuanyun_H	Manchu_Jinsha	0.006942	0.003077	2.256	36336
Jinchankou_LN	Liangdao2_EN	Manchu_Jinsha	0.005002	0.002212	2.261	87157
TamHang_BA	Chuanyun_H	Manchu_Jinsha	0.012443	0.005493	2.265	11448
Haojiatai_LBIA	Manchu_Bijie	Manchu_Jinsha	0.001025	0.000452	2.268	123780
LoyangUjung_IA2	Mongolia_LBA_2_Ulaanzukh	Manchu_Jinsha	0.009114	0.004016	2.269	11536
Erdaojingzi_LN	Qihe_EN	Manchu_Jinsha	0.00585	0.002579	2.269	41542
Sherpa.DG	Manchu_Bijie	Manchu_Jinsha	0.000651	0.000287	2.269	160005
Tu.DG	Manchu_Bijie	Manchu_Jinsha	0.000592	0.000261	2.269	160232
XiongNu	Vanuatu_2900BP	Manchu_Jinsha	0.007896	0.003478	2.27	12459
GuaCha_LN	Mebrak_2125BP	Manchu_Jinsha	0.005156	0.002271	2.271	81967
Vanuatu_2350BP	NuiNap_BA	Manchu_Jinsha	0.011895	0.005234	2.272	11144
Wuzhuangguoliang_LN	Thai.DG	Manchu_Jinsha	0.004885	0.002151	2.272	12218
Iran_GanjDareh_N	Manchu_Bijie	Manchu_Jinsha	0.000776	0.000341	2.274	154187
Wuzhuangguoliang_LN	Chokhopani_2700BP	Manchu_Jinsha	0.008763	0.003852	2.275	12413
Wadian_LN	ManBac_LN	Manchu_Jinsha	0.006095	0.002677	2.277	27750
ManBac_LN	Yumin_EN	Manchu_Jinsha	0.008169	0.003587	2.278	26076
UstBelaya_EBA	ManBac_LN	Manchu_Jinsha	0.006054	0.002657	2.279	27448
NamTun_LN	Oroqen.DG	Manchu_Jinsha	0.005297	0.002322	2.281	20995
DevilsCave_N	Vanuatu_2900BP	Manchu_Jinsha	0.008579	0.003756	2.284	12483
Xiaojingshan_EN	Manchu_Bijie	Manchu_Jinsha	0.000985	0.000431	2.286	81484
Zhalainuoer_EN	Tonga_2500BP	Manchu_Jinsha	0.01146	0.005011	2.287	12082
Liangdao1_EN	Daur.DG	Manchu_Jinsha	0.005158	0.00225	2.292	51544
Kinabatagan_His	MaiDaDieu_LN	Manchu_Jinsha	0.011061	0.004814	2.298	13857
TamHang_Unknown	Mongolia_EIA_1_SlabGrave	Manchu_Jinsha	0.005828	0.002535	2.299	12919
TamHang_Unknown	Oroqen.DG	Manchu_Jinsha	0.006875	0.002989	2.3	12868
Jiaozuoniecun_LBIA	LoyangUjung_IA2	Manchu_Jinsha	0.010904	0.004736	2.302	12463
Haojiatai_LN	Vanuatu_2900BP	Manchu_Jinsha	0.011563	0.00502	2.304	10263
DevilsCave_N	HonHaiCoTien_LN	Manchu_Jinsha	0.008582	0.003722	2.306	14192
Mongolia_BA_1	NamTun_LN	Manchu_Jinsha	0.011063	0.004798	2.306	16353
Wuqi_EN	Tujia.DG	Manchu_Jinsha	0.004608	0.001996	2.308	27842
TamHang_BA	Xiaojingshan_EN	Manchu_Jinsha	0.008872	0.003842	2.309	20550
Suogang_LN	Daur.DG	Manchu_Jinsha	0.009666	0.004183	2.311	10338
Pingliangtai_LN	Shirenzigou_IA_E	Manchu_Jinsha	0.007301	0.003156	2.313	15692
Suogang_LN	Naxi.DG	Manchu_Jinsha	0.006002	0.002594	2.314	10404
Pingliangtai_LN	ManBac_LN	Manchu_Jinsha	0.005288	0.002286	2.314	27836
HonHaiCoTien_LN	Daur.DG	Manchu_Jinsha	0.008303	0.003586	2.315	13714
Dacaozi_IA	TamHang_BA	Manchu_Jinsha	0.005398	0.002329	2.318	42497
Kazakhstan_CentralSteppe_EMBA	Suogang_LN	Manchu_Jinsha	0.010623	0.004576	2.321	10649
Kinabatagan_His	Mongolia_Medieval	Manchu_Jinsha	0.008323	0.003586	2.321	29852
SupuHujung_His	Xitoucun_LN	Manchu_Jinsha	0.012159	0.005212	2.333	10547
Jiaozuoniecun_LBIA	TamHang_BA	Manchu_Jinsha	0.005957	0.002553	2.333	40290
TamHang_Unknown	XiongNu	Manchu_Jinsha	0.00861	0.003687	2.335	13147
HonHaiCoTien_LN	Hezhen.DG	Manchu_Jinsha	0.006692	0.002863	2.338	13797
Haojiatai_LN	Iran_LN_SehGabi	Manchu_Jinsha	0.005888	0.002518	2.338	55993
Zhalainuoer_EN	Miao_Kaili.DG	Manchu_Jinsha	0.004077	0.001743	2.339	27684
HonHaiCoTien_LN	Sherpa.DG	Manchu_Jinsha	0.006852	0.002928	2.34	13784
Kinabatagan_His	Bianbian_EN	Manchu_Jinsha	0.007133	0.003048	2.34	38373
Boisman_MN	NamTun_LN	Manchu_Jinsha	0.006312	0.002696	2.341	19713
Haojiatai_LBIA	Kinabatagan_His	Manchu_Jinsha	0.006165	0.002632	2.343	48865
Banlashan_MN	Vanuatu_2900BP	Manchu_Jinsha	0.009697	0.004136	2.345	12444
Wuqi_EN	Qihe_EN	Manchu_Jinsha	0.013979	0.005958	2.346	10248
HonHaiCoTien_His	Xibo.DG	Manchu_Jinsha	0.004347	0.001852	2.347	33676
LoyangUjung_IA2	Xibo.DG	Manchu_Jinsha	0.006329	0.002691	2.352	13438
Shirenzigou_IA	Tonga_2500BP	Manchu_Jinsha	0.005842	0.002482	2.354	46448
Russia_Alan	Vanuatu_2900BP	Manchu_Jinsha	0.009552	0.004051	2.358	12697
Jinchankou_LN	NuiNap_BA_Hc	Manchu_Jinsha	0.007854	0.003326	2.361	32480
TamHang_Unknown	Mongolia_EBA_1_Ulgii	Manchu_Jinsha	0.009611	0.004065	2.364	11929
UstBelaya_N	Chuanyun_H	Manchu_Jinsha	0.009714	0.00411	2.364	20599
GuaCha_LN	Mongolia_BA_2	Manchu_Jinsha	0.006048	0.002557	2.365	64241
Shirenzigou_IA	Taiwan_Gongguan	Manchu_Jinsha	0.004947	0.002091	2.365	70638
Zhalainuoer_EN	GuaCha_LN	Manchu_Jinsha	0.009628	0.004065	2.368	21997
Vanuatu_2900BP	Burmese.DG	Manchu_Jinsha	0.006597	0.002784	2.369	12300
Shirenzigou_IA_E	Thai.DG	Manchu_Jinsha	0.006441	0.002719	2.369	15484
Shimao_LN	Tanshishan_LN	Manchu_Jinsha	0.004354	0.001838	2.369	57659
GuaCha_LN	Xiaojingshan_EN	Manchu_Jinsha	0.005061	0.002137	2.369	64252
Dacaozi_IA	Suogang_LN	Manchu_Jinsha	0.009944	0.004194	2.371	10336
TamHang_Unknown	Chokhopani_2700BP	Manchu_Jinsha	0.012198	0.005137	2.375	13081
Shirenzigou_IA_E	Wadian_LN	Manchu_Jinsha	0.009416	0.003961	2.377	15591
Miaozigou_MN	Vanuatu_2900BP_all	Manchu_Jinsha	0.009171	0.003858	2.377	19026
Mongolia_EBA_1_Ulgii	MaiDaDieu_LN	Manchu_Jinsha	0.006134	0.00258	2.377	29314
Vanuatu_2350BP	Han.DG	Manchu_Jinsha	0.0039	0.00164	2.377	32287
Iran_BA_HajjiFiruz	SupuHujung_His	Manchu_Jinsha	0.011031	0.004638	2.378	17163
TamHang_BA	Mongolia_IA_Xianbei	Manchu_Jinsha	0.008564	0.003601	2.378	30442
LoyangUjung_IA2	Mongolia_N_North	Manchu_Jinsha	0.007865	0.003307	2.379	12775
Haminmangha_MN	GuaCha_LN	Manchu_Jinsha	0.005659	0.002376	2.382	76405
NuiNap_BA	Yumin_EN	Manchu_Jinsha	0.007062	0.002961	2.385	37484
TamHang_Unknown	Mongolia_MBA_1_Munkhkhairkhan	Manchu_Jinsha	0.011036	0.004621	2.388	11983
Wadian_LN	Vanuatu_2900BP	Manchu_Jinsha	0.009352	0.003913	2.39	12437
Shirenzigou_IA_E	Mebrak_2125BP	Manchu_Jinsha	0.014394	0.006017	2.392	10318
Wadian_LN	Kinabatagan_His	Manchu_Jinsha	0.004688	0.00196	2.392	63973
NamTun_LN	Yumin_EN	Manchu_Jinsha	0.011362	0.004737	2.399	16433
Xiaowu_MN	TamPaPing_LNBA	Manchu_Jinsha	0.004772	0.001989	2.399	113275
India_RoopkundC	Mongolia_BA_1	Manchu_Jinsha	0.006597	0.002749	2.4	53153
Haojiatai_LN	Shirenzigou_IA_E	Manchu_Jinsha	0.012274	0.005108	2.403	11548
Longtoushan_BA	SupuHujung_His	Manchu_Jinsha	0.01237	0.005146	2.404	11720
Mongolia_MBA_2_Munkhkhairkhan	Suogang_LN	Manchu_Jinsha	0.014056	0.005843	2.406	10198
Mongolia_IA_Xianbei	Liangdao1_EN	Manchu_Jinsha	0.006883	0.002858	2.408	46572
Mongolia_IA_Xianbei	Suogang_LN	Manchu_Jinsha	0.014186	0.005881	2.412	10110
Haojiatai_LBIA	Zhalainuoer_EN	Manchu_Jinsha	0.009883	0.004098	2.412	21613
Haminmangha_MN	NuiNap_BA_all	Manchu_Jinsha	0.00678	0.002809	2.414	46635
Taiwan_Gongguan	Xiaogao_EN	Manchu_Jinsha	0.005758	0.002383	2.416	91558
SupuHujung_His	Mongolia_MBA_2_Munkhkhairkhan	Manchu_Jinsha	0.011661	0.004825	2.417	15917
Haojiatai_LBIA	Shirenzigou_IA_W	Manchu_Jinsha	0.007572	0.003133	2.417	37879
Han_Southern	Manchu_Bijie	Manchu_Jinsha	0.000322	0.000133	2.417	168545
Luoheguxiang_LBIA	TamPaPing_LNBA	Manchu_Jinsha	0.004198	0.001735	2.42	104418
Zhalainuoer_EN	Xitoucun_LN	Manchu_Jinsha	0.010295	0.004248	2.423	14791
HonHaiCoTien_LN	Xiaogao_EN	Manchu_Jinsha	0.013216	0.005449	2.425	11043
TamHang_Unknown	Mongolia_LBA_4_CenterWest	Manchu_Jinsha	0.00669	0.002757	2.426	13023
HonHaiCoTien_LN	Oroqen.DG	Manchu_Jinsha	0.00697	0.002873	2.426	13812
Mongolia_N_East	NuiNap_BA	Manchu_Jinsha	0.00557	0.002296	2.426	43165
Xiaowu_MN	Kinabatagan_His	Manchu_Jinsha	0.006236	0.00256	2.436	63383
MaiDaDieu_LN	Liangdao1_EN	Manchu_Jinsha	0.013055	0.005357	2.437	11008
Kinh.DG	Manchu_Bijie	Manchu_Jinsha	0.000678	0.000278	2.439	159892
Yumin_EN	Dai.DG	Manchu_Jinsha	0.002381	0.000974	2.444	121902
Mebrak_2125BP	HonHaiCoTien_His	Manchu_Jinsha	0.010106	0.004133	2.445	22190
GuaCha_Hoabinhian	Xiaogao_EN	Manchu_Jinsha	0.014492	0.005923	2.447	11637
Wuzhuangguoliang_LN	Iran_Historic_GanjDareh	Manchu_Jinsha	0.011196	0.00457	2.45	10286
Shirenzigou_IA_W	TamHang_BA	Manchu_Jinsha	0.013136	0.005361	2.45	13277
Banlashan_MN	SupuHujung_His	Manchu_Jinsha	0.008924	0.003642	2.451	22807
Mongolia_Medieval	ManBac_LN	Manchu_Jinsha	0.010287	0.004196	2.452	19494
Wuzhuangguoliang_LN	Liangdao2_EN	Manchu_Jinsha	0.010385	0.00423	2.455	10464
Erdaojingzi_LN	Kinabatagan_His	Manchu_Jinsha	0.005707	0.002325	2.455	53158
Kazakhstan_Andronovo	Manchu_Bijie	Manchu_Jinsha	0.001512	0.000615	2.456	54810
Wadian_LN	NuiNap_BA_Hc	Manchu_Jinsha	0.005681	0.002313	2.457	45017
LoyangUjung_IA2	Sherpa.DG	Manchu_Jinsha	0.007377	0.002999	2.46	13448
Miaozigou_MN	PhaFaen_Hoabinhian	Manchu_Jinsha	0.01173	0.004763	2.463	16375
UstBelaya_EBA	Vanuatu_2900BP	Manchu_Jinsha	0.00942	0.003822	2.465	12279
Shirenzigou_IA_W	Taiwan_Gongguan	Manchu_Jinsha	0.008667	0.003514	2.467	31402
Jiaozuoniecun_LBIA	HonHaiCoTien_LN	Manchu_Jinsha	0.010752	0.004356	2.468	12917
Chuanyun_H	Yumin_EN	Manchu_Jinsha	0.007999	0.003239	2.469	41029
Suogang_LN	Burmese.DG	Manchu_Jinsha	0.00766	0.003101	2.47	10420
Russia_BA_Okunevo	Vanuatu_2900BP	Manchu_Jinsha	0.007163	0.002899	2.471	12845
Wanggou_MN	MaiDaDieu_LN	Manchu_Jinsha	0.006867	0.002778	2.471	27539
Xiaowu_MN	TamHang_BA	Manchu_Jinsha	0.007292	0.00295	2.472	43460
GuaCha_LN	Xiaogao_EN	Manchu_Jinsha	0.005473	0.002214	2.472	102193
HonHaiCoTien_LN	Yi.DG	Manchu_Jinsha	0.006822	0.002756	2.475	13757
India_RoopkundC	UstBelaya_N	Manchu_Jinsha	0.009601	0.003873	2.479	27129
Taiwan_Gongguan	Mongolia_EIA_5	Manchu_Jinsha	0.005755	0.00232	2.481	83312
Shimao_LN	Vanuatu_2350BP	Manchu_Jinsha	0.006585	0.002652	2.483	32657
Wuqi_EN	Xiaowu_MN	Manchu_Jinsha	0.008763	0.003528	2.484	27961
Mongolia_N_East	NamTun_LN	Manchu_Jinsha	0.008892	0.003579	2.485	18685
Mongolia_EBA_1_Ulgii	Suogang_LN	Manchu_Jinsha	0.008833	0.003553	2.486	10585
Iran_IA_Hasanlu	Vanuatu_2900BP	Manchu_Jinsha	0.014027	0.005638	2.488	11481
GuaCha_Hoabinhian	Daur.DG	Manchu_Jinsha	0.009827	0.003949	2.488	14419
Zhalainuoer_EN	PhaFaen_Hoabinhian	Manchu_Jinsha	0.014669	0.005891	2.49	10807
Mebrak_2125BP	Tanshishan_LN	Manchu_Jinsha	0.007191	0.002883	2.494	39096
Vanuatu_2900BP	Yi.DG	Manchu_Jinsha	0.007096	0.002841	2.498	12243
Mebrak_2125BP	NuiNap_BA	Manchu_Jinsha	0.00777	0.003108	2.5	32923
Banlashan_MN	Tonga_2500BP	Manchu_Jinsha	0.004673	0.001869	2.5	64045
UstBelaya_N	NuiNap_BA_all	Manchu_Jinsha	0.007572	0.003028	2.501	35915
Wadian_LN	TamPaPing_LNBA	Manchu_Jinsha	0.003766	0.001506	2.502	114346
Mongolia_EIA_3	Vanuatu_2900BP	Manchu_Jinsha	0.013663	0.005456	2.504	11428
Wadian_LN	UstBelaya_MED	Manchu_Jinsha	0.010198	0.004073	2.504	13704
India_RoopkundC	Russia_UstIda_EBA	Manchu_Jinsha	0.006544	0.002613	2.505	43520
Mebrak_2125BP	Liangdao2_EN	Manchu_Jinsha	0.005892	0.002344	2.513	80768
Wuqi_EN	Miao.DG	Manchu_Jinsha	0.005142	0.002043	2.517	27825
Banlashan_MN	NuiNap_BA_Hc	Manchu_Jinsha	0.006076	0.002414	2.517	45062
Mongolia_EIA_6_Pazyryk	HonHaiCoTien_His	Manchu_Jinsha	0.009724	0.003861	2.518	24917
Banlashan_MN	India_RoopkundC	Manchu_Jinsha	0.00547	0.002172	2.518	58494
Russia_Shamanka_EBA	ManBac_LN	Manchu_Jinsha	0.007491	0.002973	2.52	25177
NuiNap_BA_Hc	Boshan_EN	Manchu_Jinsha	0.007475	0.002962	2.523	43001
Russia_UstIda_EBA	Chuanyun_H	Manchu_Jinsha	0.007718	0.003057	2.525	32613
Xitoucun_LN	Tibetan.DG	Manchu_Jinsha	0.002777	0.0011	2.525	78341
Erdaojingzi_LN	Shirenzigou_IA_E	Manchu_Jinsha	0.011336	0.004484	2.528	13215
Shimao_LN	GuaCha_LN	Manchu_Jinsha	0.003712	0.001468	2.528	125390
Dai_Xishuangbanna1K	Manchu_Bijie	Manchu_Jinsha	0.000372	0.000147	2.533	168499
Haojiatai_LN	NuiNap_BA_Hc	Manchu_Jinsha	0.00734	0.002894	2.536	35691
Kinabatagan_His	UstBelaya_N	Manchu_Jinsha	0.00862	0.003391	2.542	30246
Kinabatagan_His	Xiaogao_EN	Manchu_Jinsha	0.007001	0.002748	2.548	51172
Mogushan_Xianbei_IA	Liangdao1_EN	Manchu_Jinsha	0.012245	0.004805	2.549	14179
MaiDaDieu_LN	Yumin_EN	Manchu_Jinsha	0.009843	0.003861	2.549	24552
Erdaojingzi_LN	GuaCha_LN	Manchu_Jinsha	0.00438	0.001709	2.562	104971
GuaCha_LN	Mongolia_LBA_2_Ulaanzukh	Manchu_Jinsha	0.003518	0.001371	2.565	108533
HonHaiCoTien_His	Yumin_EN	Manchu_Jinsha	0.009791	0.003812	2.568	25892
Wadian_LN	MaiDaDieu_LN	Manchu_Jinsha	0.00677	0.002636	2.568	32495
XiongNu	Suogang_LN	Manchu_Jinsha	0.010149	0.003948	2.571	10563
NuiNap_BA_Hc	Sherpa.DG	Manchu_Jinsha	0.004687	0.001821	2.573	44374
TamHang_Unknown	Xibo.DG	Manchu_Jinsha	0.007565	0.002938	2.575	12890
LoyangUjung_IA2	Naxi.DG	Manchu_Jinsha	0.006047	0.002348	2.575	13461
Mongolia_BA_1	Ami.DG	Manchu_Jinsha	0.0035	0.001357	2.579	117599
Longtoushan_BA	Vanuatu_2900BP_all	Manchu_Jinsha	0.006485	0.002513	2.58	39618
Shirenzigou_IA_E	Miao.DG	Manchu_Jinsha	0.006516	0.002523	2.582	15401
HonHaiCoTien_His	Sherpa.DG	Manchu_Jinsha	0.005372	0.002079	2.584	33663
TamHang_Unknown	Hezhen.DG	Manchu_Jinsha	0.007722	0.002984	2.588	12857
Haojiatai_LN	ManBac_LN_all	Manchu_Jinsha	0.006454	0.002492	2.59	37947
Haojiatai_LBIA	Qihe_EN	Manchu_Jinsha	0.008105	0.003125	2.594	38945
Vanuatu_2900BP	Naxi.DG	Manchu_Jinsha	0.00638	0.002448	2.606	12279
Pingliangtai_LN	TamHang_BA	Manchu_Jinsha	0.005173	0.001985	2.606	44270
SupuHujung_His	Mebrak_2125BP	Manchu_Jinsha	0.01304	0.005002	2.607	14370
Lajia_LN	Tonga_2500BP	Manchu_Jinsha	0.004064	0.001558	2.608	63570
GuaCha_Hoabinhian	Atayal.DG	Manchu_Jinsha	0.010127	0.003878	2.611	14404
Tonga_2500BP	Naxi.DG	Manchu_Jinsha	0.002953	0.00113	2.613	63239
Russia_UstIda_EBA	HonHaiCoTien_His	Manchu_Jinsha	0.008641	0.003304	2.615	25780
Taiwan_Gongguan	ManBac_LN	Manchu_Jinsha	0.009927	0.003795	2.616	24334
Mongolia_MBA_1_Munkhkhairkhan	Vanuatu_2900BP	Manchu_Jinsha	0.011094	0.004229	2.624	12417
MaiDaDieu_LN	Oroqen.DG	Manchu_Jinsha	0.004764	0.001813	2.627	32263
Luoheguxiang_LBIA	HonHaiCoTien_LN	Manchu_Jinsha	0.011943	0.00454	2.631	12759
LoyangUjung_IA2	Tujia.DG	Manchu_Jinsha	0.007388	0.002808	2.631	13412
Mongolia_EIA_7_Xiongnu	ManBac_LN	Manchu_Jinsha	0.010037	0.003815	2.631	25794
Tonga_2500BP	Hezhen.DG	Manchu_Jinsha	0.003597	0.001367	2.631	63149
Erdaojingzi_LN	TamHang_BA	Manchu_Jinsha	0.007791	0.002957	2.635	35840
Luoheguxiang_LBIA	Taiwan_Gongguan	Manchu_Jinsha	0.004696	0.00178	2.639	91481
Kinabatagan_His	Mongolia_EIA_7_Xiongnu	Manchu_Jinsha	0.007753	0.002936	2.641	45299
Russia_UstIda_EBA	HonHaiCoTien_LN	Manchu_Jinsha	0.012858	0.004865	2.643	10906
TamHang_Unknown	Miao.DG	Manchu_Jinsha	0.007431	0.00281	2.644	12817
Mongolia_EIA_7_Xiongnu	Vanuatu_2350BP	Manchu_Jinsha	0.009886	0.003737	2.645	29231
Xiaowu_MN	LoyangUjung_IA2	Manchu_Jinsha	0.013566	0.005128	2.646	13394
Chokhopani_2700BP	HonHaiCoTien_His	Manchu_Jinsha	0.008515	0.003217	2.647	34310
UstBelaya_EBA	Suogang_LN	Manchu_Jinsha	0.011258	0.004251	2.648	10406
SupuHujung_His	Kusunda.DG	Manchu_Jinsha	0.006948	0.002623	2.648	22374
Chuanyun_H	Khonda_Dora.DG	Manchu_Jinsha	0.006407	0.002418	2.649	43632
Vanuatu_2900BP	China_Lahu.DG	Manchu_Jinsha	0.007949	0.002999	2.65	12246
Iran_IA_HajjiFiruz	Kinabatagan_His	Manchu_Jinsha	0.010474	0.003952	2.65	27177
TamHang_BA	UstBelaya_N	Manchu_Jinsha	0.011553	0.004358	2.651	20679
Shirenzigou_IA	HonHaiCoTien_His	Manchu_Jinsha	0.009366	0.003526	2.656	24622
NuiNap_BA	Tibetan.DG	Manchu_Jinsha	0.003818	0.001437	2.656	49103
HonHaiCoTien_LN	Han.DG	Manchu_Jinsha	0.006042	0.002274	2.657	13784
Mongolia_Medieval	MaiDaDieu_LN	Manchu_Jinsha	0.011987	0.004511	2.657	15316
Zhalainuoer_EN	Liangdao2_EN	Manchu_Jinsha	0.01036	0.0039	2.657	22201
Xibo.DG	Manchu_Bijie	Manchu_Jinsha	0.000694	0.000261	2.659	160126
Lajia_LN	Suogang_LN	Manchu_Jinsha	0.010524	0.003955	2.661	10468
Miaozigou_MN	Chuanyun_H	Manchu_Jinsha	0.014429	0.005421	2.661	12448
Lajia_LN	TamHang_BA	Manchu_Jinsha	0.005425	0.002035	2.666	44045
TamHang_BA	Mongolia_BA_2	Manchu_Jinsha	0.011639	0.004363	2.668	20617
Suogang_LN	Xiaogao_EN	Manchu_Jinsha	0.015661	0.005861	2.672	10334
Chuanyun_H	Indian	Manchu_Jinsha	0.00806	0.003017	2.672	44395
Wuqi_EN	Iran_IA_Hasanlu	Manchu_Jinsha	0.01088	0.004069	2.674	25215
Mongolia_BA_1	NuiNap_BA	Manchu_Jinsha	0.007999	0.002992	2.674	37078
Vanuatu_2900BP_all	MaiDaDieu_LN	Manchu_Jinsha	0.011753	0.004393	2.675	13898
NamTun_LN	NuiNap_BA_all	Manchu_Jinsha	0.014879	0.005557	2.677	10690
Miaozigou_MN	Khonda_Dora.DG	Manchu_Jinsha	0.006402	0.00239	2.679	40644
India_RoopkundC	Mongolia_BA_2	Manchu_Jinsha	0.0086	0.003209	2.68	38722
HonHaiCoTien_His	ManBac_LN_all	Manchu_Jinsha	0.015061	0.005614	2.683	10201
Shirenzigou_IA	Chuanyun_H	Manchu_Jinsha	0.0085	0.003167	2.684	31443
Shimao_LN	Liangdao1_EN	Manchu_Jinsha	0.005954	0.002217	2.685	52186
Taiwan_Gongguan	Boshan_EN	Manchu_Jinsha	0.005895	0.002194	2.688	93454
Wuzhuangguoliang_LN	Kinh_HoChiMinh	Manchu_Jinsha	0.00277	0.00103	2.69	13183
UstBelaya_N	Liangdao2_EN	Manchu_Jinsha	0.006754	0.002511	2.69	56985
GuaCha_Hoabinhian	China_Lahu.DG	Manchu_Jinsha	0.008204	0.003047	2.693	14469
Wuzhuangguoliang_LN	Dai_Xishuangbanna1K	Manchu_Jinsha	0.002903	0.001077	2.695	13017
Jinchankou_LN	PhaFaen_Hoabinhian	Manchu_Jinsha	0.008343	0.003094	2.697	43934
Vanuatu_2900BP	Brahmin.DG	Manchu_Jinsha	0.008826	0.003271	2.698	12584
Russia_Shamanka_EN	Vanuatu_2900BP	Manchu_Jinsha	0.007191	0.002664	2.699	12608
HonHaiCoTien_LN	She.DG	Manchu_Jinsha	0.007481	0.002771	2.699	13743
Kazakhstan_Dali_EBA	SupuHujung_His	Manchu_Jinsha	0.013275	0.004919	2.699	14643
MaiDaDieu_LN	Tibetan.DG	Manchu_Jinsha	0.004887	0.00181	2.701	32289
Miaozigou_MN	Shirenzigou_IA_W	Manchu_Jinsha	0.013812	0.005112	2.702	13109
Lajia_LN	MaiDaDieu_LN	Manchu_Jinsha	0.005965	0.002208	2.702	32585
Lajia_LN	Tanshishan_LN	Manchu_Jinsha	0.00472	0.001747	2.702	57394
Erdaojingzi_LN	NamTun_LN	Manchu_Jinsha	0.009941	0.003678	2.703	17779
Mongolia_Mongol	ManBac_LN	Manchu_Jinsha	0.008318	0.003076	2.704	26823
Vanuatu_2900BP	Tujia.DG	Manchu_Jinsha	0.007605	0.002811	2.706	12237
Mebrak_2125BP	Igorot.DG	Manchu_Jinsha	0.003661	0.001352	2.707	100405
Lajia_LN	GuaCha_LN	Manchu_Jinsha	0.003603	0.001329	2.71	125102
Miaozigou_MN	Iran_LN_SehGabi	Manchu_Jinsha	0.011648	0.004296	2.711	20518
Suogang_LN	Iranian.DG	Manchu_Jinsha	0.009777	0.003603	2.713	10682
SupuHujung_His	Mongolia_N_North	Manchu_Jinsha	0.007176	0.002641	2.717	21007
SupuHujung_His	Mongolia_EIA_2	Manchu_Jinsha	0.01347	0.004956	2.718	15368
SupuHujung_His	Indian	Manchu_Jinsha	0.011196	0.004114	2.721	23139
Haojiatai_LBIA	NamTun_LN	Manchu_Jinsha	0.012813	0.004708	2.722	16556
Mongolia_BA_2	NuiNap_BA	Manchu_Jinsha	0.009572	0.003513	2.725	24974
Wanggou_MN	Tanshishan_LN	Manchu_Jinsha	0.006055	0.002222	2.725	48609
Erdaojingzi_LN	GuaCha_Hoabinhian	Manchu_Jinsha	0.01289	0.004725	2.728	12319
Lajia_LN	Manchu_Bijie	Manchu_Jinsha	0.000733	0.000269	2.728	161259
Haminmangha_MN	Ami.DG	Manchu_Jinsha	0.003953	0.001446	2.734	92273
Mongolia_EIA_6_Pazyryk	Suogang_LN	Manchu_Jinsha	0.015778	0.005768	2.735	10155
Russia_UstIda_LN	HonHaiCoTien_LN	Manchu_Jinsha	0.012003	0.004388	2.735	13129
Chuanyun_H	Daur.DG	Manchu_Jinsha	0.006015	0.002199	2.735	43310
Mebrak_2125BP	Xitoucun_LN	Manchu_Jinsha	0.006022	0.002198	2.74	53366
Jinchankou_LN	Shirenzigou_IA_E	Manchu_Jinsha	0.015484	0.005644	2.743	11130
Iran_IA_Hasanlu	Chuanyun_H	Manchu_Jinsha	0.008843	0.003223	2.744	39472
Russia_Shamanka_EBA	HonHaiCoTien_LN	Manchu_Jinsha	0.01183	0.004309	2.746	13016
Russia_Sintashta_MLBA	Chuanyun_H	Manchu_Jinsha	0.007292	0.002655	2.746	42030
India_RoopkundC	Xiaogao_EN	Manchu_Jinsha	0.007448	0.002711	2.747	54408
Miaozigou_MN	Kinh.DG	Manchu_Jinsha	0.004443	0.001616	2.749	40473
Mongolia_BA_2	MaiDaDieu_LN	Manchu_Jinsha	0.012744	0.004632	2.751	16355
Mogushan_Xianbei_IA	Atayal.DG	Manchu_Jinsha	0.0066	0.002399	2.751	39076
LongLongRak_IA	Xiaojingshan_EN	Manchu_Jinsha	0.006189	0.00225	2.751	45668
Taiwan_Gongguan	Chuanyun_H	Manchu_Jinsha	0.008941	0.003249	2.752	36269
LoyangUjung_IA2	Mongolia_EBA_1_Ulgii	Manchu_Jinsha	0.011025	0.004005	2.753	12079
Lajia_LN	Vanuatu_2900BP	Manchu_Jinsha	0.009931	0.003606	2.754	12330
TamHang_BA	Xiaogao_EN	Manchu_Jinsha	0.00879	0.003185	2.76	34296
Xiaowu_MN	Qihe_EN	Manchu_Jinsha	0.008011	0.002901	2.761	45980
Dacaozi_IA	ManBac_LN_all	Manchu_Jinsha	0.005373	0.001941	2.768	46180
LongLongRak_IA	Boshan_EN	Manchu_Jinsha	0.005574	0.002014	2.768	75802
Wuzhuangguoliang_LN	Miao_Kaili.DG	Manchu_Jinsha	0.005263	0.0019	2.77	12526
Mongolia_Mongol	NamTun_LN	Manchu_Jinsha	0.010773	0.003889	2.77	17169
SupuHujung_His	Miao.DG	Manchu_Jinsha	0.006092	0.002196	2.774	22165
Vanuatu_2900BP_all	Tibetan.DG	Manchu_Jinsha	0.003577	0.00129	2.774	64615
Xiaowu_MN	Suogang_LN	Manchu_Jinsha	0.016038	0.005778	2.775	10455
Mongolia_BA_2	Chuanyun_H	Manchu_Jinsha	0.009918	0.003573	2.775	30518
Taiwan_Gongguan	Iran_LN_SehGabi	Manchu_Jinsha	0.007843	0.002825	2.776	56684
Banlashan_MN	MaiDaDieu_LN	Manchu_Jinsha	0.007603	0.002735	2.78	32859
GuaCha_Hoabinhian	Yi.DG	Manchu_Jinsha	0.00766	0.002754	2.782	14467
Taiwan_Gongguan	MaiDaDieu_LN	Manchu_Jinsha	0.010998	0.003953	2.782	20364
Jiaozuoniecun_LBIA	Kinabatagan_His	Manchu_Jinsha	0.005953	0.00214	2.782	58755
Shimao_LN	NamTun_LN	Manchu_Jinsha	0.008933	0.003206	2.786	21198
NamTun_LN	Xiaojingshan_EN	Manchu_Jinsha	0.013762	0.004938	2.787	11125
Wuqi_EN	Miao_Kaili.DG	Manchu_Jinsha	0.004798	0.001719	2.791	28558
NamTun_LN	Mongola.DG	Manchu_Jinsha	0.006073	0.002174	2.793	21012
Mebrak_2125BP	Ami.DG	Manchu_Jinsha	0.003721	0.001331	2.796	100356
Taiwan_Gongguan	Xiaowu_MN	Manchu_Jinsha	0.005673	0.002028	2.798	97071
Kazakhstan_CentralSaka	Vanuatu_2900BP	Manchu_Jinsha	0.010706	0.003825	2.799	12331
Russia_UstIda_EBA	NamTun_LN	Manchu_Jinsha	0.011671	0.004167	2.801	16187
Mongolia_EIA_3	Qihe_EN	Manchu_Jinsha	0.008458	0.003018	2.803	41192
UstBelaya_N	Kinh.DG	Manchu_Jinsha	0.003775	0.001345	2.806	72010
Luoheguxiang_LBIA	Shirenzigou_IA_E	Manchu_Jinsha	0.01225	0.004364	2.807	14310
UstBelaya_N	Ami.DG	Manchu_Jinsha	0.004099	0.00146	2.807	71930
GuaCha_LN	Mongolia_Medieval	Manchu_Jinsha	0.007249	0.002582	2.808	60970
Mebrak_2125BP	Qihe_EN	Manchu_Jinsha	0.00986	0.00351	2.809	31450
Chokhopani_2700BP	NuiNap_BA	Manchu_Jinsha	0.006836	0.002434	2.809	50283
Mongolia_IA_Xianbei	Ami.DG	Manchu_Jinsha	0.003514	0.001251	2.809	114584
Shimao_LN	Ami.DG	Manchu_Jinsha	0.002533	0.000902	2.809	154407
Mongolia_EIA_7_Xiongnu	Suogang_LN	Manchu_Jinsha	0.015411	0.005484	2.81	10074
Wadian_LN	Tanshishan_LN	Manchu_Jinsha	0.005422	0.001926	2.816	57903
Haminmangha_MN	Vanuatu_2900BP_all	Manchu_Jinsha	0.007636	0.002711	2.817	40120
TamHang_BA	Tonga_2500BP	Manchu_Jinsha	0.01263	0.004477	2.821	16515
Haminmangha_MN	ManBac_LN_all	Manchu_Jinsha	0.00929	0.003293	2.821	29394
Haminmangha_MN	Kinabatagan_His	Manchu_Jinsha	0.0091	0.00322	2.826	38926
NuiNap_BA	Hezhen.DG	Manchu_Jinsha	0.003996	0.001413	2.828	49061
Suogang_LN	Tibetan.DG	Manchu_Jinsha	0.009308	0.00329	2.829	10395
Atayal.DG	Tibetan.DG	Manchu_Jinsha	0.002949	0.001042	2.831	156659
GuaCha_LN	Vanuatu_2900BP	Manchu_Jinsha	0.016256	0.00574	2.832	10259
NuiNap_BA_all	Sherpa.DG	Manchu_Jinsha	0.003949	0.001394	2.833	75118
Pingliangtai_LN	Vanuatu_2900BP	Manchu_Jinsha	0.009317	0.003279	2.841	12454
Zhalainuoer_EN	She.DG	Manchu_Jinsha	0.005917	0.002083	2.841	26980
Vanuatu_2900BP	Oroqen.DG	Manchu_Jinsha	0.008674	0.003051	2.843	12286
Miaozigou_MN	Iran_IA_Hasanlu	Manchu_Jinsha	0.009485	0.003335	2.844	36368
Wuqi_EN	LongLongRak_IA	Manchu_Jinsha	0.012216	0.004293	2.845	16290
TamPaPing_LNBA	Liangdao1_EN	Manchu_Jinsha	0.008718	0.003063	2.846	38338
Vanuatu_2900BP	ONG	Manchu_Jinsha	0.010948	0.003844	2.848	12348
Taiwan_Gongguan	Russia_UstIda_EBA	Manchu_Jinsha	0.005954	0.002091	2.848	73071
SupuHujung_His	Hezhen.DG	Manchu_Jinsha	0.006279	0.002201	2.853	22240
Kinabatagan_His	Mongolia_BA_2	Manchu_Jinsha	0.010191	0.003572	2.853	31515
Suogang_LN	Madiga.DG	Manchu_Jinsha	0.010594	0.003712	2.854	10589
Boisman_MN	MaiDaDieu_LN	Manchu_Jinsha	0.005923	0.002076	2.854	29873
Mogushan_Xianbei_IA	Iran_LN_SehGabi	Manchu_Jinsha	0.012727	0.004458	2.855	19555
GuaCha_Hoabinhian	Yumin_EN	Manchu_Jinsha	0.016184	0.005666	2.857	10735
HonHaiCoTien_LN	Miao.DG	Manchu_Jinsha	0.008091	0.002832	2.857	13755
Wanggou_MN	HonHaiCoTien_His	Manchu_Jinsha	0.008664	0.003032	2.857	27996
Qihe_EN	Daur.DG	Manchu_Jinsha	0.006217	0.002175	2.858	45614
Jinchankou_LN	Kazakhstan_Andronovo	Manchu_Jinsha	0.00969	0.003387	2.86	37688
GuaCha_LN	Mongolia_EIA_7_Xiongnu	Manchu_Jinsha	0.006211	0.00217	2.863	91229
Mongolia_MBA_1_Munkhkhairkhan	Suogang_LN	Manchu_Jinsha	0.012534	0.004376	2.864	10532
SupuHujung_His	LongLongRak_IA	Manchu_Jinsha	0.013064	0.00456	2.865	13238
Mogushan_Xianbei_IA	LongLongRak_IA	Manchu_Jinsha	0.010325	0.003602	2.866	22622
Yamnaya_Kalmykia_EBA	Suogang_LN	Manchu_Jinsha	0.012629	0.004406	2.867	10691
Vanuatu_2900BP	Xibo.DG	Manchu_Jinsha	0.008102	0.002826	2.867	12286
Vanuatu_2900BP_all	Daur.DG	Manchu_Jinsha	0.00482	0.001681	2.867	64234
Haojiatai_LBIA	GuaCha_Hoabinhian	Manchu_Jinsha	0.01626	0.005669	2.868	11249
HonHaiCoTien_LN	Atayal.DG	Manchu_Jinsha	0.010983	0.003829	2.868	13723
HonHaiCoTien_His	Tanshishan_LN	Manchu_Jinsha	0.014289	0.004981	2.869	12353
Haminmangha_MN	Liangdao1_EN	Manchu_Jinsha	0.010213	0.003559	2.869	32005
Mongolia_MBA_1_Munkhkhairkhan	MaiDaDieu_LN	Manchu_Jinsha	0.008469	0.002949	2.872	29210
Wuzhuangguoliang_LN	Mongolia_EIA_2	Manchu_Jinsha	0.013178	0.004587	2.873	10164
Russia_UstIda_LN	Tanshishan_LN	Manchu_Jinsha	0.006395	0.002226	2.873	52985
DevilsCave_N	Suogang_LN	Manchu_Jinsha	0.011885	0.004135	2.874	10581
Haojiatai_LBIA	Tonga_2500BP	Manchu_Jinsha	0.007237	0.002518	2.874	53762
Mogushan_Xianbei_IA	Igorot.DG	Manchu_Jinsha	0.005248	0.001824	2.877	39225
Shimao_LN	NuiNap_BA_Hc	Manchu_Jinsha	0.006739	0.002342	2.877	44900
NamTun_LN	Daur.DG	Manchu_Jinsha	0.009267	0.003218	2.88	20875
Mongolia_MBA_2_Munkhkhairkhan	UstBelaya_MED	Manchu_Jinsha	0.017585	0.006104	2.881	10604
Chokhopani_2700BP	ManBac_LN_all	Manchu_Jinsha	0.007414	0.002573	2.882	47177
Zhalainuoer_EN	Ami.DG	Manchu_Jinsha	0.006183	0.002142	2.886	27000
LoyangUjung_IA2	Liangdao2_EN	Manchu_Jinsha	0.017154	0.005939	2.889	10340
Haojiatai_LBIA	ManBac_LN_all	Manchu_Jinsha	0.00801	0.002772	2.89	40098
Banlashan_MN	GuaCha_LN	Manchu_Jinsha	0.004782	0.001652	2.895	126084
Mogushan_Xianbei_IA	India_RoopkundC	Manchu_Jinsha	0.013677	0.004722	2.896	15614
Taiwan_Gongguan	Tibetan.DG	Manchu_Jinsha	0.003695	0.001276	2.896	96867
Kinabatagan_His	Vanuatu_2350BP	Manchu_Jinsha	0.015537	0.005352	2.903	13074
Xiaowu_MN	Liangdao1_EN	Manchu_Jinsha	0.007979	0.002747	2.904	51878
Haminmangha_MN	TamPaPing_LNBA	Manchu_Jinsha	0.007081	0.002439	2.904	69562
Jiaozuoniecun_LBIA	GuaCha_LN	Manchu_Jinsha	0.004877	0.001677	2.907	115464
SupuHujung_His	XiongNu	Manchu_Jinsha	0.008328	0.002861	2.91	23033
TamHang_Unknown	Tibetan.DG	Manchu_Jinsha	0.008436	0.002898	2.911	12886
Taiwan_Gongguan	TamHang_BA	Manchu_Jinsha	0.011588	0.00398	2.911	25803
Haojiatai_LBIA	TamPaPing_LNBA	Manchu_Jinsha	0.006568	0.002255	2.913	87935
LoyangUjung_IA2	Russia_Shamanka_EBA	Manchu_Jinsha	0.012825	0.004401	2.914	12593
Taiwan_Gongguan	PhaFaen_Hoabinhian	Manchu_Jinsha	0.009066	0.003111	2.914	37248
Erdaojingzi_LN	Liangdao1_EN	Manchu_Jinsha	0.007314	0.002509	2.914	46292
Wanggou_MN	Chuanyun_H	Manchu_Jinsha	0.007609	0.002608	2.917	36608
China_Tianyuan	Taiwan_Gongguan	Manchu_Jinsha	0.007283	0.002496	2.918	89181
Pingliangtai_LN	ManBac_LN_all	Manchu_Jinsha	0.004848	0.001661	2.92	47353
Suogang_LN	Xibo.DG	Manchu_Jinsha	0.009603	0.003288	2.921	10410
Russia_Sarmatian	Vanuatu_2900BP	Manchu_Jinsha	0.014123	0.004833	2.922	10830
Mongolia_EIA_1_SlabGrave	HonHaiCoTien_His	Manchu_Jinsha	0.004982	0.001704	2.924	33575
Mongolia_IA_Xianbei	Vanuatu_2900BP	Manchu_Jinsha	0.015594	0.005332	2.925	11925
Miaozigou_MN	She.DG	Manchu_Jinsha	0.004877	0.001668	2.925	40406
Mogushan_Xianbei_IA	Dai.DG	Manchu_Jinsha	0.003652	0.001246	2.931	40433
UstBelaya_EBA	Tanshishan_LN	Manchu_Jinsha	0.00538	0.001836	2.931	57223
Mongolia_Medieval	Tanshishan_LN	Manchu_Jinsha	0.0081	0.002759	2.936	38519
Kinabatagan_His	Chokhopani_2700BP	Manchu_Jinsha	0.007221	0.00246	2.936	64918
TamHang_BA	Mongolia_EIA_6_Pazyryk	Manchu_Jinsha	0.010569	0.003599	2.937	30588
Jinchankou_LN	Kinabatagan_His	Manchu_Jinsha	0.008332	0.002831	2.943	45525
Suogang_LN	ONG	Manchu_Jinsha	0.011234	0.003812	2.947	10253
Jiaozuoniecun_LBIA	Wuzhuangguoliang_LN	Manchu_Jinsha	0.009386	0.003185	2.947	11574
Mongolia_IA_Xianbei	ManBac_LN_all	Manchu_Jinsha	0.007415	0.002516	2.947	43699
Vanuatu_2900BP	Xiaojingshan_EN	Manchu_Jinsha	0.013868	0.004705	2.948	10243
Taiwan_Gongguan	Kazakhstan_CentralSaka	Manchu_Jinsha	0.0045	0.001527	2.948	97307
Vanuatu_2900BP	Han.DG	Manchu_Jinsha	0.006983	0.002368	2.949	12267
Mongolia_EIA_2	HonHaiCoTien_His	Manchu_Jinsha	0.011885	0.004025	2.953	24591
TamPaPing_LNBA	Chuanyun_H	Manchu_Jinsha	0.010318	0.003495	2.953	31785
Jinchankou_LN	Iran_LN_SehGabi	Manchu_Jinsha	0.008532	0.002888	2.954	52429
GuaCha_Hoabinhian	Mongolia_N_East	Manchu_Jinsha	0.013012	0.004403	2.955	12587
Suogang_LN	Yadava.DG	Manchu_Jinsha	0.011343	0.003838	2.956	10592
LongLongRak_IA	Chuanyun_H	Manchu_Jinsha	0.010662	0.003607	2.956	24704
Miaozigou_MN	China_Lahu.DG	Manchu_Jinsha	0.005072	0.001716	2.956	40474
Shirenzigou_IA_E	Mongolia_EIA_7_Xiongnu	Manchu_Jinsha	0.017184	0.005806	2.96	11459
TamHang_Unknown	Russia_UstBelaya_Angara	Manchu_Jinsha	0.009472	0.003195	2.965	12773
Lajia_LN	Vanuatu_2350BP	Manchu_Jinsha	0.007328	0.002472	2.965	32533
Chokhopani_2700BP	Xitoucun_LN	Manchu_Jinsha	0.005322	0.001795	2.965	79314
Mongolia_EIA_7_Xiongnu	Ami.DG	Manchu_Jinsha	0.003808	0.001283	2.968	112258
Wuqi_EN	Iran_LN_SehGabi	Manchu_Jinsha	0.015609	0.005257	2.969	14914
Mongolia_EIA_6_Pazyryk	Vanuatu_2900BP	Manchu_Jinsha	0.015768	0.005308	2.971	11962
Erdaojingzi_LN	Tanshishan_LN	Manchu_Jinsha	0.006394	0.002151	2.972	51483
NuiNap_BA_Hc	Yumin_EN	Manchu_Jinsha	0.009283	0.003121	2.975	40947
Jinchankou_LN	Shirenzigou_IA_W	Manchu_Jinsha	0.009928	0.003334	2.978	34318
Pingliangtai_LN	NuiNap_BA	Manchu_Jinsha	0.005012	0.001683	2.978	49989
Mogushan_Xianbei_IA	Xitoucun_LN	Manchu_Jinsha	0.010969	0.003681	2.98	21350
Taiwan_Gongguan	Mongolia_BA_1	Manchu_Jinsha	0.006375	0.002139	2.98	89222
Chokhopani_2700BP	NuiNap_BA_Hc	Manchu_Jinsha	0.008688	0.002914	2.982	45020
Xitoucun_LN	Sherpa.DG	Manchu_Jinsha	0.003502	0.001174	2.983	78314
Mongolia_BA_2	Igorot.DG	Manchu_Jinsha	0.004308	0.001443	2.986	78516
Iran_BA_HajjiFiruz	Chuanyun_H	Manchu_Jinsha	0.009457	0.003161	2.992	41429
Xiaowu_MN	Liangdao2_EN	Manchu_Jinsha	0.006089	0.002033	2.996	120911
Mogushan_Xianbei_IA	Liangdao2_EN	Manchu_Jinsha	0.009803	0.003269	2.999	32137
Mongolia_EIA_7_Xiongnu	NuiNap_BA	Manchu_Jinsha	0.009319	0.003105	3.001	35231
XiongNu	HonHaiCoTien_His	Manchu_Jinsha	0.006828	0.002273	3.004	34434
Lajia_LN	NuiNap_BA	Manchu_Jinsha	0.005326	0.001772	3.005	49768
Russia_UstIda_EBA	Vanuatu_2900BP_all	Manchu_Jinsha	0.006763	0.00225	3.006	48845
Taiwan_Gongguan	Indian	Manchu_Jinsha	0.006569	0.002183	3.009	99039
Chokhopani_2700BP	Igorot.DG	Manchu_Jinsha	0.003541	0.001175	3.014	156104
HonHaiCoTien_LN	Tu.DG	Manchu_Jinsha	0.008448	0.0028	3.018	13823
Jinchankou_LN	Wuqi_EN	Manchu_Jinsha	0.012835	0.004252	3.018	20374
Wuzhuangguoliang_LN	Kinh.DG	Manchu_Jinsha	0.006411	0.002123	3.02	12173
LoyangUjung_IA2	Ami.DG	Manchu_Jinsha	0.009232	0.003055	3.022	13403
Chokhopani_2700BP	Liangdao2_EN	Manchu_Jinsha	0.006134	0.002029	3.023	122578
HonHaiCoTien_His	Mongola.DG	Manchu_Jinsha	0.005555	0.001834	3.028	33685
Miaozigou_MN	Indian	Manchu_Jinsha	0.008711	0.002877	3.028	41548
Erdaojingzi_LN	TamPaPing_LNBA	Manchu_Jinsha	0.005322	0.001757	3.029	95306
Wadian_LN	NamTun_LN	Manchu_Jinsha	0.010235	0.003378	3.03	21133
Mongolia_Mongol	Suogang_LN	Manchu_Jinsha	0.014883	0.004909	3.032	10337
Taiwan_Gongguan	Kazakhstan_CentralSteppe_EMBA	Manchu_Jinsha	0.005276	0.001739	3.034	99467
Tanshishan_LN	Daur.DG	Manchu_Jinsha	0.005732	0.001888	3.036	57000
Xiaowu_MN	Chuanyun_H	Manchu_Jinsha	0.009056	0.00298	3.039	43535
Mongolia_EIA_5	Atayal.DG	Manchu_Jinsha	0.005408	0.00178	3.039	103880
NuiNap_BA	Boshan_EN	Manchu_Jinsha	0.008232	0.002708	3.04	41964
Tanshishan_LN	Yumin_EN	Manchu_Jinsha	0.007538	0.002479	3.041	53710
Samdzong_1500BP	HonHaiCoTien_His	Manchu_Jinsha	0.006438	0.002116	3.043	34498
Shimao_LN	ManBac_LN_all	Manchu_Jinsha	0.00591	0.001941	3.044	47053
Mongolia_EIA_7_Xiongnu	Tanshishan_LN	Manchu_Jinsha	0.008049	0.002641	3.048	52495
Wanggou_MN	Vanuatu_2900BP_all	Manchu_Jinsha	0.006044	0.001983	3.049	55747
HonHaiCoTien_LN	Tujia.DG	Manchu_Jinsha	0.008272	0.002711	3.051	13763
Jiaozuoniecun_LBIA	TamPaPing_LNBA	Manchu_Jinsha	0.004982	0.001633	3.051	105458
Russia_Sintashta_MLBA	HonHaiCoTien_His	Manchu_Jinsha	0.009785	0.003206	3.052	30252
Jinchankou_LN	Onge.DG	Manchu_Jinsha	0.004745	0.001554	3.053	110207
Shimao_LN	Vanuatu_2900BP_all	Manchu_Jinsha	0.004979	0.001631	3.054	65245
Banlashan_MN	Shirenzigou_IA_E	Manchu_Jinsha	0.012684	0.004149	3.057	15676
Taiwan_Gongguan	DevilsCave_N	Manchu_Jinsha	0.00507	0.001658	3.059	98654
Iran_BA1_ShahrISokhta	HonHaiCoTien_His	Manchu_Jinsha	0.008482	0.00277	3.062	29212
LoyangUjung_IA2	Tu.DG	Manchu_Jinsha	0.008531	0.002785	3.063	13460
TamPaPing_LNBA	UstBelaya_N	Manchu_Jinsha	0.008678	0.00283	3.066	53856
UstBelaya_MED	Liangdao2_EN	Manchu_Jinsha	0.017752	0.005782	3.07	10948
Miaozigou_MN	Liangdao1_EN	Manchu_Jinsha	0.014932	0.004857	3.074	14847
Wadian_LN	ManBac_LN_all	Manchu_Jinsha	0.006111	0.001987	3.075	47201
Haojiatai_LN	Liangdao2_EN	Manchu_Jinsha	0.005533	0.001799	3.076	91976
Longtoushan_BA	Liangdao2_EN	Manchu_Jinsha	0.006599	0.002144	3.077	69610
NuiNap_BA_all	Chuanyun_H	Manchu_Jinsha	0.010392	0.003371	3.083	29065
Qihe_EN	Tujia.DG	Manchu_Jinsha	0.005149	0.001669	3.084	45732
Mongolia_BA_2	Tonga_2500BP	Manchu_Jinsha	0.008314	0.002695	3.085	45344
XiongNu	ManBac_LN_all	Manchu_Jinsha	0.005604	0.001816	3.085	47365
TamPaPing_LNBA	Mongolia_IA_Xianbei	Manchu_Jinsha	0.007101	0.0023	3.087	83995
Dacaozi_IA	Manchu_Bijie	Manchu_Jinsha	0.000888	0.000287	3.088	156773
Mogushan_Xianbei_IA	Chuanyun_H	Manchu_Jinsha	0.017391	0.005631	3.089	11894
TamHang_BA	Liangdao1_EN	Manchu_Jinsha	0.016002	0.005178	3.09	14060
ManBac_LN_all	Yumin_EN	Manchu_Jinsha	0.008105	0.002623	3.09	43946
LoyangUjung_IA2	Han.DG	Manchu_Jinsha	0.007779	0.002517	3.091	13448
Jinchankou_LN	Iran_Historic_GanjDareh	Manchu_Jinsha	0.007478	0.002416	3.096	79784
Kinabatagan_His	Sherpa.DG	Manchu_Jinsha	0.00478	0.001543	3.097	63567
GuaCha_LN	Bianbian_EN	Manchu_Jinsha	0.007103	0.002293	3.097	77783
Taiwan_Gongguan	Iran_IA_HajjiFiruz	Manchu_Jinsha	0.008796	0.002838	3.099	55564
Mogushan_Xianbei_IA	Miao.DG	Manchu_Jinsha	0.005353	0.001726	3.1	39220
China_Tianyuan	Suogang_LN	Manchu_Jinsha	0.018864	0.006084	3.101	10296
Suogang_LN	She.DG	Manchu_Jinsha	0.009268	0.002989	3.101	10363
Mongolia_EIA_5	Tonga_2500BP	Manchu_Jinsha	0.007988	0.002575	3.102	56311
Haojiatai_LN	Ami.DG	Manchu_Jinsha	0.003472	0.001119	3.102	111434
SupuHujung_His	Russia_UstIda_LN	Manchu_Jinsha	0.010803	0.003478	3.106	21123
Tonga_2500BP	Kusunda.DG	Manchu_Jinsha	0.004695	0.001512	3.106	63573
Iran_LN_SehGabi	Chuanyun_H	Manchu_Jinsha	0.0119	0.003825	3.111	26439
Pingliangtai_LN	Suogang_LN	Manchu_Jinsha	0.01126	0.003618	3.112	10575
Taiwan_Gongguan	HonHaiCoTien_His	Manchu_Jinsha	0.012462	0.004004	3.112	21174
Mongolia_EBA_1_Ulgii	HonHaiCoTien_LN	Manchu_Jinsha	0.012208	0.003921	3.113	12388
India_RoopkundC	DevilsCave_N	Manchu_Jinsha	0.005936	0.001906	3.114	58880
Wanggou_MN	Manchu_Bijie	Manchu_Jinsha	0.001004	0.000322	3.114	132668
TamHang_BA	Mongolia_MBA_2_Munkhkhairkhan	Manchu_Jinsha	0.011391	0.003656	3.115	31051
India_RoopkundC	Chuanyun_H	Manchu_Jinsha	0.01298	0.004163	3.118	22353
Mongolia_MBA_2_Munkhkhairkhan	She.DG	Manchu_Jinsha	0.003814	0.001222	3.12	116116
Mogushan_Xianbei_IA	Ami.DG	Manchu_Jinsha	0.005616	0.001798	3.123	39202
Miaozigou_MN	Miao.DG	Manchu_Jinsha	0.004962	0.001588	3.124	40421
Banlashan_MN	Taiwan_Gongguan	Manchu_Jinsha	0.005335	0.001708	3.124	98062
NuiNap_BA_Hc	Tibetan.DG	Manchu_Jinsha	0.005487	0.001756	3.126	44385
China_Tianyuan	TamHang_Unknown	Manchu_Jinsha	0.019208	0.006142	3.127	10574
Samdzong_1500BP	MaiDaDieu_LN	Manchu_Jinsha	0.006491	0.002076	3.127	33136
TamHang_BA	Mongolia_MBA_1_Munkhkhairkhan	Manchu_Jinsha	0.008294	0.00265	3.129	38630
Kazakhstan_Botai	Tanshishan_LN	Manchu_Jinsha	0.008454	0.002702	3.129	52971
Kinabatagan_His	Mongolia_EIA_3	Manchu_Jinsha	0.00961	0.003071	3.13	42277
ManBac_LN	Bianbian_EN	Manchu_Jinsha	0.011815	0.003774	3.131	23719
Vanuatu_2350BP	Xiaogao_EN	Manchu_Jinsha	0.011716	0.003742	3.131	30651
China_Tianyuan	NamTun_LN	Manchu_Jinsha	0.014838	0.004737	3.132	16935
Kinabatagan_His	Xiaojingshan_EN	Manchu_Jinsha	0.009584	0.00306	3.132	31435
Xiaowu_MN	PhaFaen_Hoabinhian	Manchu_Jinsha	0.008335	0.002661	3.132	61161
SupuHujung_His	Sherpa.DG	Manchu_Jinsha	0.007405	0.002363	3.134	22237
Mongolia_EIA_5	Vanuatu_2900BP	Manchu_Jinsha	0.017251	0.0055	3.136	11779
GuaCha_LN	DevilsCave_N	Manchu_Jinsha	0.004681	0.001493	3.136	127229
Mongolia_MBA_1_Munkhkhairkhan	HonHaiCoTien_His	Manchu_Jinsha	0.008993	0.002865	3.139	30755
Russia_UstIda_EBA	NuiNap_BA_Hc	Manchu_Jinsha	0.009458	0.003012	3.14	33795
Jinchankou_LN	Qihe_EN	Manchu_Jinsha	0.011281	0.003591	3.141	33368
SupuHujung_His	Khovsgol_LBA	Manchu_Jinsha	0.006801	0.002164	3.142	22462
SupuHujung_His	Ekven_IA	Manchu_Jinsha	0.008396	0.002673	3.142	23138
Russia_Shamanka_EBA	Chuanyun_H	Manchu_Jinsha	0.008044	0.002557	3.146	39723
TamHang_Unknown	Tu.DG	Manchu_Jinsha	0.008508	0.002704	3.147	12893
Wuqi_EN	Igorot.DG	Manchu_Jinsha	0.006898	0.002192	3.147	27842
Samdzong_1500BP	ManBac_LN	Manchu_Jinsha	0.007236	0.002299	3.148	27924
Zhalainuoer_EN	Iran_LN_SehGabi	Manchu_Jinsha	0.017784	0.005646	3.15	13364
NuiNap_BA	Xiaojingshan_EN	Manchu_Jinsha	0.009405	0.002986	3.15	25222
TamPaPing_LNBA	Yumin_EN	Manchu_Jinsha	0.006976	0.002214	3.151	87134
UstBelaya_MED	Boshan_EN	Manchu_Jinsha	0.017033	0.005405	3.152	11947
Zhalainuoer_EN	Mebrak_2125BP	Manchu_Jinsha	0.014412	0.004572	3.152	17895
Mongolia_Mongol	HonHaiCoTien_His	Manchu_Jinsha	0.010067	0.003194	3.152	27080
Dacaozi_IA	NuiNap_BA	Manchu_Jinsha	0.00623	0.001976	3.153	48096
NuiNap_BA	Oroqen.DG	Manchu_Jinsha	0.004895	0.001553	3.153	49134
LoyangUjung_IA2	Mongolia_BA_1	Manchu_Jinsha	0.020151	0.00639	3.154	10014
India_RoopkundC	Mongolia_EIA_7_Xiongnu	Manchu_Jinsha	0.009199	0.002915	3.156	51461
Longtoushan_BA	Atayal.DG	Manchu_Jinsha	0.005152	0.001633	3.156	83434
Russia_Shamanka_EN	Suogang_LN	Manchu_Jinsha	0.008192	0.002595	3.157	10683
LoyangUjung_IA2	Burmese.DG	Manchu_Jinsha	0.009438	0.00299	3.157	13499
Kazakhstan_Andronovo	Tanshishan_LN	Manchu_Jinsha	0.013039	0.004131	3.157	20138
Tonga_2500BP	Daur.DG	Manchu_Jinsha	0.005591	0.001771	3.157	62854
Manchu_Bijie	Mongolian_Bijie	Manchu_Jinsha	0.000465	0.000147	3.157	166601
Chuanyun_H	Qihe_EN	Manchu_Jinsha	0.013515	0.004279	3.158	21587
Mongolia_EIA_5	Chuanyun_H	Manchu_Jinsha	0.009833	0.003114	3.158	38653
Taiwan_Gongguan	UstBelaya_EBA	Manchu_Jinsha	0.0052	0.001645	3.161	96970
Banlashan_MN	TamPaPing_LNBA	Manchu_Jinsha	0.00534	0.001689	3.161	115377
Russia_OldBeringSea_Uelen	Suogang_LN	Manchu_Jinsha	0.012983	0.004105	3.163	10524
Mongolia_EIA_3	Atayal.DG	Manchu_Jinsha	0.005606	0.001772	3.163	104736
UstBelaya_MED	Yumin_EN	Manchu_Jinsha	0.018911	0.005976	3.165	10776
Zhalainuoer_EN	Kinh.DG	Manchu_Jinsha	0.006518	0.002059	3.166	27030
Jiaozuoniecun_LBIA	NamTun_LN	Manchu_Jinsha	0.010928	0.003451	3.167	19564
Haojiatai_LN	TamHang_BA	Manchu_Jinsha	0.009923	0.003132	3.168	31331
Shirenzigou_IA_E	Mongolia_IA_Xianbei	Manchu_Jinsha	0.018507	0.00583	3.175	11663
Mongolia_BA_1	ManBac_LN	Manchu_Jinsha	0.011608	0.003652	3.178	26197
LongLongRak_IA	Bianbian_EN	Manchu_Jinsha	0.007729	0.002432	3.179	55006
Jiaozuoniecun_LBIA	Mogushan_Xianbei_IA	Manchu_Jinsha	0.008358	0.002629	3.18	36873
LoyangUjung_IA2	Samdzong_1500BP	Manchu_Jinsha	0.011534	0.003625	3.182	13812
Liangdao1_EN	Sherpa.DG	Manchu_Jinsha	0.005384	0.001692	3.182	51849
Shimao_LN	UstBelaya_MED	Manchu_Jinsha	0.012833	0.004031	3.183	13739
Mongolia_EIA_3	Chuanyun_H	Manchu_Jinsha	0.010095	0.003172	3.183	38767
Dacaozi_IA	Tonga_2500BP	Manchu_Jinsha	0.005177	0.001626	3.183	62656
TamHang_BA	Mebrak_2125BP	Manchu_Jinsha	0.011217	0.003523	3.184	28278
Russia_OldBeringSea_Uelen	ManBac_LN	Manchu_Jinsha	0.008005	0.002514	3.185	27572
TamHang_BA	Mongolia_N_East	Manchu_Jinsha	0.00857	0.002691	3.185	37437
TamPaPing_LNBA	Daur.DG	Manchu_Jinsha	0.005235	0.001643	3.187	113026
Mongolia_MBA_2_Munkhkhairkhan	NamTun_LN	Manchu_Jinsha	0.01567	0.004912	3.19	16234
LoyangUjung_IA2	Mongolia_Mongol	Manchu_Jinsha	0.01674	0.005246	3.191	10606
India_RoopkundC	HonHaiCoTien_His	Manchu_Jinsha	0.017764	0.00556	3.195	12624
Pingliangtai_LN	India_RoopkundC	Manchu_Jinsha	0.005347	0.001672	3.199	58727
Chokhopani_2700BP	Ami.DG	Manchu_Jinsha	0.004058	0.001268	3.201	156053
Wadian_LN	TamHang_BA	Manchu_Jinsha	0.007663	0.002393	3.202	43779
Mongolia_EIA_3	Xitoucun_LN	Manchu_Jinsha	0.006538	0.002041	3.203	67080
Mongolia_Medieval	Igorot.DG	Manchu_Jinsha	0.005001	0.001561	3.204	74937
Tanshishan_LN	Kusunda.DG	Manchu_Jinsha	0.005273	0.001645	3.205	57670
Iran_BA2_ShahrISokhta	SupuHujung_His	Manchu_Jinsha	0.014146	0.004412	3.206	15055
India_RoopkundC	Russia_UstIda_LN	Manchu_Jinsha	0.007623	0.002375	3.209	53731
Pingliangtai_LN	MaiDaDieu_LN	Manchu_Jinsha	0.006978	0.002174	3.21	32798
SupuHujung_His	She.DG	Manchu_Jinsha	0.007086	0.002207	3.211	22151
Haminmangha_MN	Chuanyun_H	Manchu_Jinsha	0.012052	0.003753	3.212	26000
Mongolia_EIA_7_Xiongnu	Atayal.DG	Manchu_Jinsha	0.00534	0.001661	3.215	111853
Miaozigou_MN	Ami.DG	Manchu_Jinsha	0.005626	0.00175	3.216	40442
Mongolia_N_North	NamTun_LN	Manchu_Jinsha	0.008149	0.002533	3.218	20189
Wuzhuangguoliang_LN	Boshan_EN	Manchu_Jinsha	0.012785	0.003971	3.219	11317
UstBelaya_EBA	MaiDaDieu_LN	Manchu_Jinsha	0.007633	0.002372	3.219	32633
Lajia_LN	HonHaiCoTien_His	Manchu_Jinsha	0.007473	0.002322	3.219	33883
Kazakhstan_Andronovo	HonHaiCoTien_His	Manchu_Jinsha	0.019124	0.005938	3.221	11671
Xiaowu_MN	MaiDaDieu_LN	Manchu_Jinsha	0.010246	0.00318	3.222	32275
Longtoushan_BA	Igorot.DG	Manchu_Jinsha	0.004121	0.001278	3.225	83798
China_Tianyuan	Chuanyun_H	Manchu_Jinsha	0.010054	0.003116	3.227	41813
Ekven_IA	HonHaiCoTien_LN	Manchu_Jinsha	0.010198	0.003159	3.228	14227
Mongolia_EBA_1_Ulgii	HonHaiCoTien_His	Manchu_Jinsha	0.007644	0.002368	3.228	30752
Iran_Historic_GanjDareh	Suogang_LN	Manchu_Jinsha	0.019866	0.006153	3.229	10137
GuaCha_Hoabinhian	XiongNu	Manchu_Jinsha	0.010844	0.003359	3.229	14952
Samdzong_1500BP	NuiNap_BA_Hc	Manchu_Jinsha	0.006107	0.001891	3.229	45301
Jinchankou_LN	Thai.DG	Manchu_Jinsha	0.003892	0.001205	3.229	109659
Luoheguxiang_LBIA	GuaCha_LN	Manchu_Jinsha	0.005154	0.001594	3.233	114425
Kinabatagan_His	ManBac_LN	Manchu_Jinsha	0.017046	0.005268	3.236	11028
TamHang_Unknown	Russia_OldBeringSea_Uelen	Manchu_Jinsha	0.014062	0.004346	3.236	11813
Kazakhstan_Botai	HonHaiCoTien_His	Manchu_Jinsha	0.011601	0.003584	3.237	31469
Mongolia_Mongol	Ami.DG	Manchu_Jinsha	0.00332	0.001025	3.238	123755
Jiaozuoniecun_LBIA	Vanuatu_2900BP_all	Manchu_Jinsha	0.005847	0.001805	3.239	61749
Dacaozi_IA	Tanshishan_LN	Manchu_Jinsha	0.005976	0.001842	3.245	56657
Vanuatu_2900BP_all	Yumin_EN	Manchu_Jinsha	0.007268	0.002238	3.247	61426
Miaozigou_MN	Iran_BA_HajjiFiruz	Manchu_Jinsha	0.011195	0.003444	3.25	33981
Wuqi_EN	Khonda_Dora.DG	Manchu_Jinsha	0.009318	0.002866	3.251	28004
Miaozigou_MN	ONG	Manchu_Jinsha	0.006602	0.002027	3.257	41044
Miaozigou_MN	Mogushan_Xianbei_IA	Manchu_Jinsha	0.018767	0.00576	3.258	10905
Haojiatai_LBIA	UstBelaya_N	Manchu_Jinsha	0.008994	0.00276	3.259	56119
Suogang_LN	China_Lahu.DG	Manchu_Jinsha	0.010579	0.003246	3.26	10367
Jinchankou_LN	Iran_BA_HajjiFiruz	Manchu_Jinsha	0.007635	0.002342	3.26	88197
Wuzhuangguoliang_LN	Mongolia_EIA_5	Manchu_Jinsha	0.014293	0.004381	3.263	10037
TamHang_Unknown	Boisman_MN	Manchu_Jinsha	0.011191	0.003427	3.266	12164
Jinchankou_LN	Mongolia_EIA_2	Manchu_Jinsha	0.007828	0.002396	3.267	81418
Longtoushan_BA	Tonga_2500BP	Manchu_Jinsha	0.00865	0.002647	3.268	38238
Mogushan_Xianbei_IA	Kinh.DG	Manchu_Jinsha	0.005542	0.001695	3.27	39270
Wanggou_MN	NuiNap_BA	Manchu_Jinsha	0.00778	0.002379	3.27	42271
SupuHujung_His	Russia_OldBeringSea_Uelen	Manchu_Jinsha	0.010857	0.003318	3.272	19474
Tibetan.DG	Igorot.DG	Manchu_Jinsha	0.00247	0.000753	3.278	157252
Mongolia_Mongol	MaiDaDieu_LN	Manchu_Jinsha	0.010402	0.003172	3.28	25645
Yamnaya_Kalmykia_EBA	Chuanyun_H	Manchu_Jinsha	0.007698	0.002346	3.281	44268
GuaCha_LN	Chuanyun_H	Manchu_Jinsha	0.010659	0.003247	3.282	34941
Russia_OldBeringSea_Uelen	NamTun_LN	Manchu_Jinsha	0.011841	0.003605	3.284	19039
SupuHujung_His	Oroqen.DG	Manchu_Jinsha	0.008001	0.002432	3.29	22250
Ami.DG	Sherpa.DG	Manchu_Jinsha	0.002656	0.000807	3.29	157102
Mongolia_N_North	HonHaiCoTien_His	Manchu_Jinsha	0.006928	0.002105	3.291	32236
DevilsCave_N	MaiDaDieu_LN	Manchu_Jinsha	0.007265	0.002208	3.291	33120
Miaozigou_MN	Taiwan_Hanben	Manchu_Jinsha	0.004052	0.001231	3.292	41930
Mongolia_IA_Xianbei	LongLongRak_IA	Manchu_Jinsha	0.007459	0.002264	3.294	65803
Mongolia_MBA_1_Munkhkhairkhan	HonHaiCoTien_LN	Manchu_Jinsha	0.014595	0.004429	3.295	12343
DevilsCave_N	NamTun_LN	Manchu_Jinsha	0.010377	0.003149	3.295	21470
China_Tianyuan	HonHaiCoTien_His	Manchu_Jinsha	0.013252	0.004018	3.298	26579
Miaozigou_MN	Mongolia_EIA_5	Manchu_Jinsha	0.011098	0.003364	3.299	29885
Wuqi_EN	China_Lahu.DG	Manchu_Jinsha	0.006512	0.001971	3.305	27867
Chokhopani_2700BP	Qihe_EN	Manchu_Jinsha	0.010053	0.003041	3.306	46389
PhaFaen_Hoabinhian	Bianbian_EN	Manchu_Jinsha	0.010738	0.003247	3.307	35710
Haojiatai_LBIA	Iran_BA_HajjiFiruz	Manchu_Jinsha	0.007501	0.002267	3.309	98721
China_Tianyuan	Miao_Kaili.DG	Manchu_Jinsha	0.003471	0.001049	3.309	124349
Vanuatu_2900BP	Iranian.DG	Manchu_Jinsha	0.011628	0.003513	3.31	12629
Wuzhuangguoliang_LN	Kazakhstan_Botai	Manchu_Jinsha	0.014031	0.004236	3.312	11378
XiongNu	NamTun_LN	Manchu_Jinsha	0.009413	0.002842	3.312	21474
TamHang_BA	Russia_UstIda_LN	Manchu_Jinsha	0.008378	0.002528	3.314	41325
Wuzhuangguoliang_LN	Iran_BA_HajjiFiruz	Manchu_Jinsha	0.014711	0.004436	3.316	10595
Suogang_LN	Mala.DG	Manchu_Jinsha	0.012155	0.003664	3.317	10584
SupuHujung_His	Mongolia_EBA_2_Chemurchek	Manchu_Jinsha	0.012914	0.003893	3.317	17916
India_RoopkundC	Mongolia_N_East	Manchu_Jinsha	0.006999	0.00211	3.317	56872
Vanuatu_2350BP	NuiNap_BA_Hc	Manchu_Jinsha	0.017082	0.005149	3.318	13920
Erdaojingzi_LN	MaiDaDieu_LN	Manchu_Jinsha	0.010152	0.003059	3.318	27594
Mongolia_EIA_5	Ami.DG	Manchu_Jinsha	0.004581	0.001381	3.318	104260
Chokhopani_2700BP	NuiNap_BA_all	Manchu_Jinsha	0.007664	0.002309	3.319	76212
LoyangUjung_IA2	Russia_UstIda_EBA	Manchu_Jinsha	0.017804	0.005359	3.323	10422
Mongolia_EIA_3	NamTun_LN	Manchu_Jinsha	0.01652	0.004971	3.323	14579
TamHang_Unknown	Han.DG	Manchu_Jinsha	0.007865	0.002366	3.324	12864
Shirenzigou_IA_W	Atayal.DG	Manchu_Jinsha	0.007119	0.002141	3.324	47465
SupuHujung_His	Xibo.DG	Manchu_Jinsha	0.007629	0.002294	3.325	22233
Mongolia_MBA_1_Munkhkhairkhan	NuiNap_BA	Manchu_Jinsha	0.007646	0.002299	3.326	44539
NamTun_LN	Hezhen.DG	Manchu_Jinsha	0.00763	0.002293	3.327	21000
Kinabatagan_His	Mongolia_N_East	Manchu_Jinsha	0.007319	0.002199	3.328	55426
Taiwan_Gongguan	Mongolia_Medieval	Manchu_Jinsha	0.008518	0.002558	3.33	61309
Wadian_LN	SupuHujung_His	Manchu_Jinsha	0.010973	0.003293	3.332	22522
Haojiatai_LN	MaiDaDieu_LN	Manchu_Jinsha	0.010611	0.003185	3.332	24491
Wuzhuangguoliang_LN	Madiga.DG	Manchu_Jinsha	0.009009	0.002701	3.336	12404
Longtoushan_BA	Iran_Historic_GanjDareh	Manchu_Jinsha	0.008214	0.002462	3.336	64779
LoyangUjung_IA2	Russia_Shamanka_EN	Manchu_Jinsha	0.008661	0.002595	3.338	13928
MaiDaDieu_LN	Miao.DG	Manchu_Jinsha	0.005982	0.001791	3.339	32153
Jinchankou_LN	Iran_IA_Hasanlu	Manchu_Jinsha	0.007337	0.002196	3.341	97415
Jiaozuoniecun_LBIA	Chuanyun_H	Manchu_Jinsha	0.008614	0.002577	3.342	40966
Russia_Shamanka_EBA	NuiNap_BA_Hc	Manchu_Jinsha	0.008239	0.002465	3.342	41002
Boisman_MN	ManBac_LN	Manchu_Jinsha	0.006615	0.001979	3.343	27817
SupuHujung_His	Mongolia_LBA_5_CenterWest	Manchu_Jinsha	0.011936	0.003569	3.344	21021
Luoheguxiang_LBIA	Qihe_EN	Manchu_Jinsha	0.008135	0.002433	3.344	43617
Vanuatu_2350BP	Miao.DG	Manchu_Jinsha	0.006506	0.001945	3.345	32197
Kazakhstan_CentralSaka	Chuanyun_H	Manchu_Jinsha	0.007277	0.002176	3.345	43650
GuaCha_Hoabinhian	Liangdao2_EN	Manchu_Jinsha	0.019328	0.005776	3.347	11161
ManBac_LN_all	Oroqen.DG	Manchu_Jinsha	0.004807	0.001435	3.35	46543
Yamnaya_Samara_EBA	Chuanyun_H	Manchu_Jinsha	0.006711	0.002002	3.352	45650
Wadian_LN	Liangdao2_EN	Manchu_Jinsha	0.005111	0.001524	3.354	122227
Kazakhstan_Botai	TamHang_Unknown	Manchu_Jinsha	0.019622	0.005846	3.356	12060
Russia_Shamanka_EN	ManBac_LN	Manchu_Jinsha	0.005749	0.001713	3.356	28166
Jiaozuoniecun_LBIA	HonHaiCoTien_His	Manchu_Jinsha	0.009564	0.00285	3.356	31243
SupuHujung_His	Naxi.DG	Manchu_Jinsha	0.006169	0.001837	3.358	22261
Mongolia_Medieval	Liangdao2_EN	Manchu_Jinsha	0.008346	0.002484	3.36	68885
Suogang_LN	Thai.DG	Manchu_Jinsha	0.010528	0.003132	3.361	10397
Russia_Sintashta_MLBA	Suogang_LN	Manchu_Jinsha	0.016146	0.004803	3.362	10425
Tonga_2500BP	Tibetan.DG	Manchu_Jinsha	0.00467	0.001389	3.362	63200
Haojiatai_LN	GuaCha_LN	Manchu_Jinsha	0.006297	0.001872	3.364	92077
Bianbian_EN	Atayal.DG	Manchu_Jinsha	0.006147	0.001827	3.364	95668
Suogang_LN	Hezhen.DG	Manchu_Jinsha	0.010727	0.003188	3.365	10382
Mongolia_EIA_3	NuiNap_BA_Hc	Manchu_Jinsha	0.010331	0.003068	3.368	38626
TamPaPing_LNBA	Mongolia_BA_1	Manchu_Jinsha	0.007286	0.002163	3.369	86598
Wuqi_EN	She.DG	Manchu_Jinsha	0.00668	0.001982	3.37	27819
HonHaiCoTien_His	Xiaojingshan_EN	Manchu_Jinsha	0.013578	0.004028	3.371	17240
Mongolia_Medieval	NuiNap_BA_all	Manchu_Jinsha	0.009539	0.002826	3.375	49583
TamHang_BA	Russia_Shamanka_EBA	Manchu_Jinsha	0.008956	0.002652	3.377	40828
Chokhopani_2700BP	Vanuatu_2900BP_all	Manchu_Jinsha	0.007501	0.002221	3.377	65414
Kinabatagan_His	Mongolia_EIA_5	Manchu_Jinsha	0.010521	0.003115	3.378	41798
Mongolia_Medieval	Chuanyun_H	Manchu_Jinsha	0.012708	0.003761	3.379	28959
Haminmangha_MN	Igorot.DG	Manchu_Jinsha	0.004784	0.001416	3.379	92299
Shirenzigou_IA_E	Igorot.DG	Manchu_Jinsha	0.009415	0.002785	3.38	15409
Kinabatagan_His	Daur.DG	Manchu_Jinsha	0.006569	0.001943	3.38	63222
TamHang_BA	Xitoucun_LN	Manchu_Jinsha	0.012454	0.003683	3.381	20702
India_RoopkundC	MaiDaDieu_LN	Manchu_Jinsha	0.018198	0.005378	3.383	11911
UstBelaya_MED	Thai.DG	Manchu_Jinsha	0.009724	0.002874	3.383	13593
Wanggou_MN	HonHaiCoTien_LN	Manchu_Jinsha	0.015761	0.004654	3.387	11756
TamPaPing_LNBA	Sherpa.DG	Manchu_Jinsha	0.004352	0.001285	3.387	113723
Haojiatai_LBIA	Liangdao1_EN	Manchu_Jinsha	0.00997	0.002942	3.389	43184
Haojiatai_LBIA	Mongolia_EIA_2	Manchu_Jinsha	0.00777	0.00229	3.394	92287
Wuqi_EN	Thai.DG	Manchu_Jinsha	0.006963	0.002051	3.395	27967
Kazakhstan_Andronovo	Liangdao1_EN	Manchu_Jinsha	0.016198	0.00477	3.396	18055
Mongolia_EIA_2	Chuanyun_H	Manchu_Jinsha	0.010524	0.003098	3.397	40184
Shirenzigou_IA	NuiNap_BA_Hc	Manchu_Jinsha	0.010308	0.003032	3.4	33004
Jiaozuoniecun_LBIA	PhaFaen_Hoabinhian	Manchu_Jinsha	0.007461	0.002194	3.4	57113
HonHaiCoTien_His	NuiNap_BA	Manchu_Jinsha	0.017292	0.005084	3.401	11084
Chuanyun_H	Tanshishan_LN	Manchu_Jinsha	0.012514	0.00368	3.401	24967
India_RoopkundC	Bianbian_EN	Manchu_Jinsha	0.009794	0.00288	3.401	45384
Russia_Andronovo	Vanuatu_2900BP	Manchu_Jinsha	0.013594	0.003996	3.402	12726
TamPaPing_LNBA	SupuHujung_His	Manchu_Jinsha	0.016006	0.004702	3.404	16899
Wuzhuangguoliang_LN	Tujia.DG	Manchu_Jinsha	0.007573	0.002223	3.407	12150
Zhalainuoer_EN	Dai.DG	Manchu_Jinsha	0.005055	0.001484	3.407	27853
Shirenzigou_IA_E	Boshan_EN	Manchu_Jinsha	0.018348	0.005384	3.408	13392
China_Tianyuan	NuiNap_BA_Hc	Manchu_Jinsha	0.011296	0.003314	3.409	41182
Vanuatu_2900BP	Indian	Manchu_Jinsha	0.017482	0.005126	3.411	12493
MaiDaDieu_LN	Tujia.DG	Manchu_Jinsha	0.006002	0.001759	3.411	32163
Mongolia_MBA_1_Munkhkhairkhan	NamTun_LN	Manchu_Jinsha	0.012282	0.003599	3.412	19308
Shimao_LN	Liangdao2_EN	Manchu_Jinsha	0.005369	0.001573	3.413	121826
Erdaojingzi_LN	China_Lahu.DG	Manchu_Jinsha	0.003432	0.001005	3.413	128361
NamTun_LN	Sherpa.DG	Manchu_Jinsha	0.007947	0.002327	3.415	20983
Pingliangtai_LN	Tonga_2500BP	Manchu_Jinsha	0.005215	0.001526	3.417	64283
Shirenzigou_IA_W	Vanuatu_2900BP_all	Manchu_Jinsha	0.013081	0.003827	3.418	21685
NuiNap_BA_Hc	Mongola.DG	Manchu_Jinsha	0.005602	0.001636	3.423	44429
Banlashan_MN	NuiNap_BA	Manchu_Jinsha	0.008096	0.002365	3.423	50094
Haojiatai_LN	Qihe_EN	Manchu_Jinsha	0.009458	0.002762	3.424	36480
Chokhopani_2700BP	Liangdao1_EN	Manchu_Jinsha	0.010057	0.002936	3.426	52460
LoyangUjung_IA2	Russia_UstIda_LN	Manchu_Jinsha	0.015402	0.004495	3.427	12689
Mongolia_IA_Xianbei	MaiDaDieu_LN	Manchu_Jinsha	0.013554	0.003955	3.427	23487
Mongolia_LBA_5_CenterWest	Vanuatu_2900BP	Manchu_Jinsha	0.014184	0.004137	3.428	12554
Jiaozuoniecun_LBIA	Tanshishan_LN	Manchu_Jinsha	0.007249	0.002115	3.428	54149
Wuzhuangguoliang_LN	XiongNu	Manchu_Jinsha	0.009405	0.002742	3.43	12467
Miaozigou_MN	Vanuatu_2500BP	Manchu_Jinsha	0.011203	0.003266	3.43	29379
Jinchankou_LN	Kazakhstan_Botai	Manchu_Jinsha	0.007136	0.00208	3.43	102362
Mongolia_EIA_5	HonHaiCoTien_His	Manchu_Jinsha	0.014082	0.004095	3.438	22724
XiongNu	MaiDaDieu_LN	Manchu_Jinsha	0.007731	0.002248	3.439	33094
Dacaozi_IA	NuiNap_BA_Hc	Manchu_Jinsha	0.007634	0.00222	3.439	43987
Mongolia_LBA_5_CenterWest	Suogang_LN	Manchu_Jinsha	0.015216	0.004421	3.442	10640
Vanuatu_2900BP	Relli.DG	Manchu_Jinsha	0.011159	0.003242	3.442	12516
MaiDaDieu_LN	Xiaogao_EN	Manchu_Jinsha	0.013043	0.003789	3.442	26260
Vanuatu_2900BP	Tibetan.DG	Manchu_Jinsha	0.010293	0.002988	3.445	12278
Mongolia_MBA_2_Munkhkhairkhan	Vanuatu_2900BP	Manchu_Jinsha	0.018368	0.005329	3.447	12016
Shirenzigou_IA_E	Chokhopani_2700BP	Manchu_Jinsha	0.016532	0.004795	3.448	15742
Banlashan_MN	Kinabatagan_His	Manchu_Jinsha	0.0074	0.002146	3.448	64560
Wuzhuangguoliang_LN	Iran_IA_Hasanlu	Manchu_Jinsha	0.014799	0.004291	3.449	11215
Chuanyun_H	China_Lahu.DG	Manchu_Jinsha	0.005745	0.001663	3.453	43458
India_RoopkundC	Sherpa.DG	Manchu_Jinsha	0.005362	0.001551	3.457	57798
Vanuatu_2900BP	Mala.DG	Manchu_Jinsha	0.011917	0.003444	3.46	12521
HonHaiCoTien_LN	Kusunda.DG	Manchu_Jinsha	0.011489	0.00332	3.46	13890
SupuHujung_His	Russia_UstBelaya_Angara	Manchu_Jinsha	0.008248	0.002383	3.461	21932
Iran_Historic_GanjDareh	Chuanyun_H	Manchu_Jinsha	0.011432	0.003303	3.461	40048
Mongolia_BA_2	Atayal.DG	Manchu_Jinsha	0.006268	0.001811	3.461	78211
Vanuatu_2350BP	Yumin_EN	Manchu_Jinsha	0.012355	0.003568	3.463	29839
Wuzhuangguoliang_LN	Miao.DG	Manchu_Jinsha	0.007948	0.002294	3.464	12138
LoyangUjung_IA2	Yi.DG	Manchu_Jinsha	0.009958	0.002867	3.473	13413
NuiNap_BA_Hc	Yi.DG	Manchu_Jinsha	0.006187	0.001781	3.475	44302
Pingliangtai_LN	TamPaPing_LNBA	Manchu_Jinsha	0.00452	0.001301	3.475	115348
Xiaowu_MN	TamHang_Unknown	Manchu_Jinsha	0.018863	0.00542	3.48	12853
Lajia_LN	SupuHujung_His	Manchu_Jinsha	0.009496	0.002729	3.48	22632
Mongolia_EIA_1_SlabGrave	Vanuatu_2900BP	Manchu_Jinsha	0.007499	0.002154	3.481	12664
TamHang_Unknown	Sherpa.DG	Manchu_Jinsha	0.010227	0.002936	3.483	12845
SupuHujung_His	Mongolia_EIA_6_Pazyryk	Manchu_Jinsha	0.017363	0.004979	3.487	15582
Zhalainuoer_EN	Tanshishan_LN	Manchu_Jinsha	0.018784	0.005382	3.49	10908
Tanshishan_LN	Tibetan.DG	Manchu_Jinsha	0.004817	0.00138	3.491	57331
Suogang_LN	Khonda_Dora.DG	Manchu_Jinsha	0.015361	0.004398	3.493	10405
Mongolia_EBA_2_Chemurchek	Chuanyun_H	Manchu_Jinsha	0.009258	0.00265	3.494	42900
Russia_OldBeringSea_Uelen	HonHaiCoTien_His	Manchu_Jinsha	0.009687	0.002772	3.495	30281
Dacaozi_IA	TamPaPing_LNBA	Manchu_Jinsha	0.005264	0.001506	3.496	111208
Dacaozi_IA	Shirenzigou_IA_E	Manchu_Jinsha	0.013469	0.003852	3.497	15171
MaiDaDieu_LN	She.DG	Manchu_Jinsha	0.006469	0.001848	3.5	32125
Iran_BA2_ShahrISokhta	HonHaiCoTien_His	Manchu_Jinsha	0.01234	0.003525	3.501	24212
Mongolia_BA_1	Vanuatu_2350BP	Manchu_Jinsha	0.013172	0.003763	3.501	29624
Samdzong_1500BP	Atayal.DG	Manchu_Jinsha	0.003833	0.001095	3.501	156311
Miaozigou_MN	Mongolia_MBA_2_Munkhkhairkhan	Manchu_Jinsha	0.011425	0.003263	3.502	32704
HonHaiCoTien_LN	Tibetan.DG	Manchu_Jinsha	0.009923	0.002833	3.503	13802
TamHang_Unknown	Russia_Shamanka_EN	Manchu_Jinsha	0.00912	0.002602	3.505	13311
SupuHujung_His	Russia_Shamanka_EN	Manchu_Jinsha	0.007304	0.002083	3.506	23369
LongLongRak_IA	Yumin_EN	Manchu_Jinsha	0.007998	0.002281	3.506	68296
Wuzhuangguoliang_LN	Onge.DG	Manchu_Jinsha	0.010536	0.003005	3.507	12266
Shirenzigou_IA_W	Tanshishan_LN	Manchu_Jinsha	0.013489	0.003846	3.507	18786
Mongolia_Medieval	Atayal.DG	Manchu_Jinsha	0.006893	0.001966	3.507	74610
TamHang_Unknown	Miao_Kaili.DG	Manchu_Jinsha	0.008094	0.002307	3.508	13177
Wuqi_EN	ONG	Manchu_Jinsha	0.008776	0.002501	3.509	28264
Dacaozi_IA	Shirenzigou_IA_W	Manchu_Jinsha	0.007812	0.002227	3.509	46929
GuaCha_Hoabinhian	Ami.DG	Manchu_Jinsha	0.010113	0.00288	3.511	14454
Igorot.DG	Sherpa.DG	Manchu_Jinsha	0.00286	0.000815	3.511	157160
Samdzong_1500BP	Vanuatu_2900BP	Manchu_Jinsha	0.012054	0.003431	3.513	12498
Banlashan_MN	ManBac_LN_all	Manchu_Jinsha	0.007585	0.002158	3.514	47243
Shimao_LN	Qihe_EN	Manchu_Jinsha	0.008552	0.002433	3.515	46236
Wanggou_MN	TamPaPing_LNBA	Manchu_Jinsha	0.006278	0.001786	3.515	94714
UstBelaya_MED	Xiaogao_EN	Manchu_Jinsha	0.020697	0.005886	3.516	11373
Mongolia_IA_Xianbei	Chuanyun_H	Manchu_Jinsha	0.01082	0.003077	3.517	40656
TamHang_BA	Russia_UstIda_EBA	Manchu_Jinsha	0.010689	0.003039	3.518	33625
Wuzhuangguoliang_LN	Burmese.DG	Manchu_Jinsha	0.008091	0.002299	3.519	12239
Russia_Andronovo	Chuanyun_H	Manchu_Jinsha	0.007798	0.002216	3.519	45064
Shirenzigou_IA_E	Xiaogao_EN	Manchu_Jinsha	0.017922	0.005091	3.52	12777
Jiaozuoniecun_LBIA	Vanuatu_2350BP	Manchu_Jinsha	0.010206	0.002899	3.52	30858
India_RoopkundC	Mongolia_Mongol	Manchu_Jinsha	0.008241	0.002341	3.521	54706
Taiwan_Gongguan	Mongolia_EIA_7_Xiongnu	Manchu_Jinsha	0.007971	0.002264	3.521	86776
Taiwan_Gongguan	Chokhopani_2700BP	Manchu_Jinsha	0.007851	0.002227	3.525	98161
Haojiatai_LN	Russia_UstIda_EBA	Manchu_Jinsha	0.006143	0.001742	3.526	85584
Chokhopani_2700BP	UstBelaya_MED	Manchu_Jinsha	0.017855	0.005062	3.527	13850
XiongNu	Vanuatu_2350BP	Manchu_Jinsha	0.008603	0.002439	3.527	32921
Russia_Sintashta_MLBA	Vanuatu_2900BP	Manchu_Jinsha	0.01524	0.004319	3.529	12406
Russia_UstIda_LN	NuiNap_BA_Hc	Manchu_Jinsha	0.009622	0.002726	3.529	41440
Mongolia_MBA_1_Munkhkhairkhan	Tanshishan_LN	Manchu_Jinsha	0.006983	0.001979	3.529	57260
China_Tianyuan	Miaozigou_MN	Manchu_Jinsha	0.011075	0.003138	3.53	33958
TamHang_Unknown	She.DG	Manchu_Jinsha	0.010403	0.002945	3.532	12823
Shirenzigou_IA_E	Taiwan_Hanben	Manchu_Jinsha	0.007146	0.002021	3.536	15930
DevilsCave_N	Chuanyun_H	Manchu_Jinsha	0.007946	0.002246	3.537	44236
Mongolia_IA_Xianbei	Atayal.DG	Manchu_Jinsha	0.005905	0.001669	3.537	114160
GuaCha_LN	Mongolia_IA_Xianbei	Manchu_Jinsha	0.00773	0.002185	3.538	92847
UstBelaya_MED	Han.DG	Manchu_Jinsha	0.008628	0.002438	3.539	13587
Vanuatu_2900BP	Madiga.DG	Manchu_Jinsha	0.011438	0.003227	3.544	12499
Russia_UstBelaya_Angara	HonHaiCoTien_His	Manchu_Jinsha	0.006873	0.001939	3.545	33303
Mongolia_EIA_7_Xiongnu	Tonga_2500BP	Manchu_Jinsha	0.0091	0.002567	3.545	58317
Haojiatai_LN	Iran_IA_HajjiFiruz	Manchu_Jinsha	0.009318	0.002627	3.546	52837
TamHang_BA	DevilsCave_N	Manchu_Jinsha	0.008029	0.002264	3.547	44854
ManBac_LN_all	Mongola.DG	Manchu_Jinsha	0.005133	0.001446	3.548	46570
Mongolia_BA_1	Tonga_2500BP	Manchu_Jinsha	0.008459	0.002384	3.548	59181
Kazakhstan_CentralSteppe_EMBA	SupuHujung_His	Manchu_Jinsha	0.011993	0.003378	3.55	23257
TamHang_Unknown	Kusunda.DG	Manchu_Jinsha	0.01163	0.003274	3.552	12936
TamHang_BA	Tanshishan_LN	Manchu_Jinsha	0.017428	0.004905	3.553	14684
NamTun_LN	Tibetan.DG	Manchu_Jinsha	0.008292	0.002333	3.555	21000
LoyangUjung_IA2	Atayal.DG	Manchu_Jinsha	0.014587	0.004102	3.556	13342
Tanshishan_LN	Hezhen.DG	Manchu_Jinsha	0.005098	0.001433	3.558	57280
Haojiatai_LBIA	UstBelaya_MED	Manchu_Jinsha	0.020273	0.005697	3.559	10770
Mogushan_Xianbei_IA	She.DG	Manchu_Jinsha	0.006297	0.001768	3.561	39206
Samdzong_1500BP	Liangdao1_EN	Manchu_Jinsha	0.006487	0.001822	3.561	52782
Wuzhuangguoliang_LN	Kusunda.DG	Manchu_Jinsha	0.00891	0.002501	3.562	12264
PhaFaen_Hoabinhian	Tonga_2500BP	Manchu_Jinsha	0.012968	0.003638	3.564	24394
Jinchankou_LN	Liangdao1_EN	Manchu_Jinsha	0.010763	0.00302	3.564	37668
Russia_Shamanka_EN	HonHaiCoTien_LN	Manchu_Jinsha	0.008301	0.002328	3.565	14351
MaiDaDieu_LN	Mongola.DG	Manchu_Jinsha	0.006472	0.001814	3.568	32282
ManBac_LN_all	Hezhen.DG	Manchu_Jinsha	0.00515	0.001441	3.573	46514
Samdzong_1500BP	Tanshishan_LN	Manchu_Jinsha	0.005986	0.001675	3.574	58228
TamPaPing_LNBA	Russia_Shamanka_EBA	Manchu_Jinsha	0.006022	0.001685	3.574	105921
Erdaojingzi_LN	Iran_LN_SehGabi	Manchu_Jinsha	0.00826	0.002311	3.575	64109
Xiaogao_EN	Kinh.DG	Manchu_Jinsha	0.004174	0.001167	3.576	126078
Xiaowu_MN	GuaCha_Hoabinhian	Manchu_Jinsha	0.017838	0.004981	3.582	14561
Wanggou_MN	ManBac_LN_all	Manchu_Jinsha	0.008072	0.002252	3.584	40463
Vanuatu_2900BP	Miao.DG	Manchu_Jinsha	0.009992	0.002787	3.585	12228
Haojiatai_LBIA	Iran_IA_HajjiFiruz	Manchu_Jinsha	0.010222	0.002851	3.585	56791
Mongolia_BA_2	Dai.DG	Manchu_Jinsha	0.003411	0.000952	3.585	80794
UstBelaya_MED	China_Lahu.DG	Manchu_Jinsha	0.010648	0.002969	3.586	13563
ManBac_LN	Naxi.DG	Manchu_Jinsha	0.005689	0.001586	3.586	27405
XiongNu	HonHaiCoTien_LN	Manchu_Jinsha	0.011972	0.003338	3.587	14180
Kinabatagan_His	Mongolia_MBA_2_Munkhkhairkhan	Manchu_Jinsha	0.010815	0.003015	3.587	46906
Pingliangtai_LN	Tanshishan_LN	Manchu_Jinsha	0.005475	0.001527	3.587	58073
ManBac_LN	Yi.DG	Manchu_Jinsha	0.006942	0.001935	3.588	27337
XiongNu	NuiNap_BA_Hc	Manchu_Jinsha	0.007444	0.002074	3.589	45198
DevilsCave_N	NuiNap_BA	Manchu_Jinsha	0.006554	0.001825	3.591	50519
Russia_UstIda_EBA	Kinh.DG	Manchu_Jinsha	0.003682	0.001024	3.594	117108
Luoheguxiang_LBIA	Wuzhuangguoliang_LN	Manchu_Jinsha	0.013023	0.003622	3.595	11537
Luoheguxiang_LBIA	Tonga_2500BP	Manchu_Jinsha	0.006894	0.001918	3.595	60210
Wuqi_EN	Mongolia_EIA_5	Manchu_Jinsha	0.015753	0.00438	3.597	21883
China_Tianyuan	Jinchankou_LN	Manchu_Jinsha	0.008869	0.002466	3.597	88081
India_RoopkundC	Xibo.DG	Manchu_Jinsha	0.005304	0.001474	3.599	57836
Haojiatai_LBIA	NuiNap_BA_Hc	Manchu_Jinsha	0.011276	0.003132	3.6	37774
LoyangUjung_IA2	Daur.DG	Manchu_Jinsha	0.013542	0.00376	3.602	13352
Taiwan_Gongguan	NamTun_LN	Manchu_Jinsha	0.019307	0.005359	3.603	13488
Xiaowu_MN	Zhalainuoer_EN	Manchu_Jinsha	0.013011	0.003611	3.603	27022
Jinchankou_LN	Iran_BA2_ShahrISokhta	Manchu_Jinsha	0.007315	0.002028	3.607	80297
Suogang_LN	Han.DG	Manchu_Jinsha	0.008529	0.002363	3.609	10384
Miaozigou_MN	Thai.DG	Manchu_Jinsha	0.005962	0.001652	3.609	40591
Mongolia_Mongol	NuiNap_BA_Hc	Manchu_Jinsha	0.008853	0.002453	3.609	42405
GuaCha_Hoabinhian	Mongolia_IA_Xianbei	Manchu_Jinsha	0.023098	0.006398	3.61	10174
SupuHujung_His	Russia_OldBeringSea_Ekven	Manchu_Jinsha	0.008103	0.002244	3.61	22720
ManBac_LN	She.DG	Manchu_Jinsha	0.007038	0.00195	3.61	27284
NuiNap_BA_Hc	Kusunda.DG	Manchu_Jinsha	0.007008	0.001941	3.611	44657
Dacaozi_IA	GuaCha_Hoabinhian	Manchu_Jinsha	0.013977	0.00387	3.612	14184
Mongolia_EIA_3	ManBac_LN	Manchu_Jinsha	0.01313	0.003636	3.612	24582
TamPaPing_LNBA	Hezhen.DG	Manchu_Jinsha	0.004389	0.001215	3.613	113709
Mongolia_BA_1	Atayal.DG	Manchu_Jinsha	0.006493	0.001797	3.613	117162
TamHang_Unknown	Mongolia_N_North	Manchu_Jinsha	0.011386	0.003151	3.614	12502
GuaCha_Hoabinhian	Tujia.DG	Manchu_Jinsha	0.009782	0.002706	3.615	14461
HonHaiCoTien_His	Atayal.DG	Manchu_Jinsha	0.009566	0.002646	3.616	33399
Iran_BA_HajjiFiruz	Vanuatu_2900BP	Manchu_Jinsha	0.020952	0.005791	3.618	12028
Shirenzigou_IA_E	Yi.DG	Manchu_Jinsha	0.009359	0.002583	3.624	15423
Chuanyun_H	Onge.DG	Manchu_Jinsha	0.008186	0.002258	3.626	43825
Vanuatu_2500BP	Chuanyun_H	Manchu_Jinsha	0.011529	0.003178	3.628	36813
Suogang_LN	Uyghur.DG	Manchu_Jinsha	0.010055	0.002769	3.631	10908
Vanuatu_2900BP	Irula.DG	Manchu_Jinsha	0.011853	0.003264	3.631	12469
Kazakhstan_Andronovo	Boshan_EN	Manchu_Jinsha	0.011093	0.003054	3.632	45524
Kinabatagan_His	Russia_Shamanka_EBA	Manchu_Jinsha	0.007335	0.002019	3.632	59487
MaiDaDieu_LN	Kusunda.DG	Manchu_Jinsha	0.007538	0.002075	3.633	32490
Haojiatai_LN	Zhalainuoer_EN	Manchu_Jinsha	0.013451	0.003699	3.636	20348
Mongolia_EIA_5	NuiNap_BA_Hc	Manchu_Jinsha	0.011894	0.003271	3.636	38886
Taiwan_Gongguan	Kazakhstan_EBA_Yamnaya	Manchu_Jinsha	0.008046	0.002213	3.636	99221
TamPaPing_LNBA	NuiNap_BA_Hc	Manchu_Jinsha	0.01239	0.003407	3.637	33156
Mongolia_N_East	Atayal.DG	Manchu_Jinsha	0.004754	0.001307	3.638	134857
TamHang_Unknown	Mongolia_LBA_5_CenterWest	Manchu_Jinsha	0.017789	0.004889	3.639	12413
Shirenzigou_IA_W	Igorot.DG	Manchu_Jinsha	0.005995	0.001646	3.643	47643
Haojiatai_LBIA	Iran_LN_SehGabi	Manchu_Jinsha	0.010317	0.002831	3.645	59545
Shimao_LN	Wuqi_EN	Manchu_Jinsha	0.010628	0.002913	3.648	28249
Russia_Shamanka_EBA	HonHaiCoTien_His	Manchu_Jinsha	0.010803	0.00296	3.649	31418
Shimao_LN	Chuanyun_H	Manchu_Jinsha	0.008513	0.002333	3.649	43815
Mongolia_N_North	Suogang_LN	Manchu_Jinsha	0.010946	0.002999	3.65	10627
Wanggou_MN	Zhalainuoer_EN	Manchu_Jinsha	0.012376	0.003391	3.65	22704
Mongolia_MBA_2_Munkhkhairkhan	Ami.DG	Manchu_Jinsha	0.004756	0.001303	3.65	116141
Mongolia_LBA_2_Ulaanzukh	Suogang_LN	Manchu_Jinsha	0.011851	0.003245	3.652	10506
Chokhopani_2700BP	HonHaiCoTien_LN	Manchu_Jinsha	0.018301	0.005011	3.653	14121
Tonga_2500BP	Indian	Manchu_Jinsha	0.008987	0.00246	3.654	64647
Wuzhuangguoliang_LN	ONG	Manchu_Jinsha	0.009927	0.002714	3.657	11989
Shirenzigou_IA_E	Miao_Kaili.DG	Manchu_Jinsha	0.00814	0.002226	3.657	15835
Mongolia_EIA_6_Pazyryk	MaiDaDieu_LN	Manchu_Jinsha	0.014218	0.003887	3.658	23698
PhaFaen_Hoabinhian	ManBac_LN	Manchu_Jinsha	0.021762	0.005947	3.659	11195
Russia_UstIda_EBA	MaiDaDieu_LN	Manchu_Jinsha	0.012679	0.003465	3.659	25030
Mongolia_N_East	NuiNap_BA_Hc	Manchu_Jinsha	0.008445	0.002308	3.659	43802
Tanshishan_LN	Tu.DG	Manchu_Jinsha	0.005041	0.001378	3.659	57403
Xiaowu_MN	UstBelaya_MED	Manchu_Jinsha	0.01884	0.005146	3.661	13547
Longtoushan_BA	Liangdao1_EN	Manchu_Jinsha	0.011892	0.003248	3.661	30904
HonHaiCoTien_His	Yi.DG	Manchu_Jinsha	0.006551	0.001789	3.661	33590
India_RoopkundC	Mongolia_Medieval	Manchu_Jinsha	0.012513	0.003418	3.661	36385
Wuzhuangguoliang_LN	Mongolia_Mongol	Manchu_Jinsha	0.012871	0.003514	3.663	11059
Mongolia_IA_Xianbei	China_Lahu.DG	Manchu_Jinsha	0.004532	0.001236	3.666	114768
NamTun_LN	Xitoucun_LN	Manchu_Jinsha	0.018189	0.004958	3.668	11177
Samdzong_1500BP	Xitoucun_LN	Manchu_Jinsha	0.004625	0.001261	3.669	79794
Xiaowu_MN	LongLongRak_IA	Manchu_Jinsha	0.006925	0.001888	3.669	87815
Haojiatai_LN	Kazakhstan_Andronovo	Manchu_Jinsha	0.010911	0.002973	3.67	39075
Russia_Shamanka_EBA	NamTun_LN	Manchu_Jinsha	0.012312	0.003354	3.671	19513
Mogushan_Xianbei_IA	Xiaowu_MN	Manchu_Jinsha	0.011388	0.003102	3.671	39314
TamHang_BA	Vanuatu_2900BP_all	Manchu_Jinsha	0.015638	0.004258	3.672	16487
Erdaojingzi_LN	Chuanyun_H	Manchu_Jinsha	0.009578	0.002607	3.674	38762
TamPaPing_LNBA	Mongolia_N_East	Manchu_Jinsha	0.006111	0.001663	3.675	100050
Mongolia_BA_1	MaiDaDieu_LN	Manchu_Jinsha	0.014363	0.003904	3.679	24453
Banlashan_MN	Chuanyun_H	Manchu_Jinsha	0.009479	0.002577	3.679	43977
Tonga_2500BP	Tu.DG	Manchu_Jinsha	0.004634	0.00126	3.679	63286
Kinabatagan_His	Mongolia_EIA_6_Pazyryk	Manchu_Jinsha	0.010884	0.002957	3.68	46210
Luoheguxiang_LBIA	Kinabatagan_His	Manchu_Jinsha	0.00774	0.002103	3.68	58290
Haojiatai_LBIA	Mongolia_BA_2	Manchu_Jinsha	0.00935	0.002539	3.682	66390
Taiwan_Gongguan	Wadian_LN	Manchu_Jinsha	0.006227	0.001691	3.682	98082
Banlashan_MN	Vanuatu_2900BP_all	Manchu_Jinsha	0.006764	0.001836	3.683	65474
Mongolia_MBA_1_Munkhkhairkhan	Atayal.DG	Manchu_Jinsha	0.005087	0.00138	3.686	139224
Boshan_EN	Qihe_EN	Manchu_Jinsha	0.011084	0.003006	3.687	45436
Wanggou_MN	Kinabatagan_His	Manchu_Jinsha	0.008452	0.00229	3.691	52868
Luoheguxiang_LBIA	Tanshishan_LN	Manchu_Jinsha	0.007675	0.002079	3.691	54345
NamTun_LN	Tu.DG	Manchu_Jinsha	0.007945	0.002148	3.698	21043
ManBac_LN_all	Daur.DG	Manchu_Jinsha	0.007184	0.001942	3.7	46294
TamPaPing_LNBA	Mongolia_BA_2	Manchu_Jinsha	0.010229	0.002764	3.701	57694
Lajia_LN	Taiwan_Gongguan	Manchu_Jinsha	0.005478	0.00148	3.701	97338
Shirenzigou_IA	TamHang_BA	Manchu_Jinsha	0.012004	0.003243	3.702	31761
Mongolia_IA_Xianbei	Tanshishan_LN	Manchu_Jinsha	0.009129	0.002466	3.703	53284
Kazakhstan_EBA_Yamnaya	HonHaiCoTien_LN	Manchu_Jinsha	0.020043	0.005411	3.704	14283
Kazakhstan_Dali_EBA	Chuanyun_H	Manchu_Jinsha	0.013119	0.00354	3.705	39386
Wadian_LN	NuiNap_BA_all	Manchu_Jinsha	0.006506	0.001756	3.706	76215
HonHaiCoTien_LN	Naxi.DG	Manchu_Jinsha	0.008803	0.002375	3.707	13801
Zhalainuoer_EN	Thai.DG	Manchu_Jinsha	0.007643	0.00206	3.71	27111
GuaCha_LN	Boisman_MN	Manchu_Jinsha	0.004836	0.001304	3.71	115856
Wuzhuangguoliang_LN	Khonda_Dora.DG	Manchu_Jinsha	0.011621	0.003131	3.711	12217
Vanuatu_2350BP	Tanshishan_LN	Manchu_Jinsha	0.016559	0.004461	3.712	16992
Mongolia_MBA_2_Munkhkhairkhan	Miao.DG	Manchu_Jinsha	0.004812	0.001296	3.712	116148
Haminmangha_MN	Liangdao2_EN	Manchu_Jinsha	0.009163	0.002468	3.713	73529
Miaozigou_MN	UstBelaya_N	Manchu_Jinsha	0.015414	0.00415	3.714	19064
Wuzhuangguoliang_LN	Mongolia_EIA_7_Xiongnu	Manchu_Jinsha	0.015598	0.004197	3.716	10338
UstBelaya_MED	She.DG	Manchu_Jinsha	0.010662	0.002869	3.716	13528
UstBelaya_MED	Kinh.DG	Manchu_Jinsha	0.010687	0.002874	3.719	13560
ManBac_LN	Xiaogao_EN	Manchu_Jinsha	0.013169	0.003539	3.721	26709
UstBelaya_EBA	NamTun_LN	Manchu_Jinsha	0.011708	0.003145	3.722	21150
GuaCha_LN	SupuHujung_His	Manchu_Jinsha	0.017425	0.004679	3.724	18290
Boisman_MN	HonHaiCoTien_His	Manchu_Jinsha	0.008229	0.00221	3.724	31301
Kinabatagan_His	Mongolia_EIA_2	Manchu_Jinsha	0.010685	0.002868	3.726	45147
GuaCha_Hoabinhian	Igorot.DG	Manchu_Jinsha	0.011375	0.003052	3.728	14460
Shirenzigou_IA_W	Qihe_EN	Manchu_Jinsha	0.018541	0.004974	3.728	15168
Russia_UstIda_LN	ManBac_LN	Manchu_Jinsha	0.011581	0.003107	3.728	25567
Chuanyun_H	Tibetan.DG	Manchu_Jinsha	0.006533	0.001751	3.73	43550
TamPaPing_LNBA	Boshan_EN	Manchu_Jinsha	0.007782	0.002086	3.73	97452
LoyangUjung_IA2	Mongolia_EIA_1_SlabGrave	Manchu_Jinsha	0.010089	0.002704	3.731	13397
Chokhopani_2700BP	Vanuatu_2350BP	Manchu_Jinsha	0.013334	0.003573	3.732	32799
UstBelaya_EBA	ManBac_LN_all	Manchu_Jinsha	0.007309	0.001958	3.732	46668
Mongolia_Medieval	NamTun_LN	Manchu_Jinsha	0.021871	0.005858	3.734	10599
MaiDaDieu_LN	Xibo.DG	Manchu_Jinsha	0.006635	0.001777	3.734	32247
Mongolia_N_East	ManBac_LN	Manchu_Jinsha	0.009837	0.002634	3.735	27266
Mongolia_LBA_4_CenterWest	HonHaiCoTien_His	Manchu_Jinsha	0.00675	0.001807	3.735	33777
Mongolia_LBA_2_Ulaanzukh	Vanuatu_2900BP	Manchu_Jinsha	0.011547	0.003091	3.736	12411
Luoheguxiang_LBIA	NuiNap_BA_Hc	Manchu_Jinsha	0.009209	0.002464	3.738	42364
Wuqi_EN	Brahmin.DG	Manchu_Jinsha	0.008669	0.002316	3.743	28575
Suogang_LN	Brahmin.DG	Manchu_Jinsha	0.013737	0.003668	3.745	10645
Haojiatai_LBIA	Mongolia_EIA_3	Manchu_Jinsha	0.008196	0.002189	3.745	86842
GuaCha_LN	Mongolia_N_East	Manchu_Jinsha	0.006281	0.001677	3.745	109900
Miaozigou_MN	Mongolia_EIA_6_Pazyryk	Manchu_Jinsha	0.012408	0.003311	3.747	32256
Suogang_LN	Kinh.DG	Manchu_Jinsha	0.011208	0.00299	3.748	10379
Iran_GanjDareh_N	SupuHujung_His	Manchu_Jinsha	0.012144	0.00324	3.748	21350
Iran_BA_HajjiFiruz	NamTun_LN	Manchu_Jinsha	0.018809	0.005015	3.751	16969
NamTun_LN	Miao.DG	Manchu_Jinsha	0.008375	0.002232	3.751	20916
Longtoushan_BA	Boshan_EN	Manchu_Jinsha	0.008442	0.002248	3.755	75428
Miaozigou_MN	Onge.DG	Manchu_Jinsha	0.008014	0.002131	3.76	40823
Mongolia_MBA_2_Munkhkhairkhan	HonHaiCoTien_LN	Manchu_Jinsha	0.021859	0.005813	3.761	10056
Iran_LN_SehGabi	NuiNap_BA	Manchu_Jinsha	0.015496	0.004121	3.761	23443
Taiwan_Gongguan	Kazakhstan_Andronovo	Manchu_Jinsha	0.012964	0.003447	3.761	33486
Boshan_EN	Atayal.DG	Manchu_Jinsha	0.00607	0.001613	3.762	131562
Dacaozi_IA	Kinabatagan_His	Manchu_Jinsha	0.006892	0.001831	3.763	62103
Pingliangtai_LN	UstBelaya_MED	Manchu_Jinsha	0.012743	0.003385	3.764	13817
Kinabatagan_His	Oroqen.DG	Manchu_Jinsha	0.005704	0.001515	3.764	63608
Wuqi_EN	Burmese.DG	Manchu_Jinsha	0.007391	0.001963	3.765	28000
NuiNap_BA_Hc	Daur.DG	Manchu_Jinsha	0.008563	0.002274	3.765	44127
Erdaojingzi_LN	PhaFaen_Hoabinhian	Manchu_Jinsha	0.009399	0.002496	3.765	51734
Longtoushan_BA	Chokhopani_2700BP	Manchu_Jinsha	0.007925	0.002103	3.768	85359
Haojiatai_LN	Miaozigou_MN	Manchu_Jinsha	0.011035	0.002928	3.769	31046
Xiaowu_MN	China_Lahu.DG	Manchu_Jinsha	0.004345	0.001153	3.769	152770
GuaCha_Hoabinhian	Mongola.DG	Manchu_Jinsha	0.010416	0.002763	3.77	14520
Mongolia_EIA_7_Xiongnu	Igorot.DG	Manchu_Jinsha	0.005016	0.001331	3.77	112284
Suogang_LN	Irula.DG	Manchu_Jinsha	0.014008	0.003712	3.774	10586
China_Tianyuan	Shirenzigou_IA_E	Manchu_Jinsha	0.022502	0.005963	3.774	12376
Taiwan_Gongguan	LongLongRak_IA	Manchu_Jinsha	0.008873	0.002351	3.774	56105
Mongolia_EIA_1_SlabGrave	NamTun_LN	Manchu_Jinsha	0.007743	0.002051	3.775	21028
Haojiatai_LBIA	Tanshishan_LN	Manchu_Jinsha	0.010004	0.00265	3.775	48388
Vanuatu_2350BP	She.DG	Manchu_Jinsha	0.007601	0.002013	3.776	32177
Taiwan_Gongguan	Mongolia_LBA_5_CenterWest	Manchu_Jinsha	0.006385	0.001691	3.777	98309
Iran_BA_HajjiFiruz	HonHaiCoTien_LN	Manchu_Jinsha	0.024282	0.006428	3.778	10706
Mongolia_EIA_2	Atayal.DG	Manchu_Jinsha	0.006437	0.001703	3.78	111788
Chuanyun_H	Ami.DG	Manchu_Jinsha	0.006721	0.001777	3.782	43380
Mongolia_N_North	MaiDaDieu_LN	Manchu_Jinsha	0.007655	0.002024	3.783	30800
Wadian_LN	HonHaiCoTien_His	Manchu_Jinsha	0.010001	0.002642	3.785	33823
Kinabatagan_His	Tibetan.DG	Manchu_Jinsha	0.005609	0.001482	3.786	63624
Taiwan_Gongguan	Samdzong_1500BP	Manchu_Jinsha	0.005348	0.001412	3.786	98775
GuaCha_Hoabinhian	Chokhopani_2700BP	Manchu_Jinsha	0.018811	0.004962	3.791	14900
India_RoopkundC	Mongola.DG	Manchu_Jinsha	0.005601	0.001477	3.793	57910
Mongolia_LBA_5_CenterWest	HonHaiCoTien_His	Manchu_Jinsha	0.011151	0.002938	3.796	32076
Iran_IA_Hasanlu	HonHaiCoTien_LN	Manchu_Jinsha	0.022573	0.005942	3.799	12305
LoyangUjung_IA2	Russia_UstBelaya_Angara	Manchu_Jinsha	0.011895	0.003131	3.799	13196
Zhalainuoer_EN	Indian	Manchu_Jinsha	0.014632	0.003851	3.799	27719
Zhalainuoer_EN	Miao.DG	Manchu_Jinsha	0.007561	0.001988	3.803	27017
GuaCha_LN	Sherpa.DG	Manchu_Jinsha	0.004648	0.001222	3.805	124127
Wuqi_EN	Dai_Xishuangbanna1K	Manchu_Jinsha	0.003449	0.000906	3.806	29794
Wadian_LN	Qihe_EN	Manchu_Jinsha	0.008924	0.002344	3.806	46428
Vanuatu_2900BP	Miao_Kaili.DG	Manchu_Jinsha	0.009237	0.002425	3.809	12500
Jinchankou_LN	She.DG	Manchu_Jinsha	0.004724	0.00124	3.809	109136
Banlashan_MN	GuaCha_Hoabinhian	Manchu_Jinsha	0.016593	0.004355	3.81	14824
Lajia_LN	LongLongRak_IA	Manchu_Jinsha	0.005407	0.001419	3.81	88605
Vanuatu_2350BP	NuiNap_BA_all	Manchu_Jinsha	0.015024	0.003937	3.816	22787
LongLongRak_IA	ManBac_LN	Manchu_Jinsha	0.015735	0.004122	3.817	16441
UstBelaya_N	Igorot.DG	Manchu_Jinsha	0.005929	0.001552	3.82	71920
Chokhopani_2700BP	NamTun_LN	Manchu_Jinsha	0.015646	0.004094	3.821	21369
NuiNap_BA_Hc	Hezhen.DG	Manchu_Jinsha	0.006496	0.0017	3.822	44326
Qihe_EN	Mongola.DG	Manchu_Jinsha	0.006188	0.001619	3.823	45908
Iran_BA1_ShahrISokhta	Suogang_LN	Manchu_Jinsha	0.014877	0.00389	3.824	10771
Kinabatagan_His	Mongolia_Mongol	Manchu_Jinsha	0.009102	0.00238	3.825	50197
Mongolia_EIA_1_SlabGrave	HonHaiCoTien_LN	Manchu_Jinsha	0.009203	0.002405	3.827	13709
Shirenzigou_IA_W	MaiDaDieu_LN	Manchu_Jinsha	0.022491	0.005875	3.828	10404
PhaFaen_Hoabinhian	Miao.DG	Manchu_Jinsha	0.005742	0.0015	3.828	60951
Mogushan_Xianbei_IA	Bianbian_EN	Manchu_Jinsha	0.014364	0.003752	3.829	26511
Banlashan_MN	Vanuatu_2350BP	Manchu_Jinsha	0.011467	0.002994	3.83	32791
Haojiatai_LBIA	Mongolia_Medieval	Manchu_Jinsha	0.009735	0.002542	3.83	63095
Lajia_LN	Atayal.DG	Manchu_Jinsha	0.004314	0.001126	3.831	153383
Dacaozi_IA	HonHaiCoTien_His	Manchu_Jinsha	0.009697	0.00253	3.832	32938
Mogushan_Xianbei_IA	Vanuatu_2500BP	Manchu_Jinsha	0.013799	0.0036	3.833	28220
Jinchankou_LN	Miaozigou_MN	Manchu_Jinsha	0.013348	0.003482	3.833	29479
Zhalainuoer_EN	NuiNap_BA_all	Manchu_Jinsha	0.019505	0.005087	3.834	14257
Jiaozuoniecun_LBIA	Iran_Historic_GanjDareh	Manchu_Jinsha	0.00683	0.00178	3.837	103800
Pingliangtai_LN	Vanuatu_2350BP	Manchu_Jinsha	0.008927	0.002326	3.838	32889
Haojiatai_LBIA	Kazakhstan_Andronovo	Manchu_Jinsha	0.0124	0.00323	3.838	41462
Wadian_LN	NuiNap_BA	Manchu_Jinsha	0.007759	0.002021	3.839	49552
Wanggou_MN	TamHang_BA	Manchu_Jinsha	0.01057	0.002753	3.84	36161
Russia_Shamanka_EBA	ManBac_LN_all	Manchu_Jinsha	0.008598	0.002239	3.84	42872
Haojiatai_LN	Vanuatu_2350BP	Manchu_Jinsha	0.012405	0.003229	3.842	26082
Boshan_EN	Ami.DG	Manchu_Jinsha	0.004814	0.001253	3.842	132071
Chuanyun_H	Kusunda.DG	Manchu_Jinsha	0.007415	0.00193	3.843	43814
Wanggou_MN	Iran_IA_HajjiFiruz	Manchu_Jinsha	0.008633	0.002245	3.846	57600
Mebrak_2125BP	Kinh.DG	Manchu_Jinsha	0.004908	0.001276	3.846	100532
Mongolia_EBA_2_Chemurchek	Vanuatu_2900BP	Manchu_Jinsha	0.017729	0.004609	3.847	12412
Zhalainuoer_EN	Han.DG	Manchu_Jinsha	0.006407	0.001665	3.847	27059
Iran_IA_Hasanlu	Boshan_EN	Manchu_Jinsha	0.00845	0.002196	3.847	118731
Jiaozuoniecun_LBIA	MaiDaDieu_LN	Manchu_Jinsha	0.011152	0.002893	3.855	30166
India_RoopkundC	XiongNu	Manchu_Jinsha	0.007072	0.001833	3.858	58792
Erdaojingzi_LN	ManBac_LN	Manchu_Jinsha	0.011686	0.003027	3.86	25344
HonHaiCoTien_His	Mala.DG	Manchu_Jinsha	0.008982	0.002327	3.86	34319
Lajia_LN	NuiNap_BA_Hc	Manchu_Jinsha	0.007595	0.001967	3.861	44722
Boshan_EN	Chuanyun_H	Manchu_Jinsha	0.010986	0.002845	3.862	42995
Taiwan_Hanben	Wuzhuangguoliang_LN	Manchu_Jinsha	0.006551	0.001695	3.865	12710
TamHang_Unknown	Ekven_IA	Manchu_Jinsha	0.013506	0.003493	3.867	13212
Longtoushan_BA	Ami.DG	Manchu_Jinsha	0.005016	0.001296	3.869	83743
NamTun_LN	Ami.DG	Manchu_Jinsha	0.009632	0.002489	3.87	20923
Xitoucun_LN	Yumin_EN	Manchu_Jinsha	0.008131	0.002098	3.875	72664
Iran_LN_SehGabi	Kinabatagan_His	Manchu_Jinsha	0.014919	0.003849	3.876	29264
Miaozigou_MN	Dai.DG	Manchu_Jinsha	0.004574	0.001179	3.879	41706
Haminmangha_MN	Xitoucun_LN	Manchu_Jinsha	0.009271	0.00239	3.879	48385
Suogang_LN	Kazakh.DG	Manchu_Jinsha	0.014258	0.003672	3.883	10697
Pingliangtai_LN	HonHaiCoTien_His	Manchu_Jinsha	0.00853	0.002196	3.884	34125
Erdaojingzi_LN	Wuqi_EN	Manchu_Jinsha	0.012562	0.003233	3.885	24866
Iran_IA_HajjiFiruz	Atayal.DG	Manchu_Jinsha	0.00859	0.00221	3.886	67750
Liangdao2_EN	Sherpa.DG	Manchu_Jinsha	0.005096	0.001312	3.886	120854
Mogushan_Xianbei_IA	China_Lahu.DG	Manchu_Jinsha	0.006617	0.001702	3.889	39269
Taiwan_Gongguan	Mongolia_EIA_3	Manchu_Jinsha	0.008985	0.00231	3.889	82581
Taiwan_Gongguan	Mongolia_IA_Xianbei	Manchu_Jinsha	0.008414	0.002163	3.89	88241
Yamnaya_Samara_EBA	Suogang_LN	Manchu_Jinsha	0.014511	0.003727	3.894	10946
Vanuatu_2500BP	HonHaiCoTien_His	Manchu_Jinsha	0.015675	0.004026	3.894	22927
Longtoushan_BA	Mebrak_2125BP	Manchu_Jinsha	0.010149	0.002605	3.896	56256
Xiaowu_MN	NuiNap_BA_Hc	Manchu_Jinsha	0.011435	0.002933	3.898	44596
Wuqi_EN	Kinh.DG	Manchu_Jinsha	0.007953	0.00204	3.899	27883
Kazakhstan_Botai	Vanuatu_2900BP_all	Manchu_Jinsha	0.009927	0.002546	3.899	60048
Shirenzigou_IA_W	Xitoucun_LN	Manchu_Jinsha	0.013095	0.003357	3.9	25662
Wanggou_MN	Igorot.DG	Manchu_Jinsha	0.003647	0.000935	3.902	126707
Miaozigou_MN	Mongolia_EIA_7_Xiongnu	Manchu_Jinsha	0.012889	0.003301	3.905	31748
Chuanyun_H	Yi.DG	Manchu_Jinsha	0.006479	0.001658	3.907	43429
NuiNap_BA	Sherpa.DG	Manchu_Jinsha	0.005681	0.001454	3.908	49066
NamTun_LN	Igorot.DG	Manchu_Jinsha	0.010425	0.002666	3.91	20928
Mongolia_EIA_3	Ami.DG	Manchu_Jinsha	0.005126	0.001311	3.91	105154
Haojiatai_LN	Miao_Kaili.DG	Manchu_Jinsha	0.003238	0.000828	3.912	114521
Boisman_MN	NuiNap_BA	Manchu_Jinsha	0.006514	0.001665	3.913	45506
NuiNap_BA	Xiaogao_EN	Manchu_Jinsha	0.011376	0.002907	3.914	40135
Erdaojingzi_LN	NuiNap_BA_Hc	Manchu_Jinsha	0.010274	0.002625	3.914	40330
Han.DG	Manchu_Bijie	Manchu_Jinsha	0.000897	0.000229	3.915	159940
TamHang_Unknown	Tujia.DG	Manchu_Jinsha	0.011418	0.002916	3.916	12820
Mongolia_BA_1	Vanuatu_2900BP_all	Manchu_Jinsha	0.009038	0.002308	3.916	61041
Haojiatai_LN	Mongolia_EIA_3	Manchu_Jinsha	0.007797	0.001991	3.916	80653
Mongolia_N_North	NuiNap_BA	Manchu_Jinsha	0.006455	0.001648	3.917	46940
NamTun_LN	Atayal.DG	Manchu_Jinsha	0.012569	0.003208	3.918	20837
Mongolia_Medieval	NuiNap_BA_Hc	Manchu_Jinsha	0.014787	0.003774	3.919	29509
Wuqi_EN	Russia_Alan	Manchu_Jinsha	0.011238	0.002867	3.92	28912
Dacaozi_IA	NuiNap_BA_all	Manchu_Jinsha	0.006654	0.001697	3.922	74455
Xiaowu_MN	Xitoucun_LN	Manchu_Jinsha	0.007558	0.001927	3.922	78491
Wanggou_MN	Ami.DG	Manchu_Jinsha	0.003528	0.0009	3.922	126675
Chuanyun_H	Liangdao2_EN	Manchu_Jinsha	0.011831	0.003016	3.923	41438
Kazakhstan_CentralSteppe_EMBA	HonHaiCoTien_His	Manchu_Jinsha	0.01071	0.002728	3.926	34741
TamPaPing_LNBA	Chokhopani_2700BP	Manchu_Jinsha	0.008021	0.002043	3.926	115993
TamHang_Unknown	Igorot.DG	Manchu_Jinsha	0.012259	0.003122	3.927	12817
Mongolia_MBA_2_Munkhkhairkhan	NuiNap_BA	Manchu_Jinsha	0.012571	0.003201	3.927	36545
Haojiatai_LBIA	Iran_IA_Hasanlu	Manchu_Jinsha	0.008451	0.002151	3.929	106384
Haojiatai_LN	TamPaPing_LNBA	Manchu_Jinsha	0.007692	0.001957	3.93	83309
LoyangUjung_IA2	XiongNu	Manchu_Jinsha	0.013733	0.003493	3.932	13776
TamPaPing_LNBA	Mongolia_EIA_5	Manchu_Jinsha	0.009678	0.002459	3.936	76332
Haojiatai_LBIA	Mogushan_Xianbei_IA	Manchu_Jinsha	0.01361	0.003457	3.937	31451
Yumin_EN	Igorot.DG	Manchu_Jinsha	0.005329	0.001353	3.939	118306
Samdzong_1500BP	ManBac_LN_all	Manchu_Jinsha	0.006694	0.001699	3.941	47487
Mongolia_IA_Xianbei	She.DG	Manchu_Jinsha	0.004899	0.001243	3.941	114544
LoyangUjung_IA2	UstBelaya_EBA	Manchu_Jinsha	0.015758	0.003997	3.942	13594
Luoheguxiang_LBIA	Liangdao2_EN	Manchu_Jinsha	0.006606	0.001676	3.942	113015
NamTun_LN	She.DG	Manchu_Jinsha	0.009227	0.00234	3.943	20930
ManBac_LN	Tu.DG	Manchu_Jinsha	0.007608	0.00193	3.943	27407
DevilsCave_N	HonHaiCoTien_His	Manchu_Jinsha	0.009958	0.002524	3.945	34476
Taiwan_Gongguan	Yamnaya_Kalmykia_EBA	Manchu_Jinsha	0.006884	0.001745	3.945	98571
LoyangUjung_IA2	Miao.DG	Manchu_Jinsha	0.0108	0.002735	3.948	13405
Wuqi_EN	Kazakhstan_Dali_EBA	Manchu_Jinsha	0.016842	0.004265	3.949	22261
Taiwan_Gongguan	Relli.DG	Manchu_Jinsha	0.00585	0.001481	3.949	98595
Kinabatagan_His	Qihe_EN	Manchu_Jinsha	0.018019	0.004562	3.95	18214
SupuHujung_His	Miao_Kaili.DG	Manchu_Jinsha	0.007551	0.001912	3.95	23139
GuaCha_LN	UstBelaya_N	Manchu_Jinsha	0.010789	0.00273	3.952	58838
TamHang_BA	She.DG	Manchu_Jinsha	0.006856	0.001734	3.953	43187
Mongolia_MBA_2_Munkhkhairkhan	Atayal.DG	Manchu_Jinsha	0.006694	0.001693	3.953	115720
Mongolia_LBA_4_CenterWest	Vanuatu_2900BP	Manchu_Jinsha	0.009473	0.002395	3.955	12740
Wuqi_EN	Mebrak_2125BP	Manchu_Jinsha	0.016764	0.004238	3.955	19049
Mongolia_MBA_2_Munkhkhairkhan	Tanshishan_LN	Manchu_Jinsha	0.010125	0.00256	3.955	53450
Luoheguxiang_LBIA	Iran_LN_SehGabi	Manchu_Jinsha	0.009	0.002275	3.955	68114
UstBelaya_MED	Dai.DG	Manchu_Jinsha	0.008086	0.002043	3.957	14011
Jinchankou_LN	Zhalainuoer_EN	Manchu_Jinsha	0.016333	0.004127	3.957	19667
Ekven_IA	HonHaiCoTien_His	Manchu_Jinsha	0.009058	0.002288	3.959	34621
Mongolia_EIA_7_Xiongnu	Liangdao2_EN	Manchu_Jinsha	0.008697	0.002196	3.96	100830
Mongolia_EIA_7_Xiongnu	UstBelaya_MED	Manchu_Jinsha	0.02493	0.006293	3.961	10246
Wuzhuangguoliang_LN	Xiaogao_EN	Manchu_Jinsha	0.016456	0.004154	3.961	11006
TamPaPing_LNBA	Mongolia_EIA_3	Manchu_Jinsha	0.009629	0.002431	3.961	77132
Taiwan_Gongguan	Russia_Sarmatian	Manchu_Jinsha	0.007417	0.001872	3.962	85522
Kazakhstan_Andronovo	NuiNap_BA_Hc	Manchu_Jinsha	0.02087	0.005265	3.964	15937
India_RoopkundC	Oroqen.DG	Manchu_Jinsha	0.006282	0.001584	3.967	57812
SupuHujung_His	Russia_Sintashta_MLBA	Manchu_Jinsha	0.015336	0.003865	3.968	19710
Mongolia_Medieval	Vanuatu_2900BP_all	Manchu_Jinsha	0.010423	0.002626	3.968	44574
Taiwan_Gongguan	Yi.DG	Manchu_Jinsha	0.004926	0.001241	3.968	96627
UstBelaya_MED	Miao.DG	Manchu_Jinsha	0.011172	0.002814	3.97	13542
Shirenzigou_IA	Tanshishan_LN	Manchu_Jinsha	0.010553	0.002658	3.97	41773
Shimao_LN	Taiwan_Gongguan	Manchu_Jinsha	0.006814	0.001716	3.971	97685
Tanshishan_LN	Tujia.DG	Manchu_Jinsha	0.005742	0.001445	3.973	57161
TamHang_Unknown	Atayal.DG	Manchu_Jinsha	0.015656	0.003939	3.975	12770
Mongolia_IA_Xianbei	ManBac_LN	Manchu_Jinsha	0.014468	0.00364	3.975	25975
Jiaozuoniecun_LBIA	NuiNap_BA	Manchu_Jinsha	0.00876	0.002203	3.975	46185
Lajia_LN	Chuanyun_H	Manchu_Jinsha	0.008427	0.002118	3.978	43634
Wuzhuangguoliang_LN	Kazakhstan_EBA_Yamnaya	Manchu_Jinsha	0.016002	0.004019	3.981	12558
Longtoushan_BA	Xiaowu_MN	Manchu_Jinsha	0.007975	0.002002	3.983	84005
Iran_C_SehGabi	Suogang_LN	Manchu_Jinsha	0.016709	0.004194	3.984	10794
Ekven_IA	Suogang_LN	Manchu_Jinsha	0.015008	0.003763	3.988	10661
TamHang_Unknown	Samdzong_1500BP	Manchu_Jinsha	0.013847	0.003472	3.988	13162
Zhalainuoer_EN	Mongolia_Medieval	Manchu_Jinsha	0.021178	0.005311	3.988	14246
SupuHujung_His	Russia_UstIda_EBA	Manchu_Jinsha	0.016359	0.004102	3.988	17310
Zhalainuoer_EN	Tujia.DG	Manchu_Jinsha	0.007959	0.001995	3.989	26998
ManBac_LN_all	Bianbian_EN	Manchu_Jinsha	0.01119	0.002804	3.99	39565
Longtoushan_BA	Iran_IA_HajjiFiruz	Manchu_Jinsha	0.012001	0.003006	3.992	40545
Longtoushan_BA	LongLongRak_IA	Manchu_Jinsha	0.009033	0.002263	3.992	48754
Mongolia_LBA_2_Ulaanzukh	Atayal.DG	Manchu_Jinsha	0.004526	0.001133	3.994	132933
UstBelaya_EBA	HonHaiCoTien_LN	Manchu_Jinsha	0.01439	0.003602	3.995	13996
NuiNap_BA	Qihe_EN	Manchu_Jinsha	0.018648	0.004666	3.996	15116
Russia_Alan	Suogang_LN	Manchu_Jinsha	0.018084	0.004524	3.997	10731
Wadian_LN	Xitoucun_LN	Manchu_Jinsha	0.006413	0.001604	3.997	79275
Shirenzigou_IA_E	Vanuatu_2500BP	Manchu_Jinsha	0.023057	0.005767	3.998	10787
Wuqi_EN	Iran_C_HajjiFiruz	Manchu_Jinsha	0.011742	0.002936	3.999	27689
MaiDaDieu_LN	Yi.DG	Manchu_Jinsha	0.006915	0.001729	3.999	32182
Erdaojingzi_LN	Vanuatu_2900BP_all	Manchu_Jinsha	0.007827	0.001957	3.999	59367
Bianbian_EN	Miao.DG	Manchu_Jinsha	0.005506	0.001377	3.999	96035
Wuzhuangguoliang_LN	Russia_Sarmatian	Manchu_Jinsha	0.015343	0.003834	4.002	10774
Chuanyun_H	Liangdao1_EN	Manchu_Jinsha	0.01503	0.003755	4.002	23174
Taiwan_Gongguan	Mongolia_BA_2	Manchu_Jinsha	0.010327	0.002581	4.002	64973
Lajia_LN	Xitoucun_LN	Manchu_Jinsha	0.005319	0.001329	4.002	78679
Boshan_EN	Tanshishan_LN	Manchu_Jinsha	0.010122	0.002529	4.003	56116
Kinabatagan_His	Mongolia_EBA_1_Ulgii	Manchu_Jinsha	0.00755	0.001886	4.004	57262
Atayal.DG	Oroqen.DG	Manchu_Jinsha	0.004219	0.001052	4.009	156645
Wuzhuangguoliang_LN	Yadava.DG	Manchu_Jinsha	0.010849	0.002706	4.01	12451
Dacaozi_IA	Qihe_EN	Manchu_Jinsha	0.008568	0.002137	4.01	45402
Pingliangtai_LN	Kinabatagan_His	Manchu_Jinsha	0.006662	0.001661	4.01	64470
Kinabatagan_His	HonHaiCoTien_His	Manchu_Jinsha	0.020254	0.005047	4.013	14111
Kazakhstan_Dali_EBA	NamTun_LN	Manchu_Jinsha	0.021315	0.005312	4.013	15122
Longtoushan_BA	Miaozigou_MN	Manchu_Jinsha	0.01417	0.00353	4.014	23684
Mogushan_Xianbei_IA	Tujia.DG	Manchu_Jinsha	0.006755	0.001683	4.015	39221
Kazakhstan_Botai	Atayal.DG	Manchu_Jinsha	0.007007	0.001745	4.015	142368
Iran_IA_Hasanlu	Tanshishan_LN	Manchu_Jinsha	0.011344	0.002825	4.016	52286
Vanuatu_2900BP_all	Oroqen.DG	Manchu_Jinsha	0.005226	0.0013	4.02	64612
Haminmangha_MN	Kinh.DG	Manchu_Jinsha	0.004946	0.00123	4.02	92437
Haojiatai_LN	Atayal.DG	Manchu_Jinsha	0.005838	0.001452	4.02	111026
Shimao_LN	Kinh.DG	Manchu_Jinsha	0.00336	0.000836	4.02	154682
Longtoushan_BA	Vanuatu_2350BP	Manchu_Jinsha	0.016261	0.004044	4.021	19741
Miaozigou_MN	Relli.DG	Manchu_Jinsha	0.007422	0.001846	4.021	41280
Haojiatai_LN	UstBelaya_MED	Manchu_Jinsha	0.021151	0.005259	4.022	10148
Vanuatu_2350BP	Boshan_EN	Manchu_Jinsha	0.013849	0.003443	4.022	31136
LoyangUjung_IA2	Russia_OldBeringSea_Uelen	Manchu_Jinsha	0.018148	0.00451	4.024	11938
Mongolia_EIA_6_Pazyryk	NamTun_LN	Manchu_Jinsha	0.020571	0.005112	4.024	15942
Kazakhstan_EBA_Yamnaya	HonHaiCoTien_His	Manchu_Jinsha	0.014541	0.003614	4.024	34648
UstBelaya_EBA	HonHaiCoTien_His	Manchu_Jinsha	0.009574	0.002379	4.025	33976
Miaozigou_MN	Mongolia_Mongol	Manchu_Jinsha	0.011198	0.00278	4.027	34460
Haojiatai_LBIA	Indian	Manchu_Jinsha	0.00853	0.002118	4.027	121752
Shirenzigou_IA_W	NuiNap_BA_all	Manchu_Jinsha	0.01454	0.003609	4.029	24897
GuaCha_LN	Xibo.DG	Manchu_Jinsha	0.00458	0.001137	4.03	124228
Shirenzigou_IA	HonHaiCoTien_LN	Manchu_Jinsha	0.021976	0.005452	4.031	10308
Jiaozuoniecun_LBIA	Kazakhstan_Andronovo	Manchu_Jinsha	0.010509	0.002606	4.033	48911
Iran_BA_HajjiFiruz	HonHaiCoTien_His	Manchu_Jinsha	0.015942	0.003952	4.034	26758
TamHang_BA	Mongola.DG	Manchu_Jinsha	0.006991	0.001733	4.034	43402
Kazakhstan_Botai	ManBac_LN	Manchu_Jinsha	0.014979	0.003712	4.035	25542
Haojiatai_LN	Chuanyun_H	Manchu_Jinsha	0.012087	0.002995	4.035	33445
HonHaiCoTien_His	Hezhen.DG	Manchu_Jinsha	0.007895	0.001956	4.036	33639
NuiNap_BA_Hc	Naxi.DG	Manchu_Jinsha	0.005823	0.001443	4.036	44427
Taiwan_Gongguan	Mongolia_EIA_2	Manchu_Jinsha	0.009505	0.002354	4.038	86659
ManBac_LN	Miao.DG	Manchu_Jinsha	0.007767	0.001922	4.041	27281
Taiwan_Gongguan	Russia_Shamanka_EBA	Manchu_Jinsha	0.006855	0.001696	4.041	88775
India_RoopkundC	NuiNap_BA	Manchu_Jinsha	0.016838	0.004164	4.043	18118
Wanggou_MN	Liangdao1_EN	Manchu_Jinsha	0.010259	0.002538	4.043	44243
Mongolia_BA_1	LongLongRak_IA	Manchu_Jinsha	0.009436	0.002334	4.043	67685
Kazakhstan_EBA_Yamnaya	NuiNap_BA_all	Manchu_Jinsha	0.010123	0.002504	4.043	77042
Khovsgol_LBA	HonHaiCoTien_LN	Manchu_Jinsha	0.010873	0.002687	4.046	13918
ManBac_LN_all	Xibo.DG	Manchu_Jinsha	0.005428	0.001341	4.048	46569
Mongolia_BA_2	Kinh.DG	Manchu_Jinsha	0.005382	0.001329	4.049	78611
Russia_OldBeringSea_Ekven	HonHaiCoTien_LN	Manchu_Jinsha	0.011575	0.002857	4.051	14003
HonHaiCoTien_His	Tu.DG	Manchu_Jinsha	0.007402	0.001827	4.051	33693
Banlashan_MN	Liangdao2_EN	Manchu_Jinsha	0.006777	0.001672	4.053	122292
Shirenzigou_IA_E	Russia_UstIda_EBA	Manchu_Jinsha	0.020726	0.005112	4.054	11943
Mongolia_BA_1	She.DG	Manchu_Jinsha	0.005064	0.001249	4.054	117585
Miaozigou_MN	Mongolia_EBA_2_Chemurchek	Manchu_Jinsha	0.011482	0.00283	4.057	35857
Suogang_LN	Kapu.DG	Manchu_Jinsha	0.015117	0.003724	4.059	10575
LoyangUjung_IA2	Mongola.DG	Manchu_Jinsha	0.012017	0.00296	4.06	13464
Mogushan_Xianbei_IA	Iran_IA_HajjiFiruz	Manchu_Jinsha	0.019004	0.004679	4.061	18704
Miaozigou_MN	Iran_IA_HajjiFiruz	Manchu_Jinsha	0.018937	0.004663	4.061	19564
Mongolia_LBA_2_Ulaanzukh	NuiNap_BA	Manchu_Jinsha	0.008095	0.001993	4.061	42583
Shirenzigou_IA_W	Tonga_2500BP	Manchu_Jinsha	0.015105	0.003718	4.062	21049
Russia_UstIda_EBA	ManBac_LN	Manchu_Jinsha	0.01444	0.003552	4.066	20862
TamPaPing_LNBA	Xibo.DG	Manchu_Jinsha	0.005179	0.001273	4.068	113817
Mongolia_Mongol	UstBelaya_MED	Manchu_Jinsha	0.02094	0.005144	4.071	11272
Atayal.DG	Daur.DG	Manchu_Jinsha	0.00575	0.001412	4.072	155653
Wuzhuangguoliang_LN	Kapu.DG	Manchu_Jinsha	0.010421	0.002557	4.075	12407
Russia_OldBeringSea_Uelen	NuiNap_BA	Manchu_Jinsha	0.008287	0.002033	4.076	43838
Banlashan_MN	Igorot.DG	Manchu_Jinsha	0.004345	0.001066	4.077	155250
Wanggou_MN	Vanuatu_2350BP	Manchu_Jinsha	0.01271	0.003116	4.078	28011
Mongolia_BA_1	Liangdao1_EN	Manchu_Jinsha	0.012099	0.002966	4.079	47275
Iran_IA_HajjiFiruz	HonHaiCoTien_His	Manchu_Jinsha	0.021252	0.005208	4.08	14903
Miaozigou_MN	Mala.DG	Manchu_Jinsha	0.007791	0.001908	4.082	41337
Mebrak_2125BP	LongLongRak_IA	Manchu_Jinsha	0.009599	0.002349	4.087	58231
Mongolia_LBA_2_Ulaanzukh	Tonga_2500BP	Manchu_Jinsha	0.006317	0.001545	4.087	62877
Wanggou_MN	NuiNap_BA_Hc	Manchu_Jinsha	0.01032	0.002524	4.088	38508
Iran_C_TepeHissar	HonHaiCoTien_His	Manchu_Jinsha	0.010339	0.002528	4.089	30720
Mongolia_BA_1	Chuanyun_H	Manchu_Jinsha	0.012455	0.003045	4.09	41014
Mongolia_Mongol	ManBac_LN_all	Manchu_Jinsha	0.009532	0.002331	4.09	45249
Banlashan_MN	Xitoucun_LN	Manchu_Jinsha	0.006907	0.001687	4.093	79258
Wadian_LN	Tonga_2500BP	Manchu_Jinsha	0.00699	0.001708	4.094	64098
Chuanyun_H	Igorot.DG	Manchu_Jinsha	0.007566	0.001848	4.095	43401
Wadian_LN	Kazakhstan_Andronovo	Manchu_Jinsha	0.008769	0.002142	4.095	52991
DevilsCave_N	Tanshishan_LN	Manchu_Jinsha	0.00726	0.001772	4.098	58162
NuiNap_BA_all	Yumin_EN	Manchu_Jinsha	0.009885	0.002409	4.104	69734
Shirenzigou_IA_W	ManBac_LN_all	Manchu_Jinsha	0.018468	0.004496	4.108	15727
Russia_OldBeringSea_Ekven	NamTun_LN	Manchu_Jinsha	0.009988	0.002431	4.109	21400
TamPaPing_LNBA	GuaCha_Hoabinhian	Manchu_Jinsha	0.022996	0.00559	4.114	11171
UstBelaya_MED	Miao_Kaili.DG	Manchu_Jinsha	0.010208	0.002481	4.114	13932
ManBac_LN_all	Tibetan.DG	Manchu_Jinsha	0.006005	0.001459	4.115	46547
Tanshishan_LN	Naxi.DG	Manchu_Jinsha	0.004866	0.001183	4.115	57376
Chuanyun_H	Mongola.DG	Manchu_Jinsha	0.007147	0.001736	4.117	43583
UstBelaya_N	Tonga_2500BP	Manchu_Jinsha	0.013729	0.003334	4.118	30115
Mongolia_IA_Xianbei	Kinh.DG	Manchu_Jinsha	0.004995	0.001213	4.119	114773
Tonga_2500BP	Bianbian_EN	Manchu_Jinsha	0.010485	0.002544	4.121	52815
Russia_UstBelaya_Angara	Vanuatu_2900BP	Manchu_Jinsha	0.010906	0.002645	4.122	12652
Xiaowu_MN	Kazakhstan_Andronovo	Manchu_Jinsha	0.011629	0.002822	4.122	52497
Wuqi_EN	Iran_BA_HajjiFiruz	Manchu_Jinsha	0.018198	0.004412	4.125	24083
Iran_IA_Hasanlu	Kinabatagan_His	Manchu_Jinsha	0.011557	0.0028	4.127	56273
Russia_OldBeringSea_Uelen	HonHaiCoTien_LN	Manchu_Jinsha	0.017665	0.004276	4.131	12060
Taiwan_Gongguan	Russia_UstIda_LN	Manchu_Jinsha	0.007459	0.001806	4.131	90017
Dacaozi_IA	UstBelaya_MED	Manchu_Jinsha	0.016584	0.004013	4.132	13331
Haminmangha_MN	Miaozigou_MN	Manchu_Jinsha	0.015114	0.003657	4.133	25290
Shirenzigou_IA_E	Mongolia_EIA_3	Manchu_Jinsha	0.024566	0.005943	4.134	10735
Russia_UstIda_LN	NamTun_LN	Manchu_Jinsha	0.014695	0.003555	4.134	19797
Wuzhuangguoliang_LN	Iran_BA2_ShahrISokhta	Manchu_Jinsha	0.016572	0.004008	4.135	10286
NuiNap_BA	Liangdao1_EN	Manchu_Jinsha	0.017645	0.004268	4.135	16948
Wuqi_EN	Iranian.DG	Manchu_Jinsha	0.010257	0.002481	4.135	28655
Shimao_LN	Dai.DG	Manchu_Jinsha	0.002772	0.00067	4.135	159839
Wuzhuangguoliang_LN	Indian	Manchu_Jinsha	0.017129	0.00414	4.137	12535
Zhalainuoer_EN	Bianbian_EN	Manchu_Jinsha	0.01872	0.004525	4.137	17993
Miaozigou_MN	Miao_Kaili.DG	Manchu_Jinsha	0.005735	0.001386	4.138	41430
Yamnaya_Samara_EBA	Vanuatu_2900BP	Manchu_Jinsha	0.014588	0.003523	4.141	12846
[truncated: 13,183 more rows]

## Sheet: Table S2D
Table S2D.Admixture signature of Mongolian_Bijie population estimated via admixture-f3-statistics in the form f3(Source1, Source2; Mongolian_Bijie).
Source 1	Source 2	Target	f_3	std.err	Z	SNPs
Tibetan.DG	Igorot.DG	Mongolian_Bijie	-0.002151	0.000693	-3.105	157926
Yumin_EN	Atayal.DG	Mongolian_Bijie	-0.004874	0.001643	-2.966	118358
Shimao_LN	Igorot.DG	Mongolian_Bijie	-0.002414	0.000933	-2.588	155093
Jinchankou_LN	Dai.DG	Mongolian_Bijie	-0.002058	0.000834	-2.468	113341
Mogushan_Xianbei_IA	Tonga_2500BP	Mongolian_Bijie	-0.008552	0.00394	-2.171	17539
Atayal.DG	Tibetan.DG	Mongolian_Bijie	-0.001888	0.000968	-1.95	157352
Dacaozi_IA	GuaCha_LN	Mongolian_Bijie	-0.002634	0.001374	-1.917	122019
Haminmangha_MN	India_RoopkundC	Mongolian_Bijie	-0.00577	0.003144	-1.835	34962
Tanshishan_LN	Sherpa.DG	Mongolian_Bijie	-0.002659	0.001456	-1.827	57525
Jinchankou_LN	Igorot.DG	Mongolian_Bijie	-0.002354	0.001305	-1.803	109724
Jinchankou_LN	Taiwan_Gongguan	Mongolian_Bijie	-0.004181	0.002343	-1.785	70502
Jinchankou_LN	ManBac_LN_all	Mongolian_Bijie	-0.004633	0.002781	-1.666	34298
Yumin_EN	Ami.DG	Mongolian_Bijie	-0.002096	0.001261	-1.661	118836
Haojiatai_LBIA	HonHaiCoTien_His	Mongolian_Bijie	-0.005712	0.003518	-1.624	26294
Zhalainuoer_EN	Atayal.DG	Mongolian_Bijie	-0.004378	0.002752	-1.591	26996
Miaozigou_MN	Atayal.DG	Mongolian_Bijie	-0.003537	0.002272	-1.557	40433
GuaCha_LN	Boshan_EN	Mongolian_Bijie	-0.003153	0.0021	-1.501	107568
Wanggou_MN	Igorot.DG	Mongolian_Bijie	-0.001336	0.000899	-1.485	127169
Wanggou_MN	SupuHujung_His	Mongolian_Bijie	-0.005518	0.003774	-1.462	18718
Miaozigou_MN	Taiwan_Gongguan	Mongolian_Bijie	-0.004816	0.00346	-1.392	27693
Jiaozuoniecun_LBIA	SupuHujung_His	Mongolian_Bijie	-0.004798	0.003498	-1.372	20760
Wanggou_MN	Dai.DG	Mongolian_Bijie	-0.000847	0.000627	-1.351	131443
SupuHujung_His	Yumin_EN	Mongolian_Bijie	-0.006203	0.004693	-1.322	16284
Wadian_LN	India_RoopkundC	Mongolian_Bijie	-0.002635	0.002033	-1.296	58688
Wuzhuangguoliang_LN	Kinh_HoChiMinh	Mongolian_Bijie	-0.001214	0.000946	-1.283	13150
Xiaowu_MN	HonHaiCoTien_His	Mongolian_Bijie	-0.003941	0.003087	-1.277	33792
Tonga_2500BP	Sherpa.DG	Mongolian_Bijie	-0.001698	0.001349	-1.259	63468
Shimao_LN	Kinabatagan_His	Mongolian_Bijie	-0.002358	0.001888	-1.249	64460
Wanggou_MN	Ami.DG	Mongolian_Bijie	-0.001097	0.000887	-1.237	127185
Shimao_LN	Atayal.DG	Mongolian_Bijie	-0.001429	0.001187	-1.205	154502
Mongolia_LBA_2_Ulaanzukh	Ami.DG	Mongolian_Bijie	-0.000958	0.0008	-1.198	133993
Jinchankou_LN	Atayal.DG	Mongolian_Bijie	-0.001935	0.001617	-1.197	109313
Lajia_LN	Igorot.DG	Mongolian_Bijie	-0.000887	0.000749	-1.185	154581
Yumin_EN	Dai.DG	Mongolian_Bijie	-0.001031	0.000874	-1.18	122325
GuaCha_LN	Mongolia_EIA_3	Mongolian_Bijie	-0.002566	0.002221	-1.155	85716
Shimao_LN	Dai.DG	Mongolian_Bijie	-0.00072	0.000624	-1.154	160382
Haojiatai_LN	HonHaiCoTien_LN	Mongolian_Bijie	-0.005824	0.005098	-1.142	10641
Longtoushan_BA	NuiNap_BA_Hc	Mongolian_Bijie	-0.003836	0.003386	-1.133	27132
Xitoucun_LN	Tibetan.DG	Mongolian_Bijie	-0.00125	0.001116	-1.121	78728
Taiwan_Gongguan	Kusunda.DG	Mongolian_Bijie	-0.00154	0.001382	-1.114	97749
Mogushan_Xianbei_IA	Tanshishan_LN	Mongolian_Bijie	-0.004741	0.004322	-1.097	15889
Longtoushan_BA	Taiwan_Gongguan	Mongolian_Bijie	-0.002457	0.002291	-1.073	57526
Jinchankou_LN	GuaCha_LN	Mongolian_Bijie	-0.002235	0.002139	-1.045	89123
Miaozigou_MN	ManBac_LN_all	Mongolian_Bijie	-0.004622	0.004431	-1.043	13826
Jinchankou_LN	Ami.DG	Mongolian_Bijie	-0.001324	0.001269	-1.043	109733
Mongolia_Medieval	Ami.DG	Mongolian_Bijie	-0.001478	0.001424	-1.038	75182
TamHang_BA	Bianbian_EN	Mongolian_Bijie	-0.003934	0.003823	-1.029	24841
Haminmangha_MN	Atayal.DG	Mongolian_Bijie	-0.001752	0.001743	-1.005	92405
Mongolia_EIA_7_Xiongnu	Ami.DG	Mongolian_Bijie	-0.001245	0.00124	-1.004	112766
ManBac_LN_all	Chuanyun_H	Mongolian_Bijie	-0.003761	0.003767	-0.998	19282
GuaCha_LN	Yumin_EN	Mongolian_Bijie	-0.002078	0.002091	-0.994	96716
Igorot.DG	Sherpa.DG	Mongolian_Bijie	-0.000746	0.000768	-0.971	157753
Xiaowu_MN	ManBac_LN_all	Mongolian_Bijie	-0.002355	0.002456	-0.959	47042
Zhalainuoer_EN	Dai_Xishuangbanna1K	Mongolian_Bijie	-0.000769	0.000808	-0.952	28903
Shimao_LN	Ami.DG	Mongolian_Bijie	-0.000826	0.000883	-0.935	155138
Wuzhuangguoliang_LN	Dai_Xishuangbanna1K	Mongolian_Bijie	-0.000912	0.000987	-0.923	13009
Erdaojingzi_LN	HonHaiCoTien_LN	Mongolian_Bijie	-0.004168	0.004616	-0.903	11888
Shirenzigou_IA_E	Atayal.DG	Mongolian_Bijie	-0.003473	0.003853	-0.902	15390
Luoheguxiang_LBIA	TamHang_BA	Mongolian_Bijie	-0.002215	0.002496	-0.888	39928
Taiwan_Gongguan	Kazakhstan_Botai	Mongolian_Bijie	-0.001869	0.002141	-0.873	90120
Banlashan_MN	Igorot.DG	Mongolian_Bijie	-0.000847	0.000996	-0.85	155880
Mongolia_EIA_7_Xiongnu	NamTun_LN	Mongolian_Bijie	-0.004073	0.004805	-0.848	15669
TamHang_Unknown	DevilsCave_N	Mongolian_Bijie	-0.003047	0.003634	-0.838	13226
Lajia_LN	Ami.DG	Mongolian_Bijie	-0.00062	0.000741	-0.837	154586
SupuHujung_His	Daur.DG	Mongolian_Bijie	-0.002515	0.003008	-0.836	22195
Longtoushan_BA	NamTun_LN	Mongolian_Bijie	-0.004249	0.005086	-0.835	11838
Miaozigou_MN	India_RoopkundC	Mongolian_Bijie	-0.003663	0.004389	-0.835	16377
Vanuatu_2900BP	Sherpa.DG	Mongolian_Bijie	-0.00245	0.002943	-0.833	12293
Zhalainuoer_EN	Igorot.DG	Mongolian_Bijie	-0.001842	0.002229	-0.826	27111
Jinchankou_LN	TamPaPing_LNBA	Mongolian_Bijie	-0.001801	0.002197	-0.82	81624
TamPaPing_LNBA	Xiaojingshan_EN	Mongolian_Bijie	-0.001699	0.002139	-0.794	57878
Wuqi_EN	ManBac_LN_all	Mongolian_Bijie	-0.004088	0.005194	-0.787	10581
Haojiatai_LBIA	India_RoopkundC	Mongolian_Bijie	-0.002273	0.002904	-0.783	47650
Taiwan_Gongguan	Sherpa.DG	Mongolian_Bijie	-0.000983	0.00128	-0.768	97202
HonHaiCoTien_His	Oroqen.DG	Mongolian_Bijie	-0.001424	0.001861	-0.765	33889
Wuzhuangguoliang_LN	Dai.DG	Mongolian_Bijie	-0.001166	0.001533	-0.761	12592
Suogang_LN	Miao_Kaili.DG	Mongolian_Bijie	-0.001915	0.002568	-0.746	10618
Mongolia_LBA_2_Ulaanzukh	Atayal.DG	Mongolian_Bijie	-0.0008	0.001073	-0.745	133461
LoyangUjung_IA2	Chokhopani_2700BP	Mongolian_Bijie	-0.00372	0.005085	-0.732	13759
Mongolia_Mongol	Ami.DG	Mongolian_Bijie	-0.000723	0.000989	-0.731	124320
Mogushan_Xianbei_IA	TamHang_BA	Mongolian_Bijie	-0.004076	0.005619	-0.725	10804
Mongolia_BA_1	Suogang_LN	Mongolian_Bijie	-0.003879	0.005468	-0.709	10181
Kinabatagan_His	Boshan_EN	Mongolian_Bijie	-0.001879	0.00267	-0.704	54244
Taiwan_Gongguan	Tibetan.DG	Mongolian_Bijie	-0.000886	0.001271	-0.696	97278
Chuanyun_H	Burmese.DG	Mongolian_Bijie	-0.001101	0.001597	-0.69	43829
Dacaozi_IA	TamHang_Unknown	Mongolian_Bijie	-0.002724	0.003987	-0.683	12714
Luoheguxiang_LBIA	TamHang_Unknown	Mongolian_Bijie	-0.003023	0.004474	-0.676	12082
Haminmangha_MN	TamHang_BA	Mongolian_Bijie	-0.002397	0.003573	-0.671	26916
Dacaozi_IA	India_RoopkundC	Mongolian_Bijie	-0.001294	0.001927	-0.671	57309
Miaozigou_MN	TamPaPing_LNBA	Mongolian_Bijie	-0.002222	0.003326	-0.668	29999
Mongolia_EIA_7_Xiongnu	Igorot.DG	Mongolian_Bijie	-0.000836	0.001289	-0.648	112737
HonHaiCoTien_His	Xibo.DG	Mongolian_Bijie	-0.00115	0.001778	-0.647	33845
Jinchankou_LN	India_RoopkundC	Mongolian_Bijie	-0.001979	0.003103	-0.638	42185
Pingliangtai_LN	HonHaiCoTien_LN	Mongolian_Bijie	-0.002103	0.003319	-0.634	14115
Mongolia_EIA_7_Xiongnu	Dai.DG	Mongolian_Bijie	-0.000523	0.00086	-0.608	115897
Boshan_EN	Suogang_LN	Mongolian_Bijie	-0.003441	0.005729	-0.601	10442
Haminmangha_MN	Igorot.DG	Mongolian_Bijie	-0.0008	0.001356	-0.59	92754
Atayal.DG	Oroqen.DG	Mongolian_Bijie	-0.00059	0.001001	-0.59	157268
Miaozigou_MN	Igorot.DG	Mongolian_Bijie	-0.000939	0.00167	-0.563	40630
Banlashan_MN	NamTun_LN	Mongolian_Bijie	-0.001882	0.003408	-0.552	21340
Longtoushan_BA	Igorot.DG	Mongolian_Bijie	-0.000659	0.001206	-0.547	84115
Mogushan_Xianbei_IA	Miao_Kaili.DG	Mongolian_Bijie	-0.000775	0.001422	-0.545	40397
Haminmangha_MN	SupuHujung_His	Mongolian_Bijie	-0.002571	0.004742	-0.542	13866
ManBac_LN	Chuanyun_H	Mongolian_Bijie	-0.002765	0.005139	-0.538	11817
Vanuatu_2350BP	Han.DG	Mongolian_Bijie	-0.000799	0.001523	-0.524	32418
Lajia_LN	Atayal.DG	Mongolian_Bijie	-0.00055	0.001055	-0.521	153996
Chokhopani_2700BP	MaiDaDieu_LN	Mongolian_Bijie	-0.001565	0.00304	-0.515	33151
Mongolia_EIA_7_Xiongnu	Atayal.DG	Mongolian_Bijie	-0.000811	0.001599	-0.507	112319
Miaozigou_MN	Taiwan_Hanben	Mongolian_Bijie	-0.000587	0.00119	-0.493	42052
Haminmangha_MN	Ami.DG	Mongolian_Bijie	-0.000672	0.001366	-0.492	92768
Wuzhuangguoliang_LN	Atayal.DG	Mongolian_Bijie	-0.001476	0.003005	-0.491	12138
Chokhopani_2700BP	Suogang_LN	Mongolian_Bijie	-0.00278	0.005789	-0.48	10571
Xiaowu_MN	ManBac_LN	Mongolian_Bijie	-0.001619	0.003389	-0.478	27682
Ami.DG	Sherpa.DG	Mongolian_Bijie	-0.00036	0.000758	-0.475	157790
Wuzhuangguoliang_LN	She.DG	Mongolian_Bijie	-0.000904	0.002061	-0.439	12181
Jinchankou_LN	ManBac_LN	Mongolian_Bijie	-0.001732	0.003943	-0.439	20207
Mongolia_EIA_7_Xiongnu	MaiDaDieu_LN	Mongolian_Bijie	-0.001591	0.003732	-0.426	23290
Tonga_2500BP	Naxi.DG	Mongolian_Bijie	-0.000453	0.001068	-0.424	63467
Mongolia_BA_1	Vanuatu_2900BP	Mongolian_Bijie	-0.002148	0.005175	-0.415	11942
Miaozigou_MN	Dai_Xishuangbanna1K	Mongolian_Bijie	-0.00026	0.00065	-0.401	43304
Lajia_LN	HonHaiCoTien_LN	Mongolian_Bijie	-0.001412	0.003527	-0.4	14030
Mebrak_2125BP	Igorot.DG	Mongolian_Bijie	-0.000524	0.001338	-0.392	100702
GuaCha_LN	Daur.DG	Mongolian_Bijie	-0.000575	0.001502	-0.383	123964
HonHaiCoTien_LN	Mongola.DG	Mongolian_Bijie	-0.001029	0.0028	-0.367	13902
ManBac_LN	Boshan_EN	Mongolian_Bijie	-0.001214	0.003359	-0.361	27113
SupuHujung_His	Yi.DG	Mongolian_Bijie	-0.000766	0.002135	-0.359	22308
China_Tianyuan	Miao_Kaili.DG	Mongolian_Bijie	-0.00036	0.001002	-0.359	124853
Yumin_EN	Dai_Xishuangbanna1K	Mongolian_Bijie	-0.000169	0.000482	-0.35	126510
Mongolia_BA_1	Ami.DG	Mongolian_Bijie	-0.00046	0.001349	-0.341	118072
TamHang_Unknown	Boshan_EN	Mongolian_Bijie	-0.001757	0.005304	-0.331	11431
Banlashan_MN	TamHang_Unknown	Mongolian_Bijie	-0.001349	0.004206	-0.321	13128
Shimao_LN	MaiDaDieu_LN	Mongolian_Bijie	-0.000806	0.002517	-0.32	32813
Mongolia_EIA_3	NuiNap_BA	Mongolian_Bijie	-0.001007	0.003215	-0.313	32882
HonHaiCoTien_LN	Han.DG	Mongolian_Bijie	-0.000679	0.002176	-0.312	13885
Mongolia_EIA_7_Xiongnu	HonHaiCoTien_His	Mongolian_Bijie	-0.001211	0.003921	-0.309	24620
Vanuatu_2350BP	Chuanyun_H	Mongolian_Bijie	-0.001692	0.005517	-0.307	12310
Chokhopani_2700BP	Igorot.DG	Mongolian_Bijie	-0.000349	0.00114	-0.306	156753
Russia_UstIda_LN	Vanuatu_2900BP	Mongolian_Bijie	-0.001344	0.004438	-0.303	11428
HonHaiCoTien_His	Daur.DG	Mongolian_Bijie	-0.000734	0.002456	-0.299	33690
Kinabatagan_His	Chuanyun_H	Mongolian_Bijie	-0.001278	0.004393	-0.291	17448
Lajia_LN	ManBac_LN	Mongolian_Bijie	-0.000692	0.002422	-0.286	27712
Suogang_LN	Yi.DG	Mongolian_Bijie	-0.000787	0.002895	-0.272	10411
Zhalainuoer_EN	Kinabatagan_His	Mongolian_Bijie	-0.001543	0.005665	-0.272	11078
Zhalainuoer_EN	Miao_Kaili.DG	Mongolian_Bijie	-0.000466	0.001732	-0.269	27794
Jinchankou_LN	TamHang_BA	Mongolian_Bijie	-0.000892	0.003354	-0.266	31263
Zhalainuoer_EN	Dai.DG	Mongolian_Bijie	-0.000363	0.00141	-0.258	27923
Wuzhuangguoliang_LN	GuaCha_LN	Mongolian_Bijie	-0.001134	0.004534	-0.25	10033
Jiaozuoniecun_LBIA	India_RoopkundC	Mongolian_Bijie	-0.000533	0.002146	-0.248	54601
TamPaPing_LNBA	Bianbian_EN	Mongolian_Bijie	-0.000582	0.00235	-0.248	70364
Samdzong_1500BP	Atayal.DG	Mongolian_Bijie	-0.000253	0.001037	-0.244	156986
UstBelaya_N	NuiNap_BA_Hc	Mongolian_Bijie	-0.000975	0.004104	-0.238	21346
Lajia_LN	TamPaPing_LNBA	Mongolian_Bijie	-0.000324	0.001377	-0.235	114891
Wuzhuangguoliang_LN	Igorot.DG	Mongolian_Bijie	-0.000539	0.002298	-0.234	12180
Zhalainuoer_EN	China_Lahu.DG	Mongolian_Bijie	-0.000474	0.002024	-0.234	27151
Pingliangtai_LN	NamTun_LN	Mongolian_Bijie	-0.000592	0.002555	-0.232	21380
Pingliangtai_LN	LoyangUjung_IA2	Mongolian_Bijie	-0.000761	0.003363	-0.226	13683
SupuHujung_His	DevilsCave_N	Mongolian_Bijie	-0.000648	0.002875	-0.225	23166
NuiNap_BA_Hc	Mongola.DG	Mongolian_Bijie	-0.000363	0.001658	-0.219	44601
SupuHujung_His	Mongolia_EIA_5	Mongolian_Bijie	-0.001114	0.005108	-0.218	13894
Mongolia_Mongol	HonHaiCoTien_LN	Mongolian_Bijie	-0.001124	0.005203	-0.216	10824
Haminmangha_MN	Taiwan_Gongguan	Mongolian_Bijie	-0.000529	0.002476	-0.214	59477
Taiwan_Hanben	Sherpa.DG	Mongolian_Bijie	-0.000105	0.000499	-0.211	158561
UstBelaya_N	Atayal.DG	Mongolian_Bijie	-0.00039	0.001872	-0.208	71843
Chokhopani_2700BP	Vanuatu_2900BP	Mongolian_Bijie	-0.001054	0.005094	-0.207	12441
SupuHujung_His	Bianbian_EN	Mongolian_Bijie	-0.00111	0.005467	-0.203	12657
Longtoushan_BA	Tanshishan_LN	Mongolian_Bijie	-0.000591	0.00294	-0.201	34632
NuiNap_BA_Hc	Naxi.DG	Mongolian_Bijie	-0.00028	0.001393	-0.201	44607
SupuHujung_His	Xiaojingshan_EN	Mongolian_Bijie	-0.001	0.00499	-0.2	10471
Longtoushan_BA	GuaCha_LN	Mongolian_Bijie	-0.000427	0.002167	-0.197	68954
Mebrak_2125BP	Liangdao1_EN	Mongolian_Bijie	-0.000584	0.003071	-0.19	35467
NamTun_LN	Xibo.DG	Mongolian_Bijie	-0.000411	0.002181	-0.188	21064
Mongolia_EIA_3	MaiDaDieu_LN	Mongolian_Bijie	-0.000742	0.003976	-0.187	21773
Ami.DG	Tibetan.DG	Mongolian_Bijie	-0.000141	0.000779	-0.181	157958
Haojiatai_LBIA	TamHang_Unknown	Mongolian_Bijie	-0.001029	0.005781	-0.178	10246
Jinchankou_LN	Chuanyun_H	Mongolian_Bijie	-0.000602	0.003412	-0.176	31799
Mogushan_Xianbei_IA	TamPaPing_LNBA	Mongolian_Bijie	-0.000574	0.00335	-0.171	29218
UstBelaya_N	ManBac_LN	Mongolian_Bijie	-0.000838	0.005035	-0.166	13285
Miaozigou_MN	Tonga_2500BP	Mongolian_Bijie	-0.000628	0.003832	-0.164	18518
TamPaPing_LNBA	Xiaogao_EN	Mongolian_Bijie	-0.000353	0.002195	-0.161	93153
Shirenzigou_IA_E	Kinh.DG	Mongolian_Bijie	-0.000411	0.002571	-0.16	15481
Iran_LN_SehGabi	HonHaiCoTien_His	Mongolian_Bijie	-0.000761	0.005188	-0.147	15841
Lajia_LN	ManBac_LN_all	Mongolian_Bijie	-0.000246	0.001702	-0.145	47061
Wuzhuangguoliang_LN	Ami.DG	Mongolian_Bijie	-0.000318	0.002288	-0.139	12198
Jiaozuoniecun_LBIA	Tonga_2500BP	Mongolian_Bijie	-0.000261	0.001982	-0.131	60331
Luoheguxiang_LBIA	India_RoopkundC	Mongolian_Bijie	-0.000293	0.002272	-0.129	54689
Taiwan_Gongguan	Kazakhstan_CentralSaka	Mongolian_Bijie	-0.00019	0.001493	-0.127	97625
Taiwan_Gongguan	Zhalainuoer_EN	Mongolian_Bijie	-0.000539	0.004474	-0.121	18279
Jinchankou_LN	NamTun_LN	Mongolian_Bijie	-0.000533	0.004696	-0.114	15140
Luoheguxiang_LBIA	NamTun_LN	Mongolian_Bijie	-0.000396	0.003577	-0.111	19487
Wanggou_MN	India_RoopkundC	Mongolian_Bijie	-0.000251	0.002314	-0.108	48837
NuiNap_BA	Hezhen.DG	Mongolian_Bijie	-0.000151	0.001402	-0.108	49211
Mongolia_BA_2	Dai.DG	Mongolian_Bijie	-0.000102	0.000943	-0.108	81099
Miaozigou_MN	GuaCha_LN	Mongolian_Bijie	-0.000333	0.003126	-0.107	33337
Mogushan_Xianbei_IA	Vanuatu_2900BP_all	Mongolian_Bijie	-0.000386	0.003705	-0.104	18227
TamHang_Unknown	Russia_UstIda_LN	Mongolian_Bijie	-0.000471	0.004594	-0.103	12105
UstBelaya_N	HonHaiCoTien_His	Mongolian_Bijie	-0.000477	0.004635	-0.103	16213
Haojiatai_LN	NamTun_LN	Mongolian_Bijie	-0.000396	0.00412	-0.096	15731
Haojiatai_LN	SupuHujung_His	Mongolian_Bijie	-0.000385	0.004229	-0.091	16163
Wadian_LN	Kinabatagan_His	Mongolian_Bijie	-0.000176	0.001957	-0.09	64226
NamTun_LN	Han.DG	Mongolian_Bijie	-0.000156	0.001767	-0.088	21059
Tonga_2500BP	Yumin_EN	Mongolian_Bijie	-0.000211	0.002382	-0.088	59636
Shimao_LN	HonHaiCoTien_His	Mongolian_Bijie	-0.000196	0.002601	-0.075	34176
Miaozigou_MN	NuiNap_BA_Hc	Mongolian_Bijie	-0.000307	0.005053	-0.061	13180
Longtoushan_BA	HonHaiCoTien_His	Mongolian_Bijie	-0.00023	0.004141	-0.056	18765
Banlashan_MN	NuiNap_BA_Hc	Mongolian_Bijie	-0.000123	0.002327	-0.053	45258
LoyangUjung_IA2	Boshan_EN	Mongolian_Bijie	-0.000224	0.005615	-0.04	11446
Wuqi_EN	Kinabatagan_His	Mongolian_Bijie	-0.000196	0.00523	-0.038	11610
NuiNap_BA_Hc	Sherpa.DG	Mongolian_Bijie	-6.5e-05	0.001761	-0.037	44575
NuiNap_BA_all	Xibo.DG	Mongolian_Bijie	-4.8e-05	0.001286	-0.037	75498
Wanggou_MN	Tonga_2500BP	Mongolian_Bijie	-6.5e-05	0.001952	-0.033	54596
UstBelaya_MED	Ami.DG	Mongolian_Bijie	-7.6e-05	0.00278	-0.027	13627
Haminmangha_MN	NuiNap_BA_Hc	Mongolian_Bijie	-7e-05	0.003597	-0.019	28312
Haojiatai_LBIA	Kinabatagan_His	Mongolian_Bijie	-2.2e-05	0.002639	-0.008	49117
PhaFaen_Hoabinhian	Chuanyun_H	Mongolian_Bijie	-3.4e-05	0.005086	-0.007	16138
Shirenzigou_IA	SupuHujung_His	Mongolian_Bijie	-2.3e-05	0.00439	-0.005	16385
Taiwan_Gongguan	Mongolia_MBA_2_Munkhkhairkhan	Mongolian_Bijie	-8e-06	0.002191	-0.004	89290
Miaozigou_MN	Xitoucun_LN	Mongolian_Bijie	0	0.003237	0	22656
UstBelaya_MED	Igorot.DG	Mongolian_Bijie	1.5e-05	0.002952	0.005	13624
SupuHujung_His	Mongolia_EBA_1_Ulgii	Mongolian_Bijie	4.6e-05	0.002995	0.015	19932
Haminmangha_MN	Tanshishan_LN	Mongolian_Bijie	7.2e-05	0.003007	0.024	35005
Lajia_LN	Dai_Xishuangbanna1K	Mongolian_Bijie	7e-06	0.000301	0.024	165067
Zhalainuoer_EN	India_RoopkundC	Mongolian_Bijie	0.000187	0.005935	0.031	10728
Longtoushan_BA	Chuanyun_H	Mongolian_Bijie	0.000108	0.003484	0.031	26002
Longtoushan_BA	NuiNap_BA_all	Mongolian_Bijie	8.5e-05	0.00258	0.033	45676
Vanuatu_2900BP	Kusunda.DG	Mongolian_Bijie	0.000122	0.00333	0.037	12343
Wadian_LN	NuiNap_BA_Hc	Mongolian_Bijie	9.2e-05	0.002325	0.039	45223
ManBac_LN	Sherpa.DG	Mongolian_Bijie	9.1e-05	0.002065	0.044	27540
Shimao_LN	SupuHujung_His	Mongolian_Bijie	0.00016	0.003189	0.05	22750
Vanuatu_2900BP_all	Tibetan.DG	Mongolian_Bijie	7.2e-05	0.001278	0.056	64931
Mebrak_2125BP	ManBac_LN	Mongolian_Bijie	0.000233	0.004087	0.057	19312
NuiNap_BA	Chuanyun_H	Mongolian_Bijie	0.000267	0.004385	0.061	13336
Longtoushan_BA	Atayal.DG	Mongolian_Bijie	0.0001	0.00163	0.061	83753
NuiNap_BA	Tibetan.DG	Mongolian_Bijie	8.8e-05	0.001406	0.062	49293
Jinchankou_LN	SupuHujung_His	Mongolian_Bijie	0.000305	0.004874	0.063	15977
Vanuatu_2900BP_all	Sherpa.DG	Mongolian_Bijie	8.6e-05	0.001334	0.065	64889
NuiNap_BA_Hc	Tibetan.DG	Mongolian_Bijie	0.000108	0.001643	0.066	44631
MaiDaDieu_LN	Sherpa.DG	Mongolian_Bijie	0.000128	0.001809	0.071	32396
Mongolia_IA_Xianbei	Ami.DG	Mongolian_Bijie	9.2e-05	0.001247	0.074	115163
SupuHujung_His	Mongolia_EIA_7_Xiongnu	Mongolian_Bijie	0.000356	0.004749	0.075	15309
Shimao_LN	India_RoopkundC	Mongolian_Bijie	0.000154	0.002069	0.075	58486
Haminmangha_MN	NamTun_LN	Mongolian_Bijie	0.000412	0.005336	0.077	13121
Boshan_EN	Dai.DG	Mongolian_Bijie	6.5e-05	0.000815	0.079	136468
Mogushan_Xianbei_IA	Dai.DG	Mongolian_Bijie	0.000102	0.001155	0.088	40548
Kinabatagan_His	Mongolia_BA_1	Mongolian_Bijie	0.000246	0.00281	0.088	47762
India_RoopkundC	Yumin_EN	Mongolian_Bijie	0.00026	0.002769	0.094	52477
Tonga_2500BP	Hezhen.DG	Mongolian_Bijie	0.000123	0.001293	0.095	63425
ManBac_LN	Oroqen.DG	Mongolian_Bijie	0.000189	0.001921	0.098	27543
Taiwan_Gongguan	Iran_IA_Hasanlu	Mongolian_Bijie	0.000225	0.002287	0.098	88431
Liangdao1_EN	Daur.DG	Mongolian_Bijie	0.000219	0.002108	0.104	51859
Haojiatai_LBIA	GuaCha_LN	Mongolian_Bijie	0.000216	0.002056	0.105	97347
SupuHujung_His	Mongolia_IA_Xianbei	Mongolian_Bijie	0.000492	0.004603	0.107	15605
Jinchankou_LN	NuiNap_BA	Mongolian_Bijie	0.000299	0.002806	0.107	35563
Mongolia_BA_2	HonHaiCoTien_His	Mongolian_Bijie	0.000497	0.00452	0.11	17184
Miaozigou_MN	NuiNap_BA_all	Mongolian_Bijie	0.000429	0.003876	0.111	22091
Luoheguxiang_LBIA	NuiNap_BA	Mongolian_Bijie	0.00025	0.002217	0.113	45778
NuiNap_BA	Daur.DG	Mongolian_Bijie	0.000216	0.001861	0.116	48985
Longtoushan_BA	India_RoopkundC	Mongolian_Bijie	0.000362	0.003036	0.119	33938
NuiNap_BA_all	Naxi.DG	Mongolian_Bijie	0.000132	0.001091	0.121	75578
NuiNap_BA_all	Sherpa.DG	Mongolian_Bijie	0.000164	0.001344	0.122	75514
Lajia_LN	GuaCha_LN	Mongolian_Bijie	0.00016	0.001306	0.122	125594
HonHaiCoTien_His	Xitoucun_LN	Mongolian_Bijie	0.000486	0.003936	0.124	17208
Wuqi_EN	Atayal.DG	Mongolian_Bijie	0.00036	0.002828	0.127	27934
TamHang_Unknown	Mongolia_BA_1	Mongolian_Bijie	0.000737	0.005726	0.129	10349
Mogushan_Xianbei_IA	NuiNap_BA_all	Mongolian_Bijie	0.00051	0.003777	0.135	20833
Wanggou_MN	TamHang_Unknown	Mongolian_Bijie	0.000655	0.004657	0.141	10879
Vanuatu_2900BP	Tu.DG	Mongolian_Bijie	0.000405	0.00284	0.143	12313
Bianbian_EN	Chuanyun_H	Mongolian_Bijie	0.000434	0.003039	0.143	37528
Banlashan_MN	TamHang_BA	Mongolian_Bijie	0.000368	0.002442	0.151	44548
Mebrak_2125BP	Atayal.DG	Mongolian_Bijie	0.000271	0.001786	0.152	100285
Russia_Shamanka_EBA	Atayal.DG	Mongolian_Bijie	0.000175	0.001158	0.152	142230
TamHang_Unknown	Mongolia_LBA_2_Ulaanzukh	Mongolian_Bijie	0.000607	0.003951	0.154	11538
Vanuatu_2900BP	Daur.DG	Mongolian_Bijie	0.000559	0.003637	0.154	12234
Luoheguxiang_LBIA	Taiwan_Gongguan	Mongolian_Bijie	0.000289	0.001746	0.165	91925
Taiwan_Gongguan	UstBelaya_N	Mongolian_Bijie	0.000482	0.002868	0.168	45903
Mongolia_N_East	HonHaiCoTien_His	Mongolian_Bijie	0.000489	0.002836	0.172	29925
Wadian_LN	TamPaPing_LNBA	Mongolian_Bijie	0.000256	0.001491	0.172	114793
Dacaozi_IA	ManBac_LN	Mongolian_Bijie	0.000458	0.002577	0.178	27311
TamHang_BA	Daur.DG	Mongolian_Bijie	0.000415	0.002314	0.179	43290
Taiwan_Gongguan	Uyghur.DG	Mongolian_Bijie	0.000189	0.001049	0.18	101866
Xitoucun_LN	Sherpa.DG	Mongolian_Bijie	0.000215	0.001183	0.182	78651
Jinchankou_LN	HonHaiCoTien_His	Mongolian_Bijie	0.000671	0.003597	0.186	24315
Miaozigou_MN	Tujia.DG	Mongolian_Bijie	0.000295	0.001553	0.19	40637
Mongolia_EIA_3	HonHaiCoTien_His	Mongolian_Bijie	0.000752	0.003935	0.191	22997
Mongolia_N_East	Suogang_LN	Mongolian_Bijie	0.000805	0.004191	0.192	10472
NuiNap_BA_Hc	Xibo.DG	Mongolian_Bijie	0.000321	0.001663	0.193	44564
GuaCha_Hoabinhian	Miao.DG	Mongolian_Bijie	0.000515	0.002621	0.197	14549
Haminmangha_MN	HonHaiCoTien_His	Mongolian_Bijie	0.000804	0.004053	0.198	20937
TamHang_Unknown	Mongolia_N_East	Mongolian_Bijie	0.00089	0.00448	0.199	11708
Kinabatagan_His	Yumin_EN	Mongolian_Bijie	0.000591	0.00287	0.206	48002
India_RoopkundC	Daur.DG	Mongolian_Bijie	0.000427	0.002039	0.209	57690
Wanggou_MN	Thai.DG	Mongolian_Bijie	0.000171	0.000796	0.215	127678
Haojiatai_LBIA	ManBac_LN	Mongolian_Bijie	0.00081	0.003538	0.229	23951
TamHang_BA	Yumin_EN	Mongolian_Bijie	0.000806	0.003469	0.232	31861
GuaCha_LN	Xibo.DG	Mongolian_Bijie	0.000257	0.001094	0.235	124639
LoyangUjung_IA2	Xiaogao_EN	Mongolian_Bijie	0.0014	0.005844	0.24	10801
Kazakhstan_EBA_Yamnaya	Chuanyun_H	Mongolian_Bijie	0.000742	0.003059	0.242	44704
Chokhopani_2700BP	Tanshishan_LN	Mongolian_Bijie	0.0006	0.002465	0.244	58102
TamHang_Unknown	Yumin_EN	Mongolian_Bijie	0.001425	0.005801	0.246	10414
Lajia_LN	Tanshishan_LN	Mongolian_Bijie	0.000421	0.00171	0.246	57613
Taiwan_Hanben	Zhalainuoer_EN	Mongolian_Bijie	0.000363	0.001451	0.25	28027
ManBac_LN	Mongola.DG	Mongolian_Bijie	0.000479	0.001891	0.253	27531
Wadian_LN	Liangdao2_EN	Mongolian_Bijie	0.000376	0.001474	0.255	122747
GuaCha_LN	Mongolia_LBA_2_Ulaanzukh	Mongolian_Bijie	0.000354	0.001373	0.258	109018
Xiaowu_MN	India_RoopkundC	Mongolian_Bijie	0.000687	0.002651	0.259	58058
Xiaowu_MN	Vanuatu_2900BP	Mongolian_Bijie	0.001352	0.005196	0.26	12354
Boshan_EN	Dai_Xishuangbanna1K	Mongolian_Bijie	0.000122	0.000463	0.264	141203
Haojiatai_LBIA	LoyangUjung_IA2	Mongolian_Bijie	0.001555	0.005861	0.265	10399
Banlashan_MN	Taiwan_Gongguan	Mongolian_Bijie	0.000449	0.001685	0.266	98443
Shimao_LN	TamHang_Unknown	Mongolian_Bijie	0.001036	0.00386	0.268	13047
Longtoushan_BA	MaiDaDieu_LN	Mongolian_Bijie	0.001048	0.003883	0.27	17974
ManBac_LN	Xibo.DG	Mongolian_Bijie	0.000485	0.001775	0.273	27513
Haojiatai_LN	Ami.DG	Mongolian_Bijie	0.000303	0.001076	0.281	111990
TamPaPing_LNBA	UstBelaya_MED	Mongolian_Bijie	0.001615	0.005735	0.282	10153
Haojiatai_LBIA	MaiDaDieu_LN	Mongolian_Bijie	0.001049	0.003712	0.282	25540
TamHang_BA	Russia_OldBeringSea_Uelen	Mongolian_Bijie	0.000712	0.002524	0.282	38128
Vanuatu_2900BP	Kinh.DG	Mongolian_Bijie	0.000811	0.002816	0.288	12260
Mogushan_Xianbei_IA	GuaCha_LN	Mongolian_Bijie	0.000934	0.003231	0.289	31992
Jiaozuoniecun_LBIA	GuaCha_Hoabinhian	Mongolian_Bijie	0.001263	0.004356	0.29	13626
Dacaozi_IA	MaiDaDieu_LN	Mongolian_Bijie	0.000686	0.002361	0.291	31650
Luoheguxiang_LBIA	GuaCha_Hoabinhian	Mongolian_Bijie	0.001294	0.0044	0.294	13460
Dacaozi_IA	HonHaiCoTien_LN	Mongolian_Bijie	0.001111	0.003781	0.294	13517
Haminmangha_MN	Dai.DG	Mongolian_Bijie	0.000258	0.000877	0.294	95965
MaiDaDieu_LN	Daur.DG	Mongolian_Bijie	0.000713	0.002399	0.297	32244
Wadian_LN	TamHang_Unknown	Mongolian_Bijie	0.001293	0.00426	0.304	13053
Mongolia_LBA_2_Ulaanzukh	Dai.DG	Mongolian_Bijie	0.000165	0.000537	0.306	137912
Haojiatai_LBIA	HonHaiCoTien_LN	Mongolian_Bijie	0.001878	0.005909	0.318	10892
Vanuatu_2900BP	Mongola.DG	Mongolian_Bijie	0.000898	0.002804	0.32	12307
Shirenzigou_IA_E	Ami.DG	Mongolian_Bijie	0.000897	0.002804	0.32	15453
Xiaogao_EN	Kinh.DG	Mongolian_Bijie	0.000374	0.001145	0.326	126504
Lajia_LN	India_RoopkundC	Mongolian_Bijie	0.000605	0.00185	0.327	58212
MaiDaDieu_LN	Bianbian_EN	Mongolian_Bijie	0.001347	0.004107	0.328	19725
Kinabatagan_His	Xibo.DG	Mongolian_Bijie	0.000436	0.001328	0.328	63854
Mongolia_BA_2	Igorot.DG	Mongolian_Bijie	0.000466	0.001418	0.329	78870
Lajia_LN	TamHang_BA	Mongolian_Bijie	0.000689	0.002088	0.33	44202
Suogang_LN	Oroqen.DG	Mongolian_Bijie	0.001041	0.003124	0.333	10441
Longtoushan_BA	ManBac_LN	Mongolian_Bijie	0.001344	0.004018	0.335	17190
Wanggou_MN	Tanshishan_LN	Mongolian_Bijie	0.000716	0.002133	0.335	48789
Taiwan_Gongguan	DevilsCave_N	Mongolian_Bijie	0.000558	0.001642	0.34	99021
Haojiatai_LN	Miao_Kaili.DG	Mongolian_Bijie	0.000268	0.000779	0.344	115038
Taiwan_Gongguan	Yumin_EN	Mongolian_Bijie	0.000755	0.002149	0.351	89000
Mongolia_LBA_2_Ulaanzukh	Igorot.DG	Mongolian_Bijie	0.0003	0.000853	0.351	133952
Banlashan_MN	Ami.DG	Mongolian_Bijie	0.000337	0.000955	0.353	155916
Taiwan_Gongguan	Naxi.DG	Mongolian_Bijie	0.000362	0.001016	0.356	97282
Wanggou_MN	UstBelaya_MED	Mongolian_Bijie	0.001688	0.004727	0.357	11492
Banlashan_MN	HonHaiCoTien_His	Mongolian_Bijie	0.000986	0.002736	0.36	34370
Xiaowu_MN	HonHaiCoTien_LN	Mongolian_Bijie	0.001835	0.005038	0.364	13913
Wuqi_EN	Xitoucun_LN	Mongolian_Bijie	0.001542	0.004224	0.365	16862
Jiaozuoniecun_LBIA	TamHang_Unknown	Mongolian_Bijie	0.001605	0.004366	0.368	12107
Tonga_2500BP	HonHaiCoTien_His	Mongolian_Bijie	0.001731	0.004692	0.369	13903
HonHaiCoTien_His	Bianbian_EN	Mongolian_Bijie	0.001531	0.004127	0.371	20951
Zhalainuoer_EN	Ami.DG	Mongolian_Bijie	0.00079	0.002132	0.371	27113
TamHang_Unknown	Yi.DG	Mongolian_Bijie	0.001056	0.002839	0.372	12913
XiongNu	ManBac_LN	Mongolian_Bijie	0.000899	0.002413	0.372	27993
Zhalainuoer_EN	LongLongRak_IA	Mongolian_Bijie	0.001628	0.004337	0.375	15636
Shirenzigou_IA	Taiwan_Gongguan	Mongolian_Bijie	0.000762	0.002016	0.378	70864
Miaozigou_MN	Kinh_HoChiMinh	Mongolian_Bijie	0.000247	0.00065	0.381	43609
SupuHujung_His	Mongolia_BA_1	Mongolian_Bijie	0.001783	0.004672	0.382	16313
Mongolia_N_East	Atayal.DG	Mongolian_Bijie	0.000488	0.00128	0.382	135406
Atayal.DG	Hezhen.DG	Mongolian_Bijie	0.000359	0.000939	0.382	157156
Mebrak_2125BP	Vanuatu_2900BP_all	Mongolian_Bijie	0.000984	0.002562	0.384	44953
Wadian_LN	Tanshishan_LN	Mongolian_Bijie	0.000703	0.001825	0.385	58111
Mongolia_LBA_2_Ulaanzukh	HonHaiCoTien_His	Mongolian_Bijie	0.000958	0.002477	0.387	29448
HonHaiCoTien_His	Liangdao2_EN	Mongolian_Bijie	0.001432	0.003686	0.389	26587
Zhalainuoer_EN	TamPaPing_LNBA	Mongolian_Bijie	0.001739	0.004433	0.392	20169
SupuHujung_His	Mongolia_LBA_2_Ulaanzukh	Mongolian_Bijie	0.001164	0.002934	0.397	18811
Mongolia_IA_Xianbei	NuiNap_BA	Mongolian_Bijie	0.001163	0.002932	0.397	35854
Mongolia_N_East	MaiDaDieu_LN	Mongolian_Bijie	0.00106	0.00263	0.403	28515
Qihe_EN	Tujia.DG	Mongolian_Bijie	0.000652	0.001607	0.406	45944
Mongolia_EIA_3	Atayal.DG	Mongolian_Bijie	0.000701	0.001729	0.406	105216
Shimao_LN	Kinh.DG	Mongolian_Bijie	0.000322	0.000792	0.407	155248
Taiwan_Gongguan	Mebrak_2125BP	Mongolian_Bijie	0.001037	0.002515	0.412	66004
Zhalainuoer_EN	Vanuatu_2900BP_all	Mongolian_Bijie	0.001915	0.004622	0.414	12528
Taiwan_Hanben	Tibetan.DG	Mongolian_Bijie	0.000198	0.00048	0.414	158714
NuiNap_BA_Hc	Yi.DG	Mongolian_Bijie	0.000715	0.001719	0.416	44525
Mogushan_Xianbei_IA	Taiwan_Gongguan	Mongolian_Bijie	0.001503	0.003567	0.421	26541
Mongolia_MBA_1_Munkhkhairkhan	Atayal.DG	Mongolian_Bijie	0.000562	0.001333	0.422	139697
Jinchankou_LN	MaiDaDieu_LN	Mongolian_Bijie	0.001613	0.003775	0.427	23334
Miaozigou_MN	Kinh.DG	Mongolian_Bijie	0.000673	0.001573	0.428	40654
Mebrak_2125BP	NuiNap_BA_all	Mongolian_Bijie	0.001122	0.002623	0.428	51821
Lajia_LN	Taiwan_Gongguan	Mongolian_Bijie	0.000608	0.00142	0.428	97702
Shimao_LN	Vanuatu_2900BP	Mongolian_Bijie	0.001716	0.004003	0.429	12399
Wuzhuangguoliang_LN	China_Lahu.DG	Mongolian_Bijie	0.000952	0.002202	0.432	12209
Boisman_MN	HonHaiCoTien_LN	Mongolian_Bijie	0.001371	0.003157	0.434	12752
Jinchankou_LN	Tanshishan_LN	Mongolian_Bijie	0.0012	0.002729	0.44	41740
SupuHujung_His	UstBelaya_N	Mongolian_Bijie	0.002567	0.005818	0.441	10589
Russia_OldBeringSea_Uelen	Vanuatu_2900BP	Mongolian_Bijie	0.001663	0.003727	0.446	12465
Shimao_LN	NuiNap_BA	Mongolian_Bijie	0.000916	0.002048	0.447	49975
Mongolia_EIA_3	Tonga_2500BP	Mongolian_Bijie	0.001048	0.002344	0.447	55411
Banlashan_MN	Tonga_2500BP	Mongolian_Bijie	0.000813	0.001817	0.447	64336
Lajia_LN	Tonga_2500BP	Mongolian_Bijie	0.000682	0.001521	0.448	63831
Wanggou_MN	ManBac_LN	Mongolian_Bijie	0.001353	0.003014	0.449	24056
UstBelaya_MED	Atayal.DG	Mongolian_Bijie	0.001611	0.003584	0.45	13563
Luoheguxiang_LBIA	ManBac_LN_all	Mongolian_Bijie	0.001	0.002212	0.452	44825
Mongolia_Medieval	Igorot.DG	Mongolian_Bijie	0.000701	0.001547	0.453	75186
Wuzhuangguoliang_LN	Mongolia_EIA_6_Pazyryk	Mongolian_Bijie	0.002075	0.004568	0.454	10406
NuiNap_BA_Hc	Hezhen.DG	Mongolian_Bijie	0.000744	0.001627	0.457	44547
Luoheguxiang_LBIA	TamPaPing_LNBA	Mongolian_Bijie	0.000763	0.001668	0.457	104918
HonHaiCoTien_LN	Liangdao2_EN	Mongolian_Bijie	0.002633	0.005749	0.458	10731
UstBelaya_EBA	Tonga_2500BP	Mongolian_Bijie	0.000804	0.001746	0.46	63580
TamPaPing_LNBA	Mongolia_Medieval	Mongolian_Bijie	0.001228	0.002658	0.462	54991
Zhalainuoer_EN	Kinh_HoChiMinh	Mongolian_Bijie	0.000371	0.0008	0.463	29094
Shimao_LN	LoyangUjung_IA2	Mongolian_Bijie	0.001937	0.004144	0.467	13621
Wanggou_MN	NamTun_LN	Mongolian_Bijie	0.001781	0.003814	0.467	17783
Tanshishan_LN	Tibetan.DG	Mongolian_Bijie	0.000642	0.001365	0.47	57585
TamHang_BA	Mongolia_BA_1	Mongolian_Bijie	0.001684	0.00357	0.472	31735
Miaozigou_MN	Qihe_EN	Mongolian_Bijie	0.002395	0.005028	0.476	13513
Mongolia_LBA_2_Ulaanzukh	NamTun_LN	Mongolian_Bijie	0.00148	0.003092	0.479	18602
Luoheguxiang_LBIA	HonHaiCoTien_His	Mongolian_Bijie	0.001352	0.002825	0.479	31211
Erdaojingzi_LN	HonHaiCoTien_His	Mongolian_Bijie	0.001433	0.002973	0.482	28562
Vanuatu_2900BP	Hezhen.DG	Mongolian_Bijie	0.001383	0.00286	0.484	12286
Haojiatai_LN	India_RoopkundC	Mongolian_Bijie	0.001188	0.002452	0.484	44282
HonHaiCoTien_His	Mongola.DG	Mongolian_Bijie	0.000875	0.001806	0.485	33883
Luoheguxiang_LBIA	LoyangUjung_IA2	Mongolian_Bijie	0.002193	0.004503	0.487	12400
Haminmangha_MN	MaiDaDieu_LN	Mongolian_Bijie	0.00188	0.00386	0.487	20855
Haminmangha_MN	Tonga_2500BP	Mongolian_Bijie	0.001378	0.002796	0.493	39340
Russia_Shamanka_EN	Atayal.DG	Mongolian_Bijie	0.000418	0.000845	0.494	158480
HonHaiCoTien_LN	Hezhen.DG	Mongolian_Bijie	0.001354	0.002734	0.495	13897
Jinchankou_LN	Tonga_2500BP	Mongolian_Bijie	0.00132	0.002669	0.495	46258
Shimao_LN	TamPaPing_LNBA	Mongolian_Bijie	0.00075	0.00151	0.496	115247
Lajia_LN	Dai.DG	Mongolian_Bijie	0.000248	0.000498	0.498	159852
Haminmangha_MN	Kinh.DG	Mongolian_Bijie	0.000586	0.001171	0.5	92868
Mongolia_EIA_1_SlabGrave	Igorot.DG	Mongolian_Bijie	0.000306	0.000611	0.501	153232
Russia_UstIda_EBA	Tanshishan_LN	Mongolian_Bijie	0.00122	0.002425	0.503	43260
Mebrak_2125BP	Tonga_2500BP	Mongolian_Bijie	0.001396	0.002774	0.503	43708
Miaozigou_MN	Kinabatagan_His	Mongolian_Bijie	0.002167	0.004297	0.504	16842
Taiwan_Gongguan	Xiaogao_EN	Mongolian_Bijie	0.00119	0.002361	0.504	91908
Mebrak_2125BP	Ami.DG	Mongolian_Bijie	0.000663	0.00131	0.506	100705
Pingliangtai_LN	SupuHujung_His	Mongolian_Bijie	0.00137	0.002704	0.507	22863
ManBac_LN_all	Sherpa.DG	Mongolian_Bijie	0.000779	0.001534	0.508	46749
Vanuatu_2900BP_all	HonHaiCoTien_His	Mongolian_Bijie	0.002238	0.004379	0.511	14224
Jinchankou_LN	NuiNap_BA_all	Mongolian_Bijie	0.001359	0.002654	0.512	55097
Pingliangtai_LN	NuiNap_BA	Mongolian_Bijie	0.000876	0.001691	0.518	50138
HonHaiCoTien_LN	Oroqen.DG	Mongolian_Bijie	0.001436	0.002733	0.526	13898
Mogushan_Xianbei_IA	Dai_Xishuangbanna1K	Mongolian_Bijie	0.000361	0.000686	0.526	41951
TamHang_BA	Boshan_EN	Mongolian_Bijie	0.001676	0.003179	0.527	36474
HonHaiCoTien_LN	Boshan_EN	Mongolian_Bijie	0.002915	0.005521	0.528	11694
Taiwan_Gongguan	Kazakhstan_CentralSteppe_EMBA	Mongolian_Bijie	0.000897	0.001693	0.53	99872
Taiwan_Gongguan	Yi.DG	Mongolian_Bijie	0.000651	0.001212	0.537	97073
Longtoushan_BA	TamPaPing_LNBA	Mongolian_Bijie	0.001217	0.002258	0.539	62451
NuiNap_BA_Hc	Tu.DG	Mongolian_Bijie	0.000875	0.001622	0.54	44626
NuiNap_BA_all	Tu.DG	Mongolian_Bijie	0.000683	0.001258	0.543	75599
LoyangUjung_IA2	She.DG	Mongolian_Bijie	0.001585	0.002895	0.547	13417
Miaozigou_MN	TamHang_BA	Mongolian_Bijie	0.003109	0.00567	0.548	11144
Dacaozi_IA	TamHang_BA	Mongolian_Bijie	0.001275	0.00228	0.559	42675
ManBac_LN_all	Xibo.DG	Mongolian_Bijie	0.000714	0.001276	0.56	46723
Liangdao2_EN	Naxi.DG	Mongolian_Bijie	0.000575	0.00101	0.57	121500
Wuqi_EN	Liangdao2_EN	Mongolian_Bijie	0.002238	0.003916	0.571	24125
TamHang_Unknown	Mongola.DG	Mongolian_Bijie	0.001599	0.002793	0.572	12922
Shirenzigou_IA_W	Igorot.DG	Mongolian_Bijie	0.0009	0.00157	0.573	47822
Mebrak_2125BP	NuiNap_BA_Hc	Mongolian_Bijie	0.001854	0.003226	0.575	30733
Kinabatagan_His	Mongolia_IA_Xianbei	Mongolian_Bijie	0.001716	0.002949	0.582	46269
Wuqi_EN	Ami.DG	Mongolian_Bijie	0.001257	0.002157	0.583	28040
Mongolia_EIA_2	Suogang_LN	Mongolian_Bijie	0.003381	0.005781	0.585	10117
NuiNap_BA	Bianbian_EN	Mongolian_Bijie	0.001907	0.003259	0.585	29736
Xiaowu_MN	Tanshishan_LN	Mongolian_Bijie	0.001307	0.00222	0.589	57550
Haminmangha_MN	NuiNap_BA_all	Mongolian_Bijie	0.001623	0.002744	0.591	46906
Pingliangtai_LN	TamHang_Unknown	Mongolian_Bijie	0.001969	0.003322	0.593	13140
Lajia_LN	Xitoucun_LN	Mongolian_Bijie	0.000776	0.001299	0.598	78997
HonHaiCoTien_His	Boshan_EN	Mongolian_Bijie	0.002078	0.003467	0.599	29135
Taiwan_Gongguan	UstBelaya_EBA	Mongolian_Bijie	0.000971	0.001616	0.601	97380
HonHaiCoTien_His	NuiNap_BA_all	Mongolian_Bijie	0.002699	0.004458	0.605	16709
Mongolia_MBA_2_Munkhkhairkhan	HonHaiCoTien_His	Mongolian_Bijie	0.002206	0.003634	0.607	25634
Chokhopani_2700BP	Ami.DG	Mongolian_Bijie	0.000739	0.001216	0.608	156794
LoyangUjung_IA2	Mongolia_N_East	Mongolian_Bijie	0.002854	0.004675	0.61	11777
MaiDaDieu_LN	Oroqen.DG	Mongolian_Bijie	0.00111	0.001807	0.614	32427
Ekven_IA	Vanuatu_2900BP	Mongolian_Bijie	0.00193	0.003128	0.617	12587
GuaCha_LN	Xiaojingshan_EN	Mongolian_Bijie	0.001287	0.002085	0.617	64478
Banlashan_MN	GuaCha_LN	Mongolian_Bijie	0.000983	0.001593	0.617	126630
UstBelaya_N	Qihe_EN	Mongolian_Bijie	0.002524	0.004067	0.621	21977
Xiaowu_MN	GuaCha_LN	Mongolian_Bijie	0.001194	0.001921	0.621	124501
Jiaozuoniecun_LBIA	ManBac_LN_all	Mongolian_Bijie	0.001278	0.002044	0.625	44818
Tanshishan_LN	Tu.DG	Mongolian_Bijie	0.000822	0.001303	0.631	57566
ManBac_LN	Daur.DG	Mongolian_Bijie	0.001652	0.002593	0.637	27414
Tanshishan_LN	Hezhen.DG	Mongolian_Bijie	0.000883	0.00138	0.64	57484
Mongolia_BA_1	HonHaiCoTien_His	Mongolian_Bijie	0.002509	0.003882	0.646	25890
Kinabatagan_His	Russia_UstIda_EBA	Mongolian_Bijie	0.001488	0.002291	0.649	49396
Suogang_LN	Tu.DG	Mongolian_Bijie	0.002038	0.003117	0.654	10449
NuiNap_BA	Oroqen.DG	Mongolian_Bijie	0.001011	0.001544	0.655	49297
Iran_Historic_GanjDareh	HonHaiCoTien_His	Mongolian_Bijie	0.002685	0.004075	0.659	24128
Banlashan_MN	India_RoopkundC	Mongolian_Bijie	0.001451	0.0022	0.66	58674
Pingliangtai_LN	Tanshishan_LN	Mongolian_Bijie	0.000994	0.001503	0.662	58268
Wanggou_MN	MaiDaDieu_LN	Mongolian_Bijie	0.001806	0.00272	0.664	27665
Dacaozi_IA	Tanshishan_LN	Mongolian_Bijie	0.001184	0.001769	0.669	56881
Mogushan_Xianbei_IA	NuiNap_BA	Mongolian_Bijie	0.003268	0.004876	0.67	12625
Pingliangtai_LN	ManBac_LN_all	Mongolian_Bijie	0.001098	0.001619	0.678	47543
Jinchankou_LN	Dai_Xishuangbanna1K	Mongolian_Bijie	0.000333	0.000489	0.68	117125
Longtoushan_BA	NuiNap_BA	Mongolian_Bijie	0.002178	0.00319	0.683	27758
UstBelaya_N	Ami.DG	Mongolian_Bijie	0.001018	0.001484	0.686	72146
Atayal.DG	Daur.DG	Mongolian_Bijie	0.000927	0.001352	0.686	156323
Samdzong_1500BP	Suogang_LN	Mongolian_Bijie	0.002606	0.003789	0.688	10625
TamHang_Unknown	Naxi.DG	Mongolian_Bijie	0.001572	0.002285	0.688	12942
India_RoopkundC	Xibo.DG	Mongolian_Bijie	0.00099	0.001431	0.692	58010
Jinchankou_LN	Thai.DG	Mongolian_Bijie	0.000824	0.001191	0.692	110172
Suogang_LN	Mongola.DG	Mongolian_Bijie	0.002017	0.002911	0.693	10448
Jinchankou_LN	Xitoucun_LN	Mongolian_Bijie	0.001533	0.002211	0.693	57216
Shimao_LN	Tanshishan_LN	Mongolian_Bijie	0.001254	0.001807	0.694	57901
NuiNap_BA_Hc	Chuanyun_H	Mongolian_Bijie	0.00316	0.004548	0.695	17799
Samdzong_1500BP	NuiNap_BA_Hc	Mongolian_Bijie	0.001299	0.001868	0.695	45492
Tanshishan_LN	Tujia.DG	Mongolian_Bijie	0.000964	0.001383	0.697	57393
Taiwan_Gongguan	Boshan_EN	Mongolian_Bijie	0.001554	0.002213	0.702	93841
Taiwan_Gongguan	Xiaowu_MN	Mongolian_Bijie	0.001395	0.001983	0.704	97507
Zhalainuoer_EN	Han.DG	Mongolian_Bijie	0.001174	0.001659	0.707	27148
Mongolia_N_East	HonHaiCoTien_LN	Mongolian_Bijie	0.002845	0.004013	0.709	12087
Haminmangha_MN	GuaCha_LN	Mongolian_Bijie	0.001657	0.002315	0.716	76795
Shimao_LN	TamHang_BA	Mongolian_Bijie	0.001677	0.002333	0.719	44286
Chokhopani_2700BP	ManBac_LN	Mongolian_Bijie	0.00257	0.003563	0.721	27888
Taiwan_Gongguan	Wadian_LN	Mongolian_Bijie	0.001194	0.001653	0.722	98449
Wadian_LN	NuiNap_BA_all	Mongolian_Bijie	0.001255	0.00173	0.725	76577
Mebrak_2125BP	MaiDaDieu_LN	Mongolian_Bijie	0.002747	0.003781	0.726	21514
Mongolia_MBA_2_Munkhkhairkhan	She.DG	Mongolian_Bijie	0.000873	0.001196	0.73	116531
Tanshishan_LN	Naxi.DG	Mongolian_Bijie	0.0008	0.001096	0.731	57578
Pingliangtai_LN	TamPaPing_LNBA	Mongolian_Bijie	0.000923	0.001262	0.731	115782
Kinabatagan_His	Mongolia_EIA_7_Xiongnu	Mongolian_Bijie	0.002072	0.002827	0.733	45530
Mongolia_BA_1	HonHaiCoTien_LN	Mongolian_Bijie	0.004382	0.005962	0.735	10219
Banlashan_MN	Suogang_LN	Mongolian_Bijie	0.003381	0.004592	0.736	10579
Jiaozuoniecun_LBIA	Vanuatu_2900BP	Mongolian_Bijie	0.003115	0.004228	0.737	11845
Haojiatai_LN	Tanshishan_LN	Mongolian_Bijie	0.001738	0.002351	0.739	45149
Wadian_LN	HonHaiCoTien_LN	Mongolian_Bijie	0.00293	0.003961	0.74	14011
Wuqi_EN	India_RoopkundC	Mongolian_Bijie	0.004114	0.005549	0.741	11905
TamHang_Unknown	Daur.DG	Mongolian_Bijie	0.002881	0.003886	0.741	12852
Miaozigou_MN	Dai.DG	Mongolian_Bijie	0.000828	0.001117	0.741	41849
Taiwan_Gongguan	Indian	Mongolian_Bijie	0.001616	0.002176	0.743	99402
Mebrak_2125BP	ManBac_LN_all	Mongolian_Bijie	0.002228	0.002985	0.746	32538
Mogushan_Xianbei_IA	Igorot.DG	Mongolian_Bijie	0.001383	0.001854	0.746	39381
Miaozigou_MN	Liangdao2_EN	Mongolian_Bijie	0.002325	0.003111	0.747	33575
HonHaiCoTien_LN	Han_Beijing	Mongolian_Bijie	0.000762	0.001014	0.751	14914
Shimao_LN	NuiNap_BA_Hc	Mongolian_Bijie	0.001723	0.002291	0.752	45098
Vanuatu_2900BP	Xiaogao_EN	Mongolian_Bijie	0.003607	0.004783	0.754	12142
Dacaozi_IA	SupuHujung_His	Mongolian_Bijie	0.002305	0.003057	0.754	21902
Mongolia_EIA_1_SlabGrave	HonHaiCoTien_His	Mongolian_Bijie	0.001274	0.001678	0.759	33773
Dacaozi_IA	NuiNap_BA_Hc	Mongolian_Bijie	0.001683	0.002207	0.763	44216
Liangdao1_EN	Sherpa.DG	Mongolian_Bijie	0.001295	0.001688	0.767	52153
Dacaozi_IA	Tonga_2500BP	Mongolian_Bijie	0.001288	0.00167	0.771	62913
Mongolia_Mongol	Vanuatu_2900BP	Mongolian_Bijie	0.00355	0.00458	0.775	12226
Taiwan_Gongguan	Russia_UstIda_EBA	Mongolian_Bijie	0.001602	0.002068	0.775	73349
Russia_Shamanka_EBA	Igorot.DG	Mongolian_Bijie	0.000728	0.000937	0.777	142750
Boisman_MN	Ami.DG	Mongolian_Bijie	0.000586	0.000754	0.778	143246
Russia_Shamanka_EBA	Dai.DG	Mongolian_Bijie	0.000456	0.000586	0.778	147508
Haojiatai_LBIA	Vanuatu_2350BP	Mongolian_Bijie	0.002854	0.003654	0.781	27698
Suogang_LN	Naxi.DG	Mongolian_Bijie	0.002077	0.002657	0.782	10435
Russia_UstIda_EBA	Kinh.DG	Mongolian_Bijie	0.000771	0.000986	0.782	117518
Mongolia_Medieval	HonHaiCoTien_His	Mongolian_Bijie	0.003718	0.004747	0.783	16541
Wuqi_EN	Tanshishan_LN	Mongolian_Bijie	0.003856	0.004919	0.784	12619
Mongolia_BA_2	NamTun_LN	Mongolian_Bijie	0.004529	0.00577	0.785	11170
TamHang_Unknown	Han_Beijing	Mongolian_Bijie	0.000838	0.001063	0.788	13858
Luoheguxiang_LBIA	MaiDaDieu_LN	Mongolian_Bijie	0.002257	0.002856	0.79	30005
Mongolia_EBA_1_Ulgii	Vanuatu_2900BP	Mongolian_Bijie	0.002594	0.003269	0.794	12499
Zhalainuoer_EN	Kinh.DG	Mongolian_Bijie	0.001604	0.002018	0.795	27104
Miaozigou_MN	Ami.DG	Mongolian_Bijie	0.001369	0.001722	0.795	40596
Taiwan_Gongguan	Wuqi_EN	Mongolian_Bijie	0.003249	0.004079	0.796	20465
Mongolia_N_North	HonHaiCoTien_LN	Mongolian_Bijie	0.00243	0.003048	0.797	13149
Wuzhuangguoliang_LN	Thai.DG	Mongolian_Bijie	0.001686	0.002112	0.799	12247
Dai.DG	Tibetan.DG	Mongolian_Bijie	0.000396	0.000495	0.8	158904
Shimao_LN	Dai_Xishuangbanna1K	Mongolian_Bijie	0.000286	0.000358	0.8	165736
Shirenzigou_IA_E	Tujia.DG	Mongolian_Bijie	0.002111	0.002618	0.806	15457
SupuHujung_His	Russia_Shamanka_EBA	Mongolian_Bijie	0.002739	0.0034	0.806	21040
UstBelaya_N	Tanshishan_LN	Mongolian_Bijie	0.002795	0.003466	0.806	27194
Mongolia_Medieval	NuiNap_BA	Mongolian_Bijie	0.002966	0.003665	0.809	23322
MaiDaDieu_LN	Xibo.DG	Mongolian_Bijie	0.001372	0.001685	0.814	32387
Vanuatu_2900BP_all	Daur.DG	Mongolian_Bijie	0.001318	0.001614	0.817	64550
Samdzong_1500BP	HonHaiCoTien_LN	Mongolian_Bijie	0.002532	0.003088	0.82	14288
Tanshishan_LN	Han.DG	Mongolian_Bijie	0.000895	0.001092	0.82	57487
HonHaiCoTien_His	Liangdao1_EN	Mongolian_Bijie	0.004409	0.005368	0.821	11429
Lajia_LN	NuiNap_BA	Mongolian_Bijie	0.00147	0.001772	0.83	49930
ManBac_LN	Hezhen.DG	Mongolian_Bijie	0.001622	0.001951	0.832	27524
Haojiatai_LN	NuiNap_BA_Hc	Mongolian_Bijie	0.002374	0.002851	0.833	35877
Taiwan_Gongguan	Mongolia_LBA_5_CenterWest	Mongolian_Bijie	0.001369	0.001636	0.836	98642
MaiDaDieu_LN	Tibetan.DG	Mongolian_Bijie	0.001524	0.001814	0.84	32450
Jiaozuoniecun_LBIA	TamHang_BA	Mongolian_Bijie	0.002139	0.002545	0.841	40467
Shimao_LN	GuaCha_LN	Mongolian_Bijie	0.001231	0.001463	0.841	125936
GuaCha_LN	Mongolia_EIA_7_Xiongnu	Mongolian_Bijie	0.001798	0.002135	0.842	91631
Mongolia_IA_Xianbei	HonHaiCoTien_His	Mongolian_Bijie	0.00316	0.003749	0.843	25119
Wuqi_EN	Dai_Xishuangbanna1K	Mongolian_Bijie	0.000712	0.000842	0.845	29846
Iran_Historic_GanjDareh	SupuHujung_His	Mongolian_Bijie	0.004196	0.004933	0.85	14944
Shirenzigou_IA_E	Dai.DG	Mongolian_Bijie	0.001654	0.001928	0.858	15942
Mongolia_N_East	Igorot.DG	Mongolian_Bijie	0.000859	0.000998	0.86	135907
Mongolia_N_North	Vanuatu_2900BP	Mongolian_Bijie	0.002393	0.002765	0.866	12547
HonHaiCoTien_LN	Manchu_Bijie	Mongolian_Bijie	0.001082	0.001247	0.868	14582
Pingliangtai_LN	TamHang_BA	Mongolian_Bijie	0.001684	0.00193	0.872	44449
Miaozigou_MN	She.DG	Mongolian_Bijie	0.001462	0.001673	0.874	40576
Haojiatai_LBIA	SupuHujung_His	Mongolian_Bijie	0.004063	0.004636	0.876	16917
Wanggou_MN	Vanuatu_2900BP_all	Mongolian_Bijie	0.001683	0.001921	0.876	56007
Longtoushan_BA	Ami.DG	Mongolian_Bijie	0.001082	0.001233	0.878	84106
Mongolia_EIA_5	Atayal.DG	Mongolian_Bijie	0.001515	0.001724	0.879	104233
Mogushan_Xianbei_IA	Ami.DG	Mongolian_Bijie	0.001521	0.001727	0.881	39363
Dacaozi_IA	NuiNap_BA_all	Mongolian_Bijie	0.001528	0.001724	0.886	74855
Bianbian_EN	Atayal.DG	Mongolian_Bijie	0.001597	0.001803	0.886	96103
Pingliangtai_LN	Igorot.DG	Mongolian_Bijie	0.000695	0.000782	0.889	155931
Dacaozi_IA	Kinabatagan_His	Mongolian_Bijie	0.001669	0.001876	0.89	62390
GuaCha_LN	UstBelaya_MED	Mongolian_Bijie	0.004897	0.005494	0.891	11267
Mongolia_BA_1	Atayal.DG	Mongolian_Bijie	0.001558	0.001748	0.891	117613
Atayal.DG	Sherpa.DG	Mongolian_Bijie	0.000923	0.001034	0.893	157185
Dacaozi_IA	Vanuatu_2900BP	Mongolian_Bijie	0.003272	0.003658	0.894	12209
SupuHujung_His	Samdzong_1500BP	Mongolian_Bijie	0.002371	0.002642	0.897	23174
Pingliangtai_LN	Taiwan_Gongguan	Mongolian_Bijie	0.001165	0.001296	0.899	98785
Russia_UstIda_LN	Atayal.DG	Mongolian_Bijie	0.001089	0.001212	0.899	143484
Dacaozi_IA	LoyangUjung_IA2	Mongolian_Bijie	0.003454	0.003831	0.901	13171
Mogushan_Xianbei_IA	Atayal.DG	Mongolian_Bijie	0.002123	0.002349	0.904	39225
Jinchankou_LN	Taiwan_Hanben	Mongolian_Bijie	0.000712	0.000788	0.904	113443
Shirenzigou_IA_W	HonHaiCoTien_His	Mongolian_Bijie	0.004948	0.005454	0.907	10545
Lajia_LN	TamHang_Unknown	Mongolian_Bijie	0.003345	0.003685	0.908	13044
Mongolia_Medieval	Tonga_2500BP	Mongolian_Bijie	0.002409	0.002637	0.913	42613
Kazakhstan_Andronovo	Chuanyun_H	Mongolian_Bijie	0.004611	0.005038	0.915	15171
Longtoushan_BA	Qihe_EN	Mongolian_Bijie	0.003012	0.003292	0.915	27912
Shimao_LN	Liangdao1_EN	Mongolian_Bijie	0.001943	0.002122	0.916	52480
Zhalainuoer_EN	She.DG	Mongolian_Bijie	0.001899	0.00206	0.922	27074
Mongolia_EIA_7_Xiongnu	Kinh.DG	Mongolian_Bijie	0.001042	0.001126	0.926	112850
Suogang_LN	Sherpa.DG	Mongolian_Bijie	0.002922	0.003151	0.927	10430
TamHang_BA	Mongolia_Medieval	Mongolian_Bijie	0.004102	0.004411	0.93	19675
Longtoushan_BA	ManBac_LN_all	Mongolian_Bijie	0.002717	0.002917	0.931	28877
Boshan_EN	Ami.DG	Mongolian_Bijie	0.001122	0.001204	0.931	132655
Mongolia_Medieval	Liangdao1_EN	Mongolian_Bijie	0.003079	0.003302	0.933	32938
India_RoopkundC	Boshan_EN	Mongolian_Bijie	0.002558	0.002743	0.933	55810
Pingliangtai_LN	GuaCha_Hoabinhian	Mongolian_Bijie	0.002869	0.003072	0.934	14867
Xitoucun_LN	Tu.DG	Mongolian_Bijie	0.000985	0.001053	0.935	78722
Mongolia_Mongol	Igorot.DG	Mongolian_Bijie	0.00095	0.001015	0.936	124307
Taiwan_Gongguan	Mongolia_EIA_7_Xiongnu	Mongolian_Bijie	0.002024	0.002156	0.939	87122
Mogushan_Xianbei_IA	NuiNap_BA_Hc	Mongolian_Bijie	0.004664	0.004964	0.94	12359
TamHang_BA	Xiaojingshan_EN	Mongolian_Bijie	0.003501	0.003726	0.94	20648
Shimao_LN	Tonga_2500BP	Mongolian_Bijie	0.001696	0.001802	0.941	64097
Russia_OldBeringSea_Ekven	Vanuatu_2900BP	Mongolian_Bijie	0.002447	0.002594	0.943	12706
Tanshishan_LN	Burmese.DG	Mongolian_Bijie	0.001189	0.001261	0.943	57663
NamTun_LN	Boshan_EN	Mongolian_Bijie	0.00442	0.004683	0.944	18372
HonHaiCoTien_LN	Sherpa.DG	Mongolian_Bijie	0.002707	0.002863	0.946	13891
TamPaPing_LNBA	Xibo.DG	Mongolian_Bijie	0.001182	0.001249	0.947	114135
Taiwan_Gongguan	Relli.DG	Mongolian_Bijie	0.001357	0.001427	0.95	98893
Iran_Historic_GanjDareh	Vanuatu_2900BP	Mongolian_Bijie	0.005288	0.005533	0.956	11994
Taiwan_Gongguan	Russia_Shamanka_EBA	Mongolian_Bijie	0.001563	0.001633	0.957	89146
Jiaozuoniecun_LBIA	Kinabatagan_His	Mongolian_Bijie	0.002001	0.002086	0.959	59002
Mongolia_EIA_3	Ami.DG	Mongolian_Bijie	0.001234	0.001283	0.962	105663
Boshan_EN	Atayal.DG	Mongolian_Bijie	0.001522	0.001583	0.962	132116
GuaCha_LN	DevilsCave_N	Mongolian_Bijie	0.001388	0.001441	0.963	127760
MaiDaDieu_LN	Tujia.DG	Mongolian_Bijie	0.001617	0.001678	0.964	32318
Erdaojingzi_LN	GuaCha_LN	Mongolian_Bijie	0.001626	0.001684	0.966	105421
Luoheguxiang_LBIA	GuaCha_LN	Mongolian_Bijie	0.001526	0.00158	0.966	115043
Miaozigou_MN	Iran_Historic_GanjDareh	Mongolian_Bijie	0.003235	0.003342	0.968	31236
TamPaPing_LNBA	Hezhen.DG	Mongolian_Bijie	0.001177	0.001211	0.972	114137
Tonga_2500BP	Tibetan.DG	Mongolian_Bijie	0.001315	0.001349	0.974	63506
Boisman_MN	Atayal.DG	Mongolian_Bijie	0.00097	0.000994	0.975	142697
Vanuatu_2900BP	She.DG	Mongolian_Bijie	0.002746	0.002814	0.976	12256
Naxi.DG	Igorot.DG	Mongolian_Bijie	0.000574	0.000587	0.977	157850
TamHang_Unknown	Han.DG	Mongolian_Bijie	0.002193	0.002238	0.98	12936
Miaozigou_MN	Tanshishan_LN	Mongolian_Bijie	0.003878	0.003957	0.98	16796
Wadian_LN	Ami.DG	Mongolian_Bijie	0.000842	0.00086	0.98	154808
Erdaojingzi_LN	Tonga_2500BP	Mongolian_Bijie	0.002006	0.002043	0.982	57755
Wadian_LN	MaiDaDieu_LN	Mongolian_Bijie	0.002547	0.002586	0.985	32640
Taiwan_Gongguan	Brahmin.DG	Mongolian_Bijie	0.00136	0.00138	0.985	99350
Mongolia_MBA_2_Munkhkhairkhan	Igorot.DG	Mongolian_Bijie	0.001263	0.001283	0.985	116567
Mongolia_LBA_2_Ulaanzukh	HonHaiCoTien_LN	Mongolian_Bijie	0.003738	0.003788	0.987	11833
XiongNu	ManBac_LN_all	Mongolian_Bijie	0.001754	0.001778	0.987	47582
Erdaojingzi_LN	TamHang_Unknown	Mongolian_Bijie	0.004947	0.004991	0.991	11105
Xiaowu_MN	NamTun_LN	Mongolian_Bijie	0.004157	0.004196	0.991	21051
Taiwan_Gongguan	Mongolia_EIA_5	Mongolian_Bijie	0.00225	0.002271	0.991	83587
Tonga_2500BP	Chuanyun_H	Mongolian_Bijie	0.003434	0.003457	0.993	25323
HonHaiCoTien_LN	Daur.DG	Mongolian_Bijie	0.003543	0.003565	0.994	13824
LoyangUjung_IA2	Boisman_MN	Mongolian_Bijie	0.003348	0.003364	0.995	12398
Mongolia_Medieval	Miao_Kaili.DG	Mongolian_Bijie	0.001137	0.001138	0.998	76825
Kazakhstan_Dali_EBA	HonHaiCoTien_His	Mongolian_Bijie	0.004067	0.004064	1.001	23788
Shirenzigou_IA_E	Xiaowu_MN	Mongolian_Bijie	0.004734	0.004718	1.003	15473
ManBac_LN	Tibetan.DG	Mongolian_Bijie	0.002052	0.002039	1.006	27553
Russia_Shamanka_EBA	Vanuatu_2900BP	Mongolian_Bijie	0.004446	0.004413	1.008	11209
Mogushan_Xianbei_IA	Qihe_EN	Mongolian_Bijie	0.005162	0.00512	1.008	12832
Mongolia_EIA_7_Xiongnu	Tanshishan_LN	Mongolian_Bijie	0.002554	0.002533	1.008	52711
China_Tianyuan	Taiwan_Gongguan	Mongolian_Bijie	0.002457	0.002437	1.008	89499
TamHang_Unknown	UstBelaya_EBA	Mongolian_Bijie	0.003847	0.003811	1.009	13013
ManBac_LN_all	Boshan_EN	Mongolian_Bijie	0.002616	0.002592	1.009	45779
Vanuatu_2900BP	Han.DG	Mongolian_Bijie	0.002239	0.002218	1.01	12299
Haminmangha_MN	Liangdao1_EN	Mongolian_Bijie	0.003506	0.003471	1.01	32220
Wadian_LN	Suogang_LN	Mongolian_Bijie	0.004065	0.004021	1.011	10582
Mongolia_IA_Xianbei	Atayal.DG	Mongolian_Bijie	0.001679	0.001661	1.011	114696
Mongolia_EIA_1_SlabGrave	Atayal.DG	Mongolian_Bijie	0.000768	0.000759	1.012	152749
Mongolia_EBA_1_Ulgii	MaiDaDieu_LN	Mongolian_Bijie	0.002529	0.002494	1.014	29452
Longtoushan_BA	Kinabatagan_His	Mongolian_Bijie	0.003009	0.002965	1.015	34576
Tanshishan_LN	Daur.DG	Mongolian_Bijie	0.001872	0.001843	1.016	57244
China_Tianyuan	SupuHujung_His	Mongolian_Bijie	0.004815	0.004728	1.018	16663
NamTun_LN	Oroqen.DG	Mongolian_Bijie	0.002396	0.002354	1.018	21084
HonHaiCoTien_LN	Yi.DG	Mongolian_Bijie	0.002756	0.002703	1.019	13878
SupuHujung_His	Mongolia_Mongol	Mongolian_Bijie	0.004092	0.004013	1.02	17173
HonHaiCoTien_His	Sherpa.DG	Mongolian_Bijie	0.002055	0.002015	1.02	33867
Mogushan_Xianbei_IA	PhaFaen_Hoabinhian	Mongolian_Bijie	0.004849	0.004745	1.022	15661
Xiaowu_MN	SupuHujung_His	Mongolian_Bijie	0.004089	0.003999	1.023	22422
Banlashan_MN	TamPaPing_LNBA	Mongolian_Bijie	0.001679	0.00164	1.024	115849
Haojiatai_LN	Liangdao2_EN	Mongolian_Bijie	0.001816	0.001771	1.025	92417
Samdzong_1500BP	Ami.DG	Mongolian_Bijie	0.000805	0.000785	1.025	157586
NuiNap_BA_Hc	Kusunda.DG	Mongolian_Bijie	0.001935	0.001883	1.027	44822
Haojiatai_LN	Wuqi_EN	Mongolian_Bijie	0.003627	0.003526	1.028	22215
Mongolia_IA_Xianbei	Liangdao1_EN	Mongolian_Bijie	0.002878	0.002795	1.03	46858
Shimao_LN	HonHaiCoTien_LN	Mongolian_Bijie	0.004082	0.00395	1.033	14086
Haojiatai_LBIA	TamHang_BA	Mongolian_Bijie	0.003567	0.003453	1.033	33051
Wanggou_MN	HonHaiCoTien_His	Mongolian_Bijie	0.003049	0.00295	1.034	28185
Qihe_EN	Han.DG	Mongolian_Bijie	0.001396	0.001344	1.038	46042
Kinabatagan_His	Sherpa.DG	Mongolian_Bijie	0.001569	0.001512	1.038	63852
DevilsCave_N	HonHaiCoTien_LN	Mongolian_Bijie	0.003876	0.00373	1.039	14290
Erdaojingzi_LN	LoyangUjung_IA2	Mongolian_Bijie	0.005042	0.004844	1.041	11231
Wadian_LN	GuaCha_Hoabinhian	Mongolian_Bijie	0.004289	0.004116	1.042	14690
Samdzong_1500BP	Xitoucun_LN	Mongolian_Bijie	0.001276	0.001221	1.045	80155
XiongNu	NuiNap_BA_Hc	Mongolian_Bijie	0.002107	0.002015	1.046	45414
Yumin_EN	Igorot.DG	Mongolian_Bijie	0.001405	0.001341	1.048	118807
Jinchankou_LN	Vanuatu_2350BP	Mongolian_Bijie	0.004344	0.004142	1.049	23763
Luoheguxiang_LBIA	Atayal.DG	Mongolian_Bijie	0.001317	0.001256	1.049	140692
Haminmangha_MN	ManBac_LN	Mongolian_Bijie	0.004735	0.004508	1.05	17514
Chokhopani_2700BP	Chuanyun_H	Mongolian_Bijie	0.00303	0.002877	1.053	44235
Vanuatu_2900BP	Bianbian_EN	Mongolian_Bijie	0.005535	0.005245	1.055	11322
Mongolia_IA_Xianbei	NamTun_LN	Mongolian_Bijie	0.005218	0.004947	1.055	15971
India_RoopkundC	Mongolia_BA_1	Mongolian_Bijie	0.002838	0.00269	1.055	53319
TamHang_Unknown	XiongNu	Mongolian_Bijie	0.003756	0.003549	1.058	13218
Tonga_2500BP	Tu.DG	Mongolian_Bijie	0.001303	0.001232	1.058	63503
Banlashan_MN	HonHaiCoTien_LN	Mongolian_Bijie	0.004439	0.004188	1.06	14156
Longtoushan_BA	PhaFaen_Hoabinhian	Mongolian_Bijie	0.00329	0.003102	1.06	33735
Dacaozi_IA	ManBac_LN_all	Mongolian_Bijie	0.002023	0.001909	1.06	46384
Xitoucun_LN	Hezhen.DG	Mongolian_Bijie	0.001153	0.001088	1.06	78620
XiongNu	Vanuatu_2900BP	Mongolian_Bijie	0.003563	0.003355	1.062	12479
Luoheguxiang_LBIA	Suogang_LN	Mongolian_Bijie	0.004956	0.004647	1.066	10013
Miaozigou_MN	China_Lahu.DG	Mongolian_Bijie	0.001821	0.001708	1.067	40667
Kinabatagan_His	MaiDaDieu_LN	Mongolian_Bijie	0.005088	0.004761	1.069	13904
TamPaPing_LNBA	Mebrak_2125BP	Mongolian_Bijie	0.0025	0.002334	1.071	75061
Bianbian_EN	Igorot.DG	Mongolian_Bijie	0.001454	0.001357	1.072	96446
Shirenzigou_IA_W	Taiwan_Gongguan	Mongolian_Bijie	0.003761	0.003503	1.074	31532
Banlashan_MN	Dai.DG	Mongolian_Bijie	0.000678	0.000632	1.074	161249
HonHaiCoTien_LN	Atayal.DG	Mongolian_Bijie	0.003955	0.003681	1.075	13816
UstBelaya_N	Liangdao1_EN	Mongolian_Bijie	0.004249	0.003953	1.075	24828
HonHaiCoTien_LN	Yumin_EN	Mongolian_Bijie	0.006376	0.005928	1.076	10290
SupuHujung_His	Boshan_EN	Mongolian_Bijie	0.004796	0.004458	1.076	18597
Longtoushan_BA	Liangdao2_EN	Mongolian_Bijie	0.002267	0.002106	1.077	69926
Miaozigou_MN	Thai.DG	Mongolian_Bijie	0.001766	0.001638	1.079	40780
Jiaozuoniecun_LBIA	Vanuatu_2900BP_all	Mongolian_Bijie	0.001954	0.001807	1.081	62046
Taiwan_Gongguan	Hezhen.DG	Mongolian_Bijie	0.001381	0.001277	1.081	97148
Xiaogao_EN	Dai_Xishuangbanna1K	Mongolian_Bijie	0.000512	0.000473	1.082	134367
Pingliangtai_LN	MaiDaDieu_LN	Mongolian_Bijie	0.002309	0.002128	1.085	32928
Kinabatagan_His	Bianbian_EN	Mongolian_Bijie	0.003289	0.003023	1.088	38562
Mongolia_N_East	Dai.DG	Mongolian_Bijie	0.000707	0.000647	1.092	140020
Samdzong_1500BP	Igorot.DG	Mongolian_Bijie	0.000847	0.000775	1.093	157559
HonHaiCoTien_LN	Xiaogao_EN	Mongolian_Bijie	0.005955	0.005442	1.094	11129
Mongolia_EIA_2	Vanuatu_2900BP	Mongolian_Bijie	0.005808	0.005308	1.094	11831
Wanggou_MN	LoyangUjung_IA2	Mongolian_Bijie	0.005411	0.00493	1.098	11197
Boshan_EN	Kinh.DG	Mongolian_Bijie	0.001294	0.001177	1.099	132786
UstBelaya_N	Kinh.DG	Mongolian_Bijie	0.00145	0.001318	1.1	72202
UstBelaya_EBA	Tanshishan_LN	Mongolian_Bijie	0.001974	0.001792	1.102	57437
Dacaozi_IA	Suogang_LN	Mongolian_Bijie	0.004537	0.004115	1.103	10378
TamHang_Unknown	Mongolia_EIA_1_SlabGrave	Mongolian_Bijie	0.002863	0.002592	1.105	12979
Boisman_MN	MaiDaDieu_LN	Mongolian_Bijie	0.002272	0.002055	1.105	30061
Suogang_LN	Onge.DG	Mongolian_Bijie	0.004324	0.003911	1.106	10488
TamHang_Unknown	Xibo.DG	Mongolian_Bijie	0.003137	0.002836	1.106	12922
Haojiatai_LBIA	Chuanyun_H	Mongolian_Bijie	0.003396	0.003069	1.107	36518
Lajia_LN	MaiDaDieu_LN	Mongolian_Bijie	0.002417	0.002179	1.109	32707
Taiwan_Gongguan	Mongolia_BA_1	Mongolian_Bijie	0.002344	0.002109	1.111	89528
TamPaPing_LNBA	Russia_Shamanka_EBA	Mongolian_Bijie	0.00181	0.001629	1.111	106347
Mongolia_MBA_2_Munkhkhairkhan	Chuanyun_H	Mongolian_Bijie	0.003456	0.003107	1.112	40994
TamHang_Unknown	Xiaogao_EN	Mongolian_Bijie	0.00634	0.005694	1.113	10966
Boisman_MN	NamTun_LN	Mongolian_Bijie	0.002874	0.00258	1.114	19787
Taiwan_Hanben	Wuzhuangguoliang_LN	Mongolian_Bijie	0.001794	0.001607	1.116	12722
Erdaojingzi_LN	Kinabatagan_His	Mongolian_Bijie	0.002624	0.00235	1.117	53364
Banlashan_MN	Kinabatagan_His	Mongolian_Bijie	0.002328	0.002084	1.117	64845
Wuzhuangguoliang_LN	Xiaowu_MN	Mongolian_Bijie	0.004269	0.0038	1.123	12293
Luoheguxiang_LBIA	SupuHujung_His	Mongolian_Bijie	0.00397	0.003536	1.123	20502
Jiaozuoniecun_LBIA	GuaCha_LN	Mongolian_Bijie	0.001897	0.001689	1.123	115953
Pingliangtai_LN	Tonga_2500BP	Mongolian_Bijie	0.001696	0.001508	1.125	64517
Kinabatagan_His	Tibetan.DG	Mongolian_Bijie	0.001643	0.001457	1.128	63952
Jinchankou_LN	Liangdao2_EN	Mongolian_Bijie	0.002507	0.002222	1.128	87628
Mongolia_Mongol	NuiNap_BA_Hc	Mongolian_Bijie	0.002732	0.002419	1.129	42605
Shimao_LN	Liangdao2_EN	Mongolian_Bijie	0.001746	0.001546	1.129	122383
Ami.DG	Naxi.DG	Mongolian_Bijie	0.000708	0.000627	1.129	157900
Lajia_LN	LoyangUjung_IA2	Mongolian_Bijie	0.004123	0.003647	1.13	13606
Jinchankou_LN	NuiNap_BA_Hc	Mongolian_Bijie	0.003638	0.003217	1.131	32687
Banlashan_MN	Liangdao2_EN	Mongolian_Bijie	0.001888	0.001669	1.131	122827
Mongolia_EIA_7_Xiongnu	Vanuatu_2900BP	Mongolian_Bijie	0.006085	0.005371	1.133	11916
HonHaiCoTien_LN	She.DG	Mongolian_Bijie	0.003099	0.00273	1.135	13844
Mongolia_EIA_2	Atayal.DG	Mongolian_Bijie	0.001866	0.001644	1.135	112181
Mebrak_2125BP	Liangdao2_EN	Mongolian_Bijie	0.002641	0.002325	1.136	81022
Qihe_EN	Daur.DG	Mongolian_Bijie	0.002483	0.002182	1.138	45853
Wadian_LN	Atayal.DG	Mongolian_Bijie	0.001331	0.001169	1.138	154172
Russia_Shamanka_EBA	NuiNap_BA_Hc	Mongolian_Bijie	0.002767	0.00243	1.139	41196
NuiNap_BA	Xibo.DG	Mongolian_Bijie	0.001527	0.00134	1.139	49214
GuaCha_LN	Xiaogao_EN	Mongolian_Bijie	0.002487	0.002177	1.142	102628
SupuHujung_His	Hezhen.DG	Mongolian_Bijie	0.00258	0.002255	1.144	22337
Shimao_LN	ManBac_LN	Mongolian_Bijie	0.003095	0.002703	1.145	27831
Shimao_LN	Vanuatu_2900BP_all	Mongolian_Bijie	0.001913	0.00167	1.145	65550
Xiaowu_MN	TamPaPing_LNBA	Mongolian_Bijie	0.002251	0.001964	1.146	113786
HonHaiCoTien_LN	Tujia.DG	Mongolian_Bijie	0.003191	0.00278	1.148	13856
Suogang_LN	Burmese.DG	Mongolian_Bijie	0.003498	0.003042	1.15	10457
Jiaozuoniecun_LBIA	Igorot.DG	Mongolian_Bijie	0.001089	0.000946	1.151	142283
Shirenzigou_IA_W	Atayal.DG	Mongolian_Bijie	0.002353	0.002042	1.152	47638
NamTun_LN	Mongola.DG	Mongolian_Bijie	0.002424	0.002103	1.153	21085
Banlashan_MN	Dai_Xishuangbanna1K	Mongolian_Bijie	0.000435	0.000377	1.154	166620
DevilsCave_N	ManBac_LN	Mongolian_Bijie	0.002895	0.0025	1.158	28030
HonHaiCoTien_His	Yi.DG	Mongolian_Bijie	0.002035	0.001756	1.159	33820
GuaCha_LN	Mongola.DG	Mongolian_Bijie	0.001273	0.001099	1.159	124739
SupuHujung_His	Mongolia_EIA_1_SlabGrave	Mongolian_Bijie	0.002472	0.002131	1.16	22292
ManBac_LN_all	Mongola.DG	Mongolian_Bijie	0.00162	0.001395	1.161	46740
Haojiatai_LN	Igorot.DG	Mongolian_Bijie	0.001265	0.001086	1.165	111959
XiongNu	HonHaiCoTien_His	Mongolian_Bijie	0.002576	0.002207	1.167	34652
Jiaozuoniecun_LBIA	TamPaPing_LNBA	Mongolian_Bijie	0.001909	0.001634	1.168	105843
Mongolia_MBA_2_Munkhkhairkhan	Ami.DG	Mongolian_Bijie	0.001444	0.001236	1.168	116590
Dacaozi_IA	TamPaPing_LNBA	Mongolian_Bijie	0.001755	0.0015	1.169	111680
Xiaowu_MN	Tonga_2500BP	Mongolian_Bijie	0.002541	0.002172	1.17	63771
UstBelaya_N	Vanuatu_2900BP_all	Mongolian_Bijie	0.00351	0.002998	1.171	31026
Haojiatai_LBIA	Shirenzigou_IA_W	Mongolian_Bijie	0.00361	0.003083	1.171	38023
LoyangUjung_IA2	DevilsCave_N	Mongolian_Bijie	0.004371	0.003728	1.173	13815
Kazakhstan_CentralSteppe_EMBA	Vanuatu_2900BP	Mongolian_Bijie	0.004915	0.004187	1.174	12594
SupuHujung_His	Chokhopani_2700BP	Mongolian_Bijie	0.004734	0.004033	1.174	23076
Jinchankou_LN	GuaCha_Hoabinhian	Mongolian_Bijie	0.006802	0.005788	1.175	10547
TamHang_Unknown	Russia_Shamanka_EBA	Mongolian_Bijie	0.005331	0.004538	1.175	11985
Xiaowu_MN	Vanuatu_2350BP	Mongolian_Bijie	0.003923	0.003339	1.175	32667
Taiwan_Hanben	Wanggou_MN	Mongolian_Bijie	0.000716	0.000608	1.178	131648
Xiaogao_EN	Igorot.DG	Mongolian_Bijie	0.001495	0.001265	1.181	126358
Wanggou_MN	Vanuatu_2900BP	Mongolian_Bijie	0.005284	0.00447	1.182	10701
NuiNap_BA_Hc	Boshan_EN	Mongolian_Bijie	0.003433	0.002905	1.182	43189
Erdaojingzi_LN	Vanuatu_2350BP	Mongolian_Bijie	0.003391	0.002866	1.183	29694
Zhalainuoer_EN	Liangdao2_EN	Mongolian_Bijie	0.004551	0.003845	1.184	22298
GuaCha_Hoabinhian	She.DG	Mongolian_Bijie	0.003315	0.002797	1.185	14531
Haojiatai_LBIA	Wuzhuangguoliang_LN	Mongolian_Bijie	0.004991	0.004196	1.189	10194
Zhalainuoer_EN	Thai.DG	Mongolian_Bijie	0.002394	0.002013	1.189	27205
SupuHujung_His	Xiaogao_EN	Mongolian_Bijie	0.005402	0.00454	1.19	17628
SupuHujung_His	Mongolia_MBA_1_Munkhkhairkhan	Mongolian_Bijie	0.004396	0.003681	1.194	19936
HonHaiCoTien_LN	Miao.DG	Mongolian_Bijie	0.00325	0.002716	1.197	13851
Mebrak_2125BP	Dai.DG	Mongolian_Bijie	0.001091	0.000911	1.197	103970
Kazakhstan_EBA_Yamnaya	Suogang_LN	Mongolian_Bijie	0.006861	0.005725	1.198	10675
Lajia_LN	NuiNap_BA_Hc	Mongolian_Bijie	0.002275	0.001898	1.199	44909
Haojiatai_LN	Atayal.DG	Mongolian_Bijie	0.001717	0.001432	1.199	111531
Luoheguxiang_LBIA	ManBac_LN	Mongolian_Bijie	0.003663	0.003047	1.202	26478
Kinabatagan_His	Xiaogao_EN	Mongolian_Bijie	0.003285	0.002733	1.202	51398
Dai.DG	Oroqen.DG	Mongolian_Bijie	0.000639	0.000531	1.203	158839
Mongolia_EIA_5	Ami.DG	Mongolian_Bijie	0.001615	0.001341	1.205	104634
Taiwan_Gongguan	Samdzong_1500BP	Mongolian_Bijie	0.001665	0.001379	1.207	99182
Russia_UstIda_LN	Tanshishan_LN	Mongolian_Bijie	0.002614	0.002159	1.211	53182
Chokhopani_2700BP	Tonga_2500BP	Mongolian_Bijie	0.002863	0.002364	1.211	64341
Taiwan_Gongguan	Iranian.DG	Mongolian_Bijie	0.001849	0.001527	1.211	99727
Luoheguxiang_LBIA	Igorot.DG	Mongolian_Bijie	0.00107	0.000884	1.211	141227
Xiaowu_MN	NuiNap_BA	Mongolian_Bijie	0.003032	0.002495	1.215	49439
Wuqi_EN	Tujia.DG	Mongolian_Bijie	0.002377	0.001954	1.216	28051
Erdaojingzi_LN	Liangdao1_EN	Mongolian_Bijie	0.003028	0.00249	1.216	46581
Pingliangtai_LN	Kinabatagan_His	Mongolian_Bijie	0.001975	0.001625	1.216	64736
Mongolia_MBA_2_Munkhkhairkhan	ManBac_LN	Mongolian_Bijie	0.004394	0.003596	1.222	26263
Wanggou_MN	Kinh.DG	Mongolian_Bijie	0.001047	0.000857	1.222	127321
Yamnaya_Kalmykia_EBA	Vanuatu_2900BP	Mongolian_Bijie	0.004868	0.003981	1.223	12678
Banlashan_MN	LoyangUjung_IA2	Mongolian_Bijie	0.00529	0.004327	1.223	13687
ManBac_LN_all	Oroqen.DG	Mongolian_Bijie	0.001729	0.001413	1.224	46770
Longtoushan_BA	Vanuatu_2900BP_all	Mongolian_Bijie	0.003032	0.002472	1.227	39822
Mongolia_BA_1	She.DG	Mongolian_Bijie	0.001476	0.001203	1.227	118037
Erdaojingzi_LN	SupuHujung_His	Mongolian_Bijie	0.004536	0.003693	1.228	18323
Mebrak_2125BP	NamTun_LN	Mongolian_Bijie	0.006378	0.005184	1.23	13916
Shirenzigou_IA_W	Kinabatagan_His	Mongolian_Bijie	0.005135	0.004166	1.233	20137
Mongolia_EIA_3	Xitoucun_LN	Mongolian_Bijie	0.002514	0.002039	1.233	67405
Vanuatu_2900BP	Yumin_EN	Mongolian_Bijie	0.0065	0.005261	1.236	11951
Mongolia_Medieval	Atayal.DG	Mongolian_Bijie	0.002408	0.001949	1.236	74901
Pingliangtai_LN	NuiNap_BA_Hc	Mongolian_Bijie	0.00223	0.001803	1.237	45335
LoyangUjung_IA2	Yumin_EN	Mongolian_Bijie	0.007011	0.005653	1.24	10090
Wanggou_MN	GuaCha_Hoabinhian	Mongolian_Bijie	0.005551	0.004476	1.24	12453
Wadian_LN	LoyangUjung_IA2	Mongolian_Bijie	0.004857	0.003917	1.24	13560
Banlashan_MN	SupuHujung_His	Mongolian_Bijie	0.004377	0.003526	1.242	22890
Kinabatagan_His	Mebrak_2125BP	Mongolian_Bijie	0.003741	0.003014	1.242	41840
Vanuatu_2900BP	Naxi.DG	Mongolian_Bijie	0.002937	0.002355	1.247	12310
Kinabatagan_His	Oroqen.DG	Mongolian_Bijie	0.001805	0.001448	1.247	63908
GuaCha_LN	Mebrak_2125BP	Mongolian_Bijie	0.002868	0.0023	1.247	82225
Atayal.DG	Xibo.DG	Mongolian_Bijie	0.001112	0.000891	1.248	157138
GuaCha_LN	Boisman_MN	Mongolian_Bijie	0.001541	0.001233	1.25	116357
TamHang_BA	Mongolia_EIA_3	Mongolian_Bijie	0.004546	0.003625	1.254	28132
Haojiatai_LBIA	TamPaPing_LNBA	Mongolian_Bijie	0.002726	0.002173	1.254	88290
Vanuatu_2900BP	Xibo.DG	Mongolian_Bijie	0.003393	0.002704	1.255	12280
Shirenzigou_IA_E	GuaCha_LN	Mongolian_Bijie	0.006581	0.005225	1.26	12691
UstBelaya_EBA	Vanuatu_2900BP	Mongolian_Bijie	0.004767	0.003776	1.262	12292
Taiwan_Gongguan	Yamnaya_Kalmykia_EBA	Mongolian_Bijie	0.002181	0.001729	1.262	98854
LoyangUjung_IA2	Hezhen.DG	Mongolian_Bijie	0.003648	0.002888	1.263	13479
Erdaojingzi_LN	China_Lahu.DG	Mongolian_Bijie	0.001269	0.001003	1.264	128877
HonHaiCoTien_His	Hezhen.DG	Mongolian_Bijie	0.002459	0.001938	1.268	33845
Banlashan_MN	MaiDaDieu_LN	Mongolian_Bijie	0.003315	0.002612	1.269	33019
Mongolia_BA_1	NamTun_LN	Mongolian_Bijie	0.006037	0.004755	1.27	16399
Mongolia_EIA_7_Xiongnu	Vanuatu_2350BP	Mongolian_Bijie	0.004629	0.00364	1.272	29381
Russia_Sarmatian	Chuanyun_H	Mongolian_Bijie	0.00352	0.002766	1.273	38136
Pingliangtai_LN	ManBac_LN	Mongolian_Bijie	0.002814	0.002209	1.274	27978
China_Tianyuan	Vanuatu_2900BP	Mongolian_Bijie	0.007037	0.005516	1.276	11877
Xitoucun_LN	Naxi.DG	Mongolian_Bijie	0.001138	0.00089	1.278	78682
Chuanyun_H	Daur.DG	Mongolian_Bijie	0.002749	0.002147	1.28	43519
SupuHujung_His	NuiNap_BA_all	Mongolian_Bijie	0.007101	0.005537	1.282	10007
Chuanyun_H	Indian	Mongolian_Bijie	0.00382	0.00298	1.282	44597
Wuqi_EN	Qihe_EN	Mongolian_Bijie	0.007598	0.005909	1.286	10309
Tonga_2500BP	Daur.DG	Mongolian_Bijie	0.002322	0.001806	1.286	63118
Banlashan_MN	ManBac_LN	Mongolian_Bijie	0.003867	0.003005	1.287	27908
Haojiatai_LN	HonHaiCoTien_His	Mongolian_Bijie	0.004265	0.003312	1.288	25024
Jinchankou_LN	LongLongRak_IA	Mongolian_Bijie	0.00287	0.002227	1.289	63308
Erdaojingzi_LN	Dai.DG	Mongolian_Bijie	0.000843	0.000654	1.289	132923
Miaozigou_MN	Xiaojingshan_EN	Mongolian_Bijie	0.004187	0.003244	1.291	22786
NuiNap_BA	Yumin_EN	Mongolian_Bijie	0.003708	0.002859	1.297	37609
Miaozigou_MN	LongLongRak_IA	Mongolian_Bijie	0.004269	0.003286	1.299	23679
Lajia_LN	HonHaiCoTien_His	Mongolian_Bijie	0.00291	0.002239	1.3	34080
Mongolia_N_East	Ami.DG	Mongolian_Bijie	0.001228	0.000944	1.3	135921
NuiNap_BA_all	Mongola.DG	Mongolian_Bijie	0.001702	0.001304	1.305	75554
LoyangUjung_IA2	Mongolia_LBA_2_Ulaanzukh	Mongolian_Bijie	0.005184	0.003962	1.308	11529
Mogushan_Xianbei_IA	Kinabatagan_His	Mongolian_Bijie	0.005806	0.004438	1.308	16311
Dacaozi_IA	NuiNap_BA	Mongolian_Bijie	0.002576	0.00197	1.308	48249
LoyangUjung_IA2	Xibo.DG	Mongolian_Bijie	0.00348	0.002657	1.309	13469
Wadian_LN	Xitoucun_LN	Mongolian_Bijie	0.002017	0.001541	1.309	79595
Suogang_LN	Indian	Mongolian_Bijie	0.007616	0.005815	1.31	10642
Chuanyun_H	Khonda_Dora.DG	Mongolian_Bijie	0.003109	0.002373	1.311	43806
MaiDaDieu_LN	Mongola.DG	Mongolian_Bijie	0.002342	0.001783	1.313	32431
Haojiatai_LBIA	Zhalainuoer_EN	Mongolian_Bijie	0.00533	0.004052	1.315	21704
Zhalainuoer_EN	Iran_IA_HajjiFiruz	Mongolian_Bijie	0.007463	0.005673	1.316	12906
India_RoopkundC	Russia_UstIda_EBA	Mongolian_Bijie	0.003398	0.002582	1.316	43664
Banlashan_MN	Xitoucun_LN	Mongolian_Bijie	0.002139	0.001625	1.316	79588
TamHang_Unknown	Oroqen.DG	Mongolian_Bijie	0.00393	0.002974	1.321	12943
Mongolia_N_East	NuiNap_BA	Mongolian_Bijie	0.003006	0.002275	1.321	43311
Haojiatai_LBIA	Miao.DG	Mongolian_Bijie	0.001529	0.001157	1.322	118749
Taiwan_Gongguan	PhaFaen_Hoabinhian	Mongolian_Bijie	0.004161	0.00314	1.325	37471
PhaFaen_Hoabinhian	Han.DG	Mongolian_Bijie	0.001596	0.001204	1.326	61377
Wuqi_EN	TamPaPing_LNBA	Mongolian_Bijie	0.005584	0.004208	1.327	20746
Zhalainuoer_EN	Xitoucun_LN	Mongolian_Bijie	0.005493	0.004133	1.329	14843
Russia_UstIda_LN	HonHaiCoTien_LN	Mongolian_Bijie	0.005605	0.004211	1.331	13218
Wuqi_EN	GuaCha_LN	Mongolian_Bijie	0.005115	0.003831	1.335	23264
Pingliangtai_LN	GuaCha_LN	Mongolian_Bijie	0.001656	0.00124	1.336	126476
UstBelaya_N	NamTun_LN	Mongolian_Bijie	0.008372	0.006242	1.341	10039
Banlashan_MN	Vanuatu_2900BP	Mongolian_Bijie	0.0055	0.004098	1.342	12456
Russia_Shamanka_EN	Ami.DG	Mongolian_Bijie	0.000865	0.000644	1.342	159012
Haojiatai_LN	ManBac_LN	Mongolian_Bijie	0.004664	0.003473	1.343	22736
Zhalainuoer_EN	GuaCha_LN	Mongolian_Bijie	0.005437	0.004045	1.344	22075
Mogushan_Xianbei_IA	Liangdao1_EN	Mongolian_Bijie	0.00646	0.004799	1.346	14275
Iran_IA_HajjiFiruz	Atayal.DG	Mongolian_Bijie	0.002875	0.002136	1.346	67990
Mongolia_BA_2	Atayal.DG	Mongolian_Bijie	0.002387	0.001773	1.346	78577
Russia_BA_Okunevo	Vanuatu_2900BP	Mongolian_Bijie	0.003742	0.002778	1.347	12873
Mongolia_EIA_6_Pazyryk	HonHaiCoTien_His	Mongolian_Bijie	0.005151	0.003821	1.348	25046
NuiNap_BA_all	Tibetan.DG	Mongolian_Bijie	0.001815	0.001347	1.348	75570
Wadian_LN	Vanuatu_2900BP	Mongolian_Bijie	0.005026	0.00372	1.351	12447
Erdaojingzi_LN	India_RoopkundC	Mongolian_Bijie	0.003198	0.002367	1.351	51352
Taiwan_Gongguan	Burmese.DG	Mongolian_Bijie	0.001725	0.001277	1.351	97446
Jiaozuoniecun_LBIA	HonHaiCoTien_LN	Mongolian_Bijie	0.00565	0.004172	1.354	13010
Mogushan_Xianbei_IA	Kinh.DG	Mongolian_Bijie	0.002208	0.001631	1.354	39411
Mongolia_EIA_3	Igorot.DG	Mongolian_Bijie	0.001808	0.001335	1.354	105640
LongLongRak_IA	Xiaojingshan_EN	Mongolian_Bijie	0.003029	0.002235	1.355	45802
Shirenzigou_IA_E	She.DG	Mongolian_Bijie	0.0035	0.00258	1.356	15430
Tanshishan_LN	Kusunda.DG	Mongolian_Bijie	0.002166	0.001597	1.356	57869
TamHang_Unknown	Mongolia_IA_Xianbei	Mongolian_Bijie	0.007996	0.005893	1.357	10039
Kazakhstan_EBA_Yamnaya	Vanuatu_2900BP	Mongolian_Bijie	0.007397	0.005452	1.357	12561
Xiaowu_MN	Liangdao2_EN	Mongolian_Bijie	0.002684	0.001978	1.357	121498
Suogang_LN	Daur.DG	Mongolian_Bijie	0.005604	0.004126	1.358	10388
Lajia_LN	LongLongRak_IA	Mongolian_Bijie	0.001914	0.001409	1.358	88912
Jiaozuoniecun_LBIA	ManBac_LN	Mongolian_Bijie	0.003954	0.002898	1.364	26482
Shirenzigou_IA	Ami.DG	Mongolian_Bijie	0.001428	0.001047	1.364	111049
Jinchankou_LN	Vanuatu_2900BP_all	Mongolian_Bijie	0.003435	0.002512	1.367	47450
Russia_UstIda_EBA	Atayal.DG	Mongolian_Bijie	0.001858	0.001359	1.367	116955
Haojiatai_LBIA	Vanuatu_2900BP	Mongolian_Bijie	0.007363	0.005376	1.37	10867
Miaozigou_MN	Khonda_Dora.DG	Mongolian_Bijie	0.003157	0.002304	1.37	40818
Vanuatu_2900BP	Burmese.DG	Mongolian_Bijie	0.003726	0.002714	1.373	12315
Kazakhstan_Dali_EBA	Vanuatu_2900BP	Mongolian_Bijie	0.007752	0.005643	1.374	11799
Vanuatu_2350BP	NuiNap_BA	Mongolian_Bijie	0.006996	0.005076	1.378	11165
Chuanyun_H	Ami.DG	Mongolian_Bijie	0.002409	0.001749	1.378	43610
Kinabatagan_His	Mongolia_Medieval	Mongolian_Bijie	0.004876	0.003533	1.38	29958
NuiNap_BA_Hc	Tujia.DG	Mongolian_Bijie	0.00224	0.001623	1.38	44472
Chokhopani_2700BP	HonHaiCoTien_His	Mongolian_Bijie	0.004349	0.003147	1.382	34550
Wanggou_MN	NuiNap_BA	Mongolian_Bijie	0.003225	0.002326	1.386	42368
SupuHujung_His	UstBelaya_EBA	Mongolian_Bijie	0.004066	0.002931	1.387	22803
TamHang_Unknown	Mongolia_MBA_2_Munkhkhairkhan	Mongolian_Bijie	0.007705	0.005548	1.389	10249
Mongolia_EIA_3	Dai.DG	Mongolian_Bijie	0.001172	0.000844	1.389	108577
MaiDaDieu_LN	She.DG	Mongolian_Bijie	0.002491	0.001792	1.39	32297
Haminmangha_MN	Vanuatu_2900BP_all	Mongolian_Bijie	0.003637	0.002616	1.39	40398
Mebrak_2125BP	NuiNap_BA	Mongolian_Bijie	0.004285	0.00308	1.391	33014
Vanuatu_2900BP_all	Mongola.DG	Mongolian_Bijie	0.001679	0.001205	1.393	64921
Taiwan_Gongguan	ManBac_LN	Mongolian_Bijie	0.005253	0.003767	1.395	24468
MaiDaDieu_LN	Boshan_EN	Mongolian_Bijie	0.004642	0.003324	1.396	27665
TamPaPing_LNBA	Liangdao1_EN	Mongolian_Bijie	0.004256	0.003047	1.397	38556
Mongolia_N_North	HonHaiCoTien_His	Mongolian_Bijie	0.00286	0.002042	1.401	32421
Vanuatu_2900BP	Boshan_EN	Mongolian_Bijie	0.007432	0.005259	1.413	12199
Erdaojingzi_LN	TamHang_BA	Mongolian_Bijie	0.004156	0.00294	1.414	35974
Chokhopani_2700BP	Liangdao2_EN	Mongolian_Bijie	0.00285	0.002014	1.415	123157
Wuzhuangguoliang_LN	Kinh.DG	Mongolian_Bijie	0.002994	0.002114	1.417	12208
Russia_UstIda_EBA	Tonga_2500BP	Mongolian_Bijie	0.003394	0.002394	1.417	48126
Kazakhstan_Botai	Atayal.DG	Mongolian_Bijie	0.002384	0.001681	1.418	142872
Liangdao2_EN	Sherpa.DG	Mongolian_Bijie	0.001842	0.001298	1.419	121397
GuaCha_LN	Han.DG	Mongolian_Bijie	0.001287	0.000907	1.419	124621
Vanuatu_2900BP	Tujia.DG	Mongolian_Bijie	0.003948	0.002781	1.42	12268
Mongolia_N_East	Vanuatu_2900BP	Mongolian_Bijie	0.005544	0.003898	1.422	12326
GuaCha_Hoabinhian	Atayal.DG	Mongolian_Bijie	0.00548	0.003853	1.422	14486
Iran_BA_HajjiFiruz	SupuHujung_His	Mongolian_Bijie	0.006463	0.004546	1.422	17235
Zhalainuoer_EN	Tujia.DG	Mongolian_Bijie	0.00275	0.001935	1.422	27115
Iran_BA1_ShahrISokhta	HonHaiCoTien_His	Mongolian_Bijie	0.003953	0.002774	1.425	29371
Lajia_LN	Thai.DG	Mongolian_Bijie	0.001069	0.00075	1.425	155203
Mebrak_2125BP	Xitoucun_LN	Mongolian_Bijie	0.003113	0.00218	1.428	53500
Haojiatai_LBIA	Tonga_2500BP	Mongolian_Bijie	0.003554	0.002485	1.43	53988
Kazakhstan_CentralSteppe_EMBA	Atayal.DG	Mongolian_Bijie	0.00185	0.001293	1.431	158135
MaiDaDieu_LN	Liangdao1_EN	Mongolian_Bijie	0.007538	0.005264	1.432	11099
Xitoucun_LN	Xibo.DG	Mongolian_Bijie	0.001548	0.00108	1.433	78623
Samdzong_1500BP	NuiNap_BA_all	Mongolian_Bijie	0.002133	0.001487	1.434	77080
Wuzhuangguoliang_LN	Miao_Kaili.DG	Mongolian_Bijie	0.002631	0.001833	1.436	12571
Kinabatagan_His	Russia_Shamanka_EBA	Mongolian_Bijie	0.002869	0.001997	1.436	59765
Mongolia_EIA_7_Xiongnu	Liangdao2_EN	Mongolian_Bijie	0.00314	0.002182	1.439	101276
TamHang_Unknown	Mongolia_Mongol	Mongolian_Bijie	0.007133	0.004948	1.441	10818
Suogang_LN	Iranian.DG	Mongolian_Bijie	0.005234	0.003631	1.442	10737
Taiwan_Gongguan	HonHaiCoTien_His	Mongolian_Bijie	0.005696	0.00395	1.442	21350
Haojiatai_LBIA	Qihe_EN	Mongolian_Bijie	0.004466	0.003098	1.442	39138
Wanggou_MN	NuiNap_BA_Hc	Mongolian_Bijie	0.003592	0.002487	1.445	38664
India_RoopkundC	DevilsCave_N	Mongolian_Bijie	0.002693	0.001863	1.446	59055
Chuanyun_H	Tibetan.DG	Mongolian_Bijie	0.002463	0.001702	1.447	43779
SupuHujung_His	Mongolia_BA_2	Mongolian_Bijie	0.008442	0.005822	1.45	10546
DevilsCave_N	Thai.DG	Mongolian_Bijie	0.001157	0.000796	1.452	157989
Russia_Shamanka_EN	HonHaiCoTien_LN	Mongolian_Bijie	0.003348	0.002298	1.457	14433
Mongolia_BA_1	NuiNap_BA	Mongolian_Bijie	0.004312	0.002959	1.457	37187
Pingliangtai_LN	India_RoopkundC	Mongolian_Bijie	0.002455	0.001684	1.458	58922
Haojiatai_LBIA	ManBac_LN_all	Mongolian_Bijie	0.003916	0.00268	1.461	40275
Kinabatagan_His	Xiaojingshan_EN	Mongolian_Bijie	0.004402	0.003011	1.462	31560
UstBelaya_N	Xitoucun_LN	Mongolian_Bijie	0.004194	0.002868	1.462	37448
Russia_Shamanka_EBA	HonHaiCoTien_LN	Mongolian_Bijie	0.006237	0.004263	1.463	13129
Miaozigou_MN	Vanuatu_2900BP_all	Mongolian_Bijie	0.005571	0.003805	1.464	19114
Luoheguxiang_LBIA	Kinabatagan_His	Mongolian_Bijie	0.003007	0.002052	1.465	58603
Wadian_LN	TamHang_BA	Mongolian_Bijie	0.003433	0.002339	1.468	43941
[truncated: 14,190 more rows]
