# Supplementary material for: Genomic Insights Into the Admixture History of Mongolic- and Tungusic-Speaking Populations From Southwestern East Asia
Source: Front Genet. 2021 Jun 22;12:685285. doi: 10.3389/fgene.2021.685285 (PMC8258170; doi:10.3389/fgene.2021.685285)
Supplement: Supplementary file 6 [file Table_3.XLSX]

## Sheet: Table S3
Table S3. The pairwise Fst genetic distance among 262 Eurasian modern and ancient populations.
Populations	Adygei	Altaian_Chelkans	Tubalar	Altaian	Nivkh	Nanai	Bashkir_south	Bashkir_central	Bashkir_north	Buryat_Aginsky	Khamnegan	Buryat_Selenginsky	Buryat_Zakamensky	Buryat_Ehirit	Circassian	Kubachinian	Lak	Evenk_Transbaikal	Ingushian	Kabardinian	Karelian	Veps	Abazin	Shor_Khakassia	Khakass_Sagai	Khakass_Koibals	Khakass_Kachins	Karakalpak	Kurd	Kazakh	Mordovian	Mongol_Zasagt	Mongol_Sainnoyon	Mongol_Uuld	Mongol_Minorities	Nogai2	Ossetian	Russian_Krasnoborsky	Russian_Leshukonsky	Russian	Russian_Pinezhsky	Shor_Mountain	Tatar_Siberian	Tatar_Zabolotniye	Tajik_Mountain	Tajik_Lowland	Tatar_Kazan	Tatar_Mishar	Chuvash
Adygei	0	0.0592758	0.0530488	0.0582643	0.120241	0.10471	0.0253828	0.0160478	0.0142241	0.0778332	0.0809026	0.0747291	0.0773553	0.0751937	0.0017055	0.0193109	0.0106178	0.105383	0.006669	0.00190221	0.0174585	0.0205928	0.00128425	0.068591	0.0528188	0.0579306	0.0629887	0.0323793	0.012526	0.0404639	0.0119835	0.0736538	0.0740086	0.0693364	0.0708294	0.0293949	0.00411131	0.0133599	0.020739	0.0119214	0.0190065	0.0570099	0.026758	0.046131	0.0120206	0.0077137	0.0107592	0.0117424	0.0170423
Altaian_Chelkans	0.0592758	0	0.0175013	0.0251689	0.0774928	0.0551164	0.0289999	0.0319547	0.0360495	0.0369586	0.0390048	0.0361471	0.0380251	0.0372713	0.056221	0.0761123	0.064147	0.0602604	0.0622452	0.0559832	0.0580308	0.0599131	0.0561861	0.0416677	0.0235471	0.0253381	0.0342256	0.0189494	0.0681163	0.0196254	0.055401	0.0351872	0.0356283	0.0332916	0.0346439	0.0240881	0.0580468	0.0557353	0.056693	0.0613974	0.0598072	0.0257182	0.0250608	0.0424064	0.0464538	0.043197	0.0410505	0.0471548	0.041357
Tubalar	0.0530488	0.0175013	0	0.0182126	0.0639176	0.044372	0.024289	0.0273944	0.0309502	0.0287905	0.0297376	0.0268651	0.0292982	0.0284467	0.0498187	0.0680161	0.057916	0.0486372	0.0550298	0.0488198	0.0516841	0.0532712	0.0480609	0.0352656	0.0193427	0.0199523	0.0259393	0.0190832	0.0623704	0.0185253	0.0495441	0.0263246	0.0268013	0.0252532	0.0257414	0.0184506	0.0521889	0.0486793	0.0494031	0.0555507	0.0517846	0.0225322	0.0195671	0.032901	0.0399865	0.0375251	0.0350907	0.0413083	0.0361402
Altaian	0.0582643	0.0251689	0.0182126	0	0.0420947	0.0213561	0.0203012	0.0264381	0.0315693	0.00937228	0.0099894	0.00719299	0.010073	0.00936014	0.0537953	0.0732663	0.063015	0.0270193	0.0599638	0.0523547	0.0574713	0.0578447	0.0511945	0.0314866	0.0141019	0.00794848	0.011914	0.010081	0.067068	0.00717272	0.0549932	0.00774173	0.00828651	0.0067767	0.00736762	0.010122	0.0560173	0.0532441	0.0535098	0.062215	0.0553885	0.0219473	0.0145841	0.0269841	0.0413148	0.0401972	0.0368731	0.0444376	0.0370906
Nivkh	0.120241	0.0774928	0.0639176	0.0420947	0	0.0263664	0.0693886	0.0812373	0.0878395	0.0349025	0.0340277	0.0369234	0.0398627	0.0384137	0.120023	0.145587	0.131334	0.0489198	0.126642	0.118623	0.122491	0.125376	0.118126	0.0828202	0.0586914	0.0502235	0.0503808	0.048512	0.134462	0.0415734	0.118194	0.0345872	0.0343882	0.0336855	0.0343436	0.0542148	0.119588	0.123281	0.123228	0.125791	0.126425	0.0712537	0.0619583	0.0788784	0.100387	0.10098	0.0964601	0.107279	0.0959694
Nanai	0.10471	0.0551164	0.044372	0.0213561	0.0263664	0	0.0507565	0.0629202	0.0701999	0.0116996	0.0110213	0.0119881	0.0148411	0.0139725	0.101686	0.127206	0.113988	0.0235135	0.108713	0.100846	0.105377	0.106368	0.0997785	0.0601617	0.0374558	0.0260332	0.0273894	0.0294118	0.116668	0.0218199	0.101756	0.0116019	0.0110341	0.0114481	0.0120812	0.0338443	0.102568	0.103883	0.101958	0.110421	0.106485	0.0492861	0.0423974	0.0577117	0.0832186	0.0837183	0.0786281	0.089141	0.0771856
Bashkir_south	0.0253828	0.0289999	0.024289	0.0203012	0.0693886	0.0507565	0	0.0037106	0.00678635	0.0307092	0.0320765	0.0272671	0.0308322	0.0295863	0.0210201	0.0383159	0.0288916	0.0522125	0.0257918	0.0201229	0.0225129	0.0233294	0.0203768	0.0371348	0.0191933	0.0184079	0.0236712	0.00722932	0.0332462	0.0100537	0.0203501	0.0279708	0.0285041	0.0252066	0.026493	0.00691818	0.0240163	0.0179654	0.0201063	0.0242986	0.0215593	0.0255975	0.0049153	0.016823	0.0170383	0.0138446	0.00944696	0.014055	0.0109706
Bashkir_central	0.0160478	0.0319547	0.0273944	0.0264381	0.0812373	0.0629202	0.0037106	0	0.00121374	0.0396476	0.0417977	0.0359358	0.0399254	0.038209	0.012732	0.0288374	0.0196402	0.0629921	0.0172778	0.0113327	0.0125115	0.0142274	0.0118076	0.040387	0.0235862	0.0250827	0.0296047	0.0087772	0.0240074	0.0139784	0.010273	0.0359247	0.0372009	0.03364	0.0352224	0.00824796	0.0155865	0.00780589	0.0120001	0.0130894	0.0120859	0.0290319	0.00520061	0.0184489	0.0111584	0.00737135	0.00256556	0.00598245	0.00477686
Bashkir_north	0.0142241	0.0360495	0.0309502	0.0315693	0.0878395	0.0701999	0.00678635	0.00121374	0	0.0462039	0.0481539	0.0427132	0.0460955	0.0444377	0.0120258	0.0267443	0.0179779	0.0693703	0.0155709	0.0102188	0.0103422	0.0122036	0.0106527	0.0435002	0.0274794	0.0292184	0.0349463	0.0124922	0.0221541	0.0178359	0.00786771	0.0428326	0.043401	0.0399054	0.0416023	0.0113578	0.0140208	0.00594035	0.0109794	0.0099861	0.010422	0.0326732	0.00753771	0.0218507	0.0109738	0.00735057	0.00151889	0.00500602	0.00413236
Buryat_Aginsky	0.0778332	0.0369586	0.0287905	0.00937228	0.0349025	0.0116996	0.0307092	0.0396476	0.0462039	0	0.00196757	-0.000495191	0.00380973	0.0030732	0.0731799	0.0955059	0.0841316	0.0195396	0.0797161	0.0720532	0.0775016	0.0783693	0.0707946	0.0416997	0.0212087	0.0114469	0.0137938	0.0133399	0.08648	0.00803728	0.0752149	0.00303158	0.00274158	0.00245108	0.00274737	0.0166388	0.0750945	0.0734336	0.0734558	0.0829744	0.076365	0.0305162	0.02356	0.0369505	0.0577653	0.0569012	0.0535445	0.0625186	0.0526925
Khamnegan	0.0809026	0.0390048	0.0297376	0.0099894	0.0340277	0.0110213	0.0320765	0.0417977	0.0481539	0.00196757	0	0.00125556	0.00590667	0.00377568	0.0764556	0.100147	0.0882163	0.018103	0.0837212	0.0750877	0.0809494	0.0819654	0.0737618	0.043294	0.0225036	0.0115926	0.0137754	0.0128028	0.0902871	0.00770279	0.0776391	0.00385718	0.00228106	0.0034234	0.00310381	0.0180119	0.0783655	0.0768974	0.0765298	0.0863172	0.08014	0.0319111	0.0250155	0.0385125	0.0600694	0.0593912	0.0560991	0.0657241	0.0549412
Buryat_Selenginsky	0.0747291	0.0361471	0.0268651	0.00719299	0.0369234	0.0119881	0.0272671	0.0359358	0.0427132	-0.000495191	0.00125556	0	0.00181037	0.000250238	0.0701463	0.0927686	0.0815992	0.0211156	0.0768603	0.0680636	0.075357	0.0766696	0.0674884	0.042207	0.0191679	0.00959808	0.0124968	0.00454147	0.0830893	0.000682495	0.0723725	0.000671281	0.00113033	0.0014571	0.00113163	0.0127768	0.0722844	0.0717371	0.0713547	0.0808503	0.0731026	0.0289454	0.0209434	0.0356786	0.0538733	0.0522222	0.0502116	0.0590822	0.0493339
Buryat_Zakamensky	0.0773553	0.0380251	0.0292982	0.010073	0.0398627	0.0148411	0.0308322	0.0399254	0.0460955	0.00380973	0.00590667	0.00181037	0	0.00405813	0.0725695	0.0961805	0.0846471	0.0228745	0.0801307	0.0721088	0.0783111	0.0796275	0.0704642	0.0453445	0.0220631	0.012501	0.0154199	0.0101729	0.0860851	0.00582677	0.0749621	0.00482547	0.00408936	0.00442	0.00412738	0.0165703	0.0750824	0.0749899	0.0734562	0.0830675	0.0774745	0.0330913	0.0234359	0.0388946	0.0571383	0.0559689	0.0530131	0.0627273	0.0528827
Buryat_Ehirit	0.0751937	0.0372713	0.0284467	0.00936014	0.0384137	0.0139725	0.0295863	0.038209	0.0444377	0.0030732	0.00377568	0.000250238	0.00405813	0	0.0707941	0.0940951	0.0816312	0.0235853	0.077885	0.0694886	0.0757371	0.0765161	0.06893	0.0425622	0.0216069	0.0116767	0.0144744	0.00864276	0.0831933	0.0038142	0.0727817	0.00400655	0.0031564	0.0034738	0.00262541	0.0149028	0.0729214	0.0716634	0.0706876	0.0808857	0.0744364	0.0298209	0.0225091	0.0362579	0.0551363	0.0545577	0.050848	0.0602339	0.0502967
Circassian	0.0017055	0.056221	0.0498187	0.0537953	0.120023	0.101686	0.0210201	0.012732	0.0120258	0.0731799	0.0764556	0.0701463	0.0725695	0.0707941	0	0.018896	0.0102875	0.103114	0.00596928	0.000297992	0.016017	0.0189987	0.00037339	0.0664925	0.0487679	0.0532099	0.0587468	0.0247326	0.0108178	0.0330608	0.0106263	0.068566	0.0691934	0.0647097	0.0666731	0.0245511	0.00269485	0.011673	0.0199404	0.0111272	0.0186512	0.0530657	0.0224989	0.0428953	0.00940715	0.00547828	0.00887302	0.0099716	0.0147206
Kubachinian	0.0193109	0.0761123	0.0680161	0.0732663	0.145587	0.127206	0.0383159	0.0288374	0.0267443	0.0955059	0.100147	0.0927686	0.0961805	0.0940951	0.018896	0	0.0176952	0.127561	0.0206513	0.0185847	0.0299169	0.0344573	0.020037	0.0877087	0.0681969	0.0737212	0.080707	0.0406919	0.0268122	0.0499589	0.0250316	0.0919097	0.0924689	0.0870361	0.0884401	0.0436449	0.0198919	0.0278434	0.0354476	0.0254126	0.033933	0.0734135	0.0399144	0.0617555	0.0245988	0.0197348	0.0245422	0.0256075	0.030006
Lak	0.0106178	0.064147	0.057916	0.063015	0.131334	0.113988	0.0288916	0.0196402	0.0179779	0.0841316	0.0882163	0.0815992	0.0846471	0.0816312	0.0102875	0.0176952	0	0.11374	0.0115408	0.00934015	0.021337	0.0240822	0.0104798	0.0740719	0.056503	0.062084	0.0678955	0.0342356	0.0170855	0.0428423	0.015815	0.0799701	0.0808427	0.0756831	0.0775729	0.0339954	0.0110069	0.0173384	0.0243985	0.0166248	0.0231218	0.0612867	0.0301798	0.0494233	0.0157974	0.0109089	0.0149671	0.0160407	0.0206974
Evenk_Transbaikal	0.105383	0.0602604	0.0486372	0.0270193	0.0489198	0.0235135	0.0522125	0.0629921	0.0693703	0.0195396	0.018103	0.0211156	0.0228745	0.0235853	0.103114	0.127561	0.11374	0	0.110144	0.101704	0.103498	0.105209	0.101372	0.0654296	0.0419624	0.0316764	0.0329957	0.0344303	0.117156	0.0283779	0.100759	0.0242781	0.0234749	0.023388	0.0237249	0.0404255	0.103892	0.103076	0.101391	0.109119	0.105048	0.0525298	0.0440738	0.05758	0.0847095	0.0850863	0.0787661	0.0892124	0.075588
Ingushian	0.006669	0.0622452	0.0550298	0.0599638	0.126642	0.108713	0.0257918	0.0172778	0.0155709	0.0797161	0.0837212	0.0768603	0.0801307	0.077885	0.00596928	0.0206513	0.0115408	0.110144	0	0.00577297	0.0199414	0.0232834	0.00561592	0.0718115	0.0543335	0.059687	0.0648757	0.0300516	0.0135051	0.0388417	0.0143445	0.0759274	0.076773	0.0712521	0.0731627	0.030373	0.0056466	0.0155983	0.0237629	0.0143473	0.0223081	0.0600146	0.0275768	0.0489907	0.0132535	0.00899347	0.0127098	0.0140839	0.0197502
Kabardinian	0.00190221	0.0559832	0.0488198	0.0523547	0.118623	0.100846	0.0201229	0.0113327	0.0102188	0.0720532	0.0750877	0.0680636	0.0721088	0.0694886	0.000297992	0.0185847	0.00934015	0.101704	0.00577297	0	0.0153294	0.0185396	0.000565646	0.0653025	0.0470388	0.0515931	0.0580715	0.022438	0.00952439	0.030919	0.0097831	0.0673314	0.0677912	0.0633292	0.0645433	0.0233692	0.00227124	0.0105842	0.0190391	0.0100138	0.0163334	0.0525022	0.0214909	0.0418406	0.00848976	0.00440141	0.0074254	0.00866422	0.0134121
Karelian	0.0174585	0.0580308	0.0516841	0.0574713	0.122491	0.105377	0.0225129	0.0125115	0.0103422	0.0775016	0.0809494	0.075357	0.0783111	0.0757371	0.016017	0.0299169	0.021337	0.103498	0.0199414	0.0153294	0	0.00447527	0.0161737	0.0674343	0.050947	0.0568823	0.06244	0.0318441	0.0270998	0.0401047	0.00593424	0.0738285	0.0745961	0.0703686	0.0719018	0.0301731	0.0180929	0.0030491	0.0086803	0.00550944	0.00659516	0.0559471	0.0246407	0.042294	0.020422	0.0161377	0.00786511	0.00767726	0.0116232
Veps	0.0205928	0.0599131	0.0532712	0.0578447	0.125376	0.106368	0.0233294	0.0142274	0.0122036	0.0783693	0.0819654	0.0766696	0.0796275	0.0765161	0.0189987	0.0344573	0.0240822	0.105209	0.0232834	0.0185396	0.00447527	0	0.0192	0.0699778	0.0519834	0.0579799	0.0636924	0.0307145	0.0283448	0.0390461	0.00861583	0.0750687	0.0751772	0.071149	0.0726396	0.0315329	0.021154	0.0054047	0.0117132	0.00850262	0.00988899	0.0577481	0.0260946	0.0436404	0.0221216	0.0174744	0.00981795	0.0105894	0.012512
Abazin	0.00128425	0.0561861	0.0480609	0.0511945	0.118126	0.0997785	0.0203768	0.0118076	0.0106527	0.0707946	0.0737618	0.0674884	0.0704642	0.06893	0.00037339	0.020037	0.0104798	0.101372	0.00561592	0.000565646	0.0161737	0.0192	0	0.064454	0.0471628	0.0507985	0.0569956	0.0215033	0.0103326	0.0303131	0.0104891	0.0660673	0.0663239	0.0620437	0.063297	0.0231325	0.00343247	0.0117944	0.0186523	0.0110556	0.0174716	0.051637	0.0210601	0.0413736	0.00868815	0.0049234	0.00849934	0.00929627	0.014097
Shor_Khakassia	0.068591	0.0416677	0.0352656	0.0314866	0.0828202	0.0601617	0.0371348	0.040387	0.0435002	0.0416997	0.043294	0.042207	0.0453445	0.0425622	0.0664925	0.0877087	0.0740719	0.0654296	0.0718115	0.0653025	0.0674343	0.0699778	0.064454	0	0.0128178	0.0305748	0.0402219	0.0235893	0.0759658	0.024564	0.0641732	0.0418386	0.0409942	0.0380349	0.0404319	0.0306483	0.0667148	0.0656761	0.0676314	0.0705671	0.0694527	0.0133062	0.0316185	0.0490093	0.0536829	0.0518911	0.0481668	0.0574205	0.0498346
Khakass_Sagai	0.0528188	0.0235471	0.0193427	0.0141019	0.0586914	0.0374558	0.0191933	0.0235862	0.0274794	0.0212087	0.0225036	0.0191679	0.0220631	0.0216069	0.0487679	0.0681969	0.056503	0.0419624	0.0543335	0.0470388	0.050947	0.0519834	0.0471628	0.0128178	0	0.00667747	0.0184507	0.00916298	0.0608825	0.00943793	0.0484886	0.019294	0.0189007	0.0177208	0.0183615	0.0132741	0.0510004	0.0470115	0.0475079	0.0548123	0.0501917	0.00637503	0.0146258	0.0281797	0.0376645	0.0351563	0.0321913	0.0394601	0.0327478
Khakass_Koibals	0.0579306	0.0253381	0.0199523	0.00794848	0.0502235	0.0260332	0.0184079	0.0250827	0.0292184	0.0114469	0.0115926	0.00959808	0.012501	0.0116767	0.0532099	0.0737212	0.062084	0.0316764	0.059687	0.0515931	0.0568823	0.0579799	0.0507985	0.0305748	0.00667747	0	0.0117445	0.00203223	0.0653395	0.000770648	0.0543811	0.0104536	0.00944328	0.0093239	0.00949604	0.00944589	0.0551721	0.0532549	0.053401	0.0613573	0.0553739	0.0172593	0.0125099	0.0271244	0.0401176	0.0375483	0.0353179	0.0432162	0.0342725
Khakass_Kachins	0.0629887	0.0342256	0.0259393	0.011914	0.0503808	0.0273894	0.0236712	0.0296047	0.0349463	0.0137938	0.0137754	0.0124968	0.0154199	0.0144744	0.0587468	0.080707	0.0678955	0.0329957	0.0648757	0.0580715	0.06244	0.0636924	0.0569956	0.0402219	0.0184507	0.0117445	0	0.00877114	0.0710285	0.00643921	0.0596818	0.0130028	0.0119321	0.0114251	0.0117743	0.0140033	0.0604399	0.058976	0.0599932	0.0665511	0.0614209	0.0271887	0.0175986	0.0324069	0.04494	0.0442301	0.0407546	0.0484587	0.0401217
Karakalpak	0.0323793	0.0189494	0.0190832	0.010081	0.048512	0.0294118	0.00722932	0.0087772	0.0124922	0.0133399	0.0128028	0.00454147	0.0101729	0.00864276	0.0247326	0.0406919	0.0342356	0.0344303	0.0300516	0.022438	0.0318441	0.0307145	0.0215033	0.0235893	0.00916298	0.00203223	0.00877114	0	0.0353758	0.00184262	0.0309617	0.0076787	0.00817682	0.00779468	0.00848108	0.000260146	0.0292047	0.0216202	0.0225023	0.0364079	0.0237101	0.0134616	0.00377707	0.0114186	0.0179616	0.0157221	0.0146115	0.0186631	0.0165791
Kurd	0.012526	0.0681163	0.0623704	0.067068	0.134462	0.116668	0.0332462	0.0240074	0.0221541	0.08648	0.0902871	0.0830893	0.0860851	0.0831933	0.0108178	0.0268122	0.0170855	0.117156	0.0135051	0.00952439	0.0270998	0.0283448	0.0103326	0.0759658	0.0608825	0.0653395	0.0710285	0.0353758	0	0.0446199	0.0210313	0.0816858	0.0825747	0.0784991	0.0795564	0.0369145	0.0124068	0.021026	0.0285154	0.0214641	0.0279455	0.0648993	0.0348881	0.0537754	0.0156849	0.0112195	0.0188516	0.0201989	0.0256299
Kazakh	0.0404639	0.0196254	0.0185253	0.00717272	0.0415734	0.0218199	0.0100537	0.0139784	0.0178359	0.00803728	0.00770279	0.000682495	0.00582677	0.0038142	0.0330608	0.0499589	0.0428423	0.0283779	0.0388417	0.030919	0.0401047	0.0390461	0.0303131	0.024564	0.00943793	0.000770648	0.00643921	0.00184262	0.0446199	0	0.0382788	0.00372215	0.00434449	0.00403449	0.00374239	0.00122283	0.0373138	0.0316264	0.0314207	0.0447099	0.0330259	0.0146701	0.00570471	0.0140212	0.0244353	0.0226427	0.0204788	0.0261005	0.0223173
Mordovian	0.0119835	0.055401	0.0495441	0.0549932	0.118194	0.101756	0.0203501	0.010273	0.00786771	0.0752149	0.0776391	0.0723725	0.0749621	0.0727817	0.0106263	0.0250316	0.015815	0.100759	0.0143445	0.0097831	0.00593424	0.00861583	0.0104891	0.0641732	0.0484886	0.0543811	0.0596818	0.0309617	0.0210313	0.0382788	0	0.0712657	0.0717855	0.0672518	0.069059	0.0275779	0.0130705	0.00241712	0.0104858	0.0016981	0.0074849	0.0530065	0.022549	0.0396065	0.0154513	0.0109777	0.00494561	0.00482141	0.00894866
Mongol_Zasagt	0.0736538	0.0351872	0.0263246	0.00774173	0.0345872	0.0116019	0.0279708	0.0359247	0.0428326	0.00303158	0.00385718	0.000671281	0.00482547	0.00400655	0.068566	0.0919097	0.0799701	0.0242781	0.0759274	0.0673314	0.0738285	0.0750687	0.0660673	0.0418386	0.019294	0.0104536	0.0130028	0.0076787	0.0816858	0.00372215	0.0712657	0	0.000579649	0.00102132	0.000344205	0.0131792	0.0713413	0.0706442	0.0700453	0.079209	0.0719526	0.0284234	0.0207413	0.035616	0.0524493	0.0525843	0.0495083	0.0585319	0.0493344
Mongol_Sainnoyon	0.0740086	0.0356283	0.0268013	0.00828651	0.0343882	0.0110341	0.0285041	0.0372009	0.043401	0.00274158	0.00228106	0.00113033	0.00408936	0.0031564	0.0691934	0.0924689	0.0808427	0.0234749	0.076773	0.0677912	0.0745961	0.0751772	0.0663239	0.0409942	0.0189007	0.00944328	0.0119321	0.00817682	0.0825747	0.00434449	0.0717855	0.000579649	0	0.000414444	0.00125026	0.0135795	0.0710742	0.0711451	0.0703946	0.0797067	0.0730188	0.0288649	0.0211417	0.0357715	0.0534678	0.052563	0.0502881	0.0592196	0.0500787
Mongol_Uuld	0.0693364	0.0332916	0.0252532	0.0067767	0.0336855	0.0114481	0.0252066	0.03364	0.0399054	0.00245108	0.0034234	0.0014571	0.00442	0.0034738	0.0647097	0.0870361	0.0756831	0.023388	0.0712521	0.0633292	0.0703686	0.071149	0.0620437	0.0380349	0.0177208	0.0093239	0.0114251	0.00779468	0.0784991	0.00403449	0.0672518	0.00102132	0.000414444	0	0.000762504	0.0115268	0.0670052	0.0664577	0.0657336	0.0752337	0.0685594	0.0275668	0.018912	0.0340486	0.0498583	0.0492488	0.0461194	0.0551245	0.0464103
Mongol_Minorities	0.0708294	0.0346439	0.0257414	0.00736762	0.0343436	0.0120812	0.026493	0.0352224	0.0416023	0.00274737	0.00310381	0.00113163	0.00412738	0.00262541	0.0666731	0.0884401	0.0775729	0.0237249	0.0731627	0.0645433	0.0719018	0.0726396	0.063297	0.0404319	0.0183615	0.00949604	0.0117743	0.00848108	0.0795564	0.00374239	0.069059	0.000344205	0.00125026	0.000762504	0	0.0121147	0.0684537	0.0674505	0.0672526	0.0769645	0.0701528	0.0281554	0.0194684	0.0336797	0.0502418	0.0501808	0.0476662	0.0565373	0.0472943
Nogai2	0.0293949	0.0240881	0.0184506	0.010122	0.0542148	0.0338443	0.00691818	0.00824796	0.0113578	0.0166388	0.0180119	0.0127768	0.0165703	0.0149028	0.0245511	0.0436449	0.0339954	0.0404255	0.030373	0.0233692	0.0301731	0.0315329	0.0231325	0.0306483	0.0132741	0.00944589	0.0140033	0.000260146	0.0369145	0.00122283	0.0275779	0.0131792	0.0135795	0.0115268	0.0121147	0	0.0275208	0.0251472	0.0281451	0.0327227	0.0290785	0.019778	0.00346258	0.0183104	0.0185226	0.0157766	0.0138198	0.0193658	0.0157692
Ossetian	0.00411131	0.0580468	0.0521889	0.0560173	0.119588	0.102568	0.0240163	0.0155865	0.0140208	0.0750945	0.0783655	0.0722844	0.0750824	0.0729214	0.00269485	0.0198919	0.0110069	0.103892	0.0056466	0.00227124	0.0180929	0.021154	0.00343247	0.0667148	0.0510004	0.0551721	0.0604399	0.0292047	0.0124068	0.0373138	0.0130705	0.0713413	0.0710742	0.0670052	0.0684537	0.0275208	0	0.0138516	0.0217253	0.0130262	0.0194976	0.0553199	0.0254125	0.0446103	0.0118231	0.00734869	0.0107042	0.0122551	0.0167905
Russian_Krasnoborsky	0.0133599	0.0557353	0.0486793	0.0532441	0.123281	0.103883	0.0179654	0.00780589	0.00594035	0.0734336	0.0768974	0.0717371	0.0749899	0.0716634	0.011673	0.0278434	0.0173384	0.103076	0.0155983	0.0105842	0.0030491	0.0054047	0.0117944	0.0656761	0.0470115	0.0532549	0.058976	0.0216202	0.021026	0.0316264	0.00241712	0.0706442	0.0711451	0.0664577	0.0674505	0.0251472	0.0138516	0	0.00706989	0.00217001	0.00474826	0.0522868	0.0202905	0.0373789	0.0143137	0.00999884	0.00309261	0.00525847	0.00698368
Russian_Leshukonsky	0.020739	0.056693	0.0494031	0.0535098	0.123228	0.101958	0.0201063	0.0120001	0.0109794	0.0734558	0.0765298	0.0713547	0.0734562	0.0706876	0.0199404	0.0354476	0.0243985	0.101391	0.0237629	0.0190391	0.0086803	0.0117132	0.0186523	0.0676314	0.0475079	0.053401	0.0599932	0.0225023	0.0285154	0.0314207	0.0104858	0.0700453	0.0703946	0.0657336	0.0672526	0.0281451	0.0217253	0.00706989	0	0.0114448	0.00790442	0.0541413	0.0224874	0.0402269	0.019611	0.015384	0.00922596	0.0113379	0.0124978
Russian	0.0119214	0.0613974	0.0555507	0.062215	0.125791	0.110421	0.0242986	0.0130894	0.0099861	0.0829744	0.0863172	0.0808503	0.0830675	0.0808857	0.0111272	0.0254126	0.0166248	0.109119	0.0143473	0.0100138	0.00550944	0.00850262	0.0110556	0.0705671	0.0548123	0.0613573	0.0665511	0.0364079	0.0214641	0.0447099	0.0016981	0.079209	0.0797067	0.0752337	0.0769645	0.0327227	0.0130262	0.00217001	0.0114448	0	0.00809293	0.0594495	0.0272432	0.0456338	0.0177283	0.0129805	0.00625922	0.00530034	0.0109909
Russian_Pinezhsky	0.0190065	0.0598072	0.0517846	0.0553885	0.126425	0.106485	0.0215593	0.0120859	0.010422	0.076365	0.08014	0.0731026	0.0774745	0.0744364	0.0186512	0.033933	0.0231218	0.105048	0.0223081	0.0163334	0.00659516	0.00988899	0.0174716	0.0694527	0.0501917	0.0553739	0.0614209	0.0237101	0.0279455	0.0330259	0.0074849	0.0719526	0.0730188	0.0685594	0.0701528	0.0290785	0.0194976	0.00474826	0.00790442	0.00809293	0	0.0554681	0.0229138	0.041684	0.0193005	0.0144225	0.00808388	0.00911417	0.0117924
Shor_Mountain	0.0570099	0.0257182	0.0225322	0.0219473	0.0712537	0.0492861	0.0255975	0.0290319	0.0326732	0.0305162	0.0319111	0.0289454	0.0330913	0.0298209	0.0530657	0.0734135	0.0612867	0.0525298	0.0600146	0.0525022	0.0559471	0.0577481	0.051637	0.0133062	0.00637503	0.0172593	0.0271887	0.0134616	0.0648993	0.0146701	0.0530065	0.0284234	0.0288649	0.0275668	0.0281554	0.019778	0.0553199	0.0522868	0.0541413	0.0594495	0.0554681	0	0.0211395	0.0349994	0.0420256	0.0397628	0.0371747	0.0441613	0.0384488
Tatar_Siberian	0.026758	0.0250608	0.0195671	0.0145841	0.0619583	0.0423974	0.0049153	0.00520061	0.00753771	0.02356	0.0250155	0.0209434	0.0234359	0.0225091	0.0224989	0.0399144	0.0301798	0.0440738	0.0275768	0.0214909	0.0246407	0.0260946	0.0210601	0.0316185	0.0146258	0.0125099	0.0175986	0.00377707	0.0348881	0.00570471	0.022549	0.0207413	0.0211417	0.018912	0.0194684	0.00346258	0.0254125	0.0202905	0.0224874	0.0272432	0.0229138	0.0211395	0	0.0123463	0.0168858	0.0146105	0.0100041	0.0157142	0.0111979
Tatar_Zabolotniye	0.046131	0.0424064	0.032901	0.0269841	0.0788784	0.0577117	0.016823	0.0184489	0.0218507	0.0369505	0.0385125	0.0356786	0.0388946	0.0362579	0.0428953	0.0617555	0.0494233	0.05758	0.0489907	0.0418406	0.042294	0.0436404	0.0413736	0.0490093	0.0281797	0.0271244	0.0324069	0.0114186	0.0537754	0.0140212	0.0396065	0.035616	0.0357715	0.0340486	0.0336797	0.0183104	0.0446103	0.0373789	0.0402269	0.0456338	0.041684	0.0349994	0.0123463	0	0.0340634	0.0305791	0.0255151	0.033045	0.0258329
Tajik_Mountain	0.0120206	0.0464538	0.0399865	0.0413148	0.100387	0.0832186	0.0170383	0.0111584	0.0109738	0.0577653	0.0600694	0.0538733	0.0571383	0.0551363	0.00940715	0.0245988	0.0157974	0.0847095	0.0132535	0.00848976	0.020422	0.0221216	0.00868815	0.0536829	0.0376645	0.0401176	0.04494	0.0179616	0.0156849	0.0244353	0.0154513	0.0524493	0.0534678	0.0498583	0.0502418	0.0185226	0.0118231	0.0143137	0.019611	0.0177283	0.0193005	0.0420256	0.0168858	0.0340634	0	0.00523326	0.00949318	0.012138	0.0144004
Tajik_Lowland	0.0077137	0.043197	0.0375251	0.0401972	0.10098	0.0837183	0.0138446	0.00737135	0.00735057	0.0569012	0.0593912	0.0522222	0.0559689	0.0545577	0.00547828	0.0197348	0.0109089	0.0850863	0.00899347	0.00440141	0.0161377	0.0174744	0.0049234	0.0518911	0.0351563	0.0375483	0.0442301	0.0157221	0.0112195	0.0226427	0.0109777	0.0525843	0.052563	0.0492488	0.0501808	0.0157766	0.00734869	0.00999884	0.015384	0.0129805	0.0144225	0.0397628	0.0146105	0.0305791	0.00523326	0	0.00587985	0.00802003	0.0109113
Tatar_Kazan	0.0107592	0.0410505	0.0350907	0.0368731	0.0964601	0.0786281	0.00944696	0.00256556	0.00151889	0.0535445	0.0560991	0.0502116	0.0530131	0.050848	0.00887302	0.0245422	0.0149671	0.0787661	0.0127098	0.0074254	0.00786511	0.00981795	0.00849934	0.0481668	0.0321913	0.0353179	0.0407546	0.0146115	0.0188516	0.0204788	0.00494561	0.0495083	0.0502881	0.0461194	0.0476662	0.0138198	0.0107042	0.00309261	0.00922596	0.00625922	0.00808388	0.0371747	0.0100041	0.0255151	0.00949318	0.00587985	0	0.00281948	0.00326676
Tatar_Mishar	0.0117424	0.0471548	0.0413083	0.0444376	0.107279	0.089141	0.014055	0.00598245	0.00500602	0.0625186	0.0657241	0.0590822	0.0627273	0.0602339	0.0099716	0.0256075	0.0160407	0.0892124	0.0140839	0.00866422	0.00767726	0.0105894	0.00929627	0.0574205	0.0394601	0.0432162	0.0484587	0.0186631	0.0201989	0.0261005	0.00482141	0.0585319	0.0592196	0.0551245	0.0565373	0.0193658	0.0122551	0.00525847	0.0113379	0.00530034	0.00911417	0.0441613	0.0157142	0.033045	0.012138	0.00802003	0.00281948	0	0.00627454
Chuvash	0.0170423	0.041357	0.0361402	0.0370906	0.0959694	0.0771856	0.0109706	0.00477686	0.00413236	0.0526925	0.0549412	0.0493339	0.0528827	0.0502967	0.0147206	0.030006	0.0206974	0.075588	0.0197502	0.0134121	0.0116232	0.012512	0.014097	0.0498346	0.0327478	0.0342725	0.0401217	0.0165791	0.0256299	0.0223173	0.00894866	0.0493344	0.0500787	0.0464103	0.0472943	0.0157692	0.0167905	0.00698368	0.0124978	0.0109909	0.0117924	0.0384488	0.0111979	0.0258329	0.0144004	0.0109113	0.00326676	0.00627454	0
Tuvinian	0.0726588	0.03279	0.0261271	0.0068436	0.0390812	0.0172121	0.0281907	0.0364958	0.0420995	0.00737843	0.00743456	0.00599055	0.0086202	0.0091882	0.0686487	0.0889644	0.0784486	0.021443	0.0749432	0.0674446	0.0714887	0.0724043	0.0660961	0.0376175	0.0182934	0.00883245	0.0131911	0.0152898	0.0824915	0.0108821	0.0690245	0.00729754	0.00704211	0.00581003	0.00625024	0.0165423	0.0705783	0.0677287	0.0670909	0.0770241	0.0699542	0.027069	0.0215127	0.0334739	0.0541039	0.0531796	0.0486451	0.0573949	0.047363
Udmurt	0.0251767	0.0449625	0.0389053	0.0391179	0.0991945	0.0802827	0.0149088	0.00896825	0.00811454	0.055333	0.0573912	0.0525118	0.0559825	0.0541485	0.0225543	0.037854	0.027153	0.0774218	0.0270025	0.0213343	0.02027	0.0217735	0.0214777	0.0529742	0.0355145	0.0377868	0.0431777	0.0197101	0.0326133	0.025097	0.0176684	0.0522196	0.0535024	0.0494208	0.0506345	0.0198755	0.0247196	0.0165199	0.0192967	0.0204405	0.0192412	0.0412257	0.0145561	0.0284916	0.0196619	0.0158848	0.00930776	0.0146502	0.0117092
Ukrainian	0.0110339	0.0637055	0.0570167	0.0636732	0.130486	0.113922	0.0251559	0.0137748	0.0103546	0.0853876	0.0885413	0.0830774	0.0860624	0.0834026	0.0107118	0.0255858	0.0157241	0.112835	0.0137068	0.00983762	0.00620277	0.00967333	0.0104849	0.0732327	0.0566607	0.0637226	0.0686379	0.0358015	0.0205801	0.0448264	0.00162249	0.0814381	0.0821057	0.0769948	0.0790449	0.0336789	0.0122581	0.00288142	0.0124297	0.000149145	0.00958343	0.0616748	0.0279634	0.047757	0.0170171	0.0125123	0.00628794	0.00595978	0.0116913
Uzbek_Tashkent	0.0165153	0.0299585	0.0247099	0.0207338	0.0727862	0.0540585	0.00704478	0.0051474	0.00640476	0.0316773	0.0331474	0.0268985	0.0310333	0.0297324	0.0125576	0.0299143	0.0202666	0.0582354	0.0164771	0.0111205	0.0215725	0.0222633	0.0110058	0.0358704	0.0198623	0.0177857	0.0238726	0.00273209	0.0209478	0.00637458	0.0179096	0.0262101	0.0278312	0.0253928	0.0257904	0.00397313	0.0151474	0.0149099	0.0185186	0.0215824	0.0185861	0.0251818	0.00548856	0.0204834	0.0079421	0.00449889	0.00687694	0.010627	0.0109316
Uzbek_Khorezm	0.0194657	0.0315763	0.0253396	0.0215324	0.0758283	0.0554788	0.00793555	0.00654102	0.0082521	0.0327559	0.035163	0.0294778	0.0323649	0.0312634	0.0161602	0.0342811	0.023699	0.0602034	0.020679	0.0143574	0.0235853	0.0253912	0.0148561	0.0396362	0.0210469	0.0194357	0.0255686	0.000851148	0.0235238	0.00479786	0.019632	0.0279972	0.0292968	0.0268683	0.0276523	0.00508351	0.0176957	0.0186701	0.0223909	0.0238994	0.0220051	0.0274209	0.00622606	0.0235219	0.011182	0.00815915	0.00872005	0.0136139	0.0128201
Dungan	0.0775074	0.0381366	0.0346567	0.01687	0.0397884	0.0186265	0.0350469	0.0427248	0.0494056	0.0123643	0.00954198	0.00655004	0.0105184	0.0100904	0.0707075	0.091068	0.0818606	0.0353622	0.0773922	0.0687137	0.0789354	0.0786314	0.0676451	0.0422442	0.0260395	0.0130423	0.0179422	0.0180943	0.0828988	0.013394	0.0769406	0.00389286	0.00513522	0.00644172	0.00560538	0.0186526	0.074214	0.0717372	0.0706941	0.0843607	0.0730195	0.0326993	0.0284596	0.0391569	0.0558821	0.0557077	0.0546129	0.0620389	0.0561198
Yukagir	0.0785943	0.041347	0.0331353	0.0166288	0.0415657	0.0205702	0.0328221	0.0405238	0.0459333	0.0141015	0.0136931	0.0139028	0.0177664	0.0170592	0.0753971	0.0960377	0.0851836	0.0183452	0.0813762	0.07342	0.074493	0.0757861	0.0728123	0.0468224	0.026625	0.0188904	0.021286	0.0227986	0.0891896	0.0178994	0.0727605	0.0163955	0.0160918	0.0151524	0.0161575	0.0239372	0.0769182	0.0722327	0.0708346	0.0806755	0.0743962	0.0357769	0.0259558	0.0375183	0.0611329	0.0600197	0.0532681	0.0624515	0.0513341
Chukchi	0.116236	0.0772361	0.0642014	0.0481275	0.0675344	0.0507267	0.067962	0.0777239	0.0832428	0.0480057	0.048612	0.0493468	0.052517	0.0511077	0.116241	0.137396	0.12527	0.0557403	0.121975	0.114966	0.114957	0.11738	0.114622	0.0817973	0.0601635	0.0536259	0.0563286	0.0571675	0.131464	0.051649	0.110501	0.0498848	0.0499414	0.0486425	0.0493509	0.0597396	0.115899	0.115548	0.114551	0.118071	0.118665	0.0710027	0.0604703	0.0748289	0.098713	0.0984702	0.092032	0.102822	0.089659
Eskimo_Naukan	0.12858	0.0976747	0.0809151	0.0667278	0.0945353	0.0765328	0.0835056	0.0928484	0.0977979	0.0707425	0.0730961	0.0742527	0.0771379	0.0751291	0.130738	0.153638	0.138837	0.0839769	0.135442	0.130521	0.12893	0.131846	0.129782	0.103614	0.0798488	0.0771267	0.0788882	0.0725662	0.145904	0.0678986	0.122393	0.0731947	0.0726295	0.0707121	0.0717455	0.0773625	0.129186	0.132251	0.132565	0.129859	0.135844	0.0911133	0.0767296	0.0960342	0.112319	0.112829	0.106378	0.118446	0.105046
Nganasan	0.126407	0.0796389	0.0671615	0.0460075	0.0724011	0.0462422	0.072924	0.0832247	0.0899868	0.0406161	0.0396508	0.0451189	0.0454326	0.0482741	0.126861	0.149661	0.136824	0.0272578	0.132731	0.125459	0.12465	0.12606	0.124582	0.0836848	0.0611536	0.0512206	0.0517476	0.0623915	0.141678	0.0544583	0.120041	0.0480133	0.0466822	0.0460467	0.0460557	0.0630155	0.125969	0.125589	0.122745	0.127806	0.126876	0.0727553	0.0641687	0.0754435	0.108495	0.109157	0.100488	0.111911	0.0957902
Ulchi	0.108057	0.0580369	0.0478794	0.0248391	0.0110587	0.00604811	0.0547383	0.0667623	0.0740757	0.0152945	0.0136097	0.0156204	0.0182791	0.0180853	0.10558	0.129481	0.117478	0.0250888	0.112488	0.104442	0.108522	0.109837	0.102878	0.0622064	0.0405961	0.0300919	0.0304829	0.0360039	0.120919	0.028434	0.105064	0.0152322	0.0156645	0.0155889	0.0160839	0.0380579	0.106605	0.106942	0.105485	0.113126	0.109315	0.0514173	0.0464291	0.0598719	0.0876467	0.0880774	0.0822537	0.093137	0.0807888
Even	0.0523002	0.0284728	0.0228211	0.00927067	0.0461852	0.0231724	0.0164736	0.020491	0.0249972	0.010363	0.00963232	0.00823278	0.0117723	0.0105098	0.0481026	0.0685931	0.0580976	0.0186325	0.0545813	0.0470781	0.0487355	0.0492335	0.0458541	0.0361388	0.0158136	0.00935211	0.0131053	0.00595196	0.0611983	0.00408026	0.0468828	0.0103859	0.0104198	0.0092211	0.00961195	0.00797549	0.0509361	0.0451949	0.0448357	0.0536049	0.0470037	0.0239339	0.0108592	0.0234208	0.0373128	0.0355596	0.0303242	0.0370204	0.0291843
Eskimo_ChaplinSireniki	0.113191	0.0767729	0.0641782	0.0488928	0.0750895	0.0557797	0.0658444	0.0749237	0.0807888	0.0503817	0.0510495	0.0515232	0.0544123	0.05307	0.112879	0.135067	0.121108	0.0629801	0.118348	0.111917	0.11261	0.11513	0.110329	0.0824435	0.0593408	0.0535342	0.0579814	0.0512989	0.126424	0.0474316	0.108106	0.0513139	0.0505594	0.0503141	0.0508386	0.0579424	0.112219	0.113251	0.113548	0.116192	0.116496	0.0705669	0.0591136	0.0754066	0.0942121	0.0939356	0.0889318	0.100073	0.0871627
Koryak	0.122009	0.084594	0.0706813	0.0535189	0.0693086	0.0541723	0.0738295	0.0835594	0.0893819	0.0535612	0.054524	0.0553808	0.0585447	0.0579484	0.122627	0.146059	0.132476	0.0625194	0.128592	0.121121	0.121241	0.124019	0.121089	0.090972	0.0666966	0.0610659	0.0625132	0.0594497	0.136627	0.0544365	0.116997	0.055373	0.0553258	0.0535477	0.0540424	0.0646794	0.121637	0.122951	0.123007	0.124741	0.126496	0.0789552	0.0668514	0.0831286	0.103561	0.103916	0.0981504	0.109381	0.0958443
Cambodian	0.0858138	0.0576002	0.0483664	0.0309967	0.0592917	0.0388849	0.047096	0.0545992	0.0607637	0.0305585	0.0301491	0.0292164	0.0315742	0.0318389	0.0825469	0.105057	0.0931342	0.0572867	0.088415	0.0811234	0.0898803	0.0922096	0.079584	0.0636983	0.0429202	0.0338681	0.0377486	0.0285113	0.0936428	0.0246561	0.0864561	0.0236955	0.0239868	0.0247828	0.0234661	0.0326255	0.0838478	0.0854511	0.0872411	0.0933688	0.0885622	0.0518474	0.0406031	0.0580218	0.066065	0.0655586	0.0660517	0.0750603	0.0677847
Japanese_HGDP	0.102742	0.0566662	0.048014	0.0265034	0.0360899	0.0196818	0.0538196	0.0649277	0.0724749	0.0197911	0.0176136	0.0181886	0.0209352	0.0202466	0.099051	0.121615	0.110918	0.0414955	0.106103	0.0978941	0.10496	0.105816	0.0958395	0.0615961	0.0416082	0.03016	0.0314216	0.0349227	0.112787	0.0278989	0.101136	0.0135336	0.0140302	0.0152534	0.0145923	0.0357826	0.10059	0.1015	0.100583	0.109066	0.103595	0.0509566	0.045991	0.0610619	0.0809891	0.081708	0.0789176	0.0882634	0.0787308
Russian_HGDP	0.0122177	0.05455	0.0485847	0.0540743	0.117784	0.101023	0.0192667	0.00918719	0.00663672	0.0737933	0.0769317	0.0711647	0.0745287	0.0715725	0.0113875	0.0256206	0.0163009	0.0995262	0.0146378	0.0101458	0.00381692	0.00654478	0.0111161	0.0633408	0.0475031	0.0531926	0.0582754	0.0293659	0.0221143	0.0367955	0.00193578	0.0701944	0.0709072	0.066486	0.0681615	0.0268011	0.0133093	0.00115106	0.00831765	0.00153126	0.00625771	0.0522933	0.0212359	0.0385527	0.0155599	0.0108114	0.00395968	0.00466849	0.00786852
Yakut_HGDP	0.0871109	0.045829	0.0366986	0.0180043	0.0444168	0.0215333	0.039906	0.0496403	0.0555669	0.0120424	0.0127529	0.0115829	0.0144002	0.0143251	0.0842096	0.106906	0.0948306	0.0228894	0.0909946	0.0827225	0.0869714	0.0878937	0.0820901	0.0512047	0.0291388	0.0198384	0.0215171	0.0257676	0.0985282	0.0197839	0.0840138	0.0141605	0.0135137	0.0131912	0.0139406	0.026875	0.0854944	0.0851707	0.0835058	0.0916623	0.0872033	0.0395992	0.0326472	0.0454962	0.068426	0.068227	0.0633415	0.0727023	0.061486
Tujia_HGDP	0.099339	0.0574872	0.0470356	0.0259873	0.0467639	0.0246466	0.052012	0.0620654	0.0692626	0.0215822	0.0197499	0.0204321	0.0235431	0.0230705	0.095867	0.120043	0.107644	0.0465802	0.102321	0.0943828	0.102544	0.104187	0.0929548	0.0627983	0.0409568	0.030908	0.0322368	0.0301812	0.108998	0.0240985	0.0980318	0.0138114	0.0144462	0.0156611	0.0144685	0.0334656	0.0971356	0.0992361	0.0991544	0.106287	0.102073	0.0506373	0.0438956	0.0610023	0.0774081	0.0780775	0.0759553	0.0855291	0.076674
Yi_HGDP	0.0974798	0.0563474	0.0464125	0.0257032	0.0480081	0.0254019	0.0507053	0.0608615	0.0680596	0.0211853	0.0201388	0.0198017	0.0229286	0.0231104	0.0935654	0.11764	0.105942	0.0460623	0.100585	0.0928448	0.100671	0.102841	0.0916684	0.061321	0.0403852	0.0303848	0.0314821	0.0293683	0.106295	0.0234897	0.0965724	0.014046	0.0146575	0.0157983	0.0151482	0.0331297	0.0951814	0.0977551	0.0977153	0.104643	0.100369	0.0500577	0.0430382	0.0599843	0.075865	0.0764741	0.0747072	0.0840992	0.0753399
Miao_HGDP	0.102511	0.0618099	0.0512143	0.0304483	0.0519944	0.0297315	0.0557513	0.0654767	0.0729987	0.0258167	0.0253332	0.0259037	0.0279272	0.0281299	0.099336	0.12366	0.110878	0.0519493	0.105881	0.0977342	0.106208	0.107867	0.0961839	0.0670949	0.0453475	0.0349474	0.0374605	0.0340262	0.112541	0.028134	0.101204	0.0190772	0.0193232	0.0202973	0.019799	0.0371947	0.100307	0.102931	0.103124	0.109028	0.105803	0.0550655	0.0478721	0.0661164	0.0808702	0.080809	0.0796757	0.0891241	0.0808451
Oroqen_HGDP	0.0947539	0.0477897	0.0373546	0.0150853	0.031241	0.00747463	0.0426689	0.0535723	0.0607065	0.0063039	0.00477767	0.00577769	0.00996439	0.00863251	0.0910548	0.11567	0.103837	0.0183486	0.0981034	0.0905637	0.0952856	0.0968244	0.0889263	0.0538945	0.0302022	0.0189196	0.0211814	0.0216584	0.105174	0.0151925	0.0922019	0.00565689	0.0053482	0.00581055	0.00634549	0.0258933	0.0928648	0.0928729	0.0914106	0.100878	0.0955945	0.0409518	0.0340739	0.0486443	0.0733111	0.0735458	0.0689686	0.0794436	0.0681266
Daur_HGDP	0.0911464	0.0459178	0.0364462	0.0146266	0.0323946	0.0103436	0.0412763	0.0522709	0.0592605	0.00709407	0.00640956	0.00725649	0.00884381	0.00922324	0.0874372	0.111468	0.0994873	0.027083	0.094065	0.0860629	0.0928812	0.0941392	0.0843251	0.0515548	0.0299952	0.0196962	0.0215935	0.0197818	0.101428	0.0131399	0.0894384	0.00449645	0.00465478	0.00547932	0.00512434	0.0235245	0.0887975	0.0896497	0.089471	0.0979015	0.092609	0.0400929	0.0333315	0.0491706	0.0699977	0.0697953	0.0664126	0.0762924	0.0665614
Mogolian_HGDP	0.0871482	0.0456675	0.0357973	0.014601	0.0382803	0.0134009	0.0393265	0.0492491	0.0564371	0.00975713	0.00891722	0.00880777	0.0119789	0.0109705	0.0830975	0.10755	0.0948105	0.0335175	0.08999	0.0812396	0.0899004	0.0913262	0.0796574	0.050782	0.0283667	0.0191173	0.0213132	0.015131	0.0962918	0.0104881	0.0859381	0.00370983	0.00462519	0.00522469	0.00471456	0.0214571	0.0846387	0.0864791	0.0856968	0.094308	0.0883933	0.0386594	0.0312432	0.0472218	0.0648726	0.0652045	0.0632667	0.0725837	0.0638497
Hezhen_HGDP	0.0954885	0.0495461	0.0398219	0.0166762	0.0323035	0.00847456	0.0447914	0.0557384	0.0628555	0.00963923	0.0083617	0.00987121	0.0121909	0.0118032	0.0927428	0.116068	0.103649	0.0278911	0.0989676	0.0908302	0.0973047	0.0982574	0.0885286	0.0555151	0.0321786	0.0209522	0.0243252	0.0220737	0.105394	0.0153734	0.0936748	0.00649275	0.00688226	0.00782008	0.00743493	0.0273616	0.0935246	0.0947171	0.0938391	0.102324	0.0971229	0.0426504	0.0361047	0.0518656	0.0737487	0.0739009	0.0705091	0.0801348	0.0701561
Xibo_HGDP	0.0890139	0.0464325	0.035737	0.0148256	0.0352844	0.012723	0.0397209	0.050607	0.0578071	0.009781	0.00889391	0.00891457	0.0108381	0.00967501	0.0850472	0.108771	0.0970393	0.0320518	0.0922312	0.0841842	0.0908688	0.0924111	0.082816	0.0529835	0.0297935	0.0194471	0.0218895	0.0171531	0.0987163	0.0114123	0.0874358	0.00482404	0.00445873	0.0057234	0.00504004	0.0229422	0.0867205	0.0881813	0.0885655	0.0960414	0.0909852	0.0387685	0.032475	0.0487002	0.067165	0.0670267	0.0650209	0.0748236	0.0652973
Uyghur_HGDP	0.0296321	0.0254458	0.0197559	0.011638	0.0565003	0.0363843	0.00818936	0.00961685	0.013153	0.0183629	0.0199766	0.0150803	0.0184674	0.017115	0.0252817	0.0435779	0.0334143	0.0439632	0.0303726	0.0238326	0.032968	0.0333072	0.0226517	0.0321488	0.0146067	0.0106011	0.0157216	-0.000355484	0.03566	0.00141475	0.0298846	0.013301	0.0145997	0.0129024	0.0133562	0.00165237	0.0276921	0.0274475	0.0293225	0.0347817	0.0310461	0.0206426	0.00502825	0.0193443	0.0170732	0.0140456	0.0155139	0.0205808	0.0177183
Dai_HGDP	0.102874	0.065901	0.0558104	0.0359122	0.0585164	0.0377833	0.0584194	0.0678924	0.0752514	0.0329149	0.0311691	0.0323269	0.0357951	0.0355094	0.100306	0.123688	0.11204	0.0585061	0.106817	0.0978263	0.106819	0.109297	0.097447	0.0725241	0.0506027	0.0404825	0.0424037	0.0387467	0.11316	0.0329615	0.102728	0.0260743	0.0265045	0.0273237	0.0258929	0.0416021	0.101066	0.104529	0.104777	0.110196	0.107807	0.0604427	0.0521282	0.0693715	0.0816387	0.0824149	0.0823531	0.0909826	0.0826668
Lahu_HGDP	0.109569	0.0743552	0.0629927	0.0433987	0.0687614	0.0477749	0.0656095	0.0754504	0.0816992	0.0419503	0.040878	0.0418266	0.0443508	0.0431218	0.108096	0.132538	0.119701	0.0681229	0.11378	0.106345	0.113656	0.116741	0.105189	0.080564	0.0584625	0.0487024	0.0518568	0.0449512	0.119881	0.0390357	0.1093	0.0351257	0.03584	0.0358175	0.0344009	0.0493932	0.107745	0.113122	0.113045	0.116432	0.115877	0.0688773	0.0586776	0.077345	0.088825	0.0897425	0.0885758	0.0983943	0.0897709
She_HGDP	0.107242	0.0675231	0.0558652	0.0350825	0.0555691	0.0338054	0.0600633	0.0708079	0.0780995	0.0308532	0.0299586	0.0311307	0.0337307	0.0326533	0.104971	0.129287	0.116906	0.0565917	0.11118	0.103253	0.110681	0.112332	0.10246	0.0738442	0.0509526	0.0405363	0.0414904	0.0392179	0.118122	0.0327017	0.10604	0.022882	0.0242221	0.0250065	0.0238899	0.0427323	0.10529	0.108842	0.109058	0.113555	0.111918	0.0611213	0.0527796	0.0709916	0.085993	0.086704	0.0850972	0.0944738	0.0851357
Naxi_HGDP	0.0984846	0.0576935	0.0472274	0.0267912	0.049785	0.0269395	0.0516979	0.0617198	0.068965	0.0226	0.0216061	0.0215538	0.0250302	0.0239331	0.0949228	0.119461	0.107199	0.0480547	0.102077	0.0939699	0.101541	0.103425	0.0922877	0.0638023	0.0418393	0.0317661	0.0329633	0.0299174	0.108238	0.0244638	0.0974469	0.0157889	0.0166216	0.0166738	0.0158634	0.0337219	0.0961758	0.0989517	0.0995451	0.105116	0.10163	0.0514799	0.0438121	0.0620272	0.0765904	0.0772934	0.0760994	0.0855994	0.0762617
Tu_HGDP	0.0848021	0.0452248	0.0367609	0.0173592	0.0411012	0.0191924	0.0391361	0.0487569	0.0557559	0.013632	0.0123925	0.0116647	0.0152747	0.0138419	0.08051	0.103464	0.0917911	0.0386091	0.0873686	0.0790265	0.0875197	0.0891343	0.0779709	0.0521082	0.0303216	0.0202249	0.0221215	0.0195211	0.093485	0.0144474	0.0836861	0.0069051	0.0082452	0.00854646	0.00794727	0.0230135	0.0825422	0.0835509	0.0832837	0.0916983	0.0858975	0.0395562	0.0321527	0.0482532	0.0631716	0.0630798	0.062183	0.0709601	0.0630234
Abkhasian	0.00306666	0.0674505	0.0602209	0.064423	0.133674	0.116072	0.0300891	0.0205765	0.0186092	0.0859647	0.0894837	0.082838	0.0864	0.0835532	0.00297683	0.0214261	0.0121604	0.116628	0.00684379	0.00282723	0.0227068	0.0252882	0.00205821	0.0780719	0.0601021	0.0642286	0.0708435	0.0335547	0.0110075	0.0431181	0.0158931	0.0813709	0.0824952	0.0771721	0.0784573	0.033595	0.00367992	0.0181636	0.0267825	0.0158627	0.0251517	0.0657037	0.0325861	0.0535823	0.0142774	0.00981226	0.0147723	0.0163625	0.0219351
Nogai	0.0067567	0.0388689	0.0328114	0.0317501	0.0909513	0.0717497	0.00975839	0.00474946	0.00484689	0.0468094	0.0489884	0.0428479	0.0462304	0.0440992	0.00366702	0.0220491	0.0125654	0.0742596	0.00922931	0.00362056	0.0149334	0.0168206	0.0036621	0.0460324	0.029145	0.0303311	0.0368081	0.00893052	0.0146335	0.0151871	0.0106518	0.0421743	0.0426939	0.0399193	0.0408792	0.0099619	0.00657311	0.0102102	0.0152438	0.0128087	0.0147667	0.0344182	0.00955643	0.0259928	0.00681668	0.00320845	0.00455067	0.00728743	0.00844986
Kumyk	0.00286924	0.0576187	0.0508124	0.0551417	0.12223	0.103911	0.0219086	0.0126244	0.0111524	0.0749391	0.078352	0.0710636	0.0746298	0.0725978	0.00204406	0.0155685	0.00670492	0.105357	0.00429718	0.0011	0.0156394	0.0182256	0.00170301	0.0671126	0.0493508	0.0538851	0.0598944	0.0245256	0.00863759	0.0332943	0.00996935	0.0703169	0.0706058	0.0663049	0.0678037	0.0257236	0.00297334	0.00996107	0.0185367	0.0103741	0.0167253	0.0552954	0.0228034	0.0420539	0.00901763	0.00376057	0.00766515	0.00901823	0.0139272
Kalmyk	0.0662687	0.0325263	0.0240391	0.00706647	0.0349651	0.0128134	0.023333	0.0313874	0.0373876	0.00279869	0.00413242	0.00211703	0.00477145	0.00333486	0.0614241	0.0848133	0.0724525	0.0249428	0.068222	0.0601177	0.0664077	0.0677537	0.0587031	0.0376303	0.0167336	0.00805153	0.0110708	0.00667228	0.074846	0.00333755	0.0642548	0.00131639	0.00134026	0.00114711	0.00120505	0.0100171	0.0637886	0.0621265	0.0626465	0.0711911	0.0656562	0.0256985	0.0170441	0.0320303	0.0475511	0.0464008	0.0434096	0.0515338	0.0431646
Selkup	0.0666938	0.0425312	0.035313	0.0264893	0.067353	0.0472495	0.0284888	0.0331089	0.0371412	0.0325712	0.0322858	0.0315387	0.0343622	0.0346942	0.0634151	0.0813587	0.070924	0.0425752	0.0688373	0.0618634	0.0611977	0.0623933	0.061971	0.0474298	0.0294103	0.0250713	0.0302482	0.0268653	0.0775859	0.025835	0.0592659	0.0333449	0.0330336	0.0313505	0.032136	0.0273938	0.0650857	0.0586297	0.0582494	0.0663105	0.0611256	0.0373311	0.0237052	0.0307793	0.0522543	0.0499864	0.0436522	0.051531	0.041702
Tajik	0.0106284	0.0499635	0.0439683	0.0473482	0.112692	0.0946919	0.0183638	0.0116716	0.0111318	0.0667288	0.0697526	0.062831	0.066401	0.0637186	0.00950438	0.0227965	0.0136736	0.0954971	0.0122593	0.00810507	0.0180551	0.0207383	0.00909414	0.0589263	0.0423767	0.0467313	0.0523812	0.0201445	0.0148175	0.0284172	0.0129909	0.0613773	0.0629898	0.0582929	0.0592847	0.0220721	0.0109816	0.012705	0.0187323	0.0145576	0.0172212	0.0467378	0.0194501	0.0365465	0.00779553	0.00223037	0.00906123	0.0111082	0.0142284
Atayal	0.138462	0.112975	0.0950464	0.0771068	0.103969	0.0825875	0.0980095	0.107219	0.113306	0.0768781	0.0769362	0.0815713	0.0827753	0.0822778	0.140959	0.16681	0.151877	0.104445	0.146774	0.139358	0.145579	0.149932	0.138384	0.121085	0.0932222	0.0890196	0.0890339	0.0782303	0.153807	0.0725979	0.137673	0.0727565	0.0713718	0.0710295	0.0706433	0.0826389	0.138564	0.148116	0.149626	0.143664	0.153261	0.105895	0.0913539	0.116363	0.12185	0.122047	0.120952	0.131564	0.121197
Ami	0.120721	0.0880703	0.0753771	0.0558866	0.0773162	0.057757	0.0778457	0.087203	0.0938391	0.0534346	0.0530636	0.0549771	0.0581407	0.0564211	0.120153	0.144632	0.131341	0.0794332	0.12635	0.118655	0.125884	0.128672	0.117351	0.0942149	0.0710512	0.0629015	0.0648697	0.0581525	0.132853	0.0525587	0.119838	0.0466719	0.0467084	0.0473084	0.0465254	0.0618279	0.119323	0.125248	0.12592	0.126829	0.128227	0.0828433	0.0711067	0.0905054	0.101874	0.101316	0.100818	0.110534	0.101277
Korean	0.0983281	0.0538604	0.0436484	0.0212645	0.040764	0.0179248	0.0484412	0.0590373	0.0665761	0.0157492	0.0145488	0.0142954	0.0182735	0.0169914	0.0946796	0.120064	0.10681	0.0408916	0.101461	0.0930409	0.10105	0.102761	0.0921075	0.061254	0.0367341	0.0263173	0.0284775	0.0230131	0.108269	0.0173328	0.0973439	0.00863777	0.00957896	0.0112047	0.0101474	0.0290685	0.0960313	0.0979573	0.0982792	0.105573	0.101333	0.0474664	0.0402517	0.0573398	0.0754075	0.0754221	0.0738762	0.0838743	0.0742154
Kinh_HGDP	0.0974435	0.0610041	0.050738	0.0311808	0.0551313	0.0333244	0.052664	0.0625648	0.0690987	0.028141	0.0269139	0.0281199	0.0307499	0.0302441	0.0940147	0.117887	0.105138	0.0549073	0.100365	0.0924853	0.100803	0.102711	0.0909944	0.0675577	0.0449396	0.0355326	0.0383085	0.0317736	0.106842	0.0273366	0.0969962	0.020834	0.0214653	0.0224652	0.0211872	0.0362118	0.0944406	0.0971822	0.0986138	0.104402	0.101018	0.0544362	0.0460594	0.0636387	0.0762908	0.0763026	0.0755309	0.0849033	0.0765666
Thai	0.0927668	0.0580426	0.049703	0.0318825	0.0544633	0.0349921	0.0515499	0.0605245	0.0666529	0.0295516	0.0282681	0.0281862	0.030615	0.0306263	0.0890635	0.11138	0.100827	0.0538129	0.0955314	0.087847	0.0965089	0.0974572	0.0863639	0.0645187	0.0446107	0.0346489	0.0374772	0.0350588	0.101688	0.0298416	0.0924513	0.0222781	0.0227046	0.0236302	0.0229462	0.0356954	0.0906147	0.0926963	0.0927739	0.0994281	0.0950631	0.0536143	0.0452997	0.0612673	0.0727699	0.072719	0.0723966	0.0807767	0.0735384
Kusunda	0.0861395	0.066499	0.0555082	0.0419832	0.0776522	0.0566012	0.0533043	0.0593124	0.0641825	0.0445697	0.0456808	0.0453712	0.0473231	0.0463003	0.0834347	0.105832	0.0937957	0.0719638	0.0894949	0.0827036	0.0913524	0.0930084	0.0818756	0.0733673	0.0519693	0.0460907	0.0498881	0.0382232	0.0942297	0.0362112	0.0867519	0.0398352	0.0410935	0.0388281	0.0399535	0.0415133	0.0847677	0.0885238	0.0911929	0.092815	0.092482	0.0612653	0.0477519	0.0666711	0.0683252	0.0667797	0.0696388	0.0769257	0.0713049
Mansi	0.0482938	0.0392285	0.032086	0.0256565	0.0767029	0.0553939	0.0166126	0.0175962	0.0206072	0.0365773	0.0369478	0.0343393	0.0370627	0.035292	0.044586	0.0620865	0.0514166	0.051861	0.0499068	0.0432873	0.0417916	0.0425267	0.0429514	0.0462012	0.0261832	0.0243775	0.0297665	0.0161234	0.0574174	0.0179209	0.0396539	0.0348347	0.0354565	0.0327938	0.0329097	0.0186276	0.0464756	0.0368983	0.0378039	0.046019	0.0396229	0.0341282	0.0119102	0.0152277	0.035756	0.0328289	0.02571	0.0338314	0.0238952
Aleut	0.0334515	0.0472096	0.0393851	0.0392238	0.0943707	0.0759787	0.0200789	0.0161367	0.0171257	0.0534885	0.0559022	0.050556	0.0542886	0.0524266	0.030918	0.0489324	0.0374181	0.0780127	0.0353183	0.0296146	0.0269297	0.0292019	0.0300023	0.0557353	0.0367858	0.0397153	0.044203	0.0176167	0.0426404	0.0232056	0.0246439	0.0502636	0.0503169	0.0469969	0.0477169	0.0217458	0.032754	0.0241095	0.028731	0.0275447	0.0275503	0.0428611	0.0190212	0.0364732	0.027292	0.0234278	0.017669	0.0222468	0.0198889
Dusun	0.109327	0.0771046	0.066762	0.0483599	0.072527	0.0517861	0.0678138	0.0768056	0.0828359	0.046604	0.0460308	0.0466294	0.0494436	0.048453	0.107126	0.130787	0.118344	0.0733321	0.113455	0.106434	0.113675	0.11609	0.104666	0.0835338	0.0621544	0.0546804	0.0558107	0.0492801	0.119704	0.043907	0.108875	0.0402197	0.0396648	0.0405007	0.0397039	0.052584	0.107564	0.11258	0.112487	0.115705	0.115229	0.0720806	0.0613663	0.0801292	0.0894514	0.0897819	0.0893192	0.0986465	0.0903741
Kankanaey	0.130838	0.100732	0.0863829	0.0669026	0.0903179	0.0706631	0.0886871	0.0984698	0.104688	0.066252	0.0661869	0.0681692	0.0699175	0.0695552	0.131503	0.15627	0.14201	0.0932308	0.137768	0.130209	0.136824	0.140968	0.128911	0.108725	0.083507	0.0763774	0.0771119	0.0690871	0.144374	0.063992	0.130389	0.06012	0.0597927	0.0603247	0.0588109	0.0731319	0.129724	0.137378	0.138817	0.13639	0.141091	0.0945766	0.0822982	0.104057	0.113222	0.113556	0.111883	0.12255	0.112518
Tagalog	0.08927	0.0577925	0.048854	0.0300001	0.0589676	0.03639	0.0479688	0.0560063	0.0619882	0.028717	0.0283374	0.0271987	0.0310853	0.0283883	0.0851542	0.109747	0.0968418	0.0572206	0.0921784	0.0834237	0.0933168	0.0950096	0.0825263	0.064649	0.0417087	0.0345722	0.0366865	0.0243775	0.0964038	0.0214594	0.0888451	0.0213003	0.021338	0.0223524	0.0222085	0.0313035	0.0866332	0.0898511	0.0895796	0.0964483	0.0927947	0.0522615	0.0413804	0.060025	0.0682717	0.0679728	0.0679995	0.0773804	0.0694299
Malay	0.0836879	0.0565433	0.0474988	0.0313716	0.0594328	0.0397591	0.0460006	0.053611	0.0588813	0.0313612	0.030494	0.0298729	0.0321671	0.0308126	0.0798759	0.101855	0.0907222	0.056719	0.0859599	0.0785209	0.0876302	0.0888974	0.0774037	0.0624112	0.0419834	0.0338636	0.0372864	0.0288369	0.0908749	0.0251023	0.0836463	0.0236074	0.0243906	0.0247657	0.0242382	0.031652	0.081148	0.0828502	0.0842862	0.0908903	0.085363	0.0507136	0.0403303	0.0571218	0.0638435	0.0631824	0.0639202	0.0724512	0.0660148
Murut	0.115826	0.0848624	0.0730322	0.0541665	0.0789879	0.0590444	0.0746186	0.0839581	0.0893975	0.0536101	0.0524395	0.0542641	0.0560216	0.055493	0.115273	0.138254	0.125973	0.0803291	0.121377	0.113991	0.120504	0.124466	0.111648	0.0909452	0.0685584	0.0607786	0.0637273	0.0557001	0.127904	0.0502455	0.115154	0.0465308	0.0470086	0.0478595	0.0461672	0.0588867	0.11473	0.120088	0.12093	0.122199	0.123503	0.0799843	0.0680942	0.0884229	0.096541	0.0970118	0.0963305	0.106396	0.0970706
Ket	0.0756164	0.0486348	0.0406144	0.0308669	0.0735151	0.052538	0.0366939	0.041493	0.0459523	0.0376846	0.037617	0.0375818	0.0396945	0.0396493	0.0727553	0.0913495	0.0797528	0.0488809	0.0780782	0.0714933	0.0710325	0.0720121	0.0718059	0.0538059	0.0345626	0.0316843	0.0348842	0.0329301	0.0875218	0.0313403	0.0685276	0.0389601	0.0381302	0.0369999	0.0373661	0.0343263	0.0740356	0.0684308	0.0694356	0.0752946	0.0710804	0.043213	0.0310275	0.0385384	0.0606608	0.0587905	0.0520154	0.060632	0.0507165
Tofalar	0.0964482	0.0597686	0.0491556	0.0301075	0.0677037	0.0439329	0.0514294	0.0599267	0.065488	0.0321409	0.0331428	0.0337134	0.034006	0.0362375	0.0953489	0.118537	0.105663	0.0424715	0.101502	0.0940789	0.0959103	0.0977293	0.0934997	0.065137	0.0422093	0.035618	0.0378582	0.0392015	0.109585	0.0345841	0.0919266	0.0356223	0.0350775	0.0331092	0.0337163	0.0419799	0.0960666	0.0964522	0.0951721	0.099671	0.0986182	0.0530062	0.0449329	0.0602164	0.0797965	0.0787691	0.0733521	0.0830256	0.0718926
Vietnamese	0.0988869	0.061852	0.0512643	0.0319161	0.0537926	0.0334966	0.0542626	0.0633362	0.0707486	0.0289901	0.0270089	0.0282514	0.0309619	0.0301384	0.0958055	0.119121	0.106851	0.0545757	0.101909	0.0938773	0.102524	0.104059	0.0925151	0.0675199	0.0461851	0.0354679	0.0383403	0.0338078	0.108723	0.0289443	0.0982282	0.0215049	0.0217374	0.0225848	0.0216451	0.037352	0.0967311	0.0987096	0.100055	0.105987	0.102088	0.0554207	0.0476142	0.0646097	0.0775711	0.0778754	0.0771118	0.0861749	0.0783237
ManBac_LN_all	0.237319	0.235242	0.218418	0.204371	0.25458	0.231325	0.20877	0.214349	0.219188	0.213253	0.216745	0.213299	0.213774	0.213646	0.236173	0.259973	0.245824	0.248547	0.242977	0.235662	0.246056	0.250988	0.232391	0.247019	0.217744	0.211309	0.218948	0.169332	0.240065	0.174654	0.239659	0.207886	0.205207	0.206876	0.20598	0.196904	0.236602	0.243009	0.253066	0.244483	0.248798	0.228353	0.203575	0.233094	0.218103	0.217591	0.223538	0.235207	0.226058
Turkmenistan_Gonur_BA_1	0.107244	0.138123	0.146085	0.14722	0.214988	0.192244	0.117901	0.110879	0.110101	0.162638	0.163094	0.144144	0.153131	0.149637	0.0958999	0.102627	0.103556	0.19259	0.100664	0.0934948	0.121555	0.119071	0.0942906	0.144197	0.13698	0.126486	0.143247	0.105363	0.0930255	0.118091	0.118866	0.150175	0.155297	0.151648	0.152652	0.117161	0.10438	0.099925	0.102415	0.121503	0.102339	0.13368	0.118429	0.120098	0.0980874	0.0927041	0.107853	0.108322	0.114013
Iran_C_TepeHissar	0.0866448	0.118118	0.130664	0.132636	0.194915	0.174638	0.101415	0.092629	0.0929506	0.145627	0.145518	0.124225	0.131442	0.129481	0.0740604	0.0786994	0.0805563	0.17214	0.0794297	0.0710539	0.101035	0.0969635	0.0699316	0.122251	0.118863	0.106213	0.124097	0.0928972	0.0694587	0.104678	0.0992391	0.132566	0.136906	0.135447	0.134404	0.0993667	0.0833232	0.0781631	0.0786072	0.101838	0.0772326	0.11442	0.101486	0.0988688	0.0785957	0.072065	0.0876	0.0866465	0.0942574
Russia_Afanasievo	0.0415474	0.0569092	0.0785582	0.0844785	0.141547	0.12444	0.047311	0.0367919	0.0355355	0.0968929	0.0938033	0.0703508	0.0818373	0.0779013	0.0239897	0.0181596	0.0245647	0.117911	0.0285297	0.0182641	0.0344027	0.0273526	0.0207422	0.0597618	0.0618669	0.0496975	0.0678502	0.0534798	0.0306287	0.0647763	0.0375715	0.0818697	0.0862854	0.086949	0.086332	0.0508051	0.0360143	0.00824243	0.0051588	0.0412018	0.00326004	0.0546077	0.0486093	0.0332362	0.0319394	0.0251556	0.0279399	0.0251234	0.0342504
Russia_MLBA_Krasnoyarsk	0.0510525	0.0659929	0.0875051	0.0928216	0.15243	0.134158	0.0551152	0.0443305	0.0434385	0.104705	0.10309	0.0798447	0.0891804	0.0869223	0.0326753	0.0334937	0.0386762	0.128571	0.0394602	0.0286502	0.0420972	0.0350769	0.0308875	0.0710765	0.0717964	0.0592504	0.077636	0.058923	0.0383577	0.0709919	0.0458703	0.0899275	0.095072	0.0947862	0.0945548	0.0593777	0.045709	0.0157793	0.0134852	0.0480871	0.0114686	0.0631391	0.056976	0.0424211	0.0411811	0.0342846	0.0364243	0.0330513	0.041956
Uzbekistan_BA_Bustan	0.116168	0.153862	0.15688	0.158143	0.227869	0.20474	0.127706	0.120402	0.120123	0.174735	0.175859	0.158005	0.166285	0.163165	0.105773	0.11431	0.114115	0.206268	0.111336	0.104	0.131938	0.129551	0.104581	0.158417	0.147863	0.140927	0.156222	0.113498	0.101899	0.126452	0.126705	0.16326	0.166879	0.165061	0.16428	0.127861	0.112183	0.111878	0.114944	0.1293	0.114349	0.146433	0.128288	0.132878	0.107419	0.103145	0.116701	0.118031	0.124304
Kazakhstan_MLBA_Alakul_Maitan	0.0643369	0.0863349	0.104225	0.109773	0.174477	0.153902	0.0712374	0.0588473	0.0588045	0.123309	0.121515	0.0970798	0.108677	0.105422	0.047416	0.0495435	0.0542997	0.149146	0.053251	0.0432101	0.0578368	0.05135	0.0452918	0.0906016	0.0901645	0.0788753	0.0979441	0.0705956	0.0522527	0.0843369	0.059764	0.108826	0.112996	0.112822	0.112796	0.0744303	0.0601282	0.0302317	0.0308041	0.0614792	0.0286817	0.0816168	0.0730788	0.0611439	0.0560651	0.0492058	0.0510081	0.0480925	0.0576812
Uzbekistan_BA_Dzharkutan1	0.0815461	0.107613	0.121484	0.123357	0.183761	0.164405	0.0929107	0.0849694	0.0860113	0.135966	0.134624	0.1119	0.121566	0.118927	0.0673163	0.0715175	0.0760199	0.162073	0.0730466	0.0643689	0.0937824	0.0891993	0.0655495	0.110283	0.1076	0.0958634	0.113776	0.0846186	0.0644886	0.0965286	0.0935099	0.121799	0.1266	0.125545	0.124205	0.0907894	0.0773946	0.0687101	0.0715973	0.0963856	0.0678548	0.10161	0.0930961	0.0870179	0.0709569	0.0652964	0.0808917	0.0797416	0.0875011
Uzbekistan_BA_SappaliTepe	0.0526693	0.0755636	0.0960722	0.09896	0.154353	0.136496	0.0665133	0.0565665	0.0579562	0.108682	0.104756	0.079984	0.092074	0.0900934	0.0345157	0.035995	0.0413193	0.131655	0.0404061	0.0305336	0.0633909	0.0568596	0.0317881	0.0784967	0.0796424	0.0643993	0.0836579	0.063448	0.0310791	0.0744966	0.0647844	0.0919764	0.098175	0.0980253	0.0959086	0.0636133	0.0464664	0.0356025	0.0354562	0.0682067	0.0337238	0.0717753	0.0669785	0.053898	0.0416689	0.0352187	0.0505109	0.0484153	0.0583712
Anatolia_N	0.035805	0.0716705	0.0930368	0.0967823	0.151105	0.134209	0.0574745	0.0437953	0.0427777	0.10721	0.104156	0.0815087	0.0914759	0.088705	0.0178376	0.026475	0.0315897	0.129761	0.023773	0.013524	0.0386581	0.0315836	0.0141611	0.0761592	0.0768758	0.0641898	0.0809342	0.062	0.0186008	0.0737907	0.0406851	0.0915733	0.0968412	0.0976358	0.095756	0.056769	0.0307247	0.0106979	0.0126921	0.0408169	0.00996826	0.07071	0.0597363	0.049564	0.0369524	0.0315225	0.0328368	0.027476	0.0415337
Iran_C_SehGabi	0.107622	0.146124	0.152638	0.153679	0.221248	0.199438	0.121828	0.112829	0.112461	0.168869	0.169013	0.149894	0.160126	0.155404	0.0951007	0.10564	0.103125	0.199432	0.101427	0.0917383	0.12185	0.119469	0.0936253	0.151453	0.143583	0.133392	0.149648	0.107739	0.0899841	0.122178	0.118038	0.15717	0.159784	0.159435	0.158984	0.120602	0.103471	0.102646	0.104544	0.120294	0.103147	0.139192	0.122388	0.124568	0.100473	0.0957235	0.108326	0.109789	0.115515
Russia_Srubnaya	0.0502172	0.0669146	0.0897933	0.095392	0.156814	0.138319	0.0564345	0.0433608	0.0433579	0.107781	0.104727	0.0801107	0.0917232	0.0898184	0.0318013	0.0306639	0.037845	0.130947	0.0374064	0.0273157	0.0409733	0.0337658	0.0294122	0.0711612	0.073271	0.0597917	0.0793609	0.060008	0.0367472	0.0712293	0.0445944	0.0929404	0.0973734	0.0974559	0.0967569	0.0598005	0.0452766	0.0140832	0.0126969	0.0466523	0.00823911	0.0652704	0.0587117	0.044934	0.0403538	0.0338453	0.0362073	0.0326366	0.0424689
Russia_Poltavka	0.0824799	0.101506	0.116521	0.121264	0.189095	0.167822	0.0859904	0.0758026	0.0753575	0.137253	0.135134	0.114738	0.124163	0.12101	0.0696271	0.0671201	0.0699879	0.163578	0.0742084	0.064146	0.0770264	0.0715227	0.0655569	0.107197	0.103555	0.0936262	0.112832	0.0828593	0.0743092	0.0953768	0.0777944	0.123899	0.129155	0.126947	0.126636	0.0897738	0.0789636	0.0532327	0.0518206	0.0813298	0.0510049	0.0981807	0.0872979	0.0784202	0.0723421	0.0660351	0.0707122	0.0688446	0.0750629
Russia_EBA_Yamnaya_Samara	0.0738857	0.0925996	0.109047	0.11407	0.180517	0.159688	0.0786487	0.0668322	0.0669893	0.128871	0.127283	0.105483	0.115884	0.111811	0.0588678	0.0546586	0.0598268	0.154094	0.0629818	0.0535028	0.0680685	0.0617361	0.0566053	0.0951047	0.0940977	0.0831183	0.101929	0.0764267	0.06267	0.0888096	0.0688361	0.115693	0.119308	0.119434	0.118637	0.0812208	0.0694239	0.0433437	0.0416765	0.0723923	0.0397428	0.0872558	0.0794089	0.0686247	0.0642591	0.0573283	0.0615014	0.058117	0.0662959
Russia_MLBA_Sintashta	0.0368587	0.05425	0.0767263	0.0833627	0.14157	0.123822	0.043604	0.0313968	0.0302765	0.0955585	0.0918052	0.0679355	0.0786531	0.0762624	0.0174997	0.0174116	0.0234645	0.116787	0.0240114	0.0132979	0.0261521	0.0193799	0.0148881	0.0572157	0.0597792	0.0477351	0.0661873	0.0499382	0.0232604	0.061365	0.0307212	0.0798377	0.084888	0.0849976	0.0840045	0.047332	0.0308298	-0.000720594	-0.003134	0.0329047	-0.00468957	0.0512287	0.0458525	0.0307799	0.0277645	0.0209547	0.0221572	0.0177024	0.0284938
Iran_GanjDareh_N	0.119033	0.149313	0.157007	0.157377	0.222309	0.201606	0.130213	0.122859	0.124152	0.171257	0.170906	0.151926	0.161343	0.15877	0.107724	0.116016	0.115034	0.200806	0.112952	0.106025	0.135254	0.132787	0.106506	0.154742	0.14755	0.137798	0.153388	0.117535	0.102287	0.129926	0.132657	0.15962	0.163896	0.161989	0.1605	0.128183	0.11568	0.116524	0.11686	0.135348	0.116536	0.14347	0.130484	0.129973	0.108573	0.102869	0.120817	0.12231	0.128101
Russia_EBA_Yamnaya_Kalmykia	0.116072	0.147137	0.150523	0.154928	0.228776	0.205659	0.120309	0.111425	0.110805	0.17421	0.175262	0.157101	0.167941	0.163022	0.106259	0.111645	0.108786	0.205149	0.111206	0.103393	0.116195	0.113946	0.104429	0.155671	0.143317	0.139149	0.153343	0.110791	0.111495	0.123853	0.112499	0.163346	0.166393	0.164463	0.1642	0.124251	0.113305	0.0996632	0.101062	0.116032	0.0984989	0.139649	0.121129	0.123833	0.107592	0.102609	0.106725	0.107599	0.112686
Russia_Karasuk	0.0678259	0.0560667	0.0779895	0.077904	0.131714	0.11055	0.0541317	0.0489796	0.0503359	0.0852805	0.0801132	0.0558	0.0676571	0.0648553	0.0494857	0.0501934	0.0569489	0.105784	0.055305	0.0436707	0.0590089	0.0516715	0.0453906	0.0558818	0.0590211	0.040083	0.0613765	0.0489372	0.0544393	0.0581244	0.0621972	0.068474	0.0745754	0.0757803	0.0756048	0.052756	0.0608092	0.0307412	0.0255414	0.0677358	0.0256727	0.0520276	0.0534935	0.0360341	0.0498891	0.0454892	0.0464838	0.0453738	0.0511466
India_RoopkundB	0.0659889	0.0996576	0.115018	0.118312	0.179564	0.160628	0.0814701	0.0695724	0.069435	0.131104	0.128926	0.107541	0.116283	0.114208	0.0504998	0.0553247	0.0588415	0.15749	0.0566336	0.0470767	0.0704328	0.0638863	0.046922	0.104279	0.100663	0.0885926	0.107899	0.0774848	0.0503907	0.0905077	0.0700689	0.115659	0.120831	0.121139	0.119365	0.0803633	0.0609249	0.0445356	0.0465377	0.0715666	0.0408471	0.0956151	0.0828326	0.0778828	0.0615409	0.0570933	0.06087	0.0584387	0.0690163
India_RoopkundA	0.0891556	0.085115	0.103684	0.100564	0.150228	0.130534	0.0812363	0.0764219	0.079294	0.105924	0.103645	0.0798289	0.0907883	0.0884721	0.0706703	0.0757841	0.0796029	0.130487	0.077848	0.0659524	0.0910669	0.0840031	0.0685864	0.0865986	0.0861583	0.0692098	0.0871191	0.0702193	0.0719672	0.0788566	0.0928082	0.091237	0.0960941	0.0973536	0.0961539	0.0756929	0.0823246	0.0654019	0.0637372	0.0976627	0.0615911	0.0801984	0.0797601	0.0674828	0.0685912	0.0637133	0.0747966	0.0748211	0.0806149
Kazakhstan_MLBA_OyDzhaylau	0.10478	0.128254	0.136739	0.141502	0.212538	0.190342	0.107253	0.097046	0.097893	0.15946	0.159819	0.139222	0.149717	0.14431	0.0929561	0.0981501	0.0983718	0.187396	0.0982066	0.088537	0.0994146	0.0958577	0.0916256	0.13395	0.126494	0.119454	0.137113	0.0994287	0.0952973	0.111736	0.0987243	0.146722	0.152118	0.148901	0.148367	0.11066	0.101814	0.0796902	0.0803329	0.101386	0.077456	0.122594	0.108297	0.108012	0.0945885	0.089037	0.0921494	0.0908255	0.0978332
Kazakhstan_LBA_Zevakinskiy	0.0861752	0.0870584	0.103427	0.104781	0.163028	0.14093	0.0783765	0.0715176	0.0728157	0.114303	0.112092	0.0892138	0.100696	0.0964573	0.0697464	0.073371	0.0756655	0.139431	0.0763864	0.0653472	0.0807031	0.0748625	0.068143	0.0890166	0.0866921	0.073271	0.0913379	0.0713577	0.0748429	0.0806486	0.0820405	0.100734	0.105789	0.105687	0.105138	0.0783704	0.0812038	0.056074	0.054843	0.0865535	0.054152	0.0803656	0.0778561	0.0654385	0.0713479	0.0654564	0.0694648	0.0676976	0.0729617
Kazakhstan_MLBA_Aktogai	0.0878595	0.111032	0.124185	0.128622	0.197101	0.176686	0.093022	0.0829695	0.0820662	0.145589	0.143708	0.123752	0.135932	0.131581	0.0735045	0.0781712	0.0787264	0.173301	0.0797712	0.0705792	0.0814422	0.077887	0.0725089	0.117564	0.113225	0.103637	0.12178	0.0888417	0.0776027	0.10085	0.0832277	0.131311	0.136902	0.135304	0.135467	0.0971231	0.0842613	0.0596161	0.0611109	0.085208	0.0577249	0.107339	0.0947286	0.0874643	0.079634	0.074474	0.075694	0.0737279	0.0810184
Kazakhstan_MLBA_Kairan	0.111728	0.14105	0.147639	0.151404	0.223434	0.20094	0.115976	0.105798	0.105896	0.168934	0.168902	0.150441	0.160341	0.15623	0.10147	0.108412	0.1051	0.198706	0.105477	0.0976604	0.10798	0.106607	0.0994768	0.146576	0.136828	0.130584	0.147012	0.107761	0.106111	0.119447	0.107244	0.158188	0.160358	0.158465	0.158903	0.119154	0.109012	0.090858	0.0905513	0.108959	0.0911315	0.134121	0.117428	0.119203	0.105186	0.0985313	0.100732	0.100763	0.10638
Iran_C_HajjiFiruz	0.116917	0.161043	0.165417	0.166224	0.235194	0.213544	0.134116	0.125193	0.124487	0.182336	0.183523	0.165158	0.17429	0.171016	0.108087	0.118224	0.11886	0.214701	0.114368	0.104704	0.132023	0.129988	0.105817	0.165986	0.156425	0.148926	0.164821	0.122859	0.106785	0.134807	0.128469	0.171274	0.17458	0.172687	0.172803	0.133367	0.114681	0.113396	0.117735	0.129744	0.115539	0.153918	0.135242	0.14008	0.1143	0.109095	0.120711	0.11995	0.126989
Han_SouthChina1K	0.0997844	0.0235823	0.0448436	0.0226586	0.0250767	0.00431676	0.0474196	0.0560933	0.0653537	0.00487	-0.00604195	-0.0242249	-0.0127265	-0.012312	0.0796769	0.091232	0.0937376	0.020519	0.0888466	0.0753454	0.0952333	0.0868611	0.073559	0.0216176	0.0212932	-0.0124235	0.00323392	0.0277813	0.0912353	0.0230583	0.098805	-0.016093	-0.0106016	-0.00303726	-0.00732844	0.0231439	0.0915383	0.0707724	0.0626073	0.108641	0.0652125	0.018354	0.0388648	0.0208921	0.0677321	0.0667489	0.0673925	0.0715186	0.0687753
Dai_Xishuangbanna1k	0.101534	0.0296457	0.0506881	0.0296291	0.0336762	0.0138235	0.0519056	0.0602372	0.0686816	0.0133135	0.00294259	-0.0154078	-0.00401611	-0.00362206	0.0817351	0.0926827	0.09594	0.0295759	0.0905061	0.0770283	0.097481	0.0895234	0.0757608	0.0279018	0.0276213	-0.00491963	0.0108549	0.033197	0.0926102	0.0291422	0.101023	-0.00723098	-0.00198152	0.00549446	0.00118133	0.0286047	0.0932446	0.0729407	0.0653407	0.110447	0.0679926	0.024968	0.0442373	0.0265341	0.07007	0.0688471	0.0704113	0.0740347	0.0721148
Kinh_HoChiMinh1K	0.0960891	0.0241695	0.0461427	0.0255739	0.0299678	0.010245	0.0467102	0.0546898	0.0632406	0.00906397	-0.00121833	-0.0198594	-0.00840756	-0.00827511	0.0758495	0.0864641	0.089718	0.0252325	0.0845693	0.0709959	0.0917749	0.0834872	0.0698211	0.0227535	0.0227295	-0.0101988	0.00600888	0.0286189	0.0867472	0.0245805	0.0955548	-0.0115107	-0.00623312	0.00129805	-0.002948	0.0236821	0.0875728	0.0667224	0.0591059	0.105064	0.0614065	0.0197528	0.0390306	0.0210483	0.0646822	0.0630337	0.0646588	0.0686271	0.0666536
Han_Beijing1K	0.0981105	0.0198439	0.0416914	0.0192814	0.0215759	0.00036583	0.0446549	0.0536455	0.0629115	0.000842869	-0.00978144	-0.0287431	-0.0169603	-0.016589	0.077952	0.0891925	0.092031	0.0164405	0.0867589	0.0733018	0.093141	0.0847245	0.071642	0.0176686	0.0173423	-0.0163427	-0.000541824	0.0248434	0.0893785	0.019939	0.0969503	-0.0196718	-0.0143736	-0.00672776	-0.0107976	0.0201369	0.0896731	0.0685528	0.0600425	0.107005	0.0629194	0.0147681	0.0361541	0.0176254	0.0656394	0.0645887	0.0648608	0.0691713	0.0664644
Japanese_Tokyo1K	0.102121	0.0238936	0.0454782	0.0226909	0.0186919	0.00205001	0.0482752	0.0575401	0.0668323	0.00411423	-0.00629847	-0.0254806	-0.0136964	-0.0135707	0.0821798	0.0935546	0.0965628	0.0177455	0.091348	0.0782267	0.0970597	0.0889346	0.0761142	0.0221328	0.0213215	-0.011611	0.00312272	0.0288593	0.0940506	0.0240752	0.100837	-0.0149286	-0.00975557	-0.00210558	-0.00639311	0.0243435	0.0937745	0.0729961	0.0645038	0.110994	0.0669625	0.0186385	0.0401678	0.0216275	0.0699566	0.068659	0.0689617	0.073473	0.0699249
Pakistan_IA_Katelai	0.0540733	0.0579909	0.0812077	0.0805001	0.129537	0.110741	0.0551608	0.0476083	0.0491348	0.0865623	0.0819815	0.0576949	0.0705812	0.0669602	0.0342572	0.0357469	0.041637	0.107394	0.0406971	0.031058	0.0584533	0.049989	0.0300767	0.0605934	0.061832	0.0436785	0.0637228	0.050517	0.0348464	0.0593644	0.0602346	0.0705224	0.0752977	0.0767878	0.0757601	0.0501124	0.0468457	0.0287057	0.0262691	0.0651404	0.0244949	0.0543226	0.054299	0.0381742	0.0382593	0.0310232	0.0437527	0.0412622	0.04872
Pakistan_IA_Loebanr	0.0389212	0.0421122	0.0654037	0.0651202	0.111476	0.0943197	0.0403796	0.0328297	0.0346928	0.070473	0.0661172	0.0419307	0.052524	0.0509458	0.0179659	0.0183211	0.0261986	0.0907847	0.0238292	0.0137661	0.0432614	0.0342171	0.0142949	0.0419694	0.0467536	0.0272214	0.0470612	0.0376163	0.0191663	0.0470641	0.0466836	0.0532922	0.0596513	0.0608584	0.0591536	0.0354204	0.0318801	0.0136319	0.0101873	0.0509942	0.00886319	0.0379257	0.0393815	0.0208046	0.0217046	0.0154777	0.0280246	0.0268432	0.0349268
Pakistan_IA_Udegram	0.068837	0.0772184	0.0960784	0.0961802	0.148671	0.129709	0.0702851	0.0634942	0.0642942	0.104302	0.101166	0.076642	0.0883253	0.0861182	0.0513653	0.0521751	0.0573043	0.127166	0.0569501	0.0462451	0.0737498	0.0662491	0.0478286	0.0781385	0.0795564	0.0622514	0.0816495	0.0651556	0.0513349	0.0749434	0.0753392	0.0889876	0.0935063	0.0943957	0.0930193	0.0664706	0.0627815	0.0455534	0.0440207	0.0793908	0.0422327	0.0720473	0.0699113	0.0560827	0.0525261	0.0473387	0.0587936	0.0581769	0.065294
Anatolia_EBA	0.0774623	0.118967	0.131857	0.134744	0.200937	0.179451	0.0977119	0.0856706	0.0850598	0.148904	0.148479	0.127409	0.136919	0.132823	0.0639396	0.0740726	0.0755149	0.177665	0.0691092	0.0605859	0.0870343	0.083971	0.0609106	0.123362	0.119783	0.108	0.126919	0.0900983	0.0624023	0.104184	0.0865643	0.134907	0.138819	0.13827	0.136216	0.0966136	0.0730822	0.0637639	0.0650148	0.0870863	0.0618484	0.114179	0.0983601	0.0970784	0.0762776	0.070586	0.0780287	0.0756168	0.0858934
Pakistan_H_SaiduSharif	0.0567758	0.056545	0.0805225	0.0793799	0.127478	0.109358	0.0551147	0.0483815	0.0504879	0.0845644	0.0807631	0.055371	0.0661092	0.0644737	0.0366559	0.0379498	0.0447025	0.106455	0.0434169	0.0320581	0.0602524	0.0518146	0.0319125	0.0584599	0.0608617	0.0417886	0.0605311	0.0487539	0.0365689	0.0587719	0.0630741	0.0664887	0.0730527	0.0751352	0.0733623	0.0497108	0.0499765	0.0305323	0.0265633	0.0680015	0.0249962	0.0519777	0.0540481	0.0364032	0.0393609	0.0324169	0.0448214	0.0434848	0.0509752
Russia_UstBelaya_Angara	0.13616	0.075853	0.0893661	0.0746244	0.103652	0.0812585	0.0885466	0.0947815	0.102654	0.0698501	0.0640656	0.0439234	0.0563819	0.054177	0.121838	0.134379	0.13309	0.0805248	0.129559	0.11703	0.131132	0.125952	0.116898	0.075434	0.0691086	0.0450159	0.0621243	0.0667068	0.130798	0.0681893	0.132688	0.0580438	0.0621532	0.0669111	0.0638178	0.0753507	0.130273	0.110351	0.104189	0.141209	0.107861	0.0675626	0.0824844	0.07117	0.109048	0.107213	0.106272	0.112027	0.105539
Russia_OldBeringSea_Ekven	0.14311	0.08677	0.0980967	0.0843734	0.103122	0.0843776	0.096995	0.104026	0.109686	0.0788937	0.073583	0.0575574	0.0693646	0.066377	0.131424	0.144016	0.141049	0.0862996	0.139166	0.127977	0.138821	0.133546	0.127331	0.0870536	0.0818749	0.0599141	0.074718	0.0832202	0.143098	0.0817152	0.138492	0.0682163	0.0719107	0.0766638	0.0741526	0.0863892	0.139424	0.122325	0.116425	0.146712	0.118766	0.0817265	0.0896271	0.0791015	0.119322	0.116754	0.114158	0.121681	0.114163
Iran_BA2_ShahrISokhta_published	0.158206	0.178656	0.175884	0.173915	0.2381	0.21541	0.154248	0.151614	0.154439	0.188585	0.190366	0.175168	0.182498	0.17897	0.151347	0.163847	0.159246	0.21984	0.155655	0.148601	0.169945	0.171512	0.150082	0.187713	0.168896	0.164843	0.174679	0.131912	0.150642	0.142913	0.16566	0.178176	0.182858	0.180416	0.179592	0.149833	0.156318	0.157056	0.159519	0.169125	0.157839	0.171601	0.153986	0.165564	0.143195	0.139183	0.152748	0.156546	0.159892
Iran_BA1_ShahrISokhta	0.104938	0.133471	0.142721	0.143195	0.209845	0.187914	0.114356	0.107091	0.108303	0.158264	0.157159	0.137184	0.147661	0.145119	0.0937546	0.099449	0.0994405	0.187169	0.0969667	0.0902739	0.118919	0.11458	0.0894778	0.139965	0.132825	0.122504	0.136991	0.102694	0.0902851	0.113918	0.115863	0.145796	0.149828	0.14789	0.146924	0.113664	0.101208	0.0967817	0.098374	0.11902	0.0975563	0.12858	0.115291	0.11551	0.0936359	0.0883556	0.10321	0.104878	0.110835
Turkmenistan_C_Geoksyur	0.0837328	0.110643	0.123598	0.125895	0.186991	0.1689	0.0960505	0.0868207	0.0879649	0.139941	0.138082	0.117279	0.127492	0.124146	0.0695242	0.072179	0.0758769	0.166069	0.0745389	0.0660287	0.0974426	0.0939753	0.067199	0.114637	0.110236	0.100812	0.118295	0.0883475	0.0682485	0.0997481	0.0955676	0.125978	0.129581	0.128976	0.128188	0.0945069	0.0792591	0.0743092	0.0747594	0.0983509	0.0718681	0.105955	0.0958701	0.0898779	0.0730406	0.0670991	0.0827116	0.0829827	0.0898736
Kyrgyzstan_TianShanHun	0.0385416	0.0185631	0.045734	0.0437284	0.0864582	0.0669123	0.0237756	0.0190286	0.0216016	0.0450732	0.0402078	0.0128334	0.0256418	0.0243201	0.0167837	0.0166417	0.0240097	0.0624913	0.0234802	0.0110353	0.0312872	0.0216004	0.0113519	0.0177326	0.0237352	0.00128074	0.0217312	0.020354	0.0221621	0.0278202	0.0361542	0.027638	0.0335874	0.0365984	0.0347543	0.0181904	0.0306685	0.00127622	-0.00366467	0.0428667	-0.00502778	0.0136169	0.0221359	-0.000480594	0.0188544	0.0131282	0.016585	0.0146209	0.0212728
Kazakhstan_CentralSaka	0.12383	0.112926	0.122884	0.117745	0.174177	0.150575	0.103652	0.101015	0.105024	0.127219	0.123748	0.104983	0.117454	0.11243	0.111301	0.119764	0.119475	0.152146	0.118223	0.107862	0.120472	0.116318	0.105936	0.118423	0.108758	0.0953305	0.113124	0.0852327	0.114887	0.0936515	0.120312	0.115067	0.117704	0.117366	0.118304	0.0993244	0.119516	0.100355	0.0985134	0.126202	0.0978913	0.106965	0.102575	0.0981119	0.105909	0.101135	0.104954	0.10658	0.108141
Kazakhstan_Kangju	0.113758	0.137884	0.142805	0.144112	0.213631	0.191301	0.115358	0.106496	0.108068	0.160021	0.161251	0.142691	0.152202	0.14814	0.103378	0.112151	0.10941	0.192097	0.109658	0.0993916	0.115714	0.113273	0.101311	0.142655	0.132578	0.125567	0.141397	0.101414	0.105362	0.113534	0.114084	0.14808	0.152692	0.151202	0.149611	0.114577	0.110793	0.0969313	0.0980296	0.117032	0.10017	0.129959	0.115239	0.118048	0.102616	0.0971932	0.105177	0.104266	0.111139
Kazakhstan_Medieval_Nomad	0.179703	0.174505	0.168035	0.158266	0.218085	0.192099	0.153137	0.153665	0.159171	0.168769	0.169544	0.157556	0.166461	0.162111	0.173465	0.19259	0.181206	0.196016	0.179809	0.170221	0.181392	0.182496	0.171052	0.182667	0.15972	0.152625	0.164578	0.122622	0.179951	0.129798	0.177802	0.159747	0.162413	0.161936	0.162091	0.145437	0.176529	0.171608	0.172008	0.183628	0.172197	0.162981	0.149904	0.162511	0.162164	0.158411	0.161657	0.167403	0.164679
Russia_Sarmatian	0.139023	0.168969	0.165147	0.166544	0.242665	0.218779	0.139063	0.130148	0.131724	0.186458	0.18962	0.175363	0.182936	0.180691	0.132918	0.144024	0.137957	0.219631	0.137729	0.131241	0.140451	0.141284	0.131897	0.179265	0.158947	0.156643	0.170973	0.120732	0.135454	0.134002	0.137483	0.178072	0.181254	0.177122	0.178077	0.139965	0.137239	0.126858	0.134733	0.139723	0.133102	0.161288	0.139546	0.150328	0.129841	0.12477	0.128741	0.132067	0.134381
Russia_Alan	0.0960293	0.129699	0.139145	0.140382	0.210985	0.18878	0.107162	0.0983522	0.0975654	0.157785	0.157372	0.13806	0.146598	0.143005	0.083929	0.0922456	0.091821	0.187542	0.0895101	0.0817331	0.1044	0.101219	0.0812674	0.136591	0.127606	0.118535	0.136398	0.0968811	0.0856511	0.110235	0.101996	0.145502	0.148507	0.146985	0.147468	0.10729	0.0921858	0.0824622	0.0839598	0.104318	0.0829161	0.124325	0.10796	0.110207	0.0906666	0.0851511	0.0940206	0.09238	0.0997804
Russia_Tagar	0.0818733	0.0834181	0.101814	0.10228	0.162954	0.140744	0.0742918	0.0671271	0.0680795	0.112483	0.111203	0.086747	0.0981054	0.0954302	0.0647994	0.0682448	0.0725667	0.136454	0.0721076	0.0601723	0.0751607	0.0692379	0.0616463	0.0863945	0.084676	0.0693589	0.0895418	0.0674556	0.0694039	0.0791656	0.0768636	0.0980255	0.103545	0.104261	0.104132	0.0742847	0.0765846	0.0487829	0.0464692	0.0815273	0.0444548	0.0770313	0.074689	0.062044	0.0669607	0.0606076	0.0643603	0.0636188	0.0685849
Kyrgyzstan_TianShanSaka	0.0932876	0.0968272	0.110517	0.109778	0.169571	0.148738	0.0864271	0.0794439	0.0815716	0.120399	0.118246	0.0966757	0.107821	0.103982	0.0780926	0.0846403	0.0855367	0.146149	0.08635	0.0751912	0.0922549	0.0859448	0.075206	0.0997707	0.0962984	0.082495	0.100722	0.075329	0.0824668	0.0850785	0.0926634	0.108089	0.111657	0.112126	0.111746	0.0832403	0.0887767	0.0683585	0.0673986	0.097189	0.0661863	0.0898372	0.0860052	0.0775932	0.0789636	0.0727944	0.0798079	0.0795063	0.082663
Russia_Shamanka_Eneolithic	0.127486	0.0535557	0.0717338	0.0517657	0.0636199	0.0415361	0.0745378	0.0832427	0.0910579	0.0382053	0.0309319	0.00919764	0.021687	0.0208514	0.110452	0.124312	0.124256	0.0448657	0.11936	0.106783	0.122438	0.116067	0.10561	0.0522308	0.0490105	0.0186404	0.0355727	0.0537379	0.121671	0.0502139	0.12499	0.0250021	0.0294849	0.0363415	0.0328405	0.055697	0.121024	0.0999228	0.0928671	0.134913	0.0952601	0.0472329	0.0665199	0.0487512	0.098162	0.0960645	0.0952874	0.101137	0.0955239
Russia_Shamanka_EBA	0.197606	0.162823	0.156856	0.142674	0.189548	0.164242	0.15596	0.162722	0.16794	0.146863	0.147205	0.138713	0.144298	0.140287	0.193345	0.216004	0.203077	0.168856	0.200119	0.190464	0.200078	0.200795	0.189868	0.169024	0.147644	0.137206	0.146812	0.12237	0.200571	0.125216	0.19596	0.142178	0.143774	0.143775	0.143486	0.145098	0.195925	0.191856	0.192172	0.204334	0.195186	0.15227	0.1487	0.16122	0.175124	0.174211	0.174518	0.183509	0.175281
Anatolia_MLBA	0.127205	0.180128	0.178654	0.178478	0.253671	0.231861	0.144867	0.134187	0.135016	0.198026	0.200492	0.185963	0.193962	0.188818	0.12083	0.136643	0.132945	0.232198	0.127446	0.117708	0.137903	0.140779	0.118373	0.18748	0.17058	0.168942	0.182083	0.12921	0.119275	0.143134	0.136408	0.188517	0.191136	0.188988	0.190325	0.145114	0.125757	0.124633	0.13163	0.13606	0.129606	0.171868	0.145437	0.158657	0.126868	0.122773	0.12949	0.130649	0.136661
Russia_BA_Okunevo	0.0861847	0.0516815	0.0718942	0.0685013	0.110415	0.0919771	0.0588731	0.0575278	0.0609845	0.0724321	0.0664499	0.0454499	0.0568323	0.055276	0.0687538	0.0706193	0.0749929	0.0872436	0.0750079	0.0645784	0.0773015	0.0697586	0.0647871	0.0516991	0.0523252	0.0322646	0.0519019	0.0533081	0.077894	0.0582998	0.0804937	0.0583028	0.0633649	0.0650283	0.0640477	0.0531851	0.0798319	0.0522042	0.0466653	0.0872551	0.0465765	0.0455145	0.0549541	0.0367282	0.0636847	0.0582857	0.0598365	0.0617741	0.0618027
Japan_Jomon	0.208011	0.19398	0.184151	0.171015	0.194777	0.188216	0.177166	0.181637	0.187949	0.176249	0.178553	0.172791	0.177219	0.172437	0.206656	0.231079	0.217213	0.204014	0.212757	0.205166	0.213375	0.216806	0.204129	0.203313	0.178956	0.173024	0.180319	0.152913	0.213854	0.154002	0.207939	0.169053	0.171587	0.170732	0.17003	0.166977	0.2065	0.210124	0.210495	0.212396	0.213242	0.189293	0.172797	0.190866	0.190215	0.190637	0.192437	0.202052	0.193155
Russia_Late_Sarmatian	0.132754	0.157893	0.158984	0.158931	0.229716	0.2076	0.130831	0.123362	0.124058	0.175796	0.177392	0.16173	0.171221	0.16719	0.123134	0.133515	0.128414	0.207403	0.128428	0.119742	0.133572	0.132245	0.121633	0.164245	0.150125	0.144956	0.160136	0.117057	0.127227	0.128113	0.130275	0.166767	0.169457	0.1682	0.168579	0.13194	0.129772	0.117983	0.118567	0.132791	0.118152	0.147803	0.131097	0.137752	0.121332	0.117632	0.12189	0.122876	0.126639
Russia_Srubnaya_Alakul	0.0483654	0.0659835	0.0875951	0.0932826	0.155671	0.135473	0.0543451	0.0419482	0.0416859	0.105927	0.102557	0.0771396	0.0894097	0.0864592	0.0304673	0.0282894	0.0360253	0.129232	0.0361419	0.0252482	0.0393142	0.0325033	0.0269068	0.0681859	0.0715923	0.0570574	0.0763021	0.0575855	0.035117	0.069122	0.0432014	0.0905148	0.0957454	0.0955173	0.0944481	0.0577838	0.0431657	0.0122876	0.00950261	0.0456533	0.00807352	0.0625829	0.0561287	0.0412417	0.0390027	0.0330662	0.0342909	0.0304036	0.0403966
Khovsgol_LBA	0.111365	0.0475166	0.066854	0.0521789	0.0759389	0.0543617	0.0644755	0.070433	0.0779969	0.043995	0.0373579	0.0148704	0.0269053	0.0269753	0.0929754	0.102902	0.104368	0.05535	0.101614	0.0884343	0.104916	0.0966739	0.0879411	0.0448753	0.0441439	0.0167486	0.0351357	0.046178	0.103913	0.046187	0.108182	0.0297933	0.0349903	0.038653	0.0364023	0.0496632	0.104512	0.082041	0.0729957	0.117221	0.0765252	0.040142	0.0578786	0.0390218	0.0827348	0.080251	0.0800586	0.0845738	0.0809082
Russia_Bolshoy	0.128928	0.107465	0.115724	0.11224	0.164591	0.142618	0.098893	0.0983807	0.101694	0.118766	0.116029	0.0990567	0.109403	0.10694	0.115048	0.124287	0.121616	0.136942	0.123529	0.113357	0.117531	0.113307	0.112822	0.109112	0.102991	0.0895034	0.104338	0.0872126	0.123902	0.0944009	0.119782	0.108992	0.112778	0.114019	0.113951	0.0996134	0.124369	0.0975854	0.0972563	0.126015	0.0958336	0.100637	0.0966716	0.0875046	0.110109	0.104177	0.101982	0.106603	0.102047
Russia_North_Caucasus	0.12418	0.154994	0.158129	0.16092	0.235251	0.212942	0.128251	0.121036	0.120218	0.179945	0.183011	0.167187	0.173776	0.169878	0.1173	0.122362	0.119094	0.212805	0.120132	0.112128	0.125692	0.124619	0.115163	0.161055	0.149393	0.147531	0.161068	0.117955	0.119622	0.130057	0.12297	0.1695	0.172221	0.171205	0.17094	0.131755	0.122639	0.113025	0.114733	0.125577	0.111584	0.149222	0.129363	0.136193	0.117119	0.111177	0.116531	0.118326	0.122562
Ekven_IA	0.160295	0.113313	0.119743	0.106472	0.1349	0.113466	0.116157	0.122558	0.12825	0.104446	0.0985211	0.0840366	0.0960063	0.0930077	0.149813	0.163175	0.159739	0.115818	0.157333	0.147313	0.157279	0.154041	0.145918	0.112654	0.104557	0.0855401	0.0997951	0.0964003	0.160187	0.0960549	0.155943	0.0940008	0.0966667	0.101345	0.0996858	0.105292	0.156436	0.141742	0.136251	0.164074	0.139928	0.104222	0.109497	0.102829	0.136347	0.134366	0.131949	0.140711	0.132765
Pakistan_IA_Katelai_published	0.124249	0.142924	0.148916	0.14763	0.210658	0.188731	0.123793	0.117888	0.119871	0.159702	0.160954	0.142645	0.151829	0.147657	0.113994	0.121004	0.120056	0.19049	0.118896	0.111632	0.131196	0.13012	0.111491	0.148669	0.137682	0.127875	0.144174	0.108045	0.111737	0.118578	0.130391	0.147875	0.152438	0.151174	0.149318	0.121452	0.120743	0.11343	0.113536	0.133822	0.113641	0.135414	0.123045	0.123128	0.11127	0.103797	0.116072	0.119523	0.123817
Shirenzigou_IA	0.201381	0.210756	0.198569	0.190581	0.256621	0.229986	0.181425	0.181029	0.18503	0.205188	0.207612	0.200821	0.206745	0.202964	0.198825	0.219162	0.207569	0.23855	0.205106	0.199173	0.206127	0.211127	0.198142	0.222261	0.194824	0.1921	0.201138	0.14871	0.203911	0.158852	0.200447	0.198327	0.200426	0.196757	0.197346	0.175544	0.201392	0.198791	0.204262	0.206619	0.207038	0.200423	0.178229	0.199459	0.185047	0.184808	0.186699	0.194414	0.190516
Russia_EarlySarmatian_SouthernUrals	0.161268	0.195751	0.187185	0.188687	0.264004	0.241389	0.159746	0.153346	0.153501	0.20856	0.212909	0.201819	0.208458	0.20287	0.158119	0.172732	0.16303	0.244653	0.162035	0.156112	0.164672	0.16593	0.156913	0.202362	0.18157	0.186207	0.195969	0.140356	0.159361	0.154576	0.159398	0.203179	0.205336	0.200257	0.201908	0.163443	0.161191	0.155447	0.157756	0.161991	0.158192	0.186945	0.161174	0.178259	0.152019	0.147654	0.154009	0.156942	0.158424
Anatolia_N_published	0.0789011	0.120783	0.132847	0.134333	0.19855	0.178405	0.0979248	0.0846427	0.0842104	0.148823	0.14711	0.125374	0.135521	0.133245	0.0654103	0.0758024	0.0777292	0.17603	0.0705218	0.0608303	0.0831802	0.0787002	0.0611055	0.124331	0.11976	0.10939	0.126525	0.0928642	0.0646115	0.1069	0.0832826	0.134912	0.138975	0.138353	0.13703	0.0968862	0.0751177	0.0598662	0.0627662	0.0829979	0.059999	0.115867	0.0989909	0.0969638	0.0791164	0.0739189	0.077357	0.0727955	0.0849961
Tibetan_Gannan	0.0813959	0.0445268	0.0367407	0.0170547	0.0466068	0.0231138	0.0371601	0.045761	0.0531974	0.0147088	0.0141299	0.0129036	0.0156298	0.015445	0.0772201	0.10034	0.0882245	0.0409794	0.0839279	0.075524	0.0847306	0.0862351	0.0746684	0.0520916	0.0286739	0.0212149	0.0236738	0.0127286	0.0889071	0.00917762	0.0807608	0.0086247	0.00908731	0.00864214	0.00849726	0.0210161	0.0788047	0.0804432	0.080357	0.0890083	0.0836838	0.0388847	0.0294573	0.0472849	0.0597945	0.0589164	0.059385	0.0681343	0.0599547
Maonan_Huanjiang	0.105989	0.0678194	0.0572376	0.0375232	0.0576264	0.0366566	0.0613536	0.0714766	0.0781942	0.0338701	0.0317721	0.0331023	0.0352903	0.0357206	0.103948	0.126638	0.115303	0.0584708	0.109985	0.102105	0.109852	0.112051	0.100968	0.0736662	0.052736	0.0419814	0.0447129	0.0424554	0.117148	0.0362557	0.105236	0.0268521	0.0269732	0.0281354	0.0267097	0.0442376	0.104418	0.107165	0.107621	0.11255	0.110258	0.0624675	0.0542412	0.071793	0.085584	0.0861361	0.084923	0.0939733	0.0857423
Han_Fujian	0.100851	0.0608723	0.0495288	0.0275524	0.050989	0.0274046	0.0530728	0.062891	0.0704442	0.0236856	0.0222576	0.0227981	0.0256896	0.0255032	0.0970621	0.122484	0.108857	0.0514873	0.104293	0.0957427	0.104159	0.106944	0.0946545	0.0666929	0.0436877	0.0334645	0.0342723	0.0261788	0.109218	0.0217286	0.099899	0.0158634	0.0172952	0.0171629	0.017015	0.0338384	0.0981516	0.101639	0.102432	0.108445	0.104265	0.0540253	0.0452186	0.0643099	0.0780892	0.0777377	0.0774133	0.0872995	0.0780438
Zhuang_Guangxi	0.103329	0.063863	0.0539316	0.034054	0.0535427	0.0329645	0.057813	0.068048	0.075101	0.0297168	0.0278669	0.0298419	0.0315694	0.0316511	0.100324	0.123443	0.112091	0.0538309	0.106928	0.0987232	0.106705	0.108689	0.0972729	0.0696312	0.0489458	0.0383558	0.0402227	0.0393904	0.113839	0.0328927	0.102321	0.0226967	0.022666	0.0244604	0.0229709	0.0406109	0.101257	0.103677	0.103891	0.10963	0.106613	0.0587107	0.0509234	0.0678988	0.0824629	0.083094	0.0816607	0.0906701	0.082405
Han_Guangdong	0.100208	0.0611767	0.0504322	0.0288498	0.0521364	0.0288149	0.0537305	0.0639069	0.0710591	0.0258764	0.0241521	0.025536	0.0273173	0.0267209	0.0971877	0.121256	0.108848	0.0514973	0.103521	0.095225	0.104399	0.106593	0.0940436	0.0671911	0.0441875	0.0335407	0.0357996	0.0305867	0.109702	0.0248461	0.0997781	0.0176748	0.0182427	0.019539	0.0184848	0.034934	0.0977019	0.101715	0.102489	0.10752	0.104445	0.0546047	0.0461503	0.0636553	0.0779282	0.0790249	0.0775014	0.0875573	0.0791259
Kazakh_Aksay	0.0543718	0.0296242	0.023033	0.00823485	0.0444506	0.0219622	0.0179142	0.0240162	0.0291887	0.00912109	0.0101426	0.00657621	0.0107241	0.00950828	0.0494651	0.0705621	0.0597294	0.0319917	0.0557563	0.0480883	0.0552486	0.0555071	0.0474371	0.0365218	0.0165275	0.00942839	0.0127621	0.00347666	0.0618839	0.00182346	0.0517368	0.00515691	0.00727427	0.00568087	0.0053873	0.00749129	0.0519946	0.0499136	0.0514481	0.0590914	0.0532811	0.0241898	0.0127811	0.0265374	0.0372733	0.036069	0.0337341	0.0407967	0.0348993
Gelao_Longlin	0.105178	0.0670862	0.0563367	0.0364383	0.0584355	0.0375421	0.0600165	0.0696772	0.0767659	0.0332349	0.031947	0.0323185	0.0355953	0.0349389	0.102444	0.126193	0.113729	0.0588938	0.108982	0.100531	0.108484	0.110781	0.0991167	0.0727097	0.0515249	0.0399315	0.0434287	0.0393821	0.115208	0.0337979	0.104405	0.0260767	0.0263939	0.0275129	0.0262159	0.042508	0.102642	0.105828	0.105935	0.111752	0.108829	0.061079	0.0527161	0.0706001	0.0837108	0.0842981	0.0832986	0.0923506	0.0843798
Han_Henan	0.095264	0.0533815	0.0425041	0.0203501	0.045002	0.0210942	0.0461737	0.0566558	0.0644762	0.0168657	0.0156643	0.0165092	0.0190718	0.0172587	0.0916192	0.11643	0.103253	0.0435244	0.0987393	0.0893777	0.0982383	0.0995235	0.088036	0.0604898	0.0369106	0.0257506	0.0281051	0.0195765	0.104313	0.0150318	0.0940811	0.00949424	0.0104075	0.0100862	0.0103161	0.0279443	0.092692	0.0948296	0.0957722	0.102448	0.0982006	0.0457954	0.0389617	0.0574543	0.0714874	0.0726249	0.0712096	0.0813818	0.0716938
Baoan_Jishishan	0.0840237	0.0473779	0.0379947	0.0187969	0.0441472	0.0224633	0.0403137	0.0491735	0.0558434	0.0164496	0.0156507	0.0151529	0.018048	0.0168989	0.0803654	0.103062	0.0918293	0.0411232	0.0866775	0.0783453	0.086958	0.088319	0.0775717	0.0538952	0.0325012	0.0227456	0.024679	0.0211838	0.0934998	0.0157424	0.083039	0.00893859	0.010483	0.0103051	0.0100382	0.023595	0.0821341	0.0832896	0.0834062	0.0909576	0.0857767	0.0410459	0.0333193	0.0493573	0.0638279	0.063575	0.0618077	0.0704891	0.0628809
Tharu_Nepal	0.0524802	0.0401289	0.0321243	0.0214775	0.0629475	0.0429643	0.0248648	0.0287273	0.0335788	0.0266492	0.0273797	0.023037	0.0269291	0.0254502	0.0483653	0.0681596	0.0581515	0.0540418	0.0536692	0.0457288	0.0581406	0.0585598	0.0450469	0.0470491	0.0276343	0.0213581	0.0266077	0.00765538	0.0562011	0.00865402	0.0541309	0.0193786	0.0219108	0.0202006	0.020228	0.0147281	0.0505834	0.0510366	0.0543143	0.0603757	0.0539852	0.0347805	0.0207476	0.0370104	0.0338562	0.0320661	0.0369329	0.0429218	0.0394203
Han_Hubei	0.0998832	0.0577782	0.0472288	0.0251016	0.0488254	0.0249173	0.0509268	0.0610882	0.068969	0.021001	0.0198956	0.0203123	0.0236881	0.0227073	0.0962637	0.121514	0.108765	0.0472098	0.103739	0.0945921	0.10308	0.105283	0.0928643	0.0652029	0.0407326	0.0298729	0.0332707	0.024452	0.108293	0.0189013	0.0985982	0.0129621	0.0142122	0.0156061	0.014092	0.0325688	0.0973547	0.10071	0.100787	0.107198	0.104109	0.0509416	0.0432834	0.0623331	0.076142	0.0766352	0.0756625	0.0861678	0.0768944
Newar_Nepal	0.0496648	0.0397193	0.0323223	0.0212352	0.0631595	0.0433519	0.0230759	0.0265733	0.0309987	0.0268779	0.0277088	0.0232628	0.0269912	0.0256906	0.0450083	0.0642556	0.0537235	0.054398	0.0506071	0.0424501	0.0539911	0.0555821	0.0426068	0.0452104	0.0267258	0.0227242	0.0262072	0.00976927	0.0537449	0.0102159	0.0507083	0.0204125	0.0215274	0.0203583	0.0205319	0.0141887	0.0469714	0.0481216	0.0507243	0.0563794	0.0513327	0.0329614	0.0195836	0.0346552	0.0323664	0.0301586	0.033836	0.0402247	0.0366348
Yugur_Sunan	0.0886867	0.0477098	0.0384484	0.0184561	0.0400423	0.0188175	0.0426806	0.0525383	0.0592592	0.0145266	0.0131322	0.0133268	0.0159756	0.0156755	0.0851673	0.107528	0.0961667	0.0385274	0.0911735	0.0833693	0.091049	0.0921078	0.0815412	0.0532296	0.0324466	0.0218851	0.0243534	0.0235379	0.0979459	0.0176772	0.0874919	0.00758595	0.00859141	0.00914041	0.00821963	0.0253711	0.0863735	0.0877228	0.0868203	0.0953573	0.0899777	0.041668	0.0350097	0.0512176	0.0675502	0.0680824	0.0658452	0.074672	0.0667323
Gurung_Nepal	0.0856228	0.0504649	0.0416504	0.0223536	0.0526407	0.0301855	0.0425872	0.0508626	0.0574776	0.0214961	0.0209167	0.018828	0.0234769	0.0211976	0.0811389	0.105103	0.092446	0.0474196	0.0883581	0.0805863	0.0885584	0.0902463	0.0782467	0.0566721	0.035214	0.0258081	0.0297694	0.0179649	0.0922565	0.0148884	0.0851195	0.0141452	0.0151774	0.0149467	0.0150163	0.0258112	0.0827825	0.0847067	0.0851498	0.0932155	0.0880021	0.0438352	0.0354059	0.0533233	0.0632777	0.0627959	0.063347	0.0725344	0.065182
Han_Jiangsu	0.0990444	0.0567344	0.0456404	0.0242808	0.0461629	0.0230128	0.0507518	0.061221	0.0685201	0.0188825	0.018861	0.0181173	0.0213533	0.0212067	0.0952663	0.120584	0.107697	0.0456925	0.102783	0.0941006	0.103081	0.104138	0.0926832	0.0632188	0.0399902	0.0293277	0.0300612	0.0263464	0.10855	0.0208232	0.0982328	0.0120995	0.0127455	0.0143091	0.0132492	0.0322099	0.0967073	0.0987398	0.0993145	0.106318	0.102162	0.050169	0.0425439	0.0602862	0.0763132	0.0772747	0.0759451	0.0853736	0.0762692
Tamang_Nepal	0.077681	0.0470829	0.0391067	0.021715	0.0521038	0.0305758	0.0379171	0.0451964	0.0514021	0.0215962	0.0209258	0.0179974	0.0219873	0.0207318	0.0724359	0.0946447	0.0839923	0.0475751	0.0797208	0.0714181	0.0812368	0.0820856	0.0693968	0.0521854	0.0325952	0.0231674	0.0267674	0.018538	0.0833797	0.0150498	0.0770412	0.0143367	0.0156548	0.0152761	0.0146864	0.0231315	0.0751993	0.0751476	0.0757548	0.0848608	0.0774979	0.0404749	0.0314267	0.0469034	0.056832	0.0554965	0.0563163	0.0648245	0.0583129
Kyrgyz_Urumqi	0.0476288	0.0269769	0.0195857	0.00672046	0.0423463	0.0216922	0.0139557	0.0189159	0.0238055	0.00863822	0.00819131	0.0058382	0.00952073	0.00774868	0.043111	0.0626828	0.0525119	0.0302049	0.0492111	0.0410291	0.0483075	0.0492402	0.0409694	0.0318942	0.0131009	0.00683799	0.0106718	0.00268401	0.0546533	0.000995281	0.0459757	0.00569318	0.00554853	0.00441546	0.00534387	0.00395096	0.0450892	0.0435159	0.0446499	0.0522017	0.046254	0.0211343	0.00943849	0.023344	0.031369	0.0299014	0.0278787	0.0350719	0.0291438
Rai_Nepal	0.0964291	0.0607173	0.0494798	0.0293686	0.0592807	0.0350655	0.051427	0.0607935	0.067652	0.0279052	0.0282289	0.0262873	0.0300186	0.0296245	0.0936355	0.117508	0.105197	0.0546034	0.0999003	0.0915938	0.0997485	0.100773	0.0902108	0.0671257	0.0425982	0.0346221	0.0371608	0.0264242	0.103568	0.0225272	0.0954713	0.0208899	0.022169	0.0228553	0.0213107	0.0347937	0.0941926	0.0969356	0.0970636	0.103486	0.0984437	0.0523082	0.0447777	0.0627692	0.074346	0.074198	0.074121	0.0834162	0.0749438
Han_Shandong	0.0978001	0.0547794	0.0447176	0.0231057	0.0426852	0.0206009	0.0493941	0.060368	0.0673602	0.0179303	0.0172572	0.0169992	0.0202832	0.019303	0.0945779	0.117798	0.106959	0.0430742	0.101502	0.0929899	0.100929	0.102691	0.0919471	0.0609485	0.0385496	0.0279306	0.029295	0.027406	0.107981	0.021815	0.0969398	0.0113325	0.0118935	0.0127299	0.011259	0.0315132	0.0958983	0.098483	0.0974755	0.104943	0.100242	0.0490326	0.0414909	0.0581322	0.076249	0.0762907	0.0746127	0.084079	0.0747481
Dong_Guizhou	0.10358	0.0638295	0.053518	0.03295	0.0525658	0.0316715	0.0576032	0.0677518	0.0747845	0.0284654	0.0275797	0.0282042	0.0304858	0.0307114	0.100254	0.123892	0.112	0.0538567	0.10684	0.0993255	0.107106	0.109147	0.0975689	0.0694145	0.0480125	0.037552	0.0391914	0.0374356	0.113354	0.0309146	0.102675	0.020703	0.0212158	0.0226005	0.0217695	0.0398655	0.101167	0.103705	0.104348	0.110264	0.106429	0.0579064	0.0501636	0.0681905	0.0823763	0.0826528	0.0815579	0.0904259	0.082422
Tibetan_Chamdo	0.0967525	0.0555198	0.0454486	0.0254356	0.0483435	0.0264046	0.0501153	0.0605338	0.0674578	0.020689	0.0193072	0.0190569	0.0225698	0.0230442	0.0935976	0.116805	0.10448	0.0442942	0.0994331	0.0919102	0.0993201	0.100484	0.0903568	0.0596723	0.038489	0.0294085	0.0308267	0.029494	0.106302	0.0238544	0.095287	0.0144816	0.0152926	0.0156477	0.0153497	0.0330558	0.0945621	0.0964461	0.0963028	0.103272	0.0989107	0.0486037	0.0425369	0.0599063	0.075116	0.0751812	0.0738157	0.0826789	0.0745332
Han_Shanxi	0.0950958	0.0529246	0.0424132	0.0215666	0.0432634	0.0203453	0.0466598	0.0572921	0.064439	0.0162321	0.015588	0.0159953	0.0192382	0.0184662	0.090949	0.115748	0.103573	0.0425165	0.0977464	0.0901285	0.0982529	0.0998561	0.0887658	0.058745	0.0365595	0.0258485	0.0283969	0.0245002	0.104544	0.0181748	0.0940431	0.00938457	0.0101616	0.0106498	0.0105445	0.028965	0.0927007	0.0949256	0.0953484	0.10215	0.0974642	0.0465148	0.0390602	0.0563614	0.0732516	0.0736907	0.0712548	0.0809491	0.0719783
Mulam_Luocheng	0.105795	0.0666906	0.0561742	0.0359966	0.0557429	0.0350725	0.0600621	0.0701115	0.0776268	0.0314948	0.0300735	0.0310778	0.0341678	0.0344555	0.103275	0.126096	0.114697	0.0569434	0.109352	0.101262	0.10933	0.111026	0.100023	0.0724246	0.0511901	0.0399704	0.042318	0.041199	0.116451	0.0350141	0.105021	0.0245362	0.025241	0.0262747	0.0248208	0.043132	0.103698	0.107074	0.106551	0.112209	0.109775	0.0611012	0.0533017	0.0702683	0.0852822	0.0855118	0.0841582	0.0929748	0.0849431
Han_SichuanHO	0.098022	0.0564474	0.045545	0.0245177	0.0465978	0.023188	0.0499196	0.0602882	0.0676601	0.0198223	0.0186013	0.0184918	0.0225647	0.0206135	0.0944184	0.118024	0.106217	0.0473282	0.101244	0.092313	0.100776	0.101849	0.0916347	0.0617888	0.0397946	0.0283942	0.032092	0.026448	0.107454	0.0205156	0.096636	0.0130197	0.0133299	0.0132744	0.0136277	0.0315263	0.0952725	0.097791	0.0980354	0.104911	0.100456	0.0499712	0.0421615	0.060253	0.075198	0.0759014	0.0748043	0.0839998	0.0749492
Qiang_Daofu	0.097483	0.0550477	0.0453647	0.0247436	0.0466543	0.0241038	0.050201	0.0601843	0.0677614	0.0202217	0.0185313	0.0181171	0.0209009	0.0216031	0.0940049	0.117511	0.105872	0.0438106	0.100242	0.0922232	0.100489	0.101874	0.0909187	0.0605456	0.0393329	0.0287833	0.0311071	0.0287522	0.107301	0.0229937	0.0964261	0.0125579	0.014715	0.01418	0.0138936	0.0322255	0.0955763	0.09738	0.0973284	0.104256	0.0999974	0.0490474	0.0420163	0.059083	0.0758805	0.0764688	0.0747929	0.0836631	0.0751327
Tibetan_Gangcha	0.087576	0.04757	0.0387552	0.019809	0.0417812	0.0214253	0.042664	0.0522662	0.0590354	0.0152958	0.0145627	0.0136221	0.0167844	0.0168894	0.0834702	0.106037	0.0952006	0.0384741	0.0902007	0.0821285	0.0898289	0.0906886	0.0808662	0.0523196	0.0327799	0.0231279	0.0246857	0.0246287	0.0970462	0.0191515	0.0862157	0.00929319	0.010735	0.0110718	0.0105253	0.0261221	0.0854236	0.086551	0.0859118	0.0941862	0.0891099	0.0419835	0.0354355	0.0508289	0.0669806	0.0670162	0.0653935	0.0738836	0.0660395
Tibetan_Lhasa	0.093538	0.0551457	0.0449152	0.0254759	0.0506167	0.0288639	0.0486324	0.0580779	0.0648342	0.0226851	0.0217287	0.0210948	0.0242172	0.023587	0.0905763	0.114257	0.101584	0.0467629	0.0966972	0.0889094	0.0970212	0.0981298	0.0873079	0.0605058	0.0387394	0.0303954	0.0312328	0.0278081	0.102822	0.0228775	0.0927778	0.0158252	0.0166312	0.0167996	0.0167508	0.0323162	0.0916307	0.0941829	0.0940391	0.100502	0.0965206	0.048955	0.0409172	0.0585875	0.0724409	0.0725589	0.0715119	0.0800604	0.0721971
Salar_Xunhua	0.0713536	0.0409628	0.0322524	0.0152728	0.0448622	0.0238989	0.0315966	0.0391047	0.0454398	0.0142595	0.013883	0.0124163	0.0161749	0.014878	0.0677485	0.0897222	0.0780449	0.040079	0.0734124	0.0658016	0.0749626	0.0764648	0.0646145	0.0473465	0.0260335	0.0180535	0.0211834	0.0124883	0.0789297	0.00924166	0.0713073	0.00788996	0.00854543	0.00854365	0.00809811	0.0168902	0.0690178	0.0706351	0.0706717	0.0784887	0.0733579	0.0349613	0.0253131	0.0417012	0.051174	0.0515317	0.0503503	0.0592103	0.0519992
Han_Zhejiang	0.0989154	0.0572119	0.0455202	0.0245702	0.0473972	0.0236814	0.0497076	0.0602232	0.0675962	0.0203454	0.0184487	0.0199069	0.0221428	0.0210059	0.0954945	0.120033	0.106482	0.0478122	0.101609	0.0936944	0.101917	0.103229	0.0919613	0.0629071	0.0389834	0.0274976	0.0315251	0.0233139	0.107405	0.0179338	0.0978367	0.012258	0.0132953	0.0134265	0.0123608	0.0310602	0.0964119	0.0987724	0.0993799	0.106216	0.102101	0.0491325	0.0420968	0.0601227	0.0749673	0.0754447	0.0749361	0.0841966	0.0751971
Tibetan_Nagqu	0.0937727	0.055115	0.0437646	0.0240001	0.0490235	0.025922	0.047398	0.0570325	0.0642543	0.0206393	0.0195027	0.0186207	0.0228616	0.0217602	0.0903421	0.114614	0.101946	0.0455319	0.0974881	0.0889694	0.0972186	0.0982477	0.087727	0.060023	0.0373723	0.0288217	0.0308708	0.0251923	0.103604	0.0203219	0.0927446	0.0145093	0.0153375	0.0147477	0.0145884	0.0306816	0.0919646	0.0944196	0.0943065	0.10077	0.0972419	0.0474458	0.0406339	0.0583186	0.0724635	0.0720335	0.0711768	0.080193	0.0717575
Tibetan_Yajiang	0.0939984	0.0536546	0.04367	0.0232949	0.0479738	0.0251211	0.0474828	0.0570256	0.0645793	0.0191897	0.0186321	0.0179952	0.0209281	0.0204888	0.0898814	0.113793	0.101604	0.0440917	0.0966987	0.0883202	0.0972412	0.0981747	0.0870012	0.0580806	0.0370027	0.0278755	0.0298318	0.0251291	0.102373	0.0197718	0.0929159	0.0119524	0.01373	0.0141145	0.0129129	0.0297709	0.091261	0.0935542	0.0938146	0.100822	0.0959103	0.0467585	0.0394158	0.0565352	0.0721185	0.0718458	0.0708522	0.0798411	0.0715397
Qiang_Danba	0.0997062	0.0565411	0.04637	0.0253464	0.0477149	0.0244481	0.0516104	0.0617647	0.069349	0.0200659	0.0187041	0.0189353	0.0221326	0.022086	0.0955778	0.119839	0.10774	0.045323	0.10248	0.0944414	0.102567	0.103392	0.0931084	0.061255	0.0399483	0.0294713	0.031457	0.029	0.108683	0.0235726	0.0984684	0.0132512	0.014323	0.0148569	0.0147398	0.0332308	0.096822	0.0995474	0.099436	0.106389	0.101793	0.0503868	0.0435864	0.0605272	0.0776003	0.0771412	0.0763423	0.0854847	0.077113
Tibetan_Shigatse	0.0959613	0.056545	0.0458116	0.0266385	0.0516025	0.0304443	0.0500351	0.0598503	0.0665728	0.0233161	0.0222432	0.0224232	0.0245174	0.0244001	0.092367	0.115926	0.103971	0.0482886	0.0988718	0.0909276	0.0990397	0.100514	0.0895262	0.0616285	0.0403948	0.0311438	0.0328327	0.0296454	0.105516	0.0241734	0.0944508	0.0169076	0.0180516	0.0181619	0.0177087	0.0336579	0.0939823	0.0958997	0.0955598	0.102499	0.0982254	0.0502682	0.0427741	0.0598426	0.0748006	0.0746124	0.0731688	0.0824014	0.073906
Tibetan_Xinlong	0.0959331	0.0533025	0.0434012	0.0228099	0.0450201	0.0220228	0.0484917	0.0581465	0.0654998	0.0179068	0.0166765	0.0158841	0.0195299	0.0197858	0.0915639	0.115784	0.104066	0.0427669	0.0988842	0.0903078	0.0982859	0.0998103	0.0889383	0.0583205	0.0367488	0.027543	0.0286249	0.0262476	0.105142	0.0208493	0.0947453	0.0103458	0.0121166	0.0121751	0.0115243	0.0302127	0.0931898	0.0949111	0.0952708	0.102798	0.0976277	0.0467201	0.0406332	0.0577005	0.0731951	0.0740901	0.0726124	0.0815167	0.0731853
Tibetan_Shannan	0.0945235	0.0566708	0.0465051	0.0268184	0.0518503	0.0299471	0.0497633	0.05921	0.065381	0.023757	0.0230127	0.021979	0.0252299	0.0245466	0.0907507	0.114655	0.102224	0.0481714	0.0977015	0.0896954	0.097568	0.0990843	0.0883067	0.0615607	0.0403026	0.0318879	0.0332361	0.0290418	0.103867	0.0236927	0.0935009	0.0167727	0.0178407	0.0179398	0.0171914	0.0330017	0.0926331	0.094467	0.0938934	0.101231	0.0976588	0.0498997	0.0425797	0.0591127	0.0726844	0.0731977	0.0723739	0.0810592	0.0730048
Dongxiang_Linxia	0.0730805	0.0409314	0.0319651	0.0142883	0.0439909	0.0216407	0.0321305	0.0398445	0.0458326	0.0125188	0.0120838	0.0103384	0.0139168	0.0137542	0.0684217	0.0909753	0.0795591	0.0389022	0.0756725	0.0677536	0.0759987	0.0775036	0.0664981	0.0455053	0.0246969	0.0154847	0.020075	0.0119651	0.0806762	0.00844088	0.0725308	0.00563672	0.00677177	0.00696309	0.00685196	0.0164776	0.0703284	0.0713051	0.0717438	0.080304	0.0741291	0.0333547	0.0254136	0.041886	0.0528022	0.0525426	0.05125	0.0599814	0.0527455
Dong_Hunan	0.100893	0.0618834	0.051281	0.0310816	0.054003	0.0307905	0.05487	0.0648305	0.0717249	0.0271788	0.0257317	0.0268615	0.0282822	0.0287561	0.0972451	0.122859	0.1096	0.0539001	0.104236	0.0956675	0.104884	0.106302	0.0948158	0.0692288	0.0457719	0.0353356	0.0380326	0.0315876	0.109805	0.0262086	0.100397	0.0191354	0.0194118	0.0211312	0.0203491	0.03692	0.0985864	0.102196	0.102682	0.108386	0.104686	0.0565258	0.0473249	0.0657371	0.0786897	0.0789391	0.0786917	0.0876049	0.079592
Xinancheng_WZML	0.117243	0.0441662	0.064092	0.04171	0.0474714	0.0266734	0.0654345	0.0738813	0.0827622	0.025181	0.0151749	-0.00404637	0.00721894	0.00715528	0.0977743	0.110052	0.112232	0.0419157	0.106739	0.0930048	0.113716	0.10644	0.0919763	0.0419772	0.0405338	0.00721444	0.024245	0.0417758	0.108059	0.0386686	0.116253	0.0045269	0.0106679	0.0171857	0.0141684	0.0417477	0.109258	0.0894422	0.0820603	0.125824	0.0838905	0.0379171	0.057673	0.0401143	0.0855043	0.0848109	0.0850763	0.0897551	0.087098
Mongolia_EIA_4_Sagly	0.0591418	0.02901	0.054283	0.0491843	0.0901658	0.0693031	0.0361614	0.0331317	0.0370601	0.049898	0.0434009	0.0203454	0.031764	0.0297325	0.0373308	0.040666	0.0470433	0.0652354	0.0451502	0.0320382	0.0510603	0.0415985	0.0333132	0.0279636	0.0328731	0.00878698	0.0302608	0.0305366	0.0455848	0.0361106	0.055215	0.0337958	0.0384803	0.0415556	0.0406163	0.028663	0.0512849	0.0228972	0.0152692	0.0622473	0.0152291	0.0239993	0.0337426	0.0128435	0.0368666	0.0323233	0.0332772	0.0337667	0.0370403
Mongolia_LBA_4_CenterWest	0.108924	0.0413989	0.0629277	0.0471654	0.0681794	0.0466362	0.0612385	0.0673115	0.0740714	0.0361309	0.0296229	0.00804877	0.020419	0.0196931	0.089963	0.0995927	0.101768	0.0476832	0.0990643	0.0857644	0.102768	0.0942268	0.0845921	0.039141	0.0385703	0.00996107	0.0292671	0.0420591	0.100709	0.0415276	0.105739	0.0229603	0.0265563	0.0327007	0.0300627	0.0453084	0.101755	0.0768697	0.0700834	0.115207	0.0728164	0.035396	0.0541019	0.035059	0.0784429	0.0765856	0.0771765	0.080944	0.0777228
Mongolia_EIA_1_SlabGrave	0.125333	0.0505417	0.0686714	0.0474822	0.0597516	0.0368865	0.0715306	0.0799943	0.0885003	0.0314105	0.0241588	0.00508594	0.0147706	0.0154155	0.1073	0.119929	0.12079	0.0414938	0.116617	0.10294	0.120653	0.113007	0.102337	0.0481122	0.0457495	0.013562	0.0306563	0.0481548	0.118078	0.0453538	0.123094	0.0179642	0.0221681	0.0291659	0.0264925	0.0507258	0.118622	0.0969121	0.0893174	0.132806	0.0923473	0.0443753	0.0626403	0.0454367	0.0945504	0.0936848	0.0925212	0.0977786	0.0924199
Mongolia_N_North	0.157924	0.0943085	0.103792	0.0839466	0.102818	0.0778458	0.106186	0.1154	0.122804	0.0730513	0.0666027	0.0497726	0.0605974	0.0590974	0.145018	0.162018	0.158154	0.0831883	0.153634	0.141307	0.1562	0.151821	0.141864	0.093851	0.0854823	0.0600236	0.0749922	0.0804454	0.1561	0.0778515	0.155496	0.0621503	0.0649614	0.0704042	0.0675965	0.0879183	0.153296	0.138962	0.131773	0.164634	0.135526	0.0867477	0.0988814	0.0901717	0.130769	0.129589	0.127672	0.135366	0.128839
Boisman_MN	0.165079	0.106374	0.11205	0.0912211	0.0944115	0.0768277	0.114508	0.124213	0.131097	0.0783507	0.0718584	0.0574471	0.0691458	0.066893	0.153477	0.171954	0.16738	0.0936585	0.162933	0.150296	0.164461	0.160944	0.150178	0.10935	0.0964588	0.071683	0.0834383	0.0854761	0.163361	0.0822506	0.163397	0.067348	0.0710347	0.0746949	0.0717697	0.0951397	0.160118	0.149481	0.142998	0.171896	0.147508	0.0985468	0.105523	0.102448	0.13843	0.138056	0.136736	0.143927	0.13637
Taiwan_Hanben	0.128571	0.0666117	0.0838504	0.0637939	0.0734229	0.0524702	0.082792	0.0902591	0.0977784	0.0500002	0.0419861	0.0242805	0.0350458	0.0345842	0.11169	0.124165	0.125004	0.0682376	0.120261	0.107567	0.126565	0.120323	0.106349	0.0665534	0.0629289	0.0333187	0.0481114	0.0628144	0.121218	0.0595979	0.128045	0.0313011	0.0356676	0.0424307	0.0392932	0.0620168	0.121882	0.103988	0.0968964	0.136521	0.09948	0.0606506	0.0754755	0.061906	0.0997119	0.0991672	0.100069	0.105527	0.101948
Wanggou_MN	0.215457	0.186483	0.178036	0.158811	0.20029	0.171874	0.173662	0.180562	0.186232	0.159372	0.157022	0.151494	0.157972	0.154068	0.21008	0.237128	0.222394	0.191319	0.21856	0.209674	0.219002	0.221567	0.208929	0.196052	0.168702	0.157476	0.165802	0.134226	0.217066	0.136023	0.215355	0.149455	0.151308	0.152138	0.150229	0.157444	0.213387	0.212606	0.211607	0.222314	0.216323	0.177826	0.166978	0.186103	0.192397	0.191529	0.194316	0.202325	0.19536
Xitoucun_LN	0.22464	0.207435	0.193054	0.17711	0.222029	0.197044	0.187905	0.194801	0.20086	0.180997	0.184451	0.17723	0.181735	0.179953	0.221262	0.245492	0.231302	0.214739	0.228886	0.219601	0.231654	0.234617	0.217781	0.21672	0.187385	0.180561	0.186204	0.148118	0.22949	0.152224	0.225365	0.172466	0.176746	0.173712	0.173149	0.173484	0.22241	0.226849	0.227426	0.23132	0.230789	0.197918	0.183098	0.200224	0.203514	0.201964	0.205198	0.214425	0.208034
Mosuo_Yanyuan.DG	0.112581	0.0598093	0.063617	0.0428667	0.0637098	0.0402864	0.0649979	0.0741187	0.0818235	0.0336296	0.0293642	0.0203757	0.0272752	0.0264957	0.102086	0.11995	0.115484	0.0564573	0.110271	0.0992265	0.114011	0.111155	0.0974111	0.0619469	0.0492023	0.0296451	0.0382072	0.0390212	0.112784	0.0352285	0.112198	0.020976	0.0233068	0.0275414	0.0259935	0.0455221	0.107653	0.100563	0.0963608	0.121033	0.0996267	0.052721	0.0575175	0.0600876	0.0866786	0.0854618	0.0869168	0.0938007	0.087841
Tibetan_Dujiangyan.DG	0.106068	0.0482787	0.0542659	0.0334722	0.0495051	0.0269134	0.0572828	0.066252	0.0744083	0.0232733	0.0168683	0.00709905	0.0154881	0.0154021	0.094536	0.112615	0.107726	0.0430999	0.102302	0.0909679	0.105859	0.102664	0.0903295	0.0502712	0.0397005	0.0182088	0.0278682	0.0351328	0.106049	0.0315327	0.104794	0.00958003	0.0129311	0.0172432	0.014473	0.0372059	0.100953	0.0930495	0.0886024	0.113682	0.0909677	0.0433905	0.0493316	0.0500078	0.0796662	0.0790427	0.0790824	0.0858561	0.0802767
Tibetan_Muli.DG	0.100163	0.0418201	0.0472959	0.026338	0.0397348	0.0184007	0.0511925	0.0602965	0.0684921	0.0154848	0.00976126	-0.000182693	0.00739021	0.00775726	0.0884278	0.105936	0.101506	0.0348346	0.096489	0.0859041	0.0991572	0.0957447	0.08442	0.0425153	0.0325885	0.0119267	0.0198736	0.0314136	0.100934	0.0262459	0.0988974	0.00197419	0.00532099	0.00882948	0.0073535	0.0304723	0.0950626	0.0859291	0.0813004	0.107709	0.0842692	0.0357886	0.0432991	0.0432317	0.0739401	0.0730995	0.0731333	0.0796081	0.0739511
Yi_Xichang.DG	0.113287	0.061128	0.0638763	0.0424692	0.0636834	0.0398746	0.0652239	0.0735357	0.0817337	0.0343424	0.0298548	0.0195773	0.0279021	0.0256689	0.102506	0.120387	0.114696	0.0582307	0.110177	0.0985076	0.113308	0.110759	0.0982158	0.0626237	0.0498318	0.0290814	0.0385778	0.0387252	0.112672	0.0351604	0.111707	0.0206054	0.0234257	0.0273186	0.025866	0.0451566	0.108316	0.0992074	0.0967057	0.120537	0.0996613	0.0532366	0.0572447	0.0591612	0.0855438	0.0852902	0.0861995	0.0929528	0.0881616
BoY	0.132801	0.104996	0.087457	0.0678279	0.0933908	0.0725417	0.0905169	0.100376	0.107048	0.0680246	0.0682106	0.0725395	0.0751475	0.0736905	0.134958	0.163365	0.146212	0.0952334	0.140566	0.134472	0.138929	0.143989	0.134153	0.112121	0.0858437	0.0813782	0.0802694	0.0713887	0.149235	0.0652709	0.131665	0.0639438	0.0626868	0.0619156	0.0620353	0.0756317	0.132714	0.142633	0.145257	0.138181	0.147665	0.0999809	0.0842493	0.109732	0.116541	0.116664	0.114891	0.125135	0.115327
Cham	0.0830365	0.0534536	0.0456264	0.0298847	0.0578954	0.036693	0.0450252	0.0520714	0.057971	0.0290451	0.0283949	0.027284	0.0295887	0.0296497	0.078933	0.100231	0.0893795	0.055079	0.0847476	0.0766561	0.0863627	0.0880986	0.0766561	0.0603484	0.0404898	0.0320034	0.0345205	0.0272668	0.0905412	0.0240558	0.0830793	0.0218391	0.0223774	0.0228838	0.0223638	0.0302767	0.0803716	0.0817402	0.0832725	0.0900471	0.0853786	0.0483981	0.0387686	0.0548607	0.0634645	0.062406	0.0628934	0.0713683	0.064703
CoLao	0.125062	0.0929595	0.0788364	0.0594488	0.083857	0.0626509	0.0824255	0.0918938	0.0986811	0.0582314	0.0582409	0.0598538	0.0618835	0.0611922	0.12486	0.150151	0.136589	0.0843789	0.131914	0.124043	0.130247	0.133892	0.122871	0.0992459	0.0760262	0.0685905	0.0692519	0.0625524	0.138311	0.0570596	0.124656	0.0520471	0.0527251	0.0521998	0.0513732	0.0656938	0.124289	0.130859	0.132356	0.131166	0.134834	0.0873983	0.0754209	0.0973092	0.10668	0.107278	0.105316	0.115561	0.106451
Cong	0.104561	0.069322	0.0580509	0.03909	0.0620787	0.0419032	0.061345	0.0711705	0.0772342	0.0371336	0.0356558	0.0364527	0.0387337	0.0383331	0.102142	0.125869	0.113568	0.0617083	0.108654	0.10132	0.108625	0.110872	0.0998952	0.0741022	0.0535323	0.0442607	0.0467532	0.0419609	0.115319	0.0367145	0.104046	0.0291289	0.0299707	0.0310881	0.0303885	0.0441573	0.103073	0.10625	0.106214	0.111289	0.109747	0.063325	0.0543226	0.0722462	0.0845671	0.0851121	0.0834711	0.0933107	0.0846269
Dao	0.107641	0.0699702	0.0585073	0.0396234	0.0609189	0.0402742	0.0626708	0.0726726	0.0796617	0.0358458	0.0348406	0.0360039	0.0384722	0.0379902	0.105023	0.129082	0.116776	0.0608229	0.112118	0.104107	0.111476	0.113226	0.102268	0.0756216	0.0541119	0.0446387	0.0470303	0.0427751	0.118936	0.0371236	0.10661	0.0294035	0.0290761	0.0301045	0.0291465	0.0456871	0.106057	0.109043	0.109941	0.114377	0.112852	0.0640089	0.0556838	0.0742042	0.0870852	0.0875642	0.0861623	0.0957551	0.0871689
Ede	0.0907173	0.0630826	0.0548414	0.038322	0.066062	0.0458662	0.0532401	0.0607742	0.0661689	0.0391265	0.0372175	0.0369286	0.039487	0.0397708	0.0868346	0.109226	0.097975	0.0636166	0.0934957	0.08557	0.0941061	0.0961118	0.0840124	0.069331	0.0496797	0.0417532	0.0449694	0.0368725	0.098663	0.0328869	0.0906049	0.0316984	0.0324427	0.0328188	0.0318236	0.0394818	0.0883954	0.0901694	0.0916479	0.097315	0.0934327	0.058505	0.047087	0.0645185	0.0713958	0.0708622	0.0710784	0.0796943	0.0732557
Giarai	0.0912713	0.0645473	0.0555785	0.03913	0.0662551	0.0467092	0.0534065	0.0613032	0.0667947	0.039343	0.0378724	0.0374425	0.0394699	0.0397472	0.0879049	0.109304	0.0988623	0.0637928	0.0941292	0.0865537	0.0954033	0.0966807	0.0848366	0.070452	0.0503737	0.0415255	0.0451441	0.0381226	0.099759	0.0337588	0.0913067	0.032433	0.0325738	0.0335097	0.0316578	0.0400537	0.0892321	0.0907649	0.0927585	0.0978332	0.0945403	0.059195	0.0478292	0.0644787	0.0718954	0.0718237	0.0720527	0.0803657	0.0734637
HaNhi	0.103974	0.0659772	0.0555376	0.0356521	0.0586348	0.0372577	0.0587751	0.0688293	0.0754257	0.0325268	0.0312841	0.0325045	0.034481	0.0333184	0.101111	0.124785	0.112725	0.0574665	0.108096	0.0999253	0.107207	0.109459	0.0987535	0.0719267	0.050735	0.0404943	0.043327	0.0392171	0.114373	0.0337951	0.10315	0.0257021	0.0265907	0.0270885	0.0257178	0.0423601	0.102529	0.105065	0.104881	0.110423	0.108181	0.0599685	0.0515787	0.0703447	0.0831411	0.083702	0.0823896	0.0913899	0.0831607
Hmong	0.125918	0.0909029	0.0769543	0.0571631	0.0782552	0.0582428	0.0818852	0.0923469	0.09892	0.0547835	0.054513	0.055825	0.0581923	0.0575005	0.126159	0.150892	0.137395	0.0791124	0.132054	0.124807	0.13045	0.133922	0.123271	0.0966139	0.0738945	0.0647904	0.0665047	0.0638361	0.139535	0.0567594	0.125002	0.0476097	0.0486267	0.0493703	0.0485898	0.0655552	0.125515	0.130453	0.131364	0.131532	0.133884	0.0849897	0.0748561	0.0952377	0.107831	0.108502	0.106295	0.115614	0.107392
KhoMu	0.106979	0.0740768	0.0634377	0.0446072	0.0699169	0.0493218	0.0650907	0.0743154	0.0804147	0.0426688	0.0431173	0.0435116	0.0460078	0.0458907	0.105142	0.128323	0.115985	0.0688653	0.110949	0.104275	0.110835	0.113306	0.102485	0.0803338	0.0587828	0.0509225	0.053474	0.0469624	0.117013	0.0416858	0.106393	0.0369611	0.0376183	0.0376809	0.0366601	0.0500244	0.105217	0.109152	0.110606	0.113435	0.112689	0.0695349	0.0584065	0.0770317	0.0874055	0.0877367	0.0870647	0.0959893	0.0875835
Kinh_Vietnam	0.0991293	0.0609803	0.0513542	0.032131	0.0533784	0.0327319	0.0538484	0.0639121	0.0706381	0.0278885	0.0267266	0.0268834	0.0292006	0.0298937	0.0955242	0.118764	0.107042	0.0534438	0.102245	0.0940497	0.10234	0.104102	0.0923774	0.0675509	0.0455509	0.0359083	0.0377656	0.0344212	0.108638	0.0294587	0.0981129	0.0210148	0.0212463	0.0223342	0.0216233	0.037083	0.0965374	0.0985497	0.0996142	0.105481	0.101795	0.0554753	0.0471208	0.0637594	0.0781015	0.0780151	0.077221	0.0862706	0.0781233
LaChi	0.130454	0.0994276	0.0845212	0.0662032	0.0906496	0.0699605	0.0881002	0.0984448	0.104275	0.0644614	0.0650415	0.0662584	0.0695111	0.0688638	0.132072	0.156203	0.142879	0.0918409	0.137596	0.130637	0.136245	0.140293	0.129165	0.10743	0.0826825	0.0757943	0.0756048	0.0693685	0.144812	0.063836	0.130077	0.0593352	0.0593248	0.0595454	0.0587525	0.0726195	0.130497	0.137842	0.138923	0.136392	0.141716	0.0947046	0.081157	0.102897	0.113129	0.113805	0.111591	0.122054	0.113206
Vietnam_Lahu	0.111128	0.0770085	0.0645105	0.0452509	0.0687277	0.0484395	0.0677519	0.0773847	0.0837974	0.0432481	0.0428306	0.0435463	0.0453799	0.0452047	0.109778	0.134154	0.121809	0.0687595	0.116611	0.109136	0.115267	0.118301	0.107602	0.0828123	0.0607704	0.0531296	0.05383	0.0484288	0.123221	0.0425642	0.110516	0.0364338	0.037218	0.0373482	0.0363649	0.0512416	0.110272	0.11503	0.115031	0.117181	0.117844	0.070669	0.0608407	0.0815785	0.0914608	0.0924738	0.090906	0.100474	0.0917568
LoLo	0.119186	0.0870483	0.0741769	0.0556684	0.0786339	0.0583269	0.0766589	0.0864761	0.0928432	0.0530048	0.0538066	0.0545604	0.0573689	0.0574512	0.118849	0.143895	0.130689	0.0794713	0.1255	0.117853	0.123985	0.12764	0.116105	0.0950927	0.0714158	0.0630779	0.0647006	0.0580135	0.132417	0.0519899	0.118648	0.0479476	0.0480001	0.0486757	0.0474432	0.0610517	0.118169	0.124489	0.125311	0.125297	0.127865	0.0824783	0.0700244	0.0914053	0.100293	0.101524	0.100196	0.109514	0.10013
Mang	0.127751	0.0997822	0.085529	0.0678796	0.0936668	0.0738617	0.087828	0.0972705	0.103261	0.067768	0.0678268	0.0706672	0.0716868	0.0716962	0.128671	0.153829	0.13947	0.0928527	0.135002	0.128383	0.133327	0.13762	0.12687	0.107483	0.0846476	0.0773431	0.0786333	0.0696757	0.141628	0.0648566	0.127504	0.0628429	0.0626734	0.0623821	0.0620258	0.0729645	0.127224	0.134792	0.136505	0.133367	0.138959	0.0949417	0.0814607	0.103811	0.110185	0.110979	0.109705	0.119806	0.111499
Muong	0.102867	0.0666176	0.0563194	0.0366407	0.0587508	0.0379091	0.0588526	0.0678159	0.0750124	0.0333046	0.0322496	0.0333213	0.0357062	0.0354235	0.10037	0.123762	0.112129	0.0592149	0.10692	0.0983854	0.106551	0.109106	0.0973449	0.0725459	0.0509768	0.0418388	0.0439454	0.0383816	0.113014	0.0330202	0.102266	0.0262018	0.0266191	0.0275049	0.026832	0.041438	0.100909	0.103985	0.104878	0.109832	0.107601	0.0608085	0.0516874	0.0694222	0.0819864	0.0825549	0.0817755	0.0911466	0.0824047
Nung	0.103195	0.0661133	0.054922	0.0353304	0.0566349	0.0354759	0.0584707	0.0684715	0.0753169	0.0313214	0.030489	0.0309938	0.0343314	0.0334852	0.100662	0.123625	0.112288	0.0570848	0.106952	0.0995107	0.106683	0.109289	0.097392	0.0712294	0.0502276	0.0401107	0.0421145	0.0391761	0.113368	0.0328593	0.102665	0.0245409	0.0250345	0.0263125	0.0249236	0.0414692	0.101398	0.104097	0.104505	0.110115	0.107258	0.0600852	0.0513914	0.0689415	0.0824584	0.0831952	0.0822022	0.090628	0.0828236
PaThen	0.122211	0.0877811	0.0740591	0.0542292	0.0774999	0.0569396	0.0782647	0.0882409	0.0944487	0.0520379	0.0522599	0.0541003	0.0566958	0.0557308	0.122232	0.146632	0.132795	0.0790191	0.12816	0.121111	0.126986	0.130817	0.120051	0.0941689	0.0709976	0.0621699	0.0641326	0.0589225	0.135722	0.0524373	0.121469	0.0468761	0.0464405	0.0475838	0.0457767	0.0619174	0.121414	0.127328	0.128621	0.128034	0.13054	0.081675	0.0707734	0.0934633	0.103362	0.103772	0.102335	0.112307	0.102865
PhuLa	0.105887	0.0687734	0.057701	0.0379127	0.0605281	0.0394172	0.0608602	0.0707147	0.0775638	0.0352959	0.0349094	0.0341649	0.0369066	0.0369542	0.103386	0.126884	0.115197	0.0602754	0.10957	0.101719	0.109284	0.111812	0.100329	0.0747556	0.053375	0.0425842	0.045388	0.0416648	0.115949	0.035842	0.104839	0.0284348	0.0287641	0.029605	0.0278588	0.0443666	0.1037	0.10705	0.106845	0.112238	0.109734	0.0636507	0.0538812	0.0715664	0.0848515	0.0850729	0.084558	0.0932726	0.085463
Sila	0.124666	0.0917733	0.0781112	0.0583603	0.0824851	0.0621288	0.0810409	0.0914783	0.0976244	0.0571405	0.0567473	0.0593792	0.0603017	0.0601492	0.124927	0.14956	0.136168	0.0824014	0.131875	0.124387	0.129307	0.13273	0.122197	0.0988087	0.0746698	0.0672794	0.0681544	0.061973	0.138612	0.0565036	0.12348	0.0513531	0.051263	0.0512247	0.0510854	0.065871	0.124452	0.129846	0.131445	0.130368	0.132935	0.0865795	0.0739504	0.0958117	0.106605	0.107387	0.104729	0.115573	0.10532
Tay	0.107506	0.0705995	0.0588723	0.0389685	0.0603353	0.0393428	0.0625324	0.0727401	0.0798608	0.0356683	0.0347341	0.035852	0.0384877	0.0381247	0.105479	0.128899	0.116866	0.0606121	0.111452	0.104108	0.111531	0.113898	0.102568	0.076517	0.0549796	0.044891	0.0462381	0.0427442	0.118745	0.0367783	0.10691	0.0289887	0.0295052	0.0301587	0.0287773	0.0458441	0.105869	0.110102	0.110518	0.114344	0.113523	0.0659327	0.055477	0.0733582	0.0867777	0.0874531	0.0864148	0.0955406	0.0873547
Mlabri	0.202775	0.205892	0.170827	0.156664	0.200328	0.179892	0.172633	0.18223	0.186081	0.169166	0.173455	0.185209	0.184021	0.182643	0.219332	0.251693	0.228205	0.201388	0.223115	0.221378	0.216359	0.228948	0.219694	0.217194	0.183011	0.187885	0.184074	0.15876	0.234488	0.153297	0.202316	0.172145	0.169565	0.166156	0.166446	0.166175	0.210265	0.232542	0.239462	0.204537	0.241959	0.201676	0.16781	0.212797	0.198236	0.200016	0.197463	0.209924	0.197354
Htin_Mal	0.12718	0.101918	0.0876091	0.0703329	0.100138	0.0792812	0.0890323	0.0975645	0.10281	0.0727061	0.0725876	0.0751828	0.0760222	0.0755181	0.128833	0.153978	0.139762	0.0991155	0.134193	0.127054	0.132933	0.136666	0.12669	0.10995	0.086519	0.0794366	0.0825818	0.0713073	0.140883	0.0665715	0.126356	0.0669283	0.0671597	0.0660912	0.0655072	0.0749415	0.127037	0.133892	0.135755	0.132807	0.138132	0.0978277	0.0831797	0.105943	0.110399	0.110838	0.109757	0.119224	0.111167
Zongri_LN	0.246366	0.23857	0.217087	0.199928	0.254117	0.229521	0.209455	0.215381	0.220932	0.208828	0.211396	0.212255	0.21206	0.212165	0.246033	0.275503	0.257105	0.246205	0.252191	0.246658	0.252373	0.257182	0.244239	0.251901	0.212775	0.209903	0.216655	0.165015	0.24955	0.171465	0.244479	0.203089	0.203291	0.19999	0.201091	0.196408	0.243938	0.253772	0.253993	0.251569	0.259634	0.225416	0.204687	0.232722	0.224569	0.222995	0.226033	0.237841	0.228187
Wuzhuangguoliang_LN	0.181436	0.134983	0.136806	0.119195	0.146631	0.124285	0.134195	0.144574	0.149691	0.118839	0.114132	0.101947	0.110078	0.104405	0.170512	0.186609	0.182124	0.14485	0.181458	0.169265	0.183641	0.181729	0.166805	0.13584	0.11953	0.108583	0.117834	0.101969	0.180589	0.103579	0.179214	0.101713	0.106145	0.11314	0.109222	0.115252	0.178506	0.168963	0.173023	0.188047	0.174582	0.126006	0.130099	0.136397	0.154526	0.155296	0.153047	0.161446	0.159723
Han_Quanzhou	0.102245	0.0596823	0.049681	0.028888	0.0474154	0.0259468	0.055085	0.0656218	0.0730265	0.0236465	0.0222668	0.0231248	0.0256472	0.0255196	0.0993296	0.122965	0.110772	0.0480105	0.106077	0.0977125	0.105313	0.106768	0.0961474	0.0658281	0.0445951	0.0335783	0.0349547	0.0357884	0.112798	0.0287555	0.100986	0.0167893	0.017417	0.0185595	0.017389	0.0369794	0.100201	0.102911	0.102201	0.108827	0.105019	0.0542252	0.0475183	0.0639912	0.0810292	0.0817031	0.0796722	0.0890675	0.0801123
Han_Sanming	0.103347	0.0597431	0.050218	0.0294976	0.0472615	0.0262172	0.0558207	0.0666139	0.0738442	0.0239109	0.0224824	0.0229341	0.026122	0.0259795	0.100117	0.123261	0.112197	0.0488538	0.107029	0.0986748	0.106524	0.107907	0.0972297	0.0657112	0.0446713	0.0338594	0.0356022	0.0366664	0.11404	0.0295025	0.102206	0.0166189	0.0173539	0.0188422	0.017378	0.0378043	0.101455	0.103524	0.103073	0.109964	0.106107	0.0547994	0.0482084	0.0650525	0.082004	0.0825752	0.0807319	0.0901959	0.0812067
Han_Putian	0.102562	0.0595572	0.049601	0.0289275	0.0466967	0.0253398	0.0554426	0.0657934	0.0729563	0.0237656	0.021547	0.0228509	0.0256451	0.0252977	0.100107	0.122985	0.111286	0.0477697	0.106244	0.0982918	0.105876	0.107345	0.0963981	0.0653444	0.0443305	0.0334168	0.0347409	0.0356618	0.113441	0.0288368	0.101595	0.0161121	0.0170965	0.0183348	0.0171515	0.0369853	0.100626	0.103183	0.102849	0.109085	0.105427	0.0538788	0.0476187	0.0642192	0.0815158	0.0820004	0.079794	0.0890375	0.0802707
Han_Xiamen	0.102734	0.060125	0.0503813	0.0291822	0.047499	0.0263222	0.0550634	0.0661143	0.0732158	0.0242539	0.0224444	0.0234991	0.026153	0.0265761	0.0992889	0.122926	0.111018	0.0484664	0.106579	0.0979147	0.105641	0.106855	0.0965384	0.0654964	0.0442376	0.0340352	0.0351531	0.0359949	0.113168	0.0292777	0.101475	0.0166942	0.0171885	0.0186574	0.0172122	0.0372269	0.100561	0.103075	0.102661	0.108996	0.105424	0.0546467	0.0478817	0.0640376	0.0815423	0.0823144	0.0802046	0.0895508	0.0805012
Han_Longyan	0.102988	0.060077	0.0502884	0.0296667	0.0484159	0.0263684	0.0556916	0.0662038	0.073635	0.0239889	0.0225082	0.0238243	0.0262709	0.0262	0.10001	0.123504	0.111817	0.0488054	0.106492	0.0986606	0.106156	0.107553	0.0968473	0.0655983	0.044962	0.0336958	0.0356463	0.0359217	0.113783	0.029374	0.101708	0.0167672	0.0176809	0.0186747	0.0178002	0.037658	0.100882	0.103368	0.103069	0.109444	0.106057	0.0546046	0.0482315	0.0649778	0.0818934	0.0825322	0.0806074	0.0896982	0.0808939
Han_Taiwan	0.103084	0.0594826	0.0499603	0.0289792	0.0465774	0.026078	0.0556462	0.0663432	0.0736434	0.0236486	0.0217844	0.0224292	0.0256041	0.0259198	0.100099	0.123319	0.111651	0.0482052	0.106684	0.0989086	0.106117	0.10784	0.0972311	0.0656515	0.0445676	0.0342043	0.0349054	0.0363304	0.113755	0.029157	0.101888	0.017154	0.0166922	0.018482	0.0172606	0.0373276	0.100814	0.103769	0.10311	0.109561	0.105809	0.0544705	0.0482567	0.0643241	0.0819922	0.08272	0.0802944	0.0898292	0.0808865
Han_Nanping	0.103006	0.0601564	0.0499642	0.0291724	0.0463281	0.025586	0.0554333	0.0661639	0.0734311	0.0239398	0.0219909	0.0232607	0.0254031	0.0251228	0.100178	0.123447	0.112026	0.0479861	0.106544	0.0983761	0.106254	0.10763	0.0973014	0.0656318	0.0444196	0.0342089	0.0345956	0.0361821	0.113656	0.0292221	0.101868	0.0162501	0.0168624	0.0180536	0.0170119	0.0373925	0.100869	0.103076	0.103039	0.109606	0.105872	0.0545146	0.0479796	0.0644722	0.0816525	0.0824322	0.0802729	0.0898594	0.0808417
Han_Fuzhou	0.103368	0.060523	0.05077	0.0295741	0.047796	0.0263185	0.0555823	0.0666094	0.0737254	0.0242276	0.0226113	0.0236265	0.0265355	0.0261344	0.100469	0.123879	0.112191	0.0486006	0.107256	0.098796	0.106486	0.108036	0.0972571	0.0655427	0.0449329	0.0341274	0.0356303	0.0365504	0.113947	0.0296116	0.102225	0.0170001	0.0175665	0.0187475	0.0179212	0.037691	0.101222	0.103744	0.103778	0.109855	0.106121	0.0549891	0.0485536	0.0647296	0.0821725	0.0825828	0.0807971	0.0902429	0.0810207
Han_Ningde	0.102519	0.0594507	0.0494772	0.0284878	0.0470612	0.0259521	0.0549649	0.0656906	0.0731478	0.0233657	0.021567	0.0229922	0.0249871	0.0253415	0.099249	0.123232	0.111282	0.0482083	0.106049	0.0979177	0.105516	0.107071	0.0964528	0.0653197	0.0436933	0.033378	0.0344891	0.0356002	0.112982	0.0287158	0.101444	0.0164161	0.0172836	0.0178706	0.0165225	0.0367309	0.100344	0.103047	0.10267	0.109129	0.105421	0.0539774	0.0475662	0.063961	0.0812611	0.0817491	0.0799545	0.0891608	0.0806252
She_Fujian	0.101804	0.0602892	0.0494921	0.0280714	0.0498561	0.0269909	0.0534891	0.0644202	0.0713769	0.023552	0.0215464	0.0232209	0.02592	0.0250519	0.0976897	0.123575	0.110589	0.0496629	0.105247	0.0972214	0.104795	0.106366	0.0958174	0.0668333	0.0434754	0.034214	0.0348662	0.0307861	0.111755	0.0251058	0.10027	0.0161438	0.0167726	0.0179429	0.0166265	0.0353025	0.0990068	0.102309	0.102077	0.10843	0.105689	0.0548264	0.046527	0.0645884	0.0791849	0.0801122	0.078296	0.0882636	0.0788526
Han_Zhangzhou	0.103207	0.0600965	0.0504044	0.0295493	0.0470109	0.0256845	0.0558472	0.0664701	0.0738554	0.0242869	0.022107	0.0235845	0.0261651	0.0260677	0.100486	0.123498	0.111855	0.0487143	0.107109	0.0991153	0.106018	0.107813	0.0972261	0.0657668	0.0445766	0.0337007	0.0352476	0.036193	0.114005	0.029172	0.10194	0.0172535	0.0178573	0.0192701	0.0179726	0.0376782	0.10114	0.103451	0.103186	0.109706	0.106282	0.0544674	0.0480455	0.0643026	0.0819866	0.0826634	0.0805213	0.089848	0.0808444
Chuanqing_Bijie	0.10281	0.0618208	0.0524931	0.0312501	0.0506455	0.0293915	0.0564933	0.0667193	0.0737943	0.0263868	0.0256385	0.0260204	0.0289523	0.0281399	0.0999124	0.123255	0.111389	0.0521378	0.106265	0.0985103	0.106568	0.108497	0.0970207	0.0685589	0.0463676	0.0355841	0.0375195	0.0363715	0.113334	0.0301725	0.101944	0.0195946	0.0200807	0.0213897	0.0198115	0.0380184	0.100595	0.103816	0.104246	0.109689	0.106993	0.0572987	0.048984	0.0663009	0.0819904	0.08245	0.0809712	0.090094	0.0814138
Dongjia_Kaili	0.109572	0.0731177	0.0610071	0.0408237	0.0637991	0.0418627	0.0644236	0.0745457	0.0811026	0.0373973	0.036478	0.0380925	0.0399626	0.0396921	0.107674	0.132122	0.119488	0.0639528	0.114272	0.105494	0.114279	0.116641	0.104784	0.0795739	0.0560857	0.0466119	0.0492835	0.0434885	0.121029	0.0372154	0.109273	0.0313231	0.0313754	0.0320151	0.031	0.0471393	0.107628	0.112242	0.113509	0.116533	0.116179	0.0665773	0.0572925	0.0777041	0.0891533	0.0891941	0.0883281	0.0973704	0.0890428
Xijia_Kaili	0.10552	0.0671304	0.0560685	0.0356992	0.0577217	0.0359215	0.0594811	0.0696676	0.0766177	0.031822	0.031194	0.0317794	0.0344806	0.0338024	0.102367	0.127367	0.114518	0.0580388	0.109142	0.101096	0.108908	0.110807	0.0992309	0.0734694	0.0513392	0.0407695	0.0426769	0.0382434	0.115826	0.0324078	0.104449	0.0249215	0.0252259	0.0256913	0.0250982	0.0421049	0.103266	0.106207	0.107511	0.112179	0.109852	0.0619845	0.0522604	0.0706378	0.084486	0.0842965	0.0832661	0.0930071	0.0842469
Gejia_Kaili	0.11123	0.0740469	0.0621038	0.0418984	0.0652962	0.0428137	0.0655595	0.0755711	0.0827902	0.0383493	0.0381434	0.039538	0.0418203	0.0405219	0.109099	0.13446	0.120706	0.0644781	0.115527	0.107906	0.114807	0.118004	0.105902	0.0808197	0.0576704	0.0486867	0.0503097	0.0443625	0.122756	0.038565	0.110289	0.031256	0.031854	0.0328884	0.0319199	0.0486725	0.109566	0.113958	0.114535	0.117724	0.117157	0.0685114	0.0583014	0.0776366	0.0906881	0.0908702	0.0897583	0.0993211	0.090736
Han_Lanzhou	0.0944654	0.0514023	0.042369	0.0222563	0.0405702	0.0200623	0.0476168	0.057906	0.0650716	0.0170748	0.0151012	0.0157095	0.0189516	0.018723	0.0909249	0.112739	0.102264	0.0403456	0.0973684	0.0893649	0.0967544	0.0977252	0.0878935	0.0569062	0.036467	0.0259087	0.0273567	0.0301778	0.104445	0.0235186	0.0930019	0.0102956	0.0109166	0.0121919	0.0108904	0.0300228	0.092565	0.0934818	0.0933135	0.10076	0.0956626	0.0461803	0.040322	0.0552639	0.0738093	0.0740809	0.0716338	0.0805331	0.072028
Han_Nanchong	0.101925	0.0572287	0.0480344	0.0273787	0.0439069	0.0233943	0.0543324	0.065196	0.072335	0.0215472	0.0197752	0.0205959	0.0233312	0.0233709	0.0983772	0.120748	0.109869	0.0452097	0.104659	0.0968957	0.10447	0.105509	0.0952329	0.0624019	0.0422364	0.0315843	0.0325964	0.0362389	0.112107	0.0288458	0.100686	0.0145434	0.0151931	0.016156	0.0151871	0.0359712	0.09968	0.1013	0.100729	0.108299	0.103745	0.0523773	0.0465797	0.0621318	0.0808834	0.0813775	0.0790155	0.0881633	0.0796083
Hui_Boshu	0.0975247	0.0552137	0.0455523	0.0255922	0.0439117	0.0229571	0.051131	0.061554	0.0685838	0.0203404	0.0187058	0.0192383	0.0215425	0.0220098	0.0940989	0.116644	0.105607	0.0441704	0.100319	0.0928385	0.100197	0.10138	0.0911674	0.0603597	0.0398541	0.0296475	0.0307146	0.0335931	0.107586	0.0265213	0.096329	0.0136091	0.0142725	0.0150501	0.014026	0.0333413	0.0955232	0.0971788	0.0964014	0.104101	0.0990455	0.0498387	0.043633	0.0596741	0.0771223	0.0773457	0.0751816	0.0839086	0.075792
Manchu_Bijie	0.109852	0.0675621	0.0574718	0.0365772	0.0552383	0.0342361	0.063066	0.0736873	0.0810577	0.0321499	0.0302441	0.0309129	0.0341283	0.0332885	0.107435	0.130831	0.119231	0.0561041	0.11402	0.106641	0.1137	0.114953	0.104484	0.0728271	0.0519968	0.041984	0.0431356	0.0442201	0.121338	0.0372448	0.108801	0.0245986	0.0253102	0.0264857	0.0253503	0.0452447	0.108509	0.111139	0.110797	0.116312	0.113593	0.0621086	0.0555911	0.0722175	0.0895672	0.0900918	0.0880389	0.0976948	0.0889283
Manchu_Jinsha	0.108263	0.0654668	0.0557496	0.0349653	0.0526351	0.0319374	0.0611286	0.0721087	0.0790926	0.0300657	0.0281561	0.0286797	0.0318042	0.0312188	0.106072	0.129026	0.117332	0.0536718	0.112171	0.1047	0.111682	0.113088	0.103023	0.0712646	0.0503161	0.039375	0.0412472	0.0424081	0.119367	0.0356012	0.107081	0.0224753	0.0232213	0.024642	0.0233995	0.0432459	0.106876	0.109335	0.108805	0.114654	0.111375	0.0604871	0.0538163	0.0703409	0.0877864	0.0884667	0.0860641	0.0957723	0.0869764
Mongolian_Bijie	0.10488	0.0630688	0.0525938	0.0322479	0.0501772	0.0292401	0.0580129	0.0689026	0.0757162	0.0267034	0.0254885	0.0268578	0.0286558	0.0289358	0.101912	0.12539	0.113786	0.0511541	0.108468	0.101026	0.108138	0.109452	0.0992501	0.0688115	0.0475988	0.0368677	0.0383138	0.039682	0.116018	0.0324838	0.10364	0.0191948	0.0205957	0.0216826	0.0204445	0.0397958	0.102746	0.105637	0.105347	0.111136	0.10805	0.0580055	0.0504347	0.0674416	0.0838275	0.0850661	0.0827921	0.0922139	0.0834106
[truncated: 213 more columns]
