# Supplementary material for: Genomic Insights Into the Admixture History of Mongolic- and Tungusic-Speaking Populations From Southwestern East Asia
Source: Front Genet. 2021 Jun 22;12:685285. doi: 10.3389/fgene.2021.685285 (PMC8258170; doi:10.3389/fgene.2021.685285)
Supplement: Supplementary file 7 [file Table_4.XLSX]

## Sheet: Table S4A
Table S4A. Differentiated shared alleles between Manchu_Jinsha and Mongolian_Bijie compared to modern and ancient East Asians estimated via symmetrical f4-statistics in the form f4(Manchu_Jinsha, Mongolian_Bijie; East Asians, Mbuti) based on the merged 1240K dataset.
W	X	Y	Z	f4	stderr	Zscore	BABA	ABBA	nsnps
Manchu_Jinsha	Mongolian_Bijie	Taiwan_Hanben	Mbuti.DG	-0.000458	0.000127	-3.608	11139	11218	170613
Manchu_Jinsha	Mongolian_Bijie	Atayal.DG	Mbuti.DG	-0.000526	0.000169	-3.107	11157	11247	171728
Manchu_Jinsha	Mongolian_Bijie	Liangdao1_EN	Mbuti.DG	-0.000771	0.000255	-3.023	3663	3707	57275
Manchu_Jinsha	Mongolian_Bijie	Han.DG	Mbuti.DG	-0.00036	0.000133	-2.711	11230	11292	172031
Manchu_Jinsha	Mongolian_Bijie	Taiwan_Gongguan	Mbuti.DG	-0.000497	0.000202	-2.464	6921	6974	106502
Manchu_Jinsha	Mongolian_Bijie	Xibo.DG	Mbuti.DG	-0.000319	0.000135	-2.369	11134	11189	172013
Manchu_Jinsha	Mongolian_Bijie	Dai.DG	Mbuti.DG	-0.000294	0.000131	-2.248	11186	11237	172036
Manchu_Jinsha	Mongolian_Bijie	Mongolia_EIA_7_Xiongnu	Mbuti.DG	-0.000418	0.000192	-2.174	7981	8033	123665
Manchu_Jinsha	Mongolian_Bijie	Liangdao2_EN	Mbuti.DG	-0.000408	0.000192	-2.123	8600	8654	132855
Manchu_Jinsha	Mongolian_Bijie	Thai.DG	Mbuti.DG	-0.000284	0.000141	-2.018	11121	11170	172002
Manchu_Jinsha	Mongolian_Bijie	Zhalainuoer_IA	Mbuti.DG	-0.001148	0.000578	-1.987	576	587	8974
Manchu_Jinsha	Mongolian_Bijie	Ami.DG	Mbuti.DG	-0.000283	0.000151	-1.867	11249	11298	172019
Manchu_Jinsha	Mongolian_Bijie	Xitoucun_LN	Mbuti.DG	-0.000334	0.000196	-1.707	5576	5605	85994
Manchu_Jinsha	Mongolian_Bijie	Tanshishan_LN	Mbuti.DG	-0.000373	0.000227	-1.644	4054	4078	63130
Manchu_Jinsha	Mongolian_Bijie	Haojiatai_LBIA	Mbuti.DG	-0.000318	0.000195	-1.627	8422	8463	130483
Manchu_Jinsha	Mongolian_Bijie	Russia_Shamanka_EBA	Mbuti.DG	-0.000216	0.000152	-1.425	10023	10057	155807
Manchu_Jinsha	Mongolian_Bijie	Xiaojingshan_EN	Mbuti.DG	-0.000263	0.000192	-1.369	5605	5627	86328
Manchu_Jinsha	Mongolian_Bijie	Kinh.DG	Mbuti.DG	-0.00019	0.00014	-1.357	11200	11232	172001
Manchu_Jinsha	Mongolian_Bijie	Tujia.DG	Mbuti.DG	-0.000162	0.000146	-1.109	11203	11231	172007
Manchu_Jinsha	Mongolian_Bijie	Wadian_LN	Mbuti.DG	-0.000169	0.000157	-1.077	11066	11095	169532
Manchu_Jinsha	Mongolian_Bijie	Boisman_MN	Mbuti.DG	-0.00014	0.000142	-0.985	10154	10176	156117
Manchu_Jinsha	Mongolian_Bijie	Banlashan_MN	Mbuti.DG	-0.000151	0.000166	-0.908	11095	11121	170652
Manchu_Jinsha	Mongolian_Bijie	She.DG	Mbuti.DG	-0.000125	0.000149	-0.839	11250	11271	171996
Manchu_Jinsha	Mongolian_Bijie	Shirenzigou_IA_W	Mbuti.DG	-0.000192	0.000233	-0.825	3245	3255	52182
Manchu_Jinsha	Mongolian_Bijie	Wanggou_MN	Mbuti.DG	-0.000137	0.000166	-0.822	9070	9089	139375
Manchu_Jinsha	Mongolian_Bijie	Qihe_EN	Mbuti.DG	-0.000214	0.000268	-0.799	3248	3259	50426
Manchu_Jinsha	Mongolian_Bijie	Zhalainuoer_EN	Mbuti.DG	-0.000242	0.000316	-0.766	1935	1942	29826
Manchu_Jinsha	Mongolian_Bijie	Pingliangtai_LN	Mbuti.DG	-9.9e-05	0.000142	-0.694	11156	11173	170582
Manchu_Jinsha	Mongolian_Bijie	Mongola.DG	Mbuti.DG	-9.2e-05	0.000132	-0.693	11179	11195	172024
Manchu_Jinsha	Mongolian_Bijie	Chuanyun_H	Mbuti.DG	-0.000179	0.000269	-0.665	3135	3143	47895
Manchu_Jinsha	Mongolian_Bijie	Xiaogao_EN	Mbuti.DG	-0.000116	0.000187	-0.619	9058	9074	138613
Manchu_Jinsha	Mongolian_Bijie	Haminmangha_MN	Mbuti.DG	-0.000121	0.000208	-0.583	6562	6574	101718
Manchu_Jinsha	Mongolian_Bijie	Russia_MLBA_Sintashta	Mbuti.DG	-6.7e-05	0.000118	-0.568	10515	10526	169262
Manchu_Jinsha	Mongolian_Bijie	Hezhen.DG	Mbuti.DG	-7.7e-05	0.00014	-0.551	11164	11177	172019
Manchu_Jinsha	Mongolian_Bijie	XiongNu	Mbuti.DG	-7.8e-05	0.000143	-0.545	11123	11137	171847
Manchu_Jinsha	Mongolian_Bijie	Russia_Srubnaya	Mbuti.DG	-6.6e-05	0.000122	-0.542	10462	10473	168319
Manchu_Jinsha	Mongolian_Bijie	Dacaozi_IA	Mbuti.DG	-8e-05	0.000153	-0.523	10751	10764	164852
Manchu_Jinsha	Mongolian_Bijie	China_Tianyuan	Mbuti.DG	-0.0001	0.000197	-0.508	8402	8415	133672
Manchu_Jinsha	Mongolian_Bijie	Mongolia_Mongol	Mbuti.DG	-6.9e-05	0.000162	-0.427	8698	8707	135842
Manchu_Jinsha	Mongolian_Bijie	Russia_Afanasievo	Mbuti.DG	-4.6e-05	0.000119	-0.384	10558	10566	169747
Manchu_Jinsha	Mongolian_Bijie	Bianbian_EN	Mbuti.DG	-7.9e-05	0.000207	-0.383	6898	6907	106020
Manchu_Jinsha	Mongolian_Bijie	Xinancheng_MLWZ	Mbuti.DG	-4.4e-05	0.000122	-0.36	11257	11265	172031
Manchu_Jinsha	Mongolian_Bijie	Longtoushan_BA	Mbuti.DG	-6.7e-05	0.000194	-0.343	6005	6011	92384
Manchu_Jinsha	Mongolian_Bijie	Tu.DG	Mbuti.DG	-3.6e-05	0.000135	-0.269	11173	11179	172014
Manchu_Jinsha	Mongolian_Bijie	Suogang_LN	Mbuti.DG	-0.000114	0.000494	-0.23	730	731	11474
Manchu_Jinsha	Mongolian_Bijie	Jiaozuoniecun_LBIA	Mbuti.DG	-2e-05	0.000157	-0.128	10169	10172	155899
Manchu_Jinsha	Mongolian_Bijie	Uyghur.DG	Mbuti.DG	-1.3e-05	0.000116	-0.109	10888	10890	172036
Manchu_Jinsha	Mongolian_Bijie	Lajia_LN	Mbuti.DG	-1.2e-05	0.000147	-0.078	11034	11036	169050
Manchu_Jinsha	Mongolian_Bijie	DevilsCave_N	Mbuti.DG	-9e-06	0.000153	-0.061	11203	11205	171973
Manchu_Jinsha	Mongolian_Bijie	Russia_BA_Okunevo	Mbuti.DG	-2e-06	0.000121	-0.02	10890	10890	172008
Manchu_Jinsha	Mongolian_Bijie	Khovsgol_LBA	Mbuti.DG	2e-06	0.000123	0.017	10744	10744	166678
Manchu_Jinsha	Mongolian_Bijie	Boshan_EN	Mbuti.DG	6e-06	0.000191	0.034	9483	9482	145674
Manchu_Jinsha	Mongolian_Bijie	Wuzhuangguoliang_LN	Mbuti.DG	1.5e-05	0.000373	0.041	826	826	13762
Manchu_Jinsha	Mongolian_Bijie	Naxi.DG	Mbuti.DG	6e-06	0.000132	0.043	11243	11242	172029
Manchu_Jinsha	Mongolian_Bijie	Luoheguxiang_LBIA	Mbuti.DG	1.7e-05	0.000169	0.1	10124	10122	154719
Manchu_Jinsha	Mongolian_Bijie	Russia_Andronovo	Mbuti.DG	1.4e-05	0.000133	0.104	10588	10585	170626
Manchu_Jinsha	Mongolian_Bijie	Tibetan.DG	Mbuti.DG	1.6e-05	0.000139	0.116	11140	11138	172015
Manchu_Jinsha	Mongolian_Bijie	Daur.DG	Mbuti.DG	2.5e-05	0.000162	0.155	11169	11164	171595
Manchu_Jinsha	Mongolian_Bijie	Oroqen.DG	Mbuti.DG	2.6e-05	0.000148	0.179	11181	11177	172001
Manchu_Jinsha	Mongolian_Bijie	China_Lahu.DG	Mbuti.DG	3.4e-05	0.000144	0.235	11195	11190	172017
Manchu_Jinsha	Mongolian_Bijie	Yumin_EN	Mbuti.DG	5.9e-05	0.000195	0.302	8458	8450	130419
Manchu_Jinsha	Mongolian_Bijie	Russia_Sintashta_MLBA	Mbuti.DG	5.2e-05	0.000147	0.356	9121	9113	148663
Manchu_Jinsha	Mongolian_Bijie	Mongolia_IA_Xianbei	Mbuti.DG	6.7e-05	0.000185	0.363	8155	8146	126281
Manchu_Jinsha	Mongolian_Bijie	Kusunda.DG	Mbuti.DG	6.3e-05	0.000139	0.452	10975	10964	172007
Manchu_Jinsha	Mongolian_Bijie	Yi.DG	Mbuti.DG	7.3e-05	0.000145	0.505	11248	11236	172017
Manchu_Jinsha	Mongolian_Bijie	Wuqi_EN	Mbuti.DG	0.000211	0.000328	0.642	1972	1966	30832
Manchu_Jinsha	Mongolian_Bijie	Miao.DG	Mbuti.DG	0.0001	0.00015	0.664	11253	11236	172020
Manchu_Jinsha	Mongolian_Bijie	Miaozigou_MN	Mbuti.DG	0.000206	0.000275	0.747	2899	2890	44643
Manchu_Jinsha	Mongolian_Bijie	Mebrak_2125BP	Mbuti.DG	0.000168	0.000211	0.799	7213	7195	110459
Manchu_Jinsha	Mongolian_Bijie	Mongolia_N_East	Mbuti.DG	0.000129	0.000155	0.832	9676	9657	148873
Manchu_Jinsha	Mongolian_Bijie	Mogushan_Xianbei_IA	Mbuti.DG	0.000232	0.000263	0.88	2817	2807	43187
Manchu_Jinsha	Mongolian_Bijie	Shirenzigou_IA	Mbuti.DG	0.00015	0.000157	0.954	7657	7639	120879
Manchu_Jinsha	Mongolian_Bijie	Haojiatai_LN	Mbuti.DG	0.000192	0.000185	1.038	8004	7981	122968
Manchu_Jinsha	Mongolian_Bijie	Onge.DG	Mbuti.DG	0.000176	0.000146	1.205	10850	10820	171936
Manchu_Jinsha	Mongolian_Bijie	Erdaojingzi_LN	Mbuti.DG	0.000205	0.000165	1.24	9227	9198	141202
Manchu_Jinsha	Mongolian_Bijie	Mongolia_N_North	Mbuti.DG	0.000178	0.000139	1.281	10421	10392	160262
Manchu_Jinsha	Mongolian_Bijie	Chokhopani_2700BP	Mbuti.DG	0.000231	0.000176	1.312	11207	11168	171647
Manchu_Jinsha	Mongolian_Bijie	Xiaowu_MN	Mbuti.DG	0.000243	0.000174	1.395	11015	10974	168071
Manchu_Jinsha	Mongolian_Bijie	Russia_Shamanka_EN	Mbuti.DG	0.000185	0.00013	1.424	11177	11145	172012
Manchu_Jinsha	Mongolian_Bijie	Shimao_LN	Mbuti.DG	0.000234	0.000158	1.483	11097	11058	169816
Manchu_Jinsha	Mongolian_Bijie	Shirenzigou_IA_E	Mbuti.DG	0.000725	0.000428	1.694	1102	1090	16906
Manchu_Jinsha	Mongolian_Bijie	Samdzong_1500BP	Mbuti.DG	0.000252	0.000147	1.717	11194	11150	171943
Manchu_Jinsha	Mongolian_Bijie	Jinchankou_LN	Mbuti.DG	0.000339	0.000196	1.732	7874	7833	120264

## Sheet: Table S4B
Table S4B. Differentiated shared alleles between Manchu_Jinsha and Manchu_Bijie compared to modern and ancient East Asians estimated via symmetrical f4-statistics in the form f4(Manchu_Jinsha, Manchu_Bijie; East Asians, Mbuti) based on the merged 1240K dataset.
W	X	Y	Z	f4	stderr	Zscore	BABA	ABBA	nsnps
Manchu_Jinsha	Manchu_Bijie	Xiaojingshan_EN	Mbuti.DG	-0.000381	0.000166	-2.304	5522	5555	86328
Manchu_Jinsha	Manchu_Bijie	Han.DG	Mbuti.DG	-0.000231	0.000111	-2.077	11083	11123	172029
Manchu_Jinsha	Manchu_Bijie	Yumin_EN	Mbuti.DG	-0.000322	0.000157	-2.053	8317	8359	130418
Manchu_Jinsha	Manchu_Bijie	China_Tianyuan	Mbuti.DG	-0.000321	0.00016	-2.008	8278	8321	133671
Manchu_Jinsha	Manchu_Bijie	Wanggou_MN	Mbuti.DG	-0.000264	0.000132	-1.996	8939	8975	139373
Manchu_Jinsha	Manchu_Bijie	Dacaozi_IA	Mbuti.DG	-0.000244	0.000125	-1.96	10587	10627	164850
Manchu_Jinsha	Manchu_Bijie	Haojiatai_LBIA	Mbuti.DG	-0.000295	0.000164	-1.802	8306	8345	130481
Manchu_Jinsha	Manchu_Bijie	Lajia_LN	Mbuti.DG	-0.000192	0.000116	-1.649	10871	10903	169048
Manchu_Jinsha	Manchu_Bijie	Russia_Shamanka_EBA	Mbuti.DG	-0.000197	0.000127	-1.556	9884	9915	155805
Manchu_Jinsha	Manchu_Bijie	Liangdao1_EN	Mbuti.DG	-0.000331	0.000213	-1.554	3620	3639	57274
Manchu_Jinsha	Manchu_Bijie	Miaozigou_MN	Mbuti.DG	-0.000355	0.000229	-1.547	2847	2862	44642
Manchu_Jinsha	Manchu_Bijie	Xibo.DG	Mbuti.DG	-0.00017	0.000114	-1.489	10993	11022	172011
Manchu_Jinsha	Manchu_Bijie	Chuanyun_H	Mbuti.DG	-0.000335	0.000225	-1.487	3086	3103	47895
Manchu_Jinsha	Manchu_Bijie	Liangdao2_EN	Mbuti.DG	-0.000233	0.00017	-1.367	8495	8526	132853
Manchu_Jinsha	Manchu_Bijie	Kinh.DG	Mbuti.DG	-0.000164	0.000122	-1.349	11046	11074	171999
Manchu_Jinsha	Manchu_Bijie	Boisman_MN	Mbuti.DG	-0.00016	0.000121	-1.328	10015	10040	156115
Manchu_Jinsha	Manchu_Bijie	Bianbian_EN	Mbuti.DG	-0.000226	0.000179	-1.262	6789	6813	106019
Manchu_Jinsha	Manchu_Bijie	Mongolia_EIA_7_Xiongnu	Mbuti.DG	-0.000195	0.000159	-1.226	7885	7909	123664
Manchu_Jinsha	Manchu_Bijie	Tu.DG	Mbuti.DG	-0.000138	0.000115	-1.207	11013	11037	172012
Manchu_Jinsha	Manchu_Bijie	XiongNu	Mbuti.DG	-0.000141	0.000119	-1.183	10970	10994	171845
Manchu_Jinsha	Manchu_Bijie	Wuzhuangguoliang_LN	Mbuti.DG	-0.00038	0.00033	-1.152	812	817	13762
Manchu_Jinsha	Manchu_Bijie	Mogushan_Xianbei_IA	Mbuti.DG	-0.000247	0.000232	-1.067	2768	2778	43185
Manchu_Jinsha	Manchu_Bijie	Mebrak_2125BP	Mbuti.DG	-0.00017	0.000179	-0.949	7098	7117	110457
Manchu_Jinsha	Manchu_Bijie	Erdaojingzi_LN	Mbuti.DG	-0.000129	0.000141	-0.913	9075	9093	141200
Manchu_Jinsha	Manchu_Bijie	Zhalainuoer_IA	Mbuti.DG	-0.000371	0.000456	-0.814	570	574	8974
Manchu_Jinsha	Manchu_Bijie	Jiaozuoniecun_LBIA	Mbuti.DG	-0.000107	0.000132	-0.808	10023	10040	155897
Manchu_Jinsha	Manchu_Bijie	Taiwan_Hanben	Mbuti.DG	-8.5e-05	0.000106	-0.801	11015	11029	170611
Manchu_Jinsha	Manchu_Bijie	Atayal.DG	Mbuti.DG	-0.000115	0.000144	-0.798	11037	11057	171726
Manchu_Jinsha	Manchu_Bijie	Tibetan.DG	Mbuti.DG	-8.7e-05	0.000111	-0.778	10981	10996	172013
Manchu_Jinsha	Manchu_Bijie	Xiaogao_EN	Mbuti.DG	-0.000117	0.000157	-0.747	8935	8951	138612
Manchu_Jinsha	Manchu_Bijie	Xinancheng_MLWZ	Mbuti.DG	-7.4e-05	0.0001	-0.737	11101	11113	172029
Manchu_Jinsha	Manchu_Bijie	Russia_BA_Okunevo	Mbuti.DG	-7.6e-05	0.000103	-0.734	10733	10746	172006
Manchu_Jinsha	Manchu_Bijie	Haojiatai_LN	Mbuti.DG	-0.000106	0.000145	-0.731	7879	7892	122966
Manchu_Jinsha	Manchu_Bijie	Xitoucun_LN	Mbuti.DG	-0.000116	0.000163	-0.713	5504	5514	85992
Manchu_Jinsha	Manchu_Bijie	Haminmangha_MN	Mbuti.DG	-0.000121	0.000174	-0.695	6476	6488	101717
Manchu_Jinsha	Manchu_Bijie	DevilsCave_N	Mbuti.DG	-9e-05	0.000132	-0.684	11044	11059	171971
Manchu_Jinsha	Manchu_Bijie	Xiaowu_MN	Mbuti.DG	-9.8e-05	0.000148	-0.665	10838	10854	168069
Manchu_Jinsha	Manchu_Bijie	Qihe_EN	Mbuti.DG	-0.000141	0.000219	-0.642	3204	3211	50426
Manchu_Jinsha	Manchu_Bijie	Russia_MLBA_Sintashta	Mbuti.DG	-5.6e-05	9.5e-05	-0.597	10373	10383	169260
Manchu_Jinsha	Manchu_Bijie	Ami.DG	Mbuti.DG	-6.9e-05	0.000129	-0.532	11110	11121	172017
Manchu_Jinsha	Manchu_Bijie	Yi.DG	Mbuti.DG	-5.6e-05	0.000113	-0.496	11082	11092	172015
Manchu_Jinsha	Manchu_Bijie	Mongolia_N_East	Mbuti.DG	-5.9e-05	0.000129	-0.454	9533	9542	148871
Manchu_Jinsha	Manchu_Bijie	Khovsgol_LBA	Mbuti.DG	-4.3e-05	0.000101	-0.429	10595	10603	166676
Manchu_Jinsha	Manchu_Bijie	Thai.DG	Mbuti.DG	-4.6e-05	0.000114	-0.407	10985	10993	172000
Manchu_Jinsha	Manchu_Bijie	Tujia.DG	Mbuti.DG	-4.6e-05	0.000116	-0.395	11060	11068	172005
Manchu_Jinsha	Manchu_Bijie	Longtoushan_BA	Mbuti.DG	-5.5e-05	0.000163	-0.336	5921	5926	92382
Manchu_Jinsha	Manchu_Bijie	Suogang_LN	Mbuti.DG	-0.000115	0.000399	-0.288	719	721	11474
Manchu_Jinsha	Manchu_Bijie	Daur.DG	Mbuti.DG	-3.7e-05	0.000132	-0.276	11012	11018	171593
Manchu_Jinsha	Manchu_Bijie	Naxi.DG	Mbuti.DG	-2.7e-05	0.000106	-0.257	11088	11092	172027
Manchu_Jinsha	Manchu_Bijie	Shimao_LN	Mbuti.DG	-3.1e-05	0.000126	-0.244	10925	10930	169814
Manchu_Jinsha	Manchu_Bijie	Russia_Andronovo	Mbuti.DG	-2.4e-05	0.00011	-0.219	10441	10445	170624
Manchu_Jinsha	Manchu_Bijie	She.DG	Mbuti.DG	-2.5e-05	0.000119	-0.212	11103	11107	171994
Manchu_Jinsha	Manchu_Bijie	Russia_Afanasievo	Mbuti.DG	-1.9e-05	9.6e-05	-0.2	10414	10418	169745
Manchu_Jinsha	Manchu_Bijie	Dai.DG	Mbuti.DG	-2.1e-05	0.000108	-0.198	11052	11056	172034
Manchu_Jinsha	Manchu_Bijie	Wadian_LN	Mbuti.DG	-2.2e-05	0.000128	-0.171	10925	10928	169530
Manchu_Jinsha	Manchu_Bijie	Uyghur.DG	Mbuti.DG	-1.5e-05	9.2e-05	-0.167	10738	10740	172034
Manchu_Jinsha	Manchu_Bijie	Mongolia_IA_Xianbei	Mbuti.DG	-2.6e-05	0.000158	-0.163	8038	8041	126279
Manchu_Jinsha	Manchu_Bijie	Russia_Sintashta_MLBA	Mbuti.DG	-1.2e-05	0.000124	-0.099	8991	8993	148661
Manchu_Jinsha	Manchu_Bijie	Chokhopani_2700BP	Mbuti.DG	-5e-06	0.000145	-0.035	11038	11039	171645
Manchu_Jinsha	Manchu_Bijie	Zhalainuoer_EN	Mbuti.DG	-3e-06	0.000277	-0.009	1911	1911	29826
Manchu_Jinsha	Manchu_Bijie	Luoheguxiang_LBIA	Mbuti.DG	2e-06	0.000135	0.012	9982	9982	154718
Manchu_Jinsha	Manchu_Bijie	Mongolia_N_North	Mbuti.DG	2e-06	0.000113	0.022	10267	10267	160260
Manchu_Jinsha	Manchu_Bijie	Wuqi_EN	Mbuti.DG	1e-05	0.000265	0.036	1944	1944	30831
Manchu_Jinsha	Manchu_Bijie	Jinchankou_LN	Mbuti.DG	7e-06	0.00017	0.041	7748	7747	120262
Manchu_Jinsha	Manchu_Bijie	Russia_Shamanka_EN	Mbuti.DG	1.2e-05	0.000107	0.112	11010	11008	172010
Manchu_Jinsha	Manchu_Bijie	Banlashan_MN	Mbuti.DG	1.6e-05	0.000134	0.118	10951	10948	170650
Manchu_Jinsha	Manchu_Bijie	Miao.DG	Mbuti.DG	2e-05	0.000115	0.176	11091	11088	172018
Manchu_Jinsha	Manchu_Bijie	Samdzong_1500BP	Mbuti.DG	2.6e-05	0.000118	0.223	11022	11017	171941
Manchu_Jinsha	Manchu_Bijie	Mongola.DG	Mbuti.DG	2.8e-05	0.000117	0.242	11034	11029	172022
Manchu_Jinsha	Manchu_Bijie	Russia_Srubnaya	Mbuti.DG	3.4e-05	0.0001	0.344	10325	10319	168317
Manchu_Jinsha	Manchu_Bijie	Shirenzigou_IA	Mbuti.DG	4.5e-05	0.000127	0.357	7547	7542	120877
Manchu_Jinsha	Manchu_Bijie	Taiwan_Gongguan	Mbuti.DG	6.2e-05	0.000171	0.361	6846	6840	106501
Manchu_Jinsha	Manchu_Bijie	Kusunda.DG	Mbuti.DG	5.5e-05	0.000115	0.484	10824	10814	172005
Manchu_Jinsha	Manchu_Bijie	Mongolia_Mongol	Mbuti.DG	6.3e-05	0.000127	0.495	8583	8574	135841
Manchu_Jinsha	Manchu_Bijie	Shirenzigou_IA_E	Mbuti.DG	0.000197	0.000356	0.553	1084	1080	16906
Manchu_Jinsha	Manchu_Bijie	Tanshishan_LN	Mbuti.DG	0.000135	0.000193	0.699	4012	4003	63129
Manchu_Jinsha	Manchu_Bijie	China_Lahu.DG	Mbuti.DG	8.5e-05	0.000118	0.721	11049	11034	172015
Manchu_Jinsha	Manchu_Bijie	Pingliangtai_LN	Mbuti.DG	0.000105	0.000119	0.884	11020	11002	170580
Manchu_Jinsha	Manchu_Bijie	Oroqen.DG	Mbuti.DG	0.000136	0.000119	1.137	11037	11014	171999
Manchu_Jinsha	Manchu_Bijie	Hezhen.DG	Mbuti.DG	0.000149	0.000116	1.286	11030	11004	172017
Manchu_Jinsha	Manchu_Bijie	Onge.DG	Mbuti.DG	0.00015	0.000113	1.321	10699	10674	171934
Manchu_Jinsha	Manchu_Bijie	Boshan_EN	Mbuti.DG	0.000221	0.000156	1.417	9371	9339	145673
Manchu_Jinsha	Manchu_Bijie	Shirenzigou_IA_W	Mbuti.DG	0.000287	0.00019	1.515	3206	3191	52181

## Sheet: Table S4C
Table S4C. Differentiated shared alleles between Manchu_Bijie and Mongolian_Bijie compared to modern and ancient East Asians estimated via symmetrical f4-statistics in the form f4(Manchu_Bijie, Mongolian_Bijie; East Asians, Mbuti) based on the merged 1240K dataset.
W	X	Y	Z	f4	stderr	Zscore	BABA	ABBA	nsnps
Manchu_Bijie	Mongolian_Bijie	Taiwan_Hanben	Mbuti.DG	-0.000372	0.000127	-2.921	11143	11206	170611
Manchu_Bijie	Mongolian_Bijie	Taiwan_Gongguan	Mbuti.DG	-0.000559	0.000208	-2.692	6912	6971	106501
Manchu_Bijie	Mongolian_Bijie	Atayal.DG	Mbuti.DG	-0.000412	0.000176	-2.333	11164	11235	171726
Manchu_Bijie	Mongolian_Bijie	Dai.DG	Mbuti.DG	-0.000274	0.000129	-2.122	11182	11229	172034
Manchu_Bijie	Mongolian_Bijie	Tanshishan_LN	Mbuti.DG	-0.000509	0.000242	-2.107	4047	4079	63129
Manchu_Bijie	Mongolian_Bijie	Shirenzigou_IA_W	Mbuti.DG	-0.000481	0.000243	-1.975	3232	3257	52181
Manchu_Bijie	Mongolian_Bijie	Thai.DG	Mbuti.DG	-0.000238	0.000136	-1.754	11119	11160	172000
Manchu_Bijie	Mongolian_Bijie	Liangdao1_EN	Mbuti.DG	-0.000442	0.000262	-1.689	3669	3694	57274
Manchu_Bijie	Mongolian_Bijie	Hezhen.DG	Mbuti.DG	-0.000226	0.000138	-1.639	11145	11184	172017
Manchu_Bijie	Mongolian_Bijie	Pingliangtai_LN	Mbuti.DG	-0.000204	0.00014	-1.463	11143	11177	170580
Manchu_Bijie	Mongolian_Bijie	Ami.DG	Mbuti.DG	-0.000214	0.000155	-1.381	11249	11286	172017
Manchu_Bijie	Mongolian_Bijie	Zhalainuoer_IA	Mbuti.DG	-0.000777	0.0006	-1.294	577	584	8974
Manchu_Bijie	Mongolian_Bijie	Mongolia_EIA_7_Xiongnu	Mbuti.DG	-0.000221	0.000191	-1.157	7989	8016	123664
Manchu_Bijie	Mongolian_Bijie	Xitoucun_LN	Mbuti.DG	-0.00022	0.0002	-1.098	5576	5595	85992
Manchu_Bijie	Mongolian_Bijie	Boshan_EN	Mbuti.DG	-0.000215	0.0002	-1.075	9461	9492	145673
Manchu_Bijie	Mongolian_Bijie	Xibo.DG	Mbuti.DG	-0.000149	0.00014	-1.066	11147	11172	172011
Manchu_Bijie	Mongolian_Bijie	Banlashan_MN	Mbuti.DG	-0.000166	0.000165	-1.004	11086	11114	170650
Manchu_Bijie	Mongolian_Bijie	Wadian_LN	Mbuti.DG	-0.000148	0.000157	-0.94	11063	11088	169530
Manchu_Bijie	Mongolian_Bijie	Han.DG	Mbuti.DG	-0.000129	0.000139	-0.926	11246	11268	172029
Manchu_Bijie	Mongolian_Bijie	Mongola.DG	Mbuti.DG	-0.000121	0.000136	-0.888	11172	11193	172022
Manchu_Bijie	Mongolian_Bijie	Liangdao2_EN	Mbuti.DG	-0.000175	0.000198	-0.883	8612	8635	132853
Manchu_Bijie	Mongolian_Bijie	Mongolia_Mongol	Mbuti.DG	-0.000133	0.000155	-0.856	8686	8704	135841
Manchu_Bijie	Mongolian_Bijie	Tujia.DG	Mbuti.DG	-0.000115	0.000138	-0.833	11202	11222	172005
Manchu_Bijie	Mongolian_Bijie	Russia_Srubnaya	Mbuti.DG	-0.000101	0.000125	-0.806	10453	10470	168317
Manchu_Bijie	Mongolian_Bijie	Oroqen.DG	Mbuti.DG	-0.00011	0.00014	-0.783	11164	11182	171999
Manchu_Bijie	Mongolian_Bijie	Zhalainuoer_EN	Mbuti.DG	-0.000239	0.000337	-0.71	1935	1942	29826
Manchu_Bijie	Mongolian_Bijie	She.DG	Mbuti.DG	-9.9e-05	0.000152	-0.653	11245	11263	171994
Manchu_Bijie	Mongolian_Bijie	China_Lahu.DG	Mbuti.DG	-5.1e-05	0.00014	-0.366	11183	11192	172015
Manchu_Bijie	Mongolian_Bijie	Qihe_EN	Mbuti.DG	-7.3e-05	0.000274	-0.267	3249	3253	50426
Manchu_Bijie	Mongolian_Bijie	Russia_Afanasievo	Mbuti.DG	-2.7e-05	0.00012	-0.227	10554	10559	169745
Manchu_Bijie	Mongolian_Bijie	Kinh.DG	Mbuti.DG	-2.7e-05	0.000144	-0.185	11211	11215	171999
Manchu_Bijie	Mongolian_Bijie	Russia_Shamanka_EBA	Mbuti.DG	-1.8e-05	0.000151	-0.121	10032	10034	155805
Manchu_Bijie	Mongolian_Bijie	Haojiatai_LBIA	Mbuti.DG	-2.2e-05	0.000212	-0.104	8440	8443	130481
Manchu_Bijie	Mongolian_Bijie	Russia_MLBA_Sintashta	Mbuti.DG	-1.1e-05	0.000117	-0.093	10514	10516	169260
Manchu_Bijie	Mongolian_Bijie	Longtoushan_BA	Mbuti.DG	-1.4e-05	0.000195	-0.071	6001	6003	92382
Manchu_Bijie	Mongolian_Bijie	Suogang_LN	Mbuti.DG	1e-06	0.000517	0.001	731	731	11474
Manchu_Bijie	Mongolian_Bijie	Xiaogao_EN	Mbuti.DG	1e-06	0.000193	0.005	9063	9063	138612
Manchu_Bijie	Mongolian_Bijie	Haminmangha_MN	Mbuti.DG	2e-06	0.000203	0.008	6568	6567	101717
Manchu_Bijie	Mongolian_Bijie	Uyghur.DG	Mbuti.DG	2e-06	0.000115	0.021	10884	10883	172034
Manchu_Bijie	Mongolian_Bijie	Kusunda.DG	Mbuti.DG	8e-06	0.000144	0.056	10965	10964	172005
Manchu_Bijie	Mongolian_Bijie	Luoheguxiang_LBIA	Mbuti.DG	1.5e-05	0.000161	0.091	10116	10114	154718
Manchu_Bijie	Mongolian_Bijie	Boisman_MN	Mbuti.DG	2.1e-05	0.000141	0.145	10162	10159	156115
Manchu_Bijie	Mongolian_Bijie	Onge.DG	Mbuti.DG	2.7e-05	0.000151	0.18	10831	10826	171934
Manchu_Bijie	Mongolian_Bijie	Xinancheng_MLWZ	Mbuti.DG	3e-05	0.000124	0.239	11259	11254	172029
Manchu_Bijie	Mongolian_Bijie	Naxi.DG	Mbuti.DG	3.3e-05	0.000127	0.26	11240	11234	172027
Manchu_Bijie	Mongolian_Bijie	Russia_Andronovo	Mbuti.DG	3.9e-05	0.000138	0.281	10585	10579	170624
Manchu_Bijie	Mongolian_Bijie	Khovsgol_LBA	Mbuti.DG	4.6e-05	0.000126	0.364	10743	10736	166676
Manchu_Bijie	Mongolian_Bijie	Daur.DG	Mbuti.DG	6.2e-05	0.000161	0.386	11166	11155	171593
Manchu_Bijie	Mongolian_Bijie	Russia_Sintashta_MLBA	Mbuti.DG	6.3e-05	0.000153	0.413	9116	9106	148661
Manchu_Bijie	Mongolian_Bijie	XiongNu	Mbuti.DG	6.3e-05	0.000151	0.417	11131	11120	171845
Manchu_Bijie	Mongolian_Bijie	DevilsCave_N	Mbuti.DG	8.1e-05	0.000165	0.49	11205	11191	171971
Manchu_Bijie	Mongolian_Bijie	Mongolia_IA_Xianbei	Mbuti.DG	9.5e-05	0.000192	0.494	8151	8139	126279
Manchu_Bijie	Mongolian_Bijie	Jiaozuoniecun_LBIA	Mbuti.DG	8.7e-05	0.000164	0.529	10174	10160	155897
Manchu_Bijie	Mongolian_Bijie	Miao.DG	Mbuti.DG	8e-05	0.000145	0.551	11246	11232	172018
Manchu_Bijie	Mongolian_Bijie	Chuanyun_H	Mbuti.DG	0.000156	0.000279	0.557	3140	3132	47895
Manchu_Bijie	Mongolian_Bijie	Xiaojingshan_EN	Mbuti.DG	0.000118	0.000207	0.569	5621	5611	86328
Manchu_Bijie	Mongolian_Bijie	Russia_BA_Okunevo	Mbuti.DG	7.2e-05	0.000124	0.584	10891	10879	172006
Manchu_Bijie	Mongolian_Bijie	Wuqi_EN	Mbuti.DG	0.000198	0.000339	0.585	1970	1964	30831
Manchu_Bijie	Mongolian_Bijie	Shirenzigou_IA	Mbuti.DG	0.000105	0.000159	0.66	7654	7642	120877
Manchu_Bijie	Mongolian_Bijie	Bianbian_EN	Mbuti.DG	0.000146	0.000219	0.665	6902	6887	106019
Manchu_Bijie	Mongolian_Bijie	Tu.DG	Mbuti.DG	0.000102	0.000138	0.741	11180	11163	172012
Manchu_Bijie	Mongolian_Bijie	Tibetan.DG	Mbuti.DG	0.000103	0.000133	0.777	11144	11126	172013
Manchu_Bijie	Mongolian_Bijie	Wanggou_MN	Mbuti.DG	0.000128	0.00016	0.8	9086	9068	139373
Manchu_Bijie	Mongolian_Bijie	Yi.DG	Mbuti.DG	0.000131	0.000141	0.926	11247	11225	172015
Manchu_Bijie	Mongolian_Bijie	Wuzhuangguoliang_LN	Mbuti.DG	0.000396	0.000397	0.996	827	822	13762
Manchu_Bijie	Mongolian_Bijie	Dacaozi_IA	Mbuti.DG	0.000163	0.000158	1.037	10767	10740	164850
Manchu_Bijie	Mongolian_Bijie	China_Tianyuan	Mbuti.DG	0.00022	0.000198	1.113	8422	8393	133671
Manchu_Bijie	Mongolian_Bijie	Mongolia_N_East	Mbuti.DG	0.000188	0.000155	1.209	9676	9649	148871
Manchu_Bijie	Mongolian_Bijie	Lajia_LN	Mbuti.DG	0.000181	0.000147	1.231	11048	11017	169048
Manchu_Bijie	Mongolian_Bijie	Shirenzigou_IA_E	Mbuti.DG	0.000528	0.000428	1.235	1101	1092	16906
Manchu_Bijie	Mongolian_Bijie	Mongolia_N_North	Mbuti.DG	0.000175	0.000138	1.275	10418	10389	160260
Manchu_Bijie	Mongolian_Bijie	Chokhopani_2700BP	Mbuti.DG	0.000236	0.000178	1.326	11202	11161	171645
Manchu_Bijie	Mongolian_Bijie	Russia_Shamanka_EN	Mbuti.DG	0.000173	0.000127	1.365	11170	11140	172010
Manchu_Bijie	Mongolian_Bijie	Samdzong_1500BP	Mbuti.DG	0.000226	0.000142	1.591	11185	11146	171941
Manchu_Bijie	Mongolian_Bijie	Mebrak_2125BP	Mbuti.DG	0.000339	0.000213	1.592	7219	7182	110457
Manchu_Bijie	Mongolian_Bijie	Haojiatai_LN	Mbuti.DG	0.000299	0.000178	1.683	8009	7972	122966
Manchu_Bijie	Mongolian_Bijie	Jinchankou_LN	Mbuti.DG	0.00033	0.000194	1.701	7868	7828	120262
Manchu_Bijie	Mongolian_Bijie	Shimao_LN	Mbuti.DG	0.000265	0.000154	1.726	11096	11051	169814
Manchu_Bijie	Mongolian_Bijie	Mogushan_Xianbei_IA	Mbuti.DG	0.000481	0.000275	1.746	2819	2798	43185
Manchu_Bijie	Mongolian_Bijie	Xiaowu_MN	Mbuti.DG	0.000343	0.000182	1.89	11018	10961	168069
Manchu_Bijie	Mongolian_Bijie	Erdaojingzi_LN	Mbuti.DG	0.000332	0.000175	1.895	9227	9180	141200
Manchu_Bijie	Mongolian_Bijie	Yumin_EN	Mbuti.DG	0.00038	0.000196	1.935	8474	8424	130418
Manchu_Bijie	Mongolian_Bijie	Miaozigou_MN	Mbuti.DG	0.000559	0.000274	2.036	2905	2880	44642
