# Supplementary material for: Genomic Insights Into the Admixture History of Mongolic- and Tungusic-Speaking Populations From Southwestern East Asia
Source: Front Genet. 2021 Jun 22;12:685285. doi: 10.3389/fgene.2021.685285 (PMC8258170; doi:10.3389/fgene.2021.685285)
Supplement: Supplementary file 8 [file Table_5.XLSX]

## Sheet: Table S5
Table S5.Symmetrical f4-statistics in the form f4 (studied populations, Guizhou indigenous populations; Northern Mongolian/Tungusic populations, Mbuti)to test their genetic affinity between studied populations and Guizhou indigenous based on the merged 1240K dataset.
W	X	Y	Z	f4	stderr	Zscore	BABA	ABBA	nsnps
Manchu_Jinsha	Dongjia_Kaili	Mongolia_N_North	Mbuti.DG	0.000996	0.000176	5.646	10453	10294	160262
Manchu_Bijie	Dongjia_Kaili	Mongolia_N_North	Mbuti.DG	0.000993	0.000183	5.437	10458	10299	160261
Mongolian_Bijie	Dongjia_Kaili	Xibo.DG	Mbuti.DG	0.000906	0.000176	5.162	11185	11029	172013
Manchu_Jinsha	Dong_Kaili	Mongolia_N_North	Mbuti.DG	0.000814	0.000161	5.057	10468	10338	160261
Manchu_Jinsha	Miao_Kaili	Mongolia_N_North	Mbuti.DG	0.000848	0.000168	5.056	10454	10318	160257
Manchu_Bijie	Xijia_Kaili	Mongolia_N_East	Mbuti.DG	0.001013	0.000205	4.945	9728	9577	148872
Manchu_Jinsha	Xijia_Kaili	Mongolia_N_East	Mbuti.DG	0.000955	0.0002	4.785	9721	9579	148873
Mongolian_Bijie	Dongjia_Kaili	Mongolia_N_North	Mbuti.DG	0.000818	0.000175	4.689	10420	10289	160262
Manchu_Bijie	Dongjia_Kaili	Mongolia_N_East	Mbuti.DG	0.001003	0.000215	4.667	9709	9560	148872
Manchu_Bijie	Miao_Kaili	Mongolia_N_North	Mbuti.DG	0.000848	0.000182	4.665	10461	10325	160256
Manchu_Bijie	Dong_Kaili	Mongolia_N_North	Mbuti.DG	0.000812	0.000175	4.63	10469	10339	160260
Manchu_Bijie	Miao_Kaili	Mongolia_N_East	Mbuti.DG	0.000958	0.000207	4.622	9722	9580	148867
Manchu_Jinsha	Miao_Kaili	Mongolia_N_East	Mbuti.DG	0.000895	0.000196	4.565	9714	9580	148868
Manchu_Jinsha	Dongjia_Kaili	Mongolia_N_East	Mbuti.DG	0.000945	0.000212	4.454	9702	9561	148873
Manchu_Jinsha	Dongjia_Kaili	Oroqen.DG	Mbuti.DG	0.000821	0.000184	4.451	11208	11067	172001
Mongolian_Bijie	Miao_Kaili	Xibo.DG	Mbuti.DG	0.000712	0.000161	4.424	11191	11069	172007
Manchu_Jinsha	Xijia_Kaili	Mongolia_N_North	Mbuti.DG	0.000744	0.000171	4.365	10449	10330	160262
Mongolian_Bijie	Dongjia_Kaili	Oroqen.DG	Mbuti.DG	0.000794	0.000182	4.358	11192	11055	172001
Manchu_Bijie	Dong_Kaili	Mongolia_N_East	Mbuti.DG	0.000843	0.000195	4.321	9725	9599	148871
Manchu_Jinsha	Dong_Kaili	Mongolia_N_East	Mbuti.DG	0.000783	0.000183	4.269	9720	9604	148872
Mongolian_Bijie	Dong_Kaili	Xibo.DG	Mbuti.DG	0.000659	0.000155	4.241	11198	11085	172011
Manchu_Bijie	Xijia_Kaili	Mongolia_N_North	Mbuti.DG	0.000742	0.000176	4.226	10452	10333	160261
Manchu_Jinsha	Xijia_Kaili	Oroqen.DG	Mbuti.DG	0.000727	0.000172	4.218	11219	11094	172001
Manchu_Bijie	Dongjia_Kaili	Mongolia_IA_Xianbei	Mbuti.DG	0.001059	0.000251	4.212	8191	8057	126280
Manchu_Jinsha	Dongjia_Kaili	Mongolia_IA_Xianbei	Mbuti.DG	0.001032	0.000245	4.205	8190	8059	126281
Mongolian_Bijie	Xijia_Kaili	Mongolia_N_East	Mbuti.DG	0.000826	0.0002	4.128	9702	9579	148873
Manchu_Bijie	Dongjia_Kaili	Xibo.DG	Mbuti.DG	0.000757	0.000184	4.123	11191	11060	172012
Manchu_Jinsha	Gejia_Kaili	Mongolia_N_North	Mbuti.DG	0.000722	0.000177	4.084	10434	10318	160262
Mongolian_Bijie	Dongjia_Kaili	Mongolia_EIA_7_Xiongnu	Mbuti.DG	0.001018	0.000252	4.043	8034	7908	123665
Mongolian_Bijie	Dongjia_Kaili	Mongolia_IA_Xianbei	Mbuti.DG	0.000965	0.00024	4.027	8174	8052	126281
Mongolian_Bijie	Miao_Kaili	Mongolia_N_North	Mbuti.DG	0.000667	0.000166	4.011	10427	10320	160257
Manchu_Jinsha	Dong_Kaili	Mongolia_IA_Xianbei	Mbuti.DG	0.000891	0.000226	3.944	8201	8089	126281
Mongolian_Bijie	Miao_Kaili	Mongolia_N_East	Mbuti.DG	0.000763	0.000195	3.924	9689	9575	148868
Manchu_Bijie	Miao_Kaili	Tu.DG	Mbuti.DG	0.000695	0.000177	3.916	11221	11102	172007
Mongolian_Bijie	Xijia_Kaili	Oroqen.DG	Mbuti.DG	0.000701	0.000179	3.914	11213	11093	172001
Manchu_Bijie	Dongjia_Kaili	Tu.DG	Mbuti.DG	0.000699	0.00018	3.896	11204	11083	172013
Mongolian_Bijie	Dongjia_Kaili	Mongolia_N_East	Mbuti.DG	0.000816	0.000209	3.896	9675	9553	148873
Manchu_Bijie	Dong_Kaili	Mongolia_IA_Xianbei	Mbuti.DG	0.000916	0.000236	3.874	8202	8086	126280
Mongolian_Bijie	Dong_Kaili	Mongolia_N_North	Mbuti.DG	0.000636	0.000165	3.847	10433	10331	160261
Mongolian_Bijie	Dong_Kaili	Mongolia_IA_Xianbei	Mbuti.DG	0.000823	0.000216	3.809	8185	8081	126281
Manchu_Bijie	Gejia_Kaili	Mongolia_N_North	Mbuti.DG	0.000719	0.000189	3.807	10439	10324	160261
Mongolian_Bijie	Gejia_Kaili	Mongolia_Mongol	Mbuti.DG	0.000811	0.000217	3.742	8724	8613	135842
Mongolian_Bijie	Dongjia_Kaili	Mongolia_Mongol	Mbuti.DG	0.00075	0.000204	3.677	8719	8617	135842
Manchu_Bijie	Miao_Kaili	Daur.DG	Mbuti.DG	0.000773	0.000211	3.668	11212	11080	171588
Manchu_Bijie	Dongjia_Kaili	Daur.DG	Mbuti.DG	0.000804	0.00022	3.662	11200	11062	171594
Manchu_Bijie	Miao_Kaili	Mongolia_IA_Xianbei	Mbuti.DG	0.000863	0.000236	3.66	8191	8082	126277
Mongolian_Bijie	Xijia_Kaili	Xibo.DG	Mbuti.DG	0.000639	0.000175	3.652	11196	11086	172013
Manchu_Bijie	Dongjia_Kaili	Oroqen.DG	Mbuti.DG	0.000684	0.000188	3.64	11201	11084	172000
Manchu_Bijie	Gejia_Kaili	Mongolia_N_East	Mbuti.DG	0.000821	0.000226	3.639	9700	9577	148872
Mongolian_Bijie	Miao_Kaili	Daur.DG	Mbuti.DG	0.00071	0.000197	3.611	11187	11066	171589
Manchu_Jinsha	Gejia_Kaili	Mongolia_N_East	Mbuti.DG	0.000763	0.000212	3.597	9690	9576	148873
Mongolian_Bijie	Dong_Kaili	Mongolia_N_East	Mbuti.DG	0.000653	0.000182	3.593	9690	9593	148872
Manchu_Jinsha	Miao_Kaili	Mongolia_IA_Xianbei	Mbuti.DG	0.000835	0.000233	3.585	8186	8081	126278
Mongolian_Bijie	Dongjia_Kaili	Tu.DG	Mbuti.DG	0.000598	0.000171	3.493	11174	11071	172014
Manchu_Jinsha	Miao_Kaili	Daur.DG	Mbuti.DG	0.000735	0.000211	3.487	11204	11078	171589
Manchu_Jinsha	Dongjia_Kaili	Daur.DG	Mbuti.DG	0.000768	0.000222	3.454	11192	11060	171595
Mongolian_Bijie	Miao_Kaili	Mongolia_IA_Xianbei	Mbuti.DG	0.000766	0.000222	3.447	8172	8075	126278
Mongolian_Bijie	Xijia_Kaili	Mongolia_N_North	Mbuti.DG	0.000567	0.000166	3.404	10426	10336	160262
Mongolian_Bijie	Dongjia_Kaili	Daur.DG	Mbuti.DG	0.000743	0.00022	3.382	11174	11047	171595
Mongolian_Bijie	Miao_Kaili	Tu.DG	Mbuti.DG	0.000591	0.000176	3.358	11191	11090	172008
Manchu_Jinsha	Miao_Kaili	Oroqen.DG	Mbuti.DG	0.000599	0.000179	3.35	11208	11105	171995
Manchu_Jinsha	Gejia_Kaili	Mongolia_Mongol	Mbuti.DG	0.000742	0.000224	3.317	8722	8622	135842
Mongolian_Bijie	Dong_Kaili	Mongolia_EIA_7_Xiongnu	Mbuti.DG	0.000694	0.000209	3.314	8033	7947	123665
Manchu_Jinsha	Dongjia_Kaili	Xibo.DG	Mbuti.DG	0.000587	0.00018	3.265	11170	11069	172013
Manchu_Bijie	Xijia_Kaili	Oroqen.DG	Mbuti.DG	0.000591	0.000182	3.252	11211	11109	172000
Mongolian_Bijie	Miao_Kaili	Oroqen.DG	Mbuti.DG	0.000572	0.000176	3.251	11194	11096	171995
Manchu_Jinsha	Dong_Kaili	Oroqen.DG	Mbuti.DG	0.000525	0.000162	3.246	11219	11129	171999
Manchu_Jinsha	Dongjia_Kaili	Mongolia_Mongol	Mbuti.DG	0.000681	0.00021	3.242	8723	8630	135842
Manchu_Jinsha	Dongjia_Kaili	Tu.DG	Mbuti.DG	0.000561	0.000174	3.227	11187	11090	172014
Mongolian_Bijie	Xijia_Kaili	Mongolia_EIA_7_Xiongnu	Mbuti.DG	0.00071	0.000221	3.217	8036	7948	123665
Mongolian_Bijie	Xijia_Kaili	Mongolia_Mongol	Mbuti.DG	0.000626	0.000196	3.201	8726	8641	135842
Manchu_Bijie	Miao_Kaili	Xibo.DG	Mbuti.DG	0.000565	0.000179	3.157	11196	11099	172006
Manchu_Bijie	Dong_Kaili	Xibo.DG	Mbuti.DG	0.000512	0.000165	3.112	11203	11115	172010
Manchu_Jinsha	Miao_Kaili	Tu.DG	Mbuti.DG	0.000555	0.000178	3.112	11203	11107	172008
Mongolian_Bijie	Dong_Kaili	Oroqen.DG	Mbuti.DG	0.000498	0.000162	3.083	11199	11113	171999
Mongolian_Bijie	Gejia_Kaili	Mongolia_N_North	Mbuti.DG	0.000545	0.000178	3.064	10411	10323	160262
Manchu_Bijie	Gejia_Kaili	Mongolia_Mongol	Mbuti.DG	0.000678	0.000224	3.026	8719	8627	135842
Manchu_Bijie	Dongjia_Kaili	Mongolia_Mongol	Mbuti.DG	0.000617	0.000206	3	8717	8634	135842
Mongolian_Bijie	Gejia_Kaili	Mongolia_N_East	Mbuti.DG	0.000634	0.000212	2.991	9671	9576	148873
Manchu_Bijie	Dongjia_Kaili	Mongolia_EIA_7_Xiongnu	Mbuti.DG	0.000796	0.000267	2.98	8032	7934	123665
Manchu_Bijie	Xijia_Kaili	Mongolia_IA_Xianbei	Mbuti.DG	0.000736	0.000254	2.895	8183	8090	126280
Manchu_Bijie	Gejia_Kaili	Daur.DG	Mbuti.DG	0.00065	0.000226	2.879	11194	11082	171594
Manchu_Jinsha	Xijia_Kaili	Mongolia_IA_Xianbei	Mbuti.DG	0.000709	0.000248	2.856	8181	8091	126281
Manchu_Jinsha	Xijia_Kaili	Mongolia_Mongol	Mbuti.DG	0.000557	0.000201	2.77	8722	8646	135842
Manchu_Jinsha	Gejia_Kaili	Daur.DG	Mbuti.DG	0.000614	0.000223	2.759	11183	11077	171595
Mongolian_Bijie	Gejia_Kaili	Xibo.DG	Mbuti.DG	0.000488	0.00018	2.71	11164	11080	172013
Mongolian_Bijie	Gejia_Kaili	Daur.DG	Mbuti.DG	0.000589	0.000218	2.7	11176	11075	171595
Manchu_Bijie	Xijia_Kaili	Xibo.DG	Mbuti.DG	0.00049	0.000182	2.69	11189	11105	172012
Manchu_Bijie	Xijia_Kaili	Tu.DG	Mbuti.DG	0.000472	0.000176	2.674	11201	11120	172013
Mongolian_Bijie	Xijia_Kaili	Mongolia_IA_Xianbei	Mbuti.DG	0.000642	0.000241	2.668	8173	8091	126281
Manchu_Bijie	Gejia_Kaili	Tu.DG	Mbuti.DG	0.000497	0.00019	2.614	11192	11107	172013
Manchu_Bijie	Xijia_Kaili	Daur.DG	Mbuti.DG	0.000539	0.000211	2.56	11196	11104	171594
Manchu_Bijie	Dong_Kaili	Tu.DG	Mbuti.DG	0.000397	0.000156	2.549	11212	11144	172011
Mongolian_Bijie	Miao_Kaili	Mongolia_EIA_7_Xiongnu	Mbuti.DG	0.000575	0.000226	2.546	8017	7946	123662
Manchu_Bijie	Miao_Kaili	Oroqen.DG	Mbuti.DG	0.000465	0.000186	2.499	11204	11124	171994
Manchu_Bijie	Xijia_Kaili	Mongolia_Mongol	Mbuti.DG	0.000494	0.000207	2.387	8718	8651	135842
Manchu_Jinsha	Xijia_Kaili	Daur.DG	Mbuti.DG	0.000503	0.000213	2.363	11192	11105	171595
Mongolian_Bijie	Miao_Kaili	Mongolia_Mongol	Mbuti.DG	0.000474	0.000203	2.338	8709	8644	135838
Mongolian_Bijie	Xijia_Kaili	Daur.DG	Mbuti.DG	0.000477	0.000206	2.315	11182	11100	171595
Manchu_Bijie	Dong_Kaili	Oroqen.DG	Mbuti.DG	0.000391	0.000169	2.31	11210	11143	171998
Manchu_Jinsha	Miao_Kaili	Xibo.DG	Mbuti.DG	0.000394	0.000174	2.267	11172	11105	172007
Manchu_Jinsha	Gejia_Kaili	Oroqen.DG	Mbuti.DG	0.000419	0.000185	2.262	11178	11106	172001
Manchu_Jinsha	Dongjia_Kaili	Mongolia_EIA_7_Xiongnu	Mbuti.DG	0.0006	0.000267	2.248	8018	7944	123665
Manchu_Bijie	Dong_Kaili	Daur.DG	Mbuti.DG	0.000427	0.000191	2.234	11203	11130	171592
Mongolian_Bijie	Gejia_Kaili	Tu.DG	Mbuti.DG	0.000396	0.000181	2.183	11169	11101	172014
Mongolian_Bijie	Gejia_Kaili	Oroqen.DG	Mbuti.DG	0.000392	0.000181	2.169	11173	11106	172001
Manchu_Jinsha	Dong_Kaili	Xibo.DG	Mbuti.DG	0.000341	0.000158	2.161	11187	11128	172011
Mongolian_Bijie	Xijia_Kaili	Tu.DG	Mbuti.DG	0.00037	0.000172	2.145	11181	11117	172014
Mongolian_Bijie	Gejia_Kaili	Mongolia_EIA_7_Xiongnu	Mbuti.DG	0.000508	0.000244	2.085	8006	7943	123665
Mongolian_Bijie	Dong_Kaili	Mongolia_Mongol	Mbuti.DG	0.000382	0.000184	2.074	8713	8661	135841
Manchu_Jinsha	Dong_Kaili	Daur.DG	Mbuti.DG	0.00039	0.00019	2.056	11198	11131	171593
Manchu_Jinsha	Miao_Kaili	Mongolia_Mongol	Mbuti.DG	0.000404	0.0002	2.019	8712	8657	135838
Manchu_Bijie	Dong_Kaili	Mongolia_EIA_7_Xiongnu	Mbuti.DG	0.000471	0.000236	1.997	8032	7974	123665
Manchu_Bijie	Xijia_Kaili	Mongolia_EIA_7_Xiongnu	Mbuti.DG	0.000487	0.000244	1.995	8026	7966	123665
Manchu_Jinsha	Gejia_Kaili	Tu.DG	Mbuti.DG	0.000359	0.000185	1.941	11173	11111	172014
Mongolian_Bijie	Dong_Kaili	Daur.DG	Mbuti.DG	0.000364	0.000188	1.932	11176	11114	171593
Manchu_Jinsha	Xijia_Kaili	Tu.DG	Mbuti.DG	0.000333	0.000177	1.888	11186	11128	172014
Mongolian_Bijie	Dong_Kaili	Tu.DG	Mbuti.DG	0.000294	0.000156	1.884	11181	11131	172012
Manchu_Bijie	Gejia_Kaili	Xibo.DG	Mbuti.DG	0.000339	0.000189	1.797	11162	11104	172012
Manchu_Jinsha	Xijia_Kaili	Xibo.DG	Mbuti.DG	0.00032	0.00018	1.775	11170	11115	172013
Manchu_Jinsha	Dong_Kaili	Mongolia_Mongol	Mbuti.DG	0.000313	0.000188	1.664	8721	8679	135841
Manchu_Jinsha	Dong_Kaili	Tu.DG	Mbuti.DG	0.000258	0.000156	1.66	11199	11155	172012
Manchu_Bijie	Miao_Kaili	Mongolia_Mongol	Mbuti.DG	0.000342	0.000208	1.648	8709	8663	135838
Manchu_Bijie	Gejia_Kaili	Mongolia_IA_Xianbei	Mbuti.DG	0.000429	0.000267	1.611	8156	8101	126280
Manchu_Jinsha	Gejia_Kaili	Mongolia_IA_Xianbei	Mbuti.DG	0.000403	0.000259	1.557	8151	8100	126281
Manchu_Bijie	Gejia_Kaili	Oroqen.DG	Mbuti.DG	0.000282	0.000192	1.467	11174	11126	172000
Manchu_Bijie	Miao_Kaili	Mongolia_EIA_7_Xiongnu	Mbuti.DG	0.000354	0.000244	1.449	8016	7972	123661
Mongolian_Bijie	Gejia_Kaili	Mongolia_IA_Xianbei	Mbuti.DG	0.000336	0.000256	1.311	8143	8100	126281
Manchu_Bijie	Dong_Kaili	Mongolia_Mongol	Mbuti.DG	0.00025	0.000196	1.275	8712	8678	135841
Manchu_Jinsha	Xijia_Kaili	Mongolia_EIA_7_Xiongnu	Mbuti.DG	0.000292	0.000237	1.232	8013	7977	123665
Manchu_Jinsha	Dong_Kaili	Mongolia_EIA_7_Xiongnu	Mbuti.DG	0.000276	0.000235	1.174	8022	7988	123665
Manchu_Bijie	Gejia_Kaili	Mongolia_EIA_7_Xiongnu	Mbuti.DG	0.000285	0.000257	1.109	8000	7964	123665
Manchu_Jinsha	Gejia_Kaili	Xibo.DG	Mbuti.DG	0.000169	0.000185	0.913	11138	11109	172013
Manchu_Jinsha	Miao_Kaili	Mongolia_EIA_7_Xiongnu	Mbuti.DG	0.000156	0.000243	0.645	8000	7981	123662
Manchu_Jinsha	Gejia_Kaili	Mongolia_EIA_7_Xiongnu	Mbuti.DG	9.1e-05	0.000256	0.353	7985	7973	123665
