# Supplementary material for: Genomic Insights Into the Admixture History of Mongolic- and Tungusic-Speaking Populations From Southwestern East Asia
Source: Front Genet. 2021 Jun 22;12:685285. doi: 10.3389/fgene.2021.685285 (PMC8258170; doi:10.3389/fgene.2021.685285)
Supplement: Supplementary file 9 [file Table_6.XLSX]

## Sheet: Table S6
Table S6. Symmetrical f4-statistics in the form f4(ancient Yellow River millet farmer, three studied populations; southern East Asians, Mbuti) to test their genetic affinity between potential ancestral sources and three studied populations based on the merged Human Origin dataset.
W	X	Y	Z	f4	stderr	Zscore	BABA	ABBA	nsnps
Lajia_LN	Mongolian_Bijie	Atayal	Mbuti	-0.00291	0.000401	-7.265	4393	4596	69999
Lajia_LN	Mongolian_Bijie	Maonan_Huanjiang	Mbuti	-0.00254	0.00036	-7.062	4411	4589	69888
Lajia_LN	Mongolian_Bijie	Dai_HGDP	Mbuti	-0.002582	0.000366	-7.046	4403	4583	69999
Lajia_LN	Mongolian_Bijie	Murut	Mbuti	-0.002592	0.000377	-6.884	4374	4555	69644
Lajia_LN	Mongolian_Bijie	Dusun	Mbuti	-0.002523	0.00037	-6.826	4375	4551	69644
Lajia_LN	Mongolian_Bijie	Thai	Mbuti	-0.002289	0.000338	-6.773	4398	4558	69999
Lajia_LN	Mongolian_Bijie	Li_Hainan	Mbuti	-0.002691	0.000398	-6.758	4403	4591	69888
Lajia_LN	Mongolian_Bijie	Mulam_Luocheng	Mbuti	-0.002384	0.000353	-6.749	4416	4582	69888
Lajia_LN	Mongolian_Bijie	Zhuang_Guangxi	Mbuti	-0.002403	0.000357	-6.739	4413	4581	69888
Lajia_LN	Mongolian_Bijie	Muong	Mbuti	-0.002468	0.000367	-6.716	4390	4561	69644
Lajia_LN	Mongolian_Bijie	Tay	Mbuti	-0.002439	0.000368	-6.632	4393	4563	69644
Lajia_LN	Mongolian_Bijie	Ami	Mbuti	-0.002483	0.00038	-6.528	4417	4591	69999
Lajia_LN	Mongolian_Bijie	Kankanaey	Mbuti	-0.002507	0.000394	-6.368	4394	4569	69644
Lajia_LN	Mongolian_Bijie	Vietnamese	Mbuti	-0.002312	0.000364	-6.356	4398	4559	69644
Lajia_LN	Mongolian_Bijie	Nung	Mbuti	-0.002281	0.00036	-6.34	4400	4559	69644
Lajia_LN	Manchu_Bijie	Dai_HGDP	Mbuti	-0.002341	0.00037	-6.331	4402	4565	69999
Lajia_LN	Mongolian_Bijie	LoLo	Mbuti	-0.002402	0.000381	-6.305	4391	4558	69644
Lajia_LN	Mongolian_Bijie	Ede	Mbuti	-0.002195	0.00035	-6.27	4347	4500	69644
Lajia_LN	Manchu_Bijie	Thai	Mbuti	-0.002123	0.000343	-6.186	4394	4542	69999
Lajia_LN	Manchu_Bijie	Maonan_Huanjiang	Mbuti	-0.002263	0.000367	-6.168	4411	4570	69888
Lajia_LN	Mongolian_Bijie	Dong_Hunan	Mbuti	-0.0023	0.000373	-6.166	4423	4584	69888
Lajia_LN	Manchu_Bijie	Dusun	Mbuti	-0.002304	0.000377	-6.113	4374	4534	69644
Lajia_LN	Manchu_Bijie	Murut	Mbuti	-0.002348	0.000384	-6.112	4374	4538	69644
Lajia_LN	Mongolian_Bijie	Taiwan_Hanben	Mbuti	-0.002401	0.000396	-6.062	4413	4581	69812
Lajia_LN	Manchu_Bijie	Atayal	Mbuti	-0.002495	0.000414	-6.033	4397	4572	69999
Lajia_LN	Mongolian_Bijie	Giarai	Mbuti	-0.002112	0.000355	-5.945	4351	4498	69644
Lajia_LN	Manchu_Bijie	Muong	Mbuti	-0.002226	0.000376	-5.922	4388	4543	69644
Lajia_LN	Manchu_Bijie	Mulam_Luocheng	Mbuti	-0.002126	0.00036	-5.897	4415	4564	69888
Lajia_LN	Manchu_Bijie	Ede	Mbuti	-0.002058	0.00035	-5.872	4343	4486	69644
Lajia_LN	Manchu_Bijie	Tay	Mbuti	-0.002216	0.000378	-5.868	4392	4546	69644
Lajia_LN	Mongolian_Bijie	Dao	Mbuti	-0.002148	0.000366	-5.862	4412	4562	69644
Lajia_LN	Manchu_Bijie	Zhuang_Guangxi	Mbuti	-0.002116	0.000362	-5.847	4413	4561	69888
Lajia_LN	Manchu_Bijie	LoLo	Mbuti	-0.002223	0.000382	-5.815	4387	4542	69644
Lajia_LN	Mongolian_Bijie	Malay	Mbuti	-0.002088	0.000361	-5.784	4360	4506	69644
Lajia_LN	Manchu_Bijie	Ami	Mbuti	-0.002236	0.000387	-5.775	4415	4572	69999
Lajia_LN	Manchu_Jinsha	Dai_HGDP	Mbuti	-0.002117	0.000367	-5.764	4413	4561	69999
Lajia_LN	Manchu_Bijie	Li_Hainan	Mbuti	-0.002299	0.000402	-5.721	4407	4568	69888
Lajia_LN	Mongolian_Bijie	Kinh_HGDP	Mbuti	-0.002119	0.000371	-5.706	4416	4565	69999
Lajia_LN	Manchu_Jinsha	Maonan_Huanjiang	Mbuti	-0.002039	0.000358	-5.694	4422	4564	69888
Lajia_LN	Manchu_Jinsha	Murut	Mbuti	-0.002164	0.000381	-5.688	4384	4535	69644
Lajia_LN	Manchu_Jinsha	Dusun	Mbuti	-0.002104	0.00037	-5.685	4384	4530	69644
Lajia_LN	Manchu_Jinsha	Atayal	Mbuti	-0.002273	0.0004	-5.676	4408	4567	69999
Lajia_LN	Mongolian_Bijie	Tagalog	Mbuti	-0.00208	0.000367	-5.663	4379	4524	69644
Lajia_LN	Mongolian_Bijie	Cham	Mbuti	-0.002055	0.000363	-5.658	4372	4515	69644
Lajia_LN	Mongolian_Bijie	Cambodian	Mbuti	-0.002056	0.000364	-5.655	4393	4537	69999
Lajia_LN	Manchu_Bijie	Hmong	Mbuti	-0.002159	0.000382	-5.653	4425	4576	69913
Lajia_LN	Manchu_Bijie	Dong_Hunan	Mbuti	-0.002151	0.000381	-5.647	4419	4569	69888
Lajia_LN	Manchu_Bijie	Nung	Mbuti	-0.002069	0.000367	-5.644	4398	4542	69644
Lajia_LN	Mongolian_Bijie	LaChi	Mbuti	-0.002215	0.000393	-5.635	4406	4560	69644
Lajia_LN	Mongolian_Bijie	Htin_Mal	Mbuti	-0.002192	0.000391	-5.611	4325	4476	68744
Lajia_LN	Manchu_Bijie	Kankanaey	Mbuti	-0.002273	0.000405	-5.608	4393	4551	69644
Lajia_LN	Manchu_Bijie	Vietnamese	Mbuti	-0.002072	0.00037	-5.605	4396	4540	69644
Lajia_LN	Manchu_Jinsha	Hmong	Mbuti	-0.002086	0.000374	-5.579	4432	4578	69913
Lajia_LN	Manchu_Jinsha	Li_Hainan	Mbuti	-0.002184	0.000392	-5.577	4414	4567	69888
Lajia_LN	Manchu_Bijie	Giarai	Mbuti	-0.001995	0.000361	-5.53	4347	4486	69644
Lajia_LN	Mongolian_Bijie	Gelao_Longlin	Mbuti	-0.00202	0.000366	-5.522	4429	4570	69888
Lajia_LN	Manchu_Jinsha	Tay	Mbuti	-0.002017	0.000366	-5.514	4402	4543	69644
Lajia_LN	Manchu_Bijie	Cham	Mbuti	-0.001997	0.000363	-5.506	4365	4504	69644
Lajia_LN	Manchu_Jinsha	Zhuang_Guangxi	Mbuti	-0.001943	0.000353	-5.497	4422	4558	69888
Lajia_LN	Manchu_Jinsha	Thai	Mbuti	-0.001848	0.000337	-5.487	4407	4536	69999
Lajia_LN	Manchu_Bijie	CoLao	Mbuti	-0.002127	0.000388	-5.482	4406	4555	69644
Lajia_LN	Manchu_Jinsha	Muong	Mbuti	-0.002009	0.000367	-5.466	4399	4539	69644
Lajia_LN	Mongolian_Bijie	Kinh_Vietnam	Mbuti	-0.001926	0.000353	-5.463	4407	4541	69644
Lajia_LN	Mongolian_Bijie	Dong_Guizhou	Mbuti	-0.001995	0.000365	-5.46	4434	4573	69888
Lajia_LN	Manchu_Jinsha	Mulam_Luocheng	Mbuti	-0.001933	0.000355	-5.442	4425	4560	69888
Lajia_LN	Mongolian_Bijie	CoLao	Mbuti	-0.002068	0.00038	-5.442	4417	4561	69644
Lajia_LN	Manchu_Jinsha	Ami	Mbuti	-0.002012	0.000376	-5.353	4427	4568	69999
Lajia_LN	Manchu_Jinsha	Ede	Mbuti	-0.001859	0.000348	-5.346	4352	4482	69644
Lajia_LN	Mongolian_Bijie	KhoMu	Mbuti	-0.001963	0.000367	-5.346	4390	4527	69644
Lajia_LN	Manchu_Bijie	Dao	Mbuti	-0.001968	0.000368	-5.341	4409	4546	69644
Lajia_LN	Mongolian_Bijie	Hmong	Mbuti	-0.002051	0.000386	-5.307	4437	4580	69913
Lajia_LN	Manchu_Bijie	Taiwan_Hanben	Mbuti	-0.002114	0.000398	-5.306	4414	4561	69812
Lajia_LN	Manchu_Bijie	Malay	Mbuti	-0.001918	0.000364	-5.272	4359	4492	69644
Lajia_LN	Manchu_Jinsha	Nung	Mbuti	-0.001861	0.000357	-5.208	4409	4539	69644
Lajia_LN	Manchu_Bijie	Htin_Mal	Mbuti	-0.002044	0.000393	-5.196	4323	4463	68744
Lajia_LN	Manchu_Jinsha	Dong_Hunan	Mbuti	-0.001942	0.000374	-5.196	4429	4565	69888
Lajia_LN	Mongolian_Bijie	Visayan	Mbuti	-0.001972	0.00038	-5.194	4376	4513	69644
Lajia_LN	Manchu_Jinsha	LoLo	Mbuti	-0.001915	0.000373	-5.132	4401	4534	69644
Lajia_LN	Manchu_Bijie	KhoMu	Mbuti	-0.001912	0.000374	-5.106	4383	4517	69644
Lajia_LN	Manchu_Bijie	Cambodian	Mbuti	-0.001867	0.000366	-5.105	4389	4520	69999
Lajia_LN	Manchu_Bijie	Kinh_HGDP	Mbuti	-0.001909	0.000376	-5.08	4414	4548	69999
Lajia_LN	Manchu_Bijie	Gelao_Longlin	Mbuti	-0.001894	0.000374	-5.066	4425	4558	69888
Lajia_LN	Manchu_Bijie	LaChi	Mbuti	-0.002016	0.000398	-5.06	4403	4543	69644
Lajia_LN	Manchu_Jinsha	Vietnamese	Mbuti	-0.001842	0.000364	-5.06	4407	4536	69644
Lajia_LN	Manchu_Jinsha	Giarai	Mbuti	-0.001789	0.000356	-5.029	4358	4482	69644
Lajia_LN	Manchu_Jinsha	CoLao	Mbuti	-0.001915	0.000382	-5.011	4418	4551	69644
Lajia_LN	Mongolian_Bijie	Mang	Mbuti	-0.001916	0.000382	-5.011	4396	4529	69644
Lajia_LN	Manchu_Jinsha	Kankanaey	Mbuti	-0.002013	0.000402	-5.004	4406	4546	69644
Lajia_LN	Manchu_Jinsha	Cham	Mbuti	-0.001767	0.000356	-4.957	4376	4499	69644
Lajia_LN	Manchu_Bijie	Mang	Mbuti	-0.001892	0.000383	-4.934	4387	4519	69644
Lajia_LN	Mongolian_Bijie	Ilocano	Mbuti	-0.002171	0.000441	-4.921	4381	4533	69644
Lajia_LN	Manchu_Jinsha	Htin_Mal	Mbuti	-0.001905	0.000388	-4.911	4329	4460	68744
Lajia_LN	Mongolian_Bijie	PhuLa	Mbuti	-0.001835	0.000374	-4.908	4415	4543	69644
Lajia_LN	Manchu_Bijie	Tagalog	Mbuti	-0.00184	0.000378	-4.866	4380	4508	69644
Lajia_LN	Manchu_Bijie	Dong_Guizhou	Mbuti	-0.001796	0.000371	-4.841	4430	4556	69888
Lajia_LN	Manchu_Jinsha	Malay	Mbuti	-0.001704	0.000354	-4.82	4369	4488	69644
Lajia_LN	Manchu_Jinsha	KhoMu	Mbuti	-0.001755	0.000366	-4.791	4391	4513	69644
Lajia_LN	Mongolian_Bijie	Han_Guangdong	Mbuti	-0.001791	0.000375	-4.772	4443	4568	69888
Lajia_LN	Manchu_Bijie	Visayan	Mbuti	-0.001851	0.000388	-4.77	4372	4501	69644
Lajia_LN	Manchu_Bijie	Kinh_Vietnam	Mbuti	-0.001715	0.00036	-4.758	4405	4525	69644
Lajia_LN	Manchu_Jinsha	Cambodian	Mbuti	-0.001718	0.000363	-4.735	4398	4519	69999
Bianbian_EN	Manchu_Bijie	Hmong	Mbuti	-0.003134	0.000665	-4.714	3131	3286	49374
Bianbian_EN	Manchu_Jinsha	Hmong	Mbuti	-0.003084	0.000659	-4.678	3142	3294	49374
Lajia_LN	Manchu_Bijie	PhuLa	Mbuti	-0.001774	0.000379	-4.677	4409	4532	69644
Lajia_LN	Mongolian_Bijie	Mlabri	Mbuti	-0.001996	0.000428	-4.662	4309	4446	68744
Lajia_LN	Manchu_Jinsha	Dao	Mbuti	-0.001684	0.000362	-4.647	4422	4539	69644
Lajia_LN	Manchu_Jinsha	Taiwan_Hanben	Mbuti	-0.001809	0.000396	-4.573	4427	4554	69812
Bianbian_EN	Mongolian_Bijie	Hmong	Mbuti	-0.00301	0.000658	-4.572	3141	3289	49374
Lajia_LN	Manchu_Jinsha	Gelao_Longlin	Mbuti	-0.001679	0.000371	-4.526	4435	4553	69888
Lajia_LN	Manchu_Jinsha	Tagalog	Mbuti	-0.001672	0.00037	-4.52	4388	4505	69644
Lajia_LN	Manchu_Bijie	Han_Guangdong	Mbuti	-0.001705	0.000381	-4.479	4437	4556	69888
Lajia_LN	Manchu_Jinsha	Kinh_HGDP	Mbuti	-0.001653	0.000369	-4.478	4427	4542	69999
Lajia_LN	Manchu_Jinsha	LaChi	Mbuti	-0.00176	0.000393	-4.475	4416	4538	69644
Lajia_LN	Manchu_Bijie	Mlabri	Mbuti	-0.001953	0.000437	-4.472	4302	4436	68744
Bianbian_EN	Mongolian_Bijie	Muong	Mbuti	-0.002811	0.000638	-4.404	3125	3263	49255
Lajia_LN	Manchu_Jinsha	Dong_Guizhou	Mbuti	-0.001594	0.000362	-4.399	4442	4553	69888
Lajia_LN	Manchu_Jinsha	Visayan	Mbuti	-0.001644	0.000378	-4.347	4383	4498	69644
Lajia_LN	Manchu_Jinsha	PhuLa	Mbuti	-0.001584	0.000372	-4.264	4419	4529	69644
Lajia_LN	Manchu_Bijie	Ilocano	Mbuti	-0.001877	0.000444	-4.231	4380	4511	69644
Bianbian_EN	Mongolian_Bijie	Nung	Mbuti	-0.002653	0.000627	-4.229	3132	3263	49255
Lajia_LN	Manchu_Jinsha	Kinh_Vietnam	Mbuti	-0.001492	0.000354	-4.219	4417	4521	69644
Bianbian_EN	Mongolian_Bijie	Maonan_Huanjiang	Mbuti	-0.002629	0.000624	-4.215	3140	3269	49336
Lajia_LN	Mongolian_Bijie	PaThen	Mbuti	-0.001586	0.000377	-4.204	4425	4536	69644
Bianbian_EN	Manchu_Bijie	CoLao	Mbuti	-0.002818	0.000678	-4.156	3127	3266	49255
Lajia_LN	Manchu_Jinsha	Mang	Mbuti	-0.001581	0.000382	-4.144	4402	4512	69644
Lajia_LN	Mongolian_Bijie	She_HGDP	Mbuti	-0.001525	0.000372	-4.099	4460	4567	69999
Bianbian_EN	Mongolian_Bijie	Gelao_Longlin	Mbuti	-0.002619	0.000639	-4.099	3139	3268	49336
Bianbian_EN	Mongolian_Bijie	Atayal	Mbuti	-0.00279	0.000689	-4.05	3135	3273	49406
Lajia_LN	Manchu_Bijie	PaThen	Mbuti	-0.001536	0.000382	-4.021	4417	4524	69644
Bianbian_EN	Mongolian_Bijie	Cham	Mbuti	-0.002493	0.000621	-4.016	3110	3233	49255
Lajia_LN	Manchu_Jinsha	Mlabri	Mbuti	-0.001712	0.000427	-4.011	4314	4432	68744
Lajia_LN	Mongolian_Bijie	BoY	Mbuti	-0.001509	0.000377	-4.005	4427	4533	69644
Bianbian_EN	Manchu_Bijie	Muong	Mbuti	-0.002574	0.000645	-3.989	3123	3250	49255
Bianbian_EN	Mongolian_Bijie	Thai	Mbuti	-0.002438	0.000612	-3.98	3132	3253	49406
Bianbian_EN	Mongolian_Bijie	CoLao	Mbuti	-0.002694	0.000678	-3.976	3137	3270	49255
Bianbian_EN	Mongolian_Bijie	BoY	Mbuti	-0.002609	0.000668	-3.907	3136	3265	49255
Bianbian_EN	Manchu_Bijie	Cham	Mbuti	-0.002449	0.000627	-3.906	3104	3225	49255
Bianbian_EN	Mongolian_Bijie	Zhuang_Guangxi	Mbuti	-0.002416	0.000619	-3.906	3147	3267	49336
Bianbian_EN	Manchu_Bijie	Nung	Mbuti	-0.002472	0.000636	-3.887	3129	3251	49255
Bianbian_EN	Mongolian_Bijie	PhuLa	Mbuti	-0.002499	0.000643	-3.887	3135	3258	49255
Lajia_LN	Manchu_Jinsha	Han_Guangdong	Mbuti	-0.001431	0.000369	-3.881	4449	4549	69888
Bianbian_EN	Mongolian_Bijie	Giarai	Mbuti	-0.002369	0.000611	-3.877	3103	3220	49255
Bianbian_EN	Mongolian_Bijie	LoLo	Mbuti	-0.002594	0.000671	-3.867	3129	3257	49255
Bianbian_EN	Mongolian_Bijie	Vietnamese	Mbuti	-0.002453	0.000635	-3.862	3140	3260	49255
Bianbian_EN	Manchu_Bijie	KhoMu	Mbuti	-0.002474	0.000643	-3.845	3113	3235	49255
Bianbian_EN	Mongolian_Bijie	Tay	Mbuti	-0.002466	0.000644	-3.83	3142	3263	49255
Bianbian_EN	Manchu_Bijie	Gelao_Longlin	Mbuti	-0.002467	0.000645	-3.825	3135	3257	49336
Bianbian_EN	Manchu_Jinsha	CoLao	Mbuti	-0.002581	0.000676	-3.819	3141	3269	49255
Bianbian_EN	Mongolian_Bijie	KhoMu	Mbuti	-0.002442	0.000644	-3.79	3122	3242	49255
Bianbian_EN	Manchu_Bijie	PhuLa	Mbuti	-0.002453	0.000648	-3.783	3129	3250	49255
Bianbian_EN	Manchu_Bijie	Maonan_Huanjiang	Mbuti	-0.00238	0.000629	-3.781	3138	3255	49336
Bianbian_EN	Manchu_Bijie	Thai	Mbuti	-0.002298	0.000611	-3.762	3127	3240	49406
Bianbian_EN	Mongolian_Bijie	Dao	Mbuti	-0.002434	0.000648	-3.757	3145	3265	49255
Lajia_LN	Manchu_Jinsha	PaThen	Mbuti	-0.001387	0.000372	-3.725	4426	4522	69644
Bianbian_EN	Manchu_Jinsha	Muong	Mbuti	-0.002358	0.000636	-3.71	3136	3253	49255
Bianbian_EN	Mongolian_Bijie	Kinh_Vietnam	Mbuti	-0.002373	0.00064	-3.709	3136	3253	49255
Bianbian_EN	Mongolian_Bijie	Dai_HGDP	Mbuti	-0.002371	0.00064	-3.705	3147	3264	49406
Bianbian_EN	Mongolian_Bijie	Htin_Mal	Mbuti	-0.002459	0.000665	-3.697	3081	3200	48564
Bianbian_EN	Manchu_Bijie	Giarai	Mbuti	-0.00224	0.000613	-3.656	3099	3210	49255
Bianbian_EN	Manchu_Jinsha	Cham	Mbuti	-0.002241	0.000619	-3.618	3117	3227	49255
Lajia_LN	Manchu_Bijie	Cong	Mbuti	-0.001307	0.000362	-3.614	4417	4508	69644
Bianbian_EN	Manchu_Jinsha	PhuLa	Mbuti	-0.002305	0.000638	-3.613	3141	3254	49255
Bianbian_EN	Manchu_Bijie	BoY	Mbuti	-0.002431	0.000673	-3.612	3133	3253	49255
Bianbian_EN	Manchu_Jinsha	Nung	Mbuti	-0.002274	0.00063	-3.607	3143	3255	49255
Bianbian_EN	Manchu_Jinsha	KhoMu	Mbuti	-0.002301	0.000639	-3.603	3125	3238	49255
Bianbian_EN	Mongolian_Bijie	PaThen	Mbuti	-0.002389	0.000664	-3.601	3139	3257	49255
Bianbian_EN	Manchu_Jinsha	Gelao_Longlin	Mbuti	-0.0023	0.00064	-3.593	3148	3262	49336
Bianbian_EN	Mongolian_Bijie	Ede	Mbuti	-0.002287	0.000637	-3.59	3105	3218	49255
Bianbian_EN	Mongolian_Bijie	Dong_Guizhou	Mbuti	-0.002268	0.000632	-3.589	3154	3265	49336
Bianbian_EN	Mongolian_Bijie	Dusun	Mbuti	-0.00233	0.00065	-3.586	3129	3244	49255
Bianbian_EN	Mongolian_Bijie	LaChi	Mbuti	-0.002435	0.000679	-3.585	3137	3257	49255
Bianbian_EN	Manchu_Bijie	LoLo	Mbuti	-0.002392	0.000671	-3.564	3127	3244	49255
Bianbian_EN	Manchu_Bijie	Miao_HGDP	Mbuti	-0.00231	0.000648	-3.563	3151	3265	49406
Bianbian_EN	Manchu_Bijie	Cong	Mbuti	-0.002284	0.000641	-3.562	3124	3237	49255
Bianbian_EN	Mongolian_Bijie	Cambodian	Mbuti	-0.002229	0.000627	-3.556	3124	3234	49406
Bianbian_EN	Mongolian_Bijie	Ami	Mbuti	-0.002361	0.000669	-3.53	3150	3266	49406
Lajia_LN	Manchu_Jinsha	Ilocano	Mbuti	-0.001569	0.000445	-3.528	4395	4504	69644
Lajia_LN	Mongolian_Bijie	Xitoucun_LN	Mbuti	-0.002438	0.000692	-3.522	2530	2628	40240
Lajia_LN	Mongolian_Bijie	Han_Chongqing	Mbuti	-0.001444	0.000411	-3.515	4451	4552	69888
Bianbian_EN	Manchu_Bijie	Htin_Mal	Mbuti	-0.002325	0.000662	-3.51	3077	3190	48564
Bianbian_EN	Manchu_Jinsha	Maonan_Huanjiang	Mbuti	-0.002165	0.00062	-3.49	3151	3257	49336
Bianbian_EN	Mongolian_Bijie	Mang	Mbuti	-0.002351	0.000675	-3.482	3128	3244	49255
Bianbian_EN	Manchu_Bijie	Vietnamese	Mbuti	-0.002231	0.000641	-3.48	3138	3248	49255
Bianbian_EN	Mongolian_Bijie	Miao_HGDP	Mbuti	-0.002232	0.000642	-3.475	3161	3271	49406
Bianbian_EN	Manchu_Bijie	Atayal	Mbuti	-0.002387	0.000687	-3.474	3138	3256	49406
Bianbian_EN	Manchu_Bijie	Mang	Mbuti	-0.002354	0.000678	-3.47	3124	3240	49255
Lajia_LN	Manchu_Bijie	Lahu_HGDP	Mbuti	-0.00132	0.000381	-3.461	4440	4532	69999
Bianbian_EN	Manchu_Jinsha	Giarai	Mbuti	-0.002096	0.000606	-3.461	3110	3214	49255
Bianbian_EN	Manchu_Bijie	Dao	Mbuti	-0.002249	0.000652	-3.45	3141	3252	49255
Lajia_LN	Manchu_Bijie	BoY	Mbuti	-0.001325	0.000385	-3.443	4424	4516	69644
Bianbian_EN	Manchu_Bijie	PaThen	Mbuti	-0.002302	0.000669	-3.442	3135	3249	49255
Bianbian_EN	Manchu_Jinsha	BoY	Mbuti	-0.002283	0.000666	-3.427	3146	3258	49255
Bianbian_EN	Manchu_Bijie	Tay	Mbuti	-0.002217	0.000648	-3.423	3140	3249	49255
Lajia_LN	Mongolian_Bijie	Cong	Mbuti	-0.001231	0.000361	-3.407	4428	4514	69644
Lajia_LN	Manchu_Bijie	She_HGDP	Mbuti	-0.001284	0.000378	-3.392	4458	4548	69999
Bianbian_EN	Mongolian_Bijie	Mulam_Luocheng	Mbuti	-0.002118	0.000624	-3.392	3156	3260	49336
Bianbian_EN	Manchu_Bijie	Zhuang_Guangxi	Mbuti	-0.002116	0.000625	-3.387	3147	3251	49336
Bianbian_EN	Manchu_Jinsha	Htin_Mal	Mbuti	-0.00222	0.000657	-3.38	3087	3195	48564
Bianbian_EN	Mongolian_Bijie	Cong	Mbuti	-0.002146	0.000636	-3.377	3137	3242	49255
Bianbian_EN	Manchu_Bijie	Ede	Mbuti	-0.002154	0.00064	-3.366	3103	3209	49255
Bianbian_EN	Manchu_Jinsha	Thai	Mbuti	-0.002038	0.000606	-3.363	3142	3242	49406
Bianbian_EN	Manchu_Bijie	Kinh_Vietnam	Mbuti	-0.002161	0.000644	-3.354	3133	3239	49255
Bianbian_EN	Mongolian_Bijie	Mlabri	Mbuti	-0.002682	0.0008	-3.352	3060	3190	48564
Bianbian_EN	Manchu_Jinsha	PaThen	Mbuti	-0.002193	0.000657	-3.338	3146	3254	49255
Lajia_LN	Mongolian_Bijie	Lahu_HGDP	Mbuti	-0.001259	0.000379	-3.322	4451	4539	69999
Lajia_LN	Mongolian_Bijie	Han_Fujian	Mbuti	-0.001262	0.000381	-3.312	4468	4556	69888
Bianbian_EN	Manchu_Jinsha	Miao_HGDP	Mbuti	-0.002131	0.000644	-3.309	3164	3269	49406
Bianbian_EN	Mongolian_Bijie	Kankanaey	Mbuti	-0.002265	0.000685	-3.308	3143	3254	49255
Lajia_LN	Mongolian_Bijie	Tujia_HGDP	Mbuti	-0.001181	0.000357	-3.305	4466	4548	69999
Lajia_LN	Manchu_Bijie	Vietnam_Lahu	Mbuti	-0.001228	0.000373	-3.291	4422	4508	69644
Bianbian_EN	Manchu_Jinsha	LoLo	Mbuti	-0.002163	0.000657	-3.291	3139	3246	49255
Bianbian_EN	Mongolian_Bijie	Dong_Hunan	Mbuti	-0.002177	0.000662	-3.289	3160	3267	49336
Bianbian_EN	Manchu_Bijie	HaNhi	Mbuti	-0.002051	0.000624	-3.288	3135	3236	49255
Bianbian_EN	Manchu_Bijie	Dong_Guizhou	Mbuti	-0.002095	0.000637	-3.288	3149	3252	49336
Lajia_LN	Manchu_Bijie	Tujia_HGDP	Mbuti	-0.00119	0.000362	-3.285	4457	4541	69999
Bianbian_EN	Manchu_Bijie	LaChi	Mbuti	-0.002215	0.000678	-3.266	3135	3244	49255
Bianbian_EN	Manchu_Bijie	Dai_HGDP	Mbuti	-0.002107	0.000646	-3.26	3145	3249	49406
Bianbian_EN	Manchu_Bijie	Dusun	Mbuti	-0.002121	0.000655	-3.237	3127	3231	49255
Bianbian_EN	Manchu_Bijie	Cambodian	Mbuti	-0.002024	0.000626	-3.235	3120	3220	49406
Bianbian_EN	Manchu_Jinsha	Zhuang_Guangxi	Mbuti	-0.001989	0.000616	-3.227	3158	3256	49336
Bianbian_EN	Mongolian_Bijie	Han_Guangdong	Mbuti	-0.002106	0.000653	-3.226	3158	3261	49336
Bianbian_EN	Manchu_Bijie	Mlabri	Mbuti	-0.002573	0.000808	-3.186	3055	3180	48564
Bianbian_EN	Manchu_Bijie	Ami	Mbuti	-0.002119	0.000667	-3.178	3147	3251	49406
Bianbian_EN	Manchu_Jinsha	Tay	Mbuti	-0.002035	0.000641	-3.177	3152	3252	49255
Bianbian_EN	Manchu_Jinsha	Cong	Mbuti	-0.002015	0.000635	-3.173	3140	3239	49255
Bianbian_EN	Manchu_Jinsha	Atayal	Mbuti	-0.002164	0.000682	-3.173	3151	3258	49406
Bianbian_EN	Mongolian_Bijie	Murut	Mbuti	-0.002088	0.000659	-3.168	3139	3242	49255
Bianbian_EN	Manchu_Jinsha	Vietnamese	Mbuti	-0.001993	0.000634	-3.143	3152	3250	49255
Lajia_LN	Manchu_Bijie	HaNhi	Mbuti	-0.001144	0.000366	-3.125	4426	4506	69644
Lajia_LN	Manchu_Bijie	Han_Chongqing	Mbuti	-0.001302	0.000417	-3.121	4448	4539	69888
Bianbian_EN	Manchu_Jinsha	Cambodian	Mbuti	-0.001924	0.000619	-3.108	3132	3227	49406
Bianbian_EN	Manchu_Bijie	Vietnam_Lahu	Mbuti	-0.002019	0.000651	-3.099	3132	3231	49255
Bianbian_EN	Manchu_Jinsha	Ede	Mbuti	-0.001966	0.000634	-3.099	3115	3212	49255
Bianbian_EN	Manchu_Jinsha	Dao	Mbuti	-0.001992	0.000644	-3.094	3155	3253	49255
Bianbian_EN	Manchu_Jinsha	Dusun	Mbuti	-0.001991	0.000644	-3.09	3138	3236	49255
Bianbian_EN	Mongolian_Bijie	HaNhi	Mbuti	-0.001931	0.000625	-3.09	3147	3242	49255
Bianbian_EN	Manchu_Jinsha	Kinh_Vietnam	Mbuti	-0.001965	0.000639	-3.076	3146	3243	49255
Bianbian_EN	Manchu_Bijie	Dong_Hunan	Mbuti	-0.002024	0.000665	-3.045	3155	3254	49336
Bianbian_EN	Mongolian_Bijie	Li_Hainan	Mbuti	-0.002066	0.000679	-3.041	3155	3257	49336
Bianbian_EN	Manchu_Bijie	Han_Guangdong	Mbuti	-0.002015	0.000664	-3.037	3152	3252	49336
Bianbian_EN	Manchu_Jinsha	Mang	Mbuti	-0.002041	0.000673	-3.034	3138	3238	49255
Bianbian_EN	Manchu_Jinsha	Dong_Guizhou	Mbuti	-0.001897	0.00063	-3.01	3162	3256	49336
Bianbian_EN	Manchu_Jinsha	Dai_HGDP	Mbuti	-0.001925	0.00064	-3.006	3158	3253	49406
Bianbian_EN	Manchu_Jinsha	LaChi	Mbuti	-0.002032	0.000676	-3.006	3148	3248	49255
Bianbian_EN	Mongolian_Bijie	Ilocano	Mbuti	-0.002295	0.000767	-2.99	3130	3243	49255
Lajia_LN	Manchu_Jinsha	BoY	Mbuti	-0.001113	0.000375	-2.972	4435	4512	69644
Bianbian_EN	Manchu_Bijie	Mulam_Luocheng	Mbuti	-0.001866	0.00063	-2.962	3154	3247	49336
Lajia_LN	Manchu_Jinsha	She_HGDP	Mbuti	-0.001084	0.000369	-2.941	4469	4544	69999
Lajia_LN	Mongolian_Bijie	Vietnam_Lahu	Mbuti	-0.001082	0.000371	-2.92	4436	4511	69644
Bianbian_EN	Manchu_Bijie	Kankanaey	Mbuti	-0.00201	0.00069	-2.914	3141	3240	49255
Bianbian_EN	Mongolian_Bijie	Vietnam_Lahu	Mbuti	-0.001893	0.00065	-2.912	3143	3236	49255
Lajia_LN	Manchu_Jinsha	Xitoucun_LN	Mbuti	-0.001973	0.000679	-2.908	2538	2617	40240
Bianbian_EN	Manchu_Jinsha	Ami	Mbuti	-0.001918	0.000661	-2.903	3160	3254	49406
Bianbian_EN	Manchu_Jinsha	HaNhi	Mbuti	-0.001797	0.00062	-2.897	3150	3239	49255
Bianbian_EN	Manchu_Jinsha	Mlabri	Mbuti	-0.002307	0.000797	-2.893	3071	3183	48564
Lajia_LN	Manchu_Jinsha	Cong	Mbuti	-0.001022	0.000354	-2.887	4430	4501	69644
Lajia_LN	Manchu_Bijie	Xitoucun_LN	Mbuti	-0.002004	0.000695	-2.882	2531	2612	40240
Bianbian_EN	Mongolian_Bijie	She_HGDP	Mbuti	-0.001855	0.000658	-2.817	3169	3261	49406
Bianbian_EN	Manchu_Bijie	Murut	Mbuti	-0.001863	0.000662	-2.814	3137	3229	49255
Bianbian_EN	Mongolian_Bijie	Malay	Mbuti	-0.001734	0.000618	-2.806	3121	3207	49255
Lajia_LN	Mongolian_Bijie	HaNhi	Mbuti	-0.001012	0.000361	-2.805	4439	4510	69644
Bianbian_EN	Manchu_Jinsha	Vietnam_Lahu	Mbuti	-0.001797	0.000645	-2.787	3146	3235	49255
Bianbian_EN	Manchu_Bijie	Sila	Mbuti	-0.001894	0.000681	-2.78	3136	3229	49255
Bianbian_EN	Manchu_Jinsha	Mulam_Luocheng	Mbuti	-0.001726	0.000621	-2.779	3167	3252	49336
Bianbian_EN	Manchu_Bijie	Lahu_HGDP	Mbuti	-0.001805	0.00065	-2.777	3152	3241	49406
Lajia_LN	Mongolian_Bijie	Han_Zhejiang	Mbuti	-0.001041	0.000375	-2.775	4467	4540	69888
Lajia_LN	Mongolian_Bijie	Han_Hubei	Mbuti	-0.001065	0.000384	-2.773	4474	4548	69888
Bianbian_EN	Manchu_Jinsha	Dong_Hunan	Mbuti	-0.001834	0.000662	-2.771	3169	3259	49336
Bianbian_EN	Mongolian_Bijie	Kinh_HGDP	Mbuti	-0.001779	0.000643	-2.769	3155	3243	49406
Lajia_LN	Manchu_Jinsha	Han_Chongqing	Mbuti	-0.001138	0.000414	-2.751	4457	4537	69888
Lajia_LN	Manchu_Bijie	Han_SichuanHO	Mbuti	-0.001032	0.000376	-2.747	4456	4529	69888
Lajia_LN	Manchu_Jinsha	Lahu_HGDP	Mbuti	-0.001014	0.000372	-2.724	4453	4524	69999
Lajia_LN	Manchu_Bijie	Han_Hubei	Mbuti	-0.001048	0.000385	-2.722	4466	4539	69888
Lajia_LN	Manchu_Bijie	Han_Fujian	Mbuti	-0.001051	0.000387	-2.716	4467	4540	69888
Lajia_LN	Mongolian_Bijie	Han_SichuanHO	Mbuti	-0.00099	0.000369	-2.682	4468	4537	69888
Lajia_LN	Manchu_Bijie	Miao_HGDP	Mbuti	-0.001004	0.000375	-2.679	4467	4537	69999
Bianbian_EN	Manchu_Jinsha	Han_Guangdong	Mbuti	-0.001758	0.000657	-2.677	3167	3253	49336
Lajia_LN	Manchu_Jinsha	Tujia_HGDP	Mbuti	-0.000935	0.000355	-2.635	4470	4536	69999
Bianbian_EN	Manchu_Bijie	Ilocano	Mbuti	-0.002031	0.000775	-2.621	3126	3226	49255
Bianbian_EN	Mongolian_Bijie	Lahu_HGDP	Mbuti	-0.001704	0.00065	-2.621	3162	3246	49406
Bianbian_EN	Manchu_Jinsha	Murut	Mbuti	-0.001703	0.000654	-2.603	3149	3233	49255
Bianbian_EN	Manchu_Bijie	Malay	Mbuti	-0.001593	0.000614	-2.595	3116	3195	49255
Lajia_LN	Mongolian_Bijie	Miao_HGDP	Mbuti	-0.000953	0.000368	-2.592	4478	4545	69999
Bianbian_EN	Manchu_Jinsha	Kankanaey	Mbuti	-0.001781	0.000688	-2.587	3154	3242	49255
Bianbian_EN	Manchu_Jinsha	Sila	Mbuti	-0.001696	0.000671	-2.526	3149	3232	49255
Lajia_LN	Manchu_Jinsha	Vietnam_Lahu	Mbuti	-0.000924	0.000367	-2.521	4437	4501	69644
Bianbian_EN	Mongolian_Bijie	Sila	Mbuti	-0.001686	0.000679	-2.485	3149	3232	49255
Bianbian_EN	Manchu_Bijie	Kinh_HGDP	Mbuti	-0.001586	0.000649	-2.446	3152	3230	49406
Bianbian_EN	Manchu_Bijie	She_HGDP	Mbuti	-0.001608	0.000658	-2.445	3167	3246	49406
Bianbian_EN	Manchu_Bijie	Li_Hainan	Mbuti	-0.001657	0.000685	-2.419	3157	3239	49336
Bianbian_EN	Mongolian_Bijie	Tagalog	Mbuti	-0.001601	0.00067	-2.391	3146	3225	49255
Lajia_LN	Manchu_Jinsha	HaNhi	Mbuti	-0.00085	0.000358	-2.375	4440	4499	69644
Bianbian_EN	Manchu_Bijie	Han_SichuanHO	Mbuti	-0.001553	0.000657	-2.364	3167	3243	49336
Bianbian_EN	Manchu_Jinsha	Lahu_HGDP	Mbuti	-0.001508	0.000643	-2.345	3167	3241	49406
Lajia_LN	Manchu_Bijie	Han_Zhejiang	Mbuti	-0.0009	0.000384	-2.341	4463	4526	69888
Bianbian_EN	Manchu_Jinsha	Malay	Mbuti	-0.001419	0.000608	-2.335	3130	3199	49255
Bianbian_EN	Mongolian_Bijie	Han_SichuanHO	Mbuti	-0.00151	0.000651	-2.318	3174	3248	49336
Bianbian_EN	Manchu_Jinsha	Li_Hainan	Mbuti	-0.001552	0.000679	-2.285	3168	3244	49336
Lajia_LN	Mongolian_Bijie	Liangdao2_EN	Mbuti	-0.001438	0.000634	-2.267	3812	3898	60029
Bianbian_EN	Manchu_Jinsha	She_HGDP	Mbuti	-0.001467	0.000654	-2.243	3179	3251	49406
Bianbian_EN	Mongolian_Bijie	Han_Fujian	Mbuti	-0.001488	0.000665	-2.237	3177	3251	49336
Bianbian_EN	Manchu_Jinsha	Ilocano	Mbuti	-0.001726	0.000775	-2.226	3142	3227	49255
Lajia_LN	Manchu_Jinsha	Miao_HGDP	Mbuti	-0.000806	0.000365	-2.205	4478	4534	69999
Lajia_LN	Manchu_Jinsha	Han_SichuanHO	Mbuti	-0.000815	0.00037	-2.202	4468	4525	69888
Bianbian_EN	Manchu_Bijie	Tujia_HGDP	Mbuti	-0.001408	0.000647	-2.175	3169	3239	49406
Bianbian_EN	Mongolian_Bijie	Han_Hubei	Mbuti	-0.001458	0.000677	-2.153	3182	3254	49336
Bianbian_EN	Mongolian_Bijie	Tujia_HGDP	Mbuti	-0.001383	0.000642	-2.153	3178	3246	49406
Bianbian_EN	Manchu_Bijie	Han_Hubei	Mbuti	-0.001458	0.000684	-2.131	3174	3246	49336
Lajia_LN	Manchu_Jinsha	Han_Fujian	Mbuti	-0.000808	0.000379	-2.13	4479	4535	69888
Lajia_LN	Manchu_Bijie	Liangdao2_EN	Mbuti	-0.001366	0.000645	-2.116	3810	3892	60029
Lajia_LN	Mongolian_Bijie	Tanshishan_LN	Mbuti	-0.001803	0.000867	-2.079	1865	1919	29727
Bianbian_EN	Manchu_Jinsha	Kinh_HGDP	Mbuti	-0.001324	0.000642	-2.062	3166	3231	49406
Bianbian_EN	Manchu_Jinsha	Han_SichuanHO	Mbuti	-0.001347	0.000654	-2.06	3180	3247	49336
Bianbian_EN	Manchu_Bijie	Tagalog	Mbuti	-0.001373	0.000676	-2.032	3146	3213	49255
Bianbian_EN	Mongolian_Bijie	Suogang_LN	Mbuti	-0.005852	0.002896	-2.021	347	380	5537
Lajia_LN	Mongolian_Bijie	Liangdao1_EN	Mbuti	-0.001743	0.000867	-2.01	2130	2188	33089
Lajia_LN	Manchu_Jinsha	Han_Hubei	Mbuti	-0.000749	0.000376	-1.992	4479	4531	69888
Lajia_LN	Manchu_Jinsha	Tanshishan_LN	Mbuti	-0.001711	0.000872	-1.962	1868	1918	29727
Bianbian_EN	Manchu_Bijie	Han_Fujian	Mbuti	-0.001292	0.000669	-1.932	3176	3239	49336
Lajia_LN	Manchu_Bijie	Sila	Mbuti	-0.000751	0.000389	-1.931	4435	4488	69644
Bianbian_EN	Mongolian_Bijie	Han_Chongqing	Mbuti	-0.001321	0.000704	-1.877	3177	3242	49336
Bianbian_EN	Manchu_Bijie	Yi_HGDP	Mbuti	-0.001219	0.000652	-1.869	3167	3227	49406
Bianbian_EN	Manchu_Jinsha	Suogang_LN	Mbuti	-0.00536	0.002897	-1.85	347	376	5537
Bianbian_EN	Manchu_Jinsha	Tujia_HGDP	Mbuti	-0.001181	0.000641	-1.842	3183	3242	49406
Bianbian_EN	Mongolian_Bijie	Visayan	Mbuti	-0.001248	0.000678	-1.839	3148	3209	49255
Lajia_LN	Manchu_Jinsha	Han_Zhejiang	Mbuti	-0.000681	0.000375	-1.818	4474	4522	69888
Lajia_LN	Manchu_Jinsha	Liangdao2_EN	Mbuti	-0.001158	0.000638	-1.815	3820	3890	60029
Bianbian_EN	Manchu_Jinsha	Tagalog	Mbuti	-0.001189	0.000671	-1.772	3157	3215	49255
Bianbian_EN	Manchu_Bijie	Suogang_LN	Mbuti	-0.005128	0.002919	-1.757	350	378	5537
Bianbian_EN	Manchu_Jinsha	Han_Hubei	Mbuti	-0.001176	0.000676	-1.739	3189	3247	49336
Lajia_LN	Manchu_Bijie	Tanshishan_LN	Mbuti	-0.001483	0.000878	-1.689	1868	1912	29727
Bianbian_EN	Manchu_Bijie	Visayan	Mbuti	-0.001152	0.000685	-1.682	3143	3199	49255
Bianbian_EN	Manchu_Bijie	Naxi_HGDP	Mbuti	-0.001094	0.000652	-1.677	3174	3228	49406
Bianbian_EN	Manchu_Bijie	Han_Chongqing	Mbuti	-0.00114	0.000696	-1.638	3174	3230	49336
Bianbian_EN	Manchu_Jinsha	Han_Fujian	Mbuti	-0.001066	0.000664	-1.606	3189	3242	49336
Lajia_LN	Mongolian_Bijie	Han_Jiangsu	Mbuti	-0.000588	0.000378	-1.558	4486	4527	69888
Bianbian_EN	Manchu_Jinsha	Han_Chongqing	Mbuti	-0.001073	0.000694	-1.547	3184	3237	49336
Bianbian_EN	Mongolian_Bijie	Han_Henan	Mbuti	-0.001042	0.000674	-1.545	3186	3238	49336
Bianbian_EN	Mongolian_Bijie	Han_Zhejiang	Mbuti	-0.001027	0.000668	-1.536	3189	3240	49336
Bianbian_EN	Mongolian_Bijie	Han_Shanghai	Mbuti	-0.001179	0.000772	-1.526	3192	3250	49336
Bianbian_EN	Mongolian_Bijie	Yi_HGDP	Mbuti	-0.00097	0.000649	-1.495	3181	3229	49406
Bianbian_EN	Manchu_Jinsha	Yi_HGDP	Mbuti	-0.000947	0.000648	-1.462	3182	3229	49406
Bianbian_EN	Manchu_Jinsha	Naxi_HGDP	Mbuti	-0.000939	0.000648	-1.449	3186	3233	49406
Lajia_LN	Manchu_Bijie	Han_Jiangsu	Mbuti	-0.000551	0.000382	-1.444	4478	4517	69888
Bianbian_EN	Manchu_Jinsha	Visayan	Mbuti	-0.00097	0.000678	-1.432	3156	3204	49255
Bianbian_EN	Manchu_Bijie	Tibetan_Nagqu	Mbuti	-0.000925	0.000651	-1.421	3170	3215	49336
Bianbian_EN	Mongolian_Bijie	Han_Jiangsu	Mbuti	-0.00091	0.000654	-1.39	3192	3237	49336
Lajia_LN	Mongolian_Bijie	Sila	Mbuti	-0.000522	0.000382	-1.368	4451	4487	69644
Bianbian_EN	Mongolian_Bijie	Naxi_HGDP	Mbuti	-0.000876	0.00065	-1.348	3186	3229	49406
Bianbian_EN	Manchu_Bijie	Han_Zhejiang	Mbuti	-0.000905	0.000673	-1.344	3185	3230	49336
Bianbian_EN	Manchu_Bijie	Han_Jiangsu	Mbuti	-0.000885	0.000661	-1.338	3186	3229	49336
Lajia_LN	Manchu_Bijie	Liangdao1_EN	Mbuti	-0.001162	0.000872	-1.333	2135	2173	33089
Bianbian_EN	Manchu_Bijie	Han_Henan	Mbuti	-0.000897	0.000674	-1.332	3183	3227	49336
Lajia_LN	Manchu_Jinsha	Sila	Mbuti	-0.000507	0.000382	-1.328	4448	4483	69644
Bianbian_EN	Manchu_Bijie	Han_Shanghai	Mbuti	-0.001014	0.000776	-1.308	3189	3239	49336
Bianbian_EN	Manchu_Bijie	Chuanyun_H	Mbuti	-0.001956	0.001585	-1.234	1356	1397	21001
Lajia_LN	Mongolian_Bijie	Qihe_EN	Mbuti	-0.001124	0.000919	-1.224	1565	1593	24804
Bianbian_EN	Manchu_Bijie	Qiang_Daofu	Mbuti	-0.000762	0.000648	-1.176	3179	3216	49336
Bianbian_EN	Manchu_Jinsha	Han_Henan	Mbuti	-0.000779	0.000672	-1.159	3193	3232	49336
Bianbian_EN	Manchu_Jinsha	Han_Zhejiang	Mbuti	-0.000733	0.000669	-1.095	3197	3233	49336
Bianbian_EN	Manchu_Jinsha	Tibetan_Nagqu	Mbuti	-0.000704	0.000648	-1.087	3182	3216	49336
Lajia_LN	Manchu_Bijie	Qihe_EN	Mbuti	-0.001004	0.000931	-1.079	1564	1589	24804
Bianbian_EN	Manchu_Jinsha	Han_Shanghai	Mbuti	-0.000806	0.000769	-1.048	3202	3242	49336
Bianbian_EN	Mongolian_Bijie	Taiwan_Hanben	Mbuti	-0.000701	0.000669	-1.047	3203	3237	49400
Bianbian_EN	Manchu_Bijie	Liangdao2_EN	Mbuti	-0.001136	0.001087	-1.044	2939	2991	45849
Bianbian_EN	Mongolian_Bijie	Liangdao2_EN	Mbuti	-0.00111	0.001097	-1.012	2947	2998	45849
Lajia_LN	Mongolian_Bijie	Han_Shanghai	Mbuti	-0.000437	0.000437	-0.998	4510	4540	69888
Lajia_LN	Manchu_Jinsha	Qihe_EN	Mbuti	-0.000879	0.000923	-0.952	1566	1588	24804
Bianbian_EN	Mongolian_Bijie	Chuanyun_H	Mbuti	-0.001488	0.001586	-0.938	1361	1392	21001
Lajia_LN	Manchu_Jinsha	Liangdao1_EN	Mbuti	-0.00081	0.00087	-0.931	2140	2166	33089
Bianbian_EN	Manchu_Jinsha	Chuanyun_H	Mbuti	-0.001427	0.001571	-0.908	1364	1394	21001
Bianbian_EN	Mongolian_Bijie	Han_Shandong	Mbuti	-0.000584	0.000644	-0.907	3196	3225	49336
Lajia_LN	Manchu_Bijie	Chuanyun_H	Mbuti	-0.000846	0.000968	-0.874	1556	1576	23879
Bianbian_EN	Manchu_Jinsha	Han_Jiangsu	Mbuti	-0.000561	0.000654	-0.857	3201	3228	49336
Bianbian_EN	Manchu_Jinsha	Liangdao2_EN	Mbuti	-0.000937	0.001097	-0.855	2953	2996	45849
Lajia_LN	Mongolian_Bijie	Han_Henan	Mbuti	-0.000322	0.000387	-0.832	4500	4522	69888
Bianbian_EN	Mongolian_Bijie	Tibetan_Nagqu	Mbuti	-0.000531	0.00065	-0.816	3186	3212	49336
Bianbian_EN	Manchu_Jinsha	Qiang_Daofu	Mbuti	-0.000519	0.000648	-0.802	3193	3218	49336
Bianbian_EN	Manchu_Bijie	Han_Shandong	Mbuti	-0.000482	0.000647	-0.745	3191	3215	49336
Bianbian_EN	Manchu_Bijie	Tibetan_Chamdo	Mbuti	-0.00047	0.000643	-0.732	3178	3202	49336
Lajia_LN	Mongolian_Bijie	Han_Shandong	Mbuti	-0.000241	0.000362	-0.666	4499	4515	69888
Lajia_LN	Manchu_Bijie	Han_Shanghai	Mbuti	-0.000289	0.000444	-0.651	4506	4526	69888
Bianbian_EN	Manchu_Bijie	Taiwan_Hanben	Mbuti	-0.00043	0.000669	-0.643	3200	3221	49400
Bianbian_EN	Mongolian_Bijie	Qiang_Daofu	Mbuti	-0.000417	0.000648	-0.643	3194	3214	49336
Lajia_LN	Manchu_Bijie	Jiaozuoniecun_LBIA	Mbuti	-0.000332	0.000532	-0.624	4140	4161	64658
Lajia_LN	Manchu_Jinsha	Han_Jiangsu	Mbuti	-0.000232	0.000377	-0.616	4493	4509	69888
Bianbian_EN	Manchu_Bijie	Han_Shanxi	Mbuti	-0.000385	0.000653	-0.59	3195	3214	49336
Bianbian_EN	Mongolian_Bijie	Wadian_LN	Mbuti	-0.00052	0.000888	-0.586	3200	3226	49307
Lajia_LN	Mongolian_Bijie	Chuanyun_H	Mbuti	-0.000522	0.000936	-0.558	1561	1573	23879
Lajia_LN	Manchu_Bijie	Han_Henan	Mbuti	-0.000216	0.000394	-0.548	4496	4511	69888
Bianbian_EN	Mongolian_Bijie	Han_Shanxi	Mbuti	-0.000354	0.000647	-0.547	3203	3221	49336
Bianbian_EN	Manchu_Bijie	Wadian_LN	Mbuti	-0.00044	0.000894	-0.492	3194	3216	49307
Bianbian_EN	Manchu_Jinsha	Han_Shandong	Mbuti	-0.000299	0.000643	-0.464	3203	3218	49336
Lajia_LN	Mongolian_Bijie	Jiaozuoniecun_LBIA	Mbuti	-0.000239	0.000517	-0.463	4153	4169	64658
Bianbian_EN	Manchu_Bijie	Tibetan_Gannan	Mbuti	-0.000311	0.000676	-0.459	3186	3201	49336
Bianbian_EN	Manchu_Bijie	Jinchankou_LN	Mbuti	-0.000527	0.001212	-0.435	2300	2319	35810
Bianbian_EN	Manchu_Bijie	Tibetan_Lhasa	Mbuti	-0.000275	0.00064	-0.43	3186	3199	49336
Lajia_LN	Manchu_Bijie	Han_Shandong	Mbuti	-0.000154	0.000368	-0.419	4492	4503	69888
Bianbian_EN	Mongolian_Bijie	Tibetan_Gannan	Mbuti	-0.000276	0.000673	-0.41	3194	3208	49336
Bianbian_EN	Manchu_Jinsha	Han_Shanxi	Mbuti	-0.000263	0.000649	-0.405	3206	3219	49336
Lajia_LN	Manchu_Jinsha	Chuanyun_H	Mbuti	-0.000358	0.000942	-0.38	1563	1571	23879
Bianbian_EN	Manchu_Jinsha	Tibetan_Chamdo	Mbuti	-0.00023	0.000637	-0.36	3192	3203	49336
Lajia_LN	Manchu_Bijie	Haojiatai_LN	Mbuti	-0.000222	0.000624	-0.356	3350	3362	52540
Bianbian_EN	Manchu_Jinsha	Miaozigou_MN	Mbuti	-0.000638	0.001818	-0.351	913	922	14256
Bianbian_EN	Manchu_Jinsha	Jinchankou_LN	Mbuti	-0.00041	0.00122	-0.336	2309	2324	35810
Bianbian_EN	Mongolian_Bijie	Pingliangtai_LN	Mbuti	-0.000262	0.000787	-0.333	3204	3217	49363
Bianbian_EN	Manchu_Bijie	Miaozigou_MN	Mbuti	-0.000596	0.001829	-0.326	914	923	14256
Bianbian_EN	Manchu_Bijie	Jiaozuoniecun_LBIA	Mbuti	-0.000305	0.000968	-0.316	2975	2989	46102
Bianbian_EN	Manchu_Jinsha	Wadian_LN	Mbuti	-0.000278	0.000892	-0.311	3207	3221	49307
Lajia_LN	Mongolian_Bijie	Longtoushan_BA	Mbuti	-0.000196	0.000701	-0.28	2568	2576	39940
Lajia_LN	Manchu_Bijie	Longtoushan_BA	Mbuti	-0.000177	0.000715	-0.248	2565	2572	39940
Bianbian_EN	Manchu_Jinsha	Taiwan_Hanben	Mbuti	-0.000158	0.000666	-0.237	3215	3223	49400
Bianbian_EN	Mongolian_Bijie	Jinchankou_LN	Mbuti	-0.000269	0.001219	-0.221	2313	2323	35810
Lajia_LN	Manchu_Jinsha	Haojiatai_LN	Mbuti	-0.000129	0.000599	-0.215	3355	3362	52540
Bianbian_EN	Mongolian_Bijie	Jiaozuoniecun_LBIA	Mbuti	-0.000201	0.000974	-0.206	2984	2993	46102
Bianbian_EN	Mongolian_Bijie	Miaozigou_MN	Mbuti	-0.000361	0.001815	-0.199	916	921	14256
Bianbian_EN	Manchu_Jinsha	Tibetan_Gannan	Mbuti	-0.000119	0.000673	-0.177	3198	3204	49336
Bianbian_EN	Manchu_Bijie	Haojiatai_LBIA	Mbuti	-0.000209	0.001194	-0.175	2610	2618	41043
Bianbian_EN	Manchu_Bijie	Haojiatai_LN	Mbuti	-0.000164	0.001138	-0.144	2466	2472	38203
Lajia_LN	Manchu_Jinsha	Jiaozuoniecun_LBIA	Mbuti	-6.8e-05	0.000513	-0.133	4151	4155	64658
Lajia_LN	Manchu_Jinsha	Han_Henan	Mbuti	-4.9e-05	0.000387	-0.127	4504	4507	69888
Lajia_LN	Mongolian_Bijie	Pingliangtai_LN	Mbuti	-4.2e-05	0.000456	-0.092	4500	4503	69816
Bianbian_EN	Manchu_Jinsha	Tibetan_Lhasa	Mbuti	-5.4e-05	0.000632	-0.086	3197	3200	49336
Lajia_LN	Manchu_Jinsha	Han_Shanghai	Mbuti	-2.8e-05	0.000432	-0.064	4517	4519	69888
Bianbian_EN	Mongolian_Bijie	Tibetan_Chamdo	Mbuti	-2.8e-05	0.000642	-0.044	3196	3197	49336
Lajia_LN	Mongolian_Bijie	Suogang_LN	Mbuti	-5e-05	0.001986	-0.025	379	380	5876
Bianbian_EN	Manchu_Jinsha	Jiaozuoniecun_LBIA	Mbuti	-2.4e-05	0.000967	-0.025	2990	2991	46102
Bianbian_EN	Manchu_Jinsha	Pingliangtai_LN	Mbuti	-1.7e-05	0.000788	-0.021	3209	3210	49363
Bianbian_EN	Manchu_Jinsha	Haojiatai_LBIA	Mbuti	-1e-06	0.001179	-0.001	2619	2619	41043
Bianbian_EN	Manchu_Bijie	Pingliangtai_LN	Mbuti	1e-06	0.000794	0.002	3204	3204	49363
Lajia_LN	Manchu_Bijie	Yi_HGDP	Mbuti	1e-06	0.000363	0.003	4498	4497	69999
Lajia_LN	Manchu_Jinsha	Longtoushan_BA	Mbuti	8e-06	0.000711	0.011	2571	2570	39940
Lajia_LN	Manchu_Bijie	Tibetan_Gannan	Mbuti	2.2e-05	0.000396	0.056	4474	4472	69888
Lajia_LN	Manchu_Bijie	Naxi_HGDP	Mbuti	2.5e-05	0.000374	0.066	4500	4498	69999
Lajia_LN	Mongolian_Bijie	Tibetan_Gannan	Mbuti	2.9e-05	0.000384	0.076	4483	4481	69888
Lajia_LN	Mongolian_Bijie	Haojiatai_LN	Mbuti	5.3e-05	0.000609	0.087	3361	3358	52540
Bianbian_EN	Manchu_Jinsha	Haojiatai_LN	Mbuti	0.000114	0.001131	0.101	2475	2471	38203
Bianbian_EN	Mongolian_Bijie	Haojiatai_LBIA	Mbuti	0.00013	0.001196	0.108	2623	2618	41043
Lajia_LN	Manchu_Jinsha	Han_Shandong	Mbuti	5.8e-05	0.000361	0.161	4503	4499	69888
Bianbian_EN	Mongolian_Bijie	Haojiatai_LN	Mbuti	0.000203	0.001138	0.178	2475	2468	38203
Lajia_LN	Manchu_Bijie	Miaozigou_MN	Mbuti	0.000228	0.001002	0.228	1236	1232	19318
Lajia_LN	Manchu_Bijie	Han_Shanxi	Mbuti	8.8e-05	0.000386	0.229	4501	4495	69888
Lajia_LN	Manchu_Jinsha	Suogang_LN	Mbuti	0.000511	0.001966	0.26	379	376	5876
Lajia_LN	Manchu_Jinsha	Miaozigou_MN	Mbuti	0.000276	0.001002	0.275	1237	1232	19318
Lajia_LN	Mongolian_Bijie	Han_Shanxi	Mbuti	0.000108	0.000377	0.285	4510	4502	69888
Bianbian_EN	Manchu_Bijie	Shimao_LN	Mbuti	0.000269	0.000927	0.29	3193	3179	49068
Bianbian_EN	Mongolian_Bijie	Tibetan_Lhasa	Mbuti	0.000186	0.000634	0.293	3202	3193	49336
Bianbian_EN	Mongolian_Bijie	Longtoushan_BA	Mbuti	0.000385	0.001244	0.31	1908	1897	29460
Lajia_LN	Manchu_Bijie	Suogang_LN	Mbuti	0.000691	0.001965	0.352	380	376	5876
Lajia_LN	Mongolian_Bijie	Wadian_LN	Mbuti	0.000201	0.000513	0.392	4494	4480	69623
Bianbian_EN	Manchu_Jinsha	Longtoushan_BA	Mbuti	0.000534	0.001238	0.431	1913	1897	29460
Bianbian_EN	Mongolian_Bijie	Shimao_LN	Mbuti	0.000397	0.000917	0.433	3202	3182	49068
Bianbian_EN	Manchu_Bijie	Longtoushan_BA	Mbuti	0.000532	0.001222	0.436	1905	1889	29460
Bianbian_EN	Manchu_Jinsha	Shimao_LN	Mbuti	0.000415	0.000914	0.454	3203	3182	49068
Lajia_LN	Manchu_Bijie	Pingliangtai_LN	Mbuti	0.000211	0.000453	0.465	4499	4484	69816
Lajia_LN	Manchu_Bijie	Haojiatai_LBIA	Mbuti	0.000326	0.000674	0.484	3553	3534	55829
Lajia_LN	Manchu_Jinsha	Tibetan_Gannan	Mbuti	0.000199	0.00039	0.511	4483	4469	69888
Lajia_LN	Mongolian_Bijie	Miaozigou_MN	Mbuti	0.000525	0.001007	0.521	1243	1233	19318
Lajia_LN	Manchu_Jinsha	Naxi_HGDP	Mbuti	0.000191	0.000365	0.523	4509	4496	69999
Bianbian_EN	Manchu_Bijie	Lajia_LN	Mbuti	0.000445	0.000828	0.538	3197	3176	48830
Lajia_LN	Manchu_Jinsha	Pingliangtai_LN	Mbuti	0.000258	0.000451	0.573	4502	4484	69816
Lajia_LN	Manchu_Jinsha	Han_Shanxi	Mbuti	0.000229	0.000379	0.603	4510	4494	69888
Lajia_LN	Mongolian_Bijie	Naxi_HGDP	Mbuti	0.000232	0.000369	0.628	4515	4499	69999
Lajia_LN	Manchu_Jinsha	Yi_HGDP	Mbuti	0.000238	0.000359	0.665	4510	4493	69999
Lajia_LN	Mongolian_Bijie	Yi_HGDP	Mbuti	0.000244	0.000363	0.672	4515	4498	69999
Bianbian_EN	Manchu_Bijie	Xiaowu_MN	Mbuti	0.000719	0.001018	0.706	3205	3170	48853
Lajia_LN	Manchu_Bijie	Wadian_LN	Mbuti	0.000368	0.000518	0.71	4489	4464	69623
Lajia_LN	Mongolian_Bijie	Haojiatai_LBIA	Mbuti	0.000504	0.00067	0.753	3569	3541	55829
Bianbian_EN	Mongolian_Bijie	Tanshishan_LN	Mbuti	0.00102	0.001298	0.786	1683	1657	26014
Bianbian_EN	Mongolian_Bijie	Xiaowu_MN	Mbuti	0.000803	0.001017	0.79	3213	3174	48853
Bianbian_EN	Manchu_Jinsha	Xiaowu_MN	Mbuti	0.000829	0.001018	0.814	3219	3178	48853
Bianbian_EN	Manchu_Jinsha	Tanshishan_LN	Mbuti	0.001091	0.001296	0.842	1686	1657	26014
Bianbian_EN	Mongolian_Bijie	Lajia_LN	Mbuti	0.000712	0.000822	0.866	3210	3175	48830
Lajia_LN	Mongolian_Bijie	Boshan_EN	Mbuti	0.000547	0.000629	0.87	4208	4172	65089
Lajia_LN	Manchu_Bijie	Xiaojingshan_EN	Mbuti	0.000599	0.000661	0.906	2630	2606	40700
Bianbian_EN	Manchu_Jinsha	Lajia_LN	Mbuti	0.000777	0.000829	0.936	3211	3173	48830
Lajia_LN	Manchu_Jinsha	Boshan_EN	Mbuti	0.000603	0.000631	0.955	4203	4164	65089
Lajia_LN	Manchu_Jinsha	Wadian_LN	Mbuti	0.000505	0.000513	0.984	4498	4463	69623
Lajia_LN	Manchu_Jinsha	Haojiatai_LBIA	Mbuti	0.000676	0.000666	1.015	3566	3528	55829
Bianbian_EN	Manchu_Bijie	Tanshishan_LN	Mbuti	0.001375	0.0013	1.057	1690	1654	26014
Lajia_LN	Manchu_Bijie	Boshan_EN	Mbuti	0.000678	0.00063	1.077	4202	4158	65089
Bianbian_EN	Mongolian_Bijie	Liangdao1_EN	Mbuti	0.001513	0.001344	1.125	1822	1780	27545
Lajia_LN	Mongolian_Bijie	Xiaojingshan_EN	Mbuti	0.000839	0.000655	1.281	2642	2608	40700
Bianbian_EN	Mongolian_Bijie	Qihe_EN	Mbuti	0.001966	0.001448	1.358	1436	1393	22122
Bianbian_EN	Manchu_Bijie	Yumin_EN	Mbuti	0.001498	0.00107	1.401	3047	2977	46486
Bianbian_EN	Manchu_Bijie	Qihe_EN	Mbuti	0.002088	0.001456	1.434	1435	1389	22122
Bianbian_EN	Manchu_Bijie	Liangdao1_EN	Mbuti	0.001982	0.001351	1.467	1825	1770	27545
Lajia_LN	Manchu_Bijie	Xiaogao_EN	Mbuti	0.000918	0.000612	1.499	3979	3923	61370
Lajia_LN	Manchu_Bijie	Xiaowu_MN	Mbuti	0.000961	0.000639	1.503	4465	4399	68976
Bianbian_EN	Mongolian_Bijie	Yumin_EN	Mbuti	0.001596	0.001061	1.505	3059	2984	46486
Bianbian_EN	Manchu_Jinsha	Qihe_EN	Mbuti	0.002223	0.001445	1.538	1437	1388	22122
Lajia_LN	Manchu_Bijie	Bianbian_EN	Mbuti	0.001089	0.000696	1.565	3197	3144	48830
Lajia_LN	Mongolian_Bijie	Xiaogao_EN	Mbuti	0.000977	0.000619	1.578	3990	3930	61370
Lajia_LN	Manchu_Jinsha	Xiaojingshan_EN	Mbuti	0.001068	0.00065	1.643	2641	2598	40700
Bianbian_EN	Manchu_Jinsha	Yumin_EN	Mbuti	0.001791	0.001071	1.672	3063	2979	46486
Lajia_LN	Manchu_Bijie	Tibetan_Lhasa	Mbuti	0.00064	0.00038	1.682	4500	4455	69888
Bianbian_EN	Manchu_Bijie	Wanggou_MN	Mbuti	0.001718	0.001019	1.685	2746	2675	41508
Lajia_LN	Manchu_Bijie	Shimao_LN	Mbuti	0.000902	0.000517	1.744	4486	4424	69388
Lajia_LN	Mongolian_Bijie	Xiaowu_MN	Mbuti	0.001099	0.000628	1.749	4481	4405	68976
Lajia_LN	Mongolian_Bijie	Bianbian_EN	Mbuti	0.001229	0.000699	1.759	3210	3150	48830
Lajia_LN	Manchu_Bijie	Wanggou_MN	Mbuti	0.001157	0.000635	1.82	3783	3715	58239
Bianbian_EN	Manchu_Jinsha	Liangdao1_EN	Mbuti	0.002466	0.001348	1.829	1830	1762	27545
Bianbian_EN	Mongolian_Bijie	Wanggou_MN	Mbuti	0.001896	0.001012	1.874	2752	2674	41508
Bianbian_EN	Mongolian_Bijie	Xitoucun_LN	Mbuti	0.002069	0.001097	1.886	2236	2165	34132
Lajia_LN	Manchu_Jinsha	Xiaowu_MN	Mbuti	0.001179	0.000616	1.913	4476	4395	68976
Lajia_LN	Manchu_Jinsha	Xiaogao_EN	Mbuti	0.001177	0.000609	1.933	3989	3917	61370
Lajia_LN	Manchu_Bijie	Qiang_Daofu	Mbuti	0.000744	0.000374	1.99	4517	4465	69888
Lajia_LN	Manchu_Jinsha	Shimao_LN	Mbuti	0.001031	0.000508	2.03	4494	4423	69388
Lajia_LN	Manchu_Jinsha	Bianbian_EN	Mbuti	0.001429	0.000701	2.037	3211	3142	48830
Bianbian_EN	Manchu_Jinsha	Wanggou_MN	Mbuti	0.002072	0.001016	2.04	2762	2676	41508
Lajia_LN	Mongolian_Bijie	Shimao_LN	Mbuti	0.001057	0.000511	2.069	4498	4424	69388
Lajia_LN	Mongolian_Bijie	Wanggou_MN	Mbuti	0.001321	0.000625	2.113	3797	3720	58239
Lajia_LN	Manchu_Bijie	Tibetan_Chamdo	Mbuti	0.000843	0.000372	2.266	4510	4451	69888
Bianbian_EN	Manchu_Jinsha	Xitoucun_LN	Mbuti	0.002515	0.001095	2.296	2248	2162	34132
Lajia_LN	Manchu_Jinsha	Tibetan_Lhasa	Mbuti	0.000874	0.00037	2.36	4511	4450	69888
Bianbian_EN	Mongolian_Bijie	Banlashan_MN	Mbuti	0.002207	0.000933	2.364	3268	3160	49212
Bianbian_EN	Manchu_Bijie	Xitoucun_LN	Mbuti	0.002672	0.001109	2.41	2244	2152	34132
Lajia_LN	Manchu_Jinsha	Wanggou_MN	Mbuti	0.001557	0.000627	2.484	3795	3704	58239
Lajia_LN	Manchu_Bijie	Tibetan_Nagqu	Mbuti	0.000925	0.000366	2.529	4521	4456	69888
Lajia_LN	Manchu_Bijie	Jinchankou_LN	Mbuti	0.001781	0.000689	2.584	3268	3178	50165
Bianbian_EN	Manchu_Jinsha	Banlashan_MN	Mbuti	0.002439	0.000937	2.602	3272	3152	49212
Lajia_LN	Manchu_Bijie	Yumin_EN	Mbuti	0.001759	0.000644	2.731	3808	3704	58698
Lajia_LN	Manchu_Jinsha	Qiang_Daofu	Mbuti	0.001014	0.000371	2.737	4529	4458	69888
Lajia_LN	Mongolian_Bijie	Jinchankou_LN	Mbuti	0.001834	0.00067	2.738	3277	3185	50165
Lajia_LN	Manchu_Jinsha	Jinchankou_LN	Mbuti	0.001862	0.000676	2.755	3276	3183	50165
Bianbian_EN	Manchu_Bijie	Banlashan_MN	Mbuti	0.002597	0.000935	2.779	3267	3139	49212
Lajia_LN	Mongolian_Bijie	Tibetan_Lhasa	Mbuti	0.001051	0.000374	2.814	4521	4447	69888
Lajia_LN	Mongolian_Bijie	Banlashan_MN	Mbuti	0.001603	0.000547	2.933	4546	4435	69611
Lajia_LN	Mongolian_Bijie	Yumin_EN	Mbuti	0.001888	0.000644	2.934	3826	3715	58698
Lajia_LN	Manchu_Jinsha	Tibetan_Chamdo	Mbuti	0.001081	0.000368	2.936	4521	4446	69888
Lajia_LN	Mongolian_Bijie	Qiang_Daofu	Mbuti	0.001106	0.000364	3.036	4538	4460	69888
Bianbian_EN	Mongolian_Bijie	Boshan_EN	Mbuti	0.003367	0.001097	3.07	3225	3062	48265
Bianbian_EN	Manchu_Jinsha	Boshan_EN	Mbuti	0.003371	0.001091	3.088	3229	3066	48265
Lajia_LN	Manchu_Jinsha	Tibetan_Nagqu	Mbuti	0.001154	0.000367	3.149	4531	4451	69888
Bianbian_EN	Manchu_Bijie	Boshan_EN	Mbuti	0.00353	0.001099	3.213	3225	3054	48265
Lajia_LN	Manchu_Jinsha	Banlashan_MN	Mbuti	0.001764	0.000549	3.214	4548	4425	69611
Lajia_LN	Manchu_Jinsha	Yumin_EN	Mbuti	0.002084	0.000644	3.235	3822	3700	58698
Lajia_LN	Manchu_Bijie	Banlashan_MN	Mbuti	0.001877	0.000555	3.382	4545	4414	69611
Lajia_LN	Mongolian_Bijie	Tibetan_Chamdo	Mbuti	0.001274	0.000368	3.463	4532	4443	69888
Lajia_LN	Mongolian_Bijie	Tibetan_Nagqu	Mbuti	0.001288	0.000364	3.534	4541	4451	69888
Bianbian_EN	Mongolian_Bijie	Xiaogao_EN	Mbuti	0.004623	0.001133	4.081	3205	2986	47296
Bianbian_EN	Manchu_Bijie	Xiaogao_EN	Mbuti	0.004622	0.001127	4.1	3195	2976	47296
Bianbian_EN	Manchu_Jinsha	Xiaogao_EN	Mbuti	0.004796	0.001125	4.263	3212	2985	47296
Bianbian_EN	Manchu_Bijie	Xiaojingshan_EN	Mbuti	0.006953	0.001112	6.254	2432	2186	35441
Bianbian_EN	Mongolian_Bijie	Xiaojingshan_EN	Mbuti	0.00708	0.001114	6.356	2439	2188	35441
Bianbian_EN	Manchu_Jinsha	Xiaojingshan_EN	Mbuti	0.007289	0.001111	6.559	2442	2183	35441
