# Supplementary material for: Genomic Insights Into the Admixture History of Mongolic- and Tungusic-Speaking Populations From Southwestern East Asia
Source: Front Genet. 2021 Jun 22;12:685285. doi: 10.3389/fgene.2021.685285 (PMC8258170; doi:10.3389/fgene.2021.685285)
Supplement: Supplementary file 10 [file Table_7.XLSX]

## Sheet: Table S7
Table S7. Affinity-f4-statistics in the form f4(Taiwan_Hanben/Xitoucun_LN/Tanshishan_LN, three studied populations; northern East Asians, Mbuti) to explore the genetic continuity and admixture between potential ancestral sources and three studied populations based on the merged Human Origin dataset.
W	X	Y	Z	f4	stderr	Zscore	BABA	ABBA	nsnps
Taiwan_Hanben	Manchu_Bijie	Tibetan_Chamdo	Mbuti	-0.002735	0.000225	-12.178	4429	4622	70640
Taiwan_Hanben	Manchu_Bijie	Qiang_Daofu	Mbuti	-0.002619	0.000229	-11.452	4447	4632	70640
Taiwan_Hanben	Manchu_Bijie	Tibetan_Nagqu	Mbuti	-0.002621	0.000231	-11.338	4442	4627	70640
Taiwan_Hanben	Manchu_Jinsha	Tibetan_Chamdo	Mbuti	-0.002481	0.000222	-11.197	4444	4619	70640
Taiwan_Hanben	Manchu_Bijie	Tibetan_Lhasa	Mbuti	-0.002492	0.000228	-10.92	4436	4612	70640
Taiwan_Hanben	Mongolian_Bijie	Tibetan_Chamdo	Mbuti	-0.00228	0.000217	-10.503	4435	4596	70640
Taiwan_Hanben	Manchu_Jinsha	Tibetan_Nagqu	Mbuti	-0.002383	0.000228	-10.45	4455	4623	70640
Taiwan_Hanben	Mongolian_Bijie	Qiang_Daofu	Mbuti	-0.002233	0.000216	-10.326	4451	4609	70640
Taiwan_Hanben	Manchu_Jinsha	Qiang_Daofu	Mbuti	-0.00233	0.000226	-10.295	4462	4627	70640
Taiwan_Hanben	Manchu_Jinsha	Tibetan_Lhasa	Mbuti	-0.002241	0.000222	-10.099	4451	4609	70640
Taiwan_Hanben	Mongolian_Bijie	Tibetan_Nagqu	Mbuti	-0.002236	0.000224	-9.983	4446	4604	70640
Taiwan_Hanben	Mongolian_Bijie	Tibetan_Lhasa	Mbuti	-0.002046	0.000217	-9.416	4442	4587	70640
Taiwan_Hanben	Manchu_Bijie	Naxi_HGDP	Mbuti	-0.002051	0.000227	-9.02	4480	4625	70752
Taiwan_Hanben	Manchu_Bijie	Lajia_LN	Mbuti	-0.002516	0.000286	-8.809	4414	4589	69812
Taiwan_Hanben	Manchu_Bijie	Yi_HGDP	Mbuti	-0.001947	0.000227	-8.586	4483	4620	70752
Taiwan_Hanben	Manchu_Jinsha	Naxi_HGDP	Mbuti	-0.001878	0.000224	-8.391	4492	4625	70752
Taiwan_Hanben	Mongolian_Bijie	Naxi_HGDP	Mbuti	-0.001817	0.00022	-8.242	4479	4607	70752
Taiwan_Hanben	Mongolian_Bijie	Han_Shandong	Mbuti	-0.001702	0.000214	-7.944	4487	4607	70640
Taiwan_Hanben	Manchu_Jinsha	Lajia_LN	Mbuti	-0.002232	0.000282	-7.924	4427	4583	69812
Taiwan_Hanben	Mongolian_Bijie	Lajia_LN	Mbuti	-0.002236	0.000284	-7.879	4413	4569	69812
Taiwan_Hanben	Mongolian_Bijie	Tibetan_Gannan	Mbuti	-0.001734	0.000224	-7.742	4459	4582	70640
Taiwan_Hanben	Mongolian_Bijie	Yi_HGDP	Mbuti	-0.00169	0.000219	-7.733	4483	4603	70752
Taiwan_Hanben	Manchu_Jinsha	Yi_HGDP	Mbuti	-0.001703	0.000224	-7.599	4498	4618	70752
Taiwan_Hanben	Mongolian_Bijie	Han_Shanxi	Mbuti	-0.001627	0.000216	-7.519	4486	4601	70640
Taiwan_Hanben	Manchu_Bijie	Tibetan_Gannan	Mbuti	-0.001765	0.000236	-7.482	4465	4590	70640
Taiwan_Hanben	Manchu_Bijie	Han_Shanxi	Mbuti	-0.00167	0.000226	-7.392	4493	4611	70640
Taiwan_Hanben	Manchu_Bijie	Han_Shandong	Mbuti	-0.001641	0.000223	-7.376	4496	4612	70640
Taiwan_Hanben	Manchu_Bijie	Shimao_LN	Mbuti	-0.002315	0.000318	-7.291	4415	4577	70134
Taiwan_Hanben	Mongolian_Bijie	Han_Henan	Mbuti	-0.001614	0.000226	-7.145	4494	4608	70640
Xitoucun_LN	Manchu_Bijie	Tibetan_Chamdo	Mbuti	-0.00405	0.000578	-7.011	2538	2703	40640
Xitoucun_LN	Manchu_Bijie	Qiang_Daofu	Mbuti	-0.004076	0.000592	-6.885	2550	2715	40640
Xitoucun_LN	Manchu_Bijie	Tibetan_Nagqu	Mbuti	-0.004168	0.000605	-6.884	2542	2711	40640
Taiwan_Hanben	Manchu_Jinsha	Shimao_LN	Mbuti	-0.00218	0.000317	-6.868	4425	4578	70134
Taiwan_Hanben	Manchu_Jinsha	Tibetan_Gannan	Mbuti	-0.00158	0.000231	-6.853	4478	4590	70640
Taiwan_Hanben	Manchu_Jinsha	Han_Shanxi	Mbuti	-0.001519	0.000223	-6.819	4504	4612	70640
Taiwan_Hanben	Manchu_Bijie	Wanggou_MN	Mbuti	-0.002324	0.000341	-6.815	3724	3861	58844
Taiwan_Hanben	Mongolian_Bijie	Shimao_LN	Mbuti	-0.002153	0.000317	-6.795	4411	4562	70134
Xitoucun_LN	Manchu_Jinsha	Tibetan_Chamdo	Mbuti	-0.003768	0.000572	-6.588	2543	2696	40640
Xitoucun_LN	Manchu_Bijie	Tibetan_Lhasa	Mbuti	-0.003822	0.000583	-6.551	2544	2699	40640
Xitoucun_LN	Mongolian_Bijie	Tibetan_Nagqu	Mbuti	-0.003825	0.000586	-6.523	2541	2696	40640
Xitoucun_LN	Manchu_Jinsha	Tibetan_Nagqu	Mbuti	-0.003901	0.000598	-6.52	2545	2703	40640
Taiwan_Hanben	Manchu_Bijie	Han_Henan	Mbuti	-0.001534	0.000235	-6.515	4505	4614	70640
Taiwan_Hanben	Manchu_Jinsha	Han_Shandong	Mbuti	-0.00142	0.000218	-6.509	4509	4610	70640
Taiwan_Hanben	Mongolian_Bijie	Wanggou_MN	Mbuti	-0.002137	0.00033	-6.484	3721	3847	58844
Xitoucun_LN	Mongolian_Bijie	Tibetan_Chamdo	Mbuti	-0.00366	0.000566	-6.465	2538	2687	40640
Xitoucun_LN	Mongolian_Bijie	Qiang_Daofu	Mbuti	-0.003726	0.000584	-6.383	2549	2701	40640
Taiwan_Hanben	Mongolian_Bijie	Banlashan_MN	Mbuti	-0.001992	0.000315	-6.332	4456	4596	70359
Xitoucun_LN	Manchu_Jinsha	Qiang_Daofu	Mbuti	-0.003677	0.000586	-6.278	2555	2705	40640
Xitoucun_LN	Manchu_Bijie	Naxi_HGDP	Mbuti	-0.003671	0.000592	-6.198	2561	2710	40687
Taiwan_Hanben	Mongolian_Bijie	Han_Jiangsu	Mbuti	-0.001346	0.000219	-6.153	4501	4597	70640
Xitoucun_LN	Manchu_Jinsha	Tibetan_Lhasa	Mbuti	-0.003526	0.000579	-6.086	2548	2691	40640
Xitoucun_LN	Mongolian_Bijie	Tibetan_Lhasa	Mbuti	-0.003439	0.000573	-5.998	2545	2684	40640
Xitoucun_LN	Mongolian_Bijie	Naxi_HGDP	Mbuti	-0.00348	0.000581	-5.988	2557	2699	40687
Taiwan_Hanben	Manchu_Bijie	Han_Jiangsu	Mbuti	-0.001335	0.000223	-5.977	4511	4605	70640
Xitoucun_LN	Mongolian_Bijie	Han_Henan	Mbuti	-0.00374	0.000627	-5.961	2558	2710	40640
Xitoucun_LN	Mongolian_Bijie	Han_Shandong	Mbuti	-0.003399	0.000577	-5.895	2558	2697	40640
Xitoucun_LN	Manchu_Bijie	Yi_HGDP	Mbuti	-0.003496	0.000594	-5.885	2567	2710	40687
Xitoucun_LN	Manchu_Jinsha	Naxi_HGDP	Mbuti	-0.003457	0.00059	-5.864	2564	2704	40687
Taiwan_Hanben	Manchu_Jinsha	Han_Henan	Mbuti	-0.001357	0.000232	-5.851	4516	4612	70640
Xitoucun_LN	Mongolian_Bijie	Tibetan_Gannan	Mbuti	-0.003442	0.000594	-5.795	2548	2688	40640
Xitoucun_LN	Mongolian_Bijie	Yi_HGDP	Mbuti	-0.003333	0.00058	-5.744	2564	2700	40687
Xitoucun_LN	Manchu_Bijie	Tibetan_Gannan	Mbuti	-0.003439	0.000607	-5.667	2554	2694	40640
Taiwan_Hanben	Manchu_Jinsha	Wanggou_MN	Mbuti	-0.001928	0.000344	-5.609	3740	3854	58844
Xitoucun_LN	Manchu_Bijie	Han_Henan	Mbuti	-0.00355	0.000635	-5.594	2569	2713	40640
Taiwan_Hanben	Mongolian_Bijie	Wadian_LN	Mbuti	-0.001717	0.000308	-5.583	4463	4584	70383
Taiwan_Hanben	Manchu_Jinsha	Banlashan_MN	Mbuti	-0.001843	0.000331	-5.574	4472	4602	70359
Xitoucun_LN	Manchu_Bijie	Han_Shandong	Mbuti	-0.003247	0.000586	-5.538	2567	2699	40640
Taiwan_Hanben	Mongolian_Bijie	Han_Shanghai	Mbuti	-0.001499	0.000271	-5.534	4513	4619	70640
Xitoucun_LN	Mongolian_Bijie	Han_Shanxi	Mbuti	-0.003188	0.000579	-5.502	2563	2693	40640
Taiwan_Hanben	Mongolian_Bijie	Han_Zhejiang	Mbuti	-0.001278	0.000233	-5.473	4505	4595	70640
Tanshishan_LN	Manchu_Bijie	Tibetan_Chamdo	Mbuti	-0.003882	0.000714	-5.438	1858	1975	30005
Taiwan_Hanben	Manchu_Bijie	Sila	Mbuti	-0.001287	0.000237	-5.418	4475	4566	70394
Xitoucun_LN	Manchu_Jinsha	Han_Henan	Mbuti	-0.003407	0.000629	-5.413	2569	2708	40640
Xitoucun_LN	Manchu_Jinsha	Yi_HGDP	Mbuti	-0.003182	0.000591	-5.384	2573	2703	40687
Xitoucun_LN	Manchu_Bijie	Han_Shanxi	Mbuti	-0.003168	0.000589	-5.377	2570	2699	40640
Xitoucun_LN	Mongolian_Bijie	Han_Zhejiang	Mbuti	-0.003203	0.000598	-5.358	2570	2700	40640
Taiwan_Hanben	Manchu_Bijie	HaNhi	Mbuti	-0.001201	0.000225	-5.345	4485	4570	70394
Xitoucun_LN	Manchu_Bijie	Lajia_LN	Mbuti	-0.004129	0.000784	-5.269	2531	2698	40240
Xitoucun_LN	Manchu_Jinsha	Tibetan_Gannan	Mbuti	-0.003175	0.000603	-5.261	2558	2687	40640
Taiwan_Hanben	Manchu_Bijie	Banlashan_MN	Mbuti	-0.00174	0.000332	-5.241	4470	4592	70359
Xitoucun_LN	Manchu_Jinsha	Han_Shandong	Mbuti	-0.003023	0.00058	-5.211	2570	2693	40640
Tanshishan_LN	Manchu_Jinsha	Tibetan_Chamdo	Mbuti	-0.003697	0.000716	-5.163	1856	1967	30005
Xitoucun_LN	Manchu_Jinsha	Han_Shanxi	Mbuti	-0.003007	0.000588	-5.115	2573	2695	40640
Tanshishan_LN	Mongolian_Bijie	Tibetan_Chamdo	Mbuti	-0.003654	0.000715	-5.108	1857	1966	30005
Xitoucun_LN	Mongolian_Bijie	HaNhi	Mbuti	-0.002908	0.00057	-5.104	2561	2679	40564
Xitoucun_LN	Manchu_Bijie	HaNhi	Mbuti	-0.002991	0.000586	-5.101	2566	2687	40564
Taiwan_Hanben	Manchu_Bijie	Wadian_LN	Mbuti	-0.001608	0.000319	-5.042	4475	4588	70383
Xitoucun_LN	Manchu_Bijie	Sila	Mbuti	-0.003116	0.000619	-5.035	2566	2692	40564
Xitoucun_LN	Mongolian_Bijie	Han_Jiangsu	Mbuti	-0.002911	0.000582	-5.004	2575	2694	40640
Xitoucun_LN	Manchu_Bijie	Han_Zhejiang	Mbuti	-0.003045	0.000609	-4.998	2579	2703	40640
Tanshishan_LN	Manchu_Bijie	Qiang_Daofu	Mbuti	-0.003709	0.000743	-4.994	1867	1978	30005
Xitoucun_LN	Mongolian_Bijie	Lajia_LN	Mbuti	-0.003849	0.000773	-4.98	2530	2685	40240
Taiwan_Hanben	Mongolian_Bijie	Han_Hubei	Mbuti	-0.001148	0.000232	-4.942	4517	4598	70640
Xitoucun_LN	Manchu_Bijie	Hmong	Mbuti	-0.002999	0.000613	-4.891	2587	2709	40663
Xitoucun_LN	Manchu_Jinsha	Hmong	Mbuti	-0.002966	0.000608	-4.875	2587	2707	40663
Taiwan_Hanben	Manchu_Bijie	Han_Shanghai	Mbuti	-0.001368	0.000282	-4.856	4526	4623	70640
Xitoucun_LN	Mongolian_Bijie	Tujia_HGDP	Mbuti	-0.002837	0.000586	-4.845	2577	2692	40687
Taiwan_Hanben	Mongolian_Bijie	HaNhi	Mbuti	-0.001044	0.000216	-4.83	4482	4556	70394
Taiwan_Hanben	Manchu_Bijie	Han_Zhejiang	Mbuti	-0.001165	0.000241	-4.828	4517	4599	70640
Xitoucun_LN	Mongolian_Bijie	Hmong	Mbuti	-0.002898	0.000601	-4.823	2583	2701	40663
Taiwan_Hanben	Manchu_Bijie	Hmong	Mbuti	-0.001135	0.000235	-4.818	4531	4611	70666
Xitoucun_LN	Mongolian_Bijie	Mang	Mbuti	-0.002785	0.00058	-4.805	2562	2675	40564
Taiwan_Hanben	Manchu_Bijie	Han_Hubei	Mbuti	-0.001163	0.000242	-4.797	4525	4607	70640
Tanshishan_LN	Manchu_Bijie	Tibetan_Nagqu	Mbuti	-0.003459	0.000724	-4.779	1868	1972	30005
Xitoucun_LN	Mongolian_Bijie	Sila	Mbuti	-0.002891	0.000605	-4.775	2564	2681	40564
Xitoucun_LN	Manchu_Jinsha	Lajia_LN	Mbuti	-0.003708	0.000777	-4.773	2538	2687	40240
Xitoucun_LN	Manchu_Bijie	Tujia_HGDP	Mbuti	-0.002832	0.000599	-4.725	2583	2699	40687
Xitoucun_LN	Manchu_Jinsha	Han_Zhejiang	Mbuti	-0.002866	0.000607	-4.719	2581	2698	40640
Taiwan_Hanben	Manchu_Bijie	Han_SichuanHO	Mbuti	-0.001082	0.00023	-4.709	4519	4595	70640
Tanshishan_LN	Mongolian_Bijie	Qiang_Daofu	Mbuti	-0.0035	0.000745	-4.697	1865	1970	30005
Xitoucun_LN	Manchu_Bijie	Han_Jiangsu	Mbuti	-0.002787	0.000594	-4.694	2584	2697	40640
Taiwan_Hanben	Manchu_Jinsha	Wadian_LN	Mbuti	-0.001457	0.000311	-4.691	4486	4589	70383
Xitoucun_LN	Manchu_Bijie	Mang	Mbuti	-0.00279	0.000598	-4.662	2568	2682	40564
Tanshishan_LN	Manchu_Jinsha	Qiang_Daofu	Mbuti	-0.003444	0.000746	-4.619	1865	1968	30005
Taiwan_Hanben	Mongolian_Bijie	Han_SichuanHO	Mbuti	-0.001016	0.000221	-4.608	4512	4584	70640
Xitoucun_LN	Manchu_Jinsha	Sila	Mbuti	-0.002831	0.000615	-4.605	2570	2685	40564
Xitoucun_LN	Manchu_Jinsha	HaNhi	Mbuti	-0.002678	0.000582	-4.604	2571	2679	40564
Taiwan_Hanben	Manchu_Bijie	Yumin_EN	Mbuti	-0.001684	0.00037	-4.555	3743	3843	59376
Taiwan_Hanben	Manchu_Bijie	Vietnam_Lahu	Mbuti	-0.001051	0.000231	-4.548	4491	4565	70394
Taiwan_Hanben	Manchu_Jinsha	Hmong	Mbuti	-0.001052	0.000232	-4.543	4540	4615	70666
Xitoucun_LN	Mongolian_Bijie	Han_Hubei	Mbuti	-0.002689	0.000593	-4.532	2583	2693	40640
Taiwan_Hanben	Manchu_Jinsha	Han_Jiangsu	Mbuti	-0.001004	0.000222	-4.529	4527	4598	70640
Taiwan_Hanben	Mongolian_Bijie	Sila	Mbuti	-0.001045	0.000231	-4.523	4474	4548	70394
Xitoucun_LN	Mongolian_Bijie	Miao_HGDP	Mbuti	-0.002653	0.000587	-4.519	2585	2693	40687
Xitoucun_LN	Manchu_Bijie	Miao_HGDP	Mbuti	-0.002666	0.000592	-4.507	2591	2700	40687
Taiwan_Hanben	Manchu_Bijie	Miao_HGDP	Mbuti	-0.00102	0.000227	-4.504	4532	4604	70752
Tanshishan_LN	Mongolian_Bijie	Tibetan_Nagqu	Mbuti	-0.003286	0.000731	-4.495	1867	1966	30005
Tanshishan_LN	Manchu_Jinsha	Tibetan_Nagqu	Mbuti	-0.003274	0.000729	-4.487	1866	1964	30005
Taiwan_Hanben	Manchu_Jinsha	Sila	Mbuti	-0.001036	0.000234	-4.431	4490	4563	70394
Taiwan_Hanben	Manchu_Bijie	Jinchankou_LN	Mbuti	-0.00176	0.000401	-4.392	3205	3295	50672
Tanshishan_LN	Manchu_Bijie	Tibetan_Lhasa	Mbuti	-0.003198	0.000729	-4.388	1869	1965	30005
Taiwan_Hanben	Mongolian_Bijie	Tujia_HGDP	Mbuti	-0.000959	0.000219	-4.374	4521	4588	70752
Xitoucun_LN	Manchu_Jinsha	Tujia_HGDP	Mbuti	-0.002585	0.000593	-4.36	2587	2692	40687
Taiwan_Hanben	Mongolian_Bijie	Hmong	Mbuti	-0.000997	0.000229	-4.357	4527	4597	70666
Taiwan_Hanben	Manchu_Bijie	Tujia_HGDP	Mbuti	-0.000992	0.000228	-4.343	4528	4598	70752
Xitoucun_LN	Mongolian_Bijie	Han_Shanghai	Mbuti	-0.002875	0.000662	-4.343	2579	2696	40640
Tanshishan_LN	Manchu_Bijie	Yi_HGDP	Mbuti	-0.003073	0.000708	-4.34	1880	1972	30045
Taiwan_Hanben	Mongolian_Bijie	Jinchankou_LN	Mbuti	-0.0017	0.000392	-4.339	3202	3288	50672
Xitoucun_LN	Manchu_Bijie	Vietnam_Lahu	Mbuti	-0.00255	0.00059	-4.325	2575	2678	40564
Xitoucun_LN	Mongolian_Bijie	Pingliangtai_LN	Mbuti	-0.003256	0.000754	-4.319	2565	2697	40654
Taiwan_Hanben	Mongolian_Bijie	Yumin_EN	Mbuti	-0.00155	0.00036	-4.304	3741	3834	59376
Xitoucun_LN	Mongolian_Bijie	Han_SichuanHO	Mbuti	-0.002538	0.000591	-4.292	2579	2682	40640
Tanshishan_LN	Mongolian_Bijie	Han_Zhejiang	Mbuti	-0.00317	0.000739	-4.29	1873	1968	30005
Xitoucun_LN	Manchu_Bijie	Han_SichuanHO	Mbuti	-0.00257	0.000601	-4.279	2586	2691	40640
Xitoucun_LN	Mongolian_Bijie	She_HGDP	Mbuti	-0.002494	0.000583	-4.278	2591	2692	40687
Taiwan_Hanben	Mongolian_Bijie	She_HGDP	Mbuti	-0.000931	0.000221	-4.219	4529	4595	70752
Tanshishan_LN	Mongolian_Bijie	Han_Shandong	Mbuti	-0.003026	0.00072	-4.204	1876	1967	30005
Xitoucun_LN	Manchu_Bijie	Han_Hubei	Mbuti	-0.00256	0.00061	-4.195	2592	2697	40640
Tanshishan_LN	Mongolian_Bijie	Yi_HGDP	Mbuti	-0.003	0.000716	-4.192	1878	1968	30045
Taiwan_Hanben	Manchu_Jinsha	Jinchankou_LN	Mbuti	-0.00168	0.000402	-4.175	3215	3300	50672
Tanshishan_LN	Manchu_Jinsha	Tibetan_Lhasa	Mbuti	-0.003054	0.000734	-4.161	1866	1957	30005
Xitoucun_LN	Mongolian_Bijie	Vietnam_Lahu	Mbuti	-0.002409	0.00058	-4.151	2572	2669	40564
Xitoucun_LN	Manchu_Jinsha	Miao_HGDP	Mbuti	-0.00245	0.00059	-4.148	2594	2694	40687
Taiwan_Hanben	Mongolian_Bijie	Miao_HGDP	Mbuti	-0.000938	0.000227	-4.132	4526	4593	70752
Xitoucun_LN	Mongolian_Bijie	Gelao_Longlin	Mbuti	-0.002416	0.000589	-4.1	2585	2683	40640
Xitoucun_LN	Mongolian_Bijie	Dong_Guizhou	Mbuti	-0.002303	0.000563	-4.089	2590	2684	40640
Xitoucun_LN	Mongolian_Bijie	Lahu_HGDP	Mbuti	-0.002337	0.000573	-4.081	2577	2672	40687
Xitoucun_LN	Manchu_Jinsha	Han_Jiangsu	Mbuti	-0.002391	0.000587	-4.07	2590	2687	40640
Xitoucun_LN	Mongolian_Bijie	Cong	Mbuti	-0.00235	0.000577	-4.069	2576	2671	40564
Xitoucun_LN	Mongolian_Bijie	Dong_Hunan	Mbuti	-0.002344	0.000577	-4.064	2591	2686	40640
Xitoucun_LN	Manchu_Bijie	Han_Shanghai	Mbuti	-0.002756	0.000681	-4.045	2588	2700	40640
Xitoucun_LN	Manchu_Jinsha	Pingliangtai_LN	Mbuti	-0.003063	0.000761	-4.026	2573	2698	40654
Taiwan_Hanben	Manchu_Jinsha	HaNhi	Mbuti	-0.000901	0.000225	-4.009	4501	4565	70394
Xitoucun_LN	Manchu_Bijie	Pingliangtai_LN	Mbuti	-0.003056	0.000762	-4.009	2575	2699	40654
Xitoucun_LN	Manchu_Bijie	Cong	Mbuti	-0.002361	0.00059	-4.005	2581	2677	40564
Xitoucun_LN	Mongolian_Bijie	PhuLa	Mbuti	-0.002332	0.000582	-4.003	2579	2673	40564
Xitoucun_LN	Manchu_Bijie	Lahu_HGDP	Mbuti	-0.002356	0.000591	-3.984	2584	2680	40687
Taiwan_Hanben	Mongolian_Bijie	Han_Chongqing	Mbuti	-0.00098	0.000246	-3.977	4517	4586	70640
Taiwan_Hanben	Manchu_Jinsha	Han_Zhejiang	Mbuti	-0.000947	0.000238	-3.974	4529	4596	70640
Taiwan_Hanben	Manchu_Jinsha	Han_Shanghai	Mbuti	-0.001097	0.000277	-3.966	4540	4618	70640
Xitoucun_LN	Manchu_Jinsha	Mang	Mbuti	-0.002356	0.000594	-3.964	2576	2671	40564
Tanshishan_LN	Mongolian_Bijie	Tibetan_Lhasa	Mbuti	-0.00289	0.000732	-3.946	1870	1957	30005
Xitoucun_LN	Manchu_Jinsha	Han_SichuanHO	Mbuti	-0.002345	0.000597	-3.926	2589	2684	40640
Tanshishan_LN	Manchu_Bijie	Han_Zhejiang	Mbuti	-0.002884	0.000736	-3.916	1879	1966	30005
Taiwan_Hanben	Manchu_Bijie	Jiaozuoniecun_LBIA	Mbuti	-0.001235	0.000318	-3.883	4160	4241	65356
Xitoucun_LN	Mongolian_Bijie	Han_Guangdong	Mbuti	-0.002289	0.00059	-3.883	2588	2681	40640
Taiwan_Hanben	Mongolian_Bijie	Vietnam_Lahu	Mbuti	-0.000879	0.000227	-3.871	4488	4550	70394
Tanshishan_LN	Manchu_Jinsha	Yi_HGDP	Mbuti	-0.002758	0.000712	-3.871	1880	1962	30045
Xitoucun_LN	Manchu_Jinsha	Vietnam_Lahu	Mbuti	-0.002269	0.000587	-3.867	2578	2670	40564
Xitoucun_LN	Mongolian_Bijie	Han_Fujian	Mbuti	-0.002265	0.000588	-3.855	2597	2689	40640
Tanshishan_LN	Manchu_Bijie	Han_Shandong	Mbuti	-0.002725	0.00071	-3.838	1884	1966	30005
Taiwan_Hanben	Manchu_Bijie	Xiaowu_MN	Mbuti	-0.001385	0.000361	-3.836	4444	4540	69726
Tanshishan_LN	Mongolian_Bijie	Han_Shanxi	Mbuti	-0.002771	0.000723	-3.832	1877	1960	30005
Xitoucun_LN	Manchu_Bijie	She_HGDP	Mbuti	-0.002261	0.000591	-3.825	2602	2694	40687
Xitoucun_LN	Mongolian_Bijie	Tay	Mbuti	-0.002217	0.000581	-3.818	2585	2675	40564
Xitoucun_LN	Mongolian_Bijie	Wadian_LN	Mbuti	-0.003152	0.000828	-3.804	2572	2700	40598
Taiwan_Hanben	Manchu_Jinsha	Han_SichuanHO	Mbuti	-0.000858	0.000226	-3.788	4532	4593	70640
Taiwan_Hanben	Mongolian_Bijie	Longtoushan_BA	Mbuti	-0.001495	0.000397	-3.768	2554	2614	40316
Xitoucun_LN	Manchu_Bijie	Gelao_Longlin	Mbuti	-0.00226	0.0006	-3.765	2595	2687	40640
Xitoucun_LN	Manchu_Bijie	PhuLa	Mbuti	-0.002238	0.000596	-3.754	2587	2678	40564
Tanshishan_LN	Mongolian_Bijie	Tujia_HGDP	Mbuti	-0.002666	0.00071	-3.753	1885	1965	30045
Xitoucun_LN	Manchu_Jinsha	Han_Hubei	Mbuti	-0.002263	0.000603	-3.752	2596	2688	40640
Tanshishan_LN	Manchu_Bijie	Naxi_HGDP	Mbuti	-0.002695	0.000721	-3.74	1881	1962	30045
Taiwan_Hanben	Mongolian_Bijie	Jiaozuoniecun_LBIA	Mbuti	-0.001141	0.000307	-3.724	4158	4233	65356
Taiwan_Hanben	Manchu_Bijie	Longtoushan_BA	Mbuti	-0.001507	0.000408	-3.696	2558	2619	40316
Taiwan_Hanben	Mongolian_Bijie	Han_Fujian	Mbuti	-0.000861	0.000233	-3.689	4531	4592	70640
Xitoucun_LN	Manchu_Bijie	Dong_Guizhou	Mbuti	-0.002109	0.000574	-3.674	2600	2685	40640
Tanshishan_LN	Manchu_Jinsha	Han_Zhejiang	Mbuti	-0.002728	0.000743	-3.67	1877	1959	30005
Xitoucun_LN	Mongolian_Bijie	LaChi	Mbuti	-0.002249	0.000613	-3.667	2589	2680	40564
Xitoucun_LN	Manchu_Bijie	Dong_Hunan	Mbuti	-0.002154	0.000589	-3.657	2601	2689	40640
Taiwan_Hanben	Mongolian_Bijie	Pingliangtai_LN	Mbuti	-0.001006	0.000275	-3.652	4514	4585	70575
Tanshishan_LN	Mongolian_Bijie	Tibetan_Gannan	Mbuti	-0.002656	0.000728	-3.647	1872	1952	30005
Tanshishan_LN	Mongolian_Bijie	Han_Henan	Mbuti	-0.002694	0.00074	-3.639	1880	1961	30005
Xitoucun_LN	Manchu_Bijie	Han_Guangdong	Mbuti	-0.002195	0.000604	-3.637	2596	2685	40640
Tanshishan_LN	Mongolian_Bijie	Naxi_HGDP	Mbuti	-0.002618	0.000723	-3.619	1877	1956	30045
Tanshishan_LN	Manchu_Bijie	Tujia_HGDP	Mbuti	-0.002555	0.000707	-3.612	1890	1967	30045
Taiwan_Hanben	Manchu_Jinsha	Han_Hubei	Mbuti	-0.000858	0.000238	-3.611	4540	4601	70640
Tanshishan_LN	Manchu_Bijie	Vietnam_Lahu	Mbuti	-0.002602	0.000726	-3.587	1875	1953	29965
Tanshishan_LN	Manchu_Bijie	Han_Shanxi	Mbuti	-0.002592	0.000724	-3.58	1883	1960	30005
Taiwan_Hanben	Manchu_Jinsha	Miao_HGDP	Mbuti	-0.00081	0.000226	-3.578	4545	4602	70752
Tanshishan_LN	Manchu_Jinsha	Han_Shandong	Mbuti	-0.002553	0.000714	-3.574	1881	1958	30005
Tanshishan_LN	Manchu_Jinsha	Naxi_HGDP	Mbuti	-0.00258	0.000723	-3.57	1878	1955	30045
Taiwan_Hanben	Manchu_Jinsha	Yumin_EN	Mbuti	-0.001346	0.000378	-3.557	3758	3838	59376
Xitoucun_LN	Manchu_Bijie	Wadian_LN	Mbuti	-0.002979	0.000838	-3.554	2581	2702	40598
Taiwan_Hanben	Manchu_Jinsha	Miaozigou_MN	Mbuti	-0.002225	0.000626	-3.551	1222	1265	19473
Xitoucun_LN	Manchu_Jinsha	Miaozigou_MN	Mbuti	-0.005817	0.001638	-3.551	732	801	11809
Xitoucun_LN	Mongolian_Bijie	Thai	Mbuti	-0.00193	0.000545	-3.545	2585	2664	40687
Xitoucun_LN	Manchu_Jinsha	Cong	Mbuti	-0.002066	0.000585	-3.53	2586	2670	40564
Tanshishan_LN	Manchu_Bijie	Tibetan_Gannan	Mbuti	-0.002551	0.000724	-3.526	1878	1954	30005
Tanshishan_LN	Mongolian_Bijie	Han_SichuanHO	Mbuti	-0.002546	0.000725	-3.514	1882	1959	30005
Xitoucun_LN	Manchu_Jinsha	Han_Shanghai	Mbuti	-0.002367	0.000674	-3.511	2594	2690	40640
Tanshishan_LN	Mongolian_Bijie	Vietnam_Lahu	Mbuti	-0.002551	0.000727	-3.509	1872	1949	29965
Xitoucun_LN	Manchu_Jinsha	Lahu_HGDP	Mbuti	-0.002048	0.000585	-3.501	2588	2671	40687
Taiwan_Hanben	Manchu_Bijie	Miaozigou_MN	Mbuti	-0.002261	0.000647	-3.496	1221	1265	19473
Taiwan_Hanben	Mongolian_Bijie	Xiaowu_MN	Mbuti	-0.001229	0.000354	-3.471	4441	4527	69726
Xitoucun_LN	Manchu_Bijie	Miaozigou_MN	Mbuti	-0.005642	0.001627	-3.468	733	800	11809
Xitoucun_LN	Manchu_Jinsha	She_HGDP	Mbuti	-0.002058	0.000594	-3.467	2604	2688	40687
Xitoucun_LN	Mongolian_Bijie	Mulam_Luocheng	Mbuti	-0.001925	0.000556	-3.464	2599	2678	40640
Xitoucun_LN	Mongolian_Bijie	Zhuang_Guangxi	Mbuti	-0.001925	0.000556	-3.461	2597	2675	40640
Xitoucun_LN	Manchu_Bijie	Han_Fujian	Mbuti	-0.002051	0.000596	-3.441	2607	2690	40640
Xitoucun_LN	Manchu_Jinsha	PhuLa	Mbuti	-0.002033	0.000593	-3.43	2590	2673	40564
Tanshishan_LN	Manchu_Bijie	Lajia_LN	Mbuti	-0.003241	0.000945	-3.428	1868	1964	29727
Tanshishan_LN	Manchu_Jinsha	Han_Shanxi	Mbuti	-0.002478	0.000727	-3.41	1879	1954	30005
Taiwan_Hanben	Manchu_Bijie	Cong	Mbuti	-0.00078	0.00023	-3.394	4498	4553	70394
Xitoucun_LN	Mongolian_Bijie	Miaozigou_MN	Mbuti	-0.005526	0.001637	-3.376	735	800	11809
Taiwan_Hanben	Manchu_Bijie	Han_Chongqing	Mbuti	-0.00087	0.000259	-3.36	4529	4591	70640
Xitoucun_LN	Manchu_Bijie	CoLao	Mbuti	-0.002119	0.000632	-3.352	2602	2688	40564
Tanshishan_LN	Manchu_Jinsha	Tibetan_Gannan	Mbuti	-0.002422	0.000723	-3.35	1874	1946	30005
Tanshishan_LN	Manchu_Bijie	Han_SichuanHO	Mbuti	-0.002431	0.000727	-3.345	1888	1961	30005
Xitoucun_LN	Mongolian_Bijie	Nung	Mbuti	-0.001893	0.000568	-3.332	2595	2672	40564
Xitoucun_LN	Manchu_Jinsha	Gelao_Longlin	Mbuti	-0.001986	0.000598	-3.323	2599	2680	40640
Xitoucun_LN	Mongolian_Bijie	CoLao	Mbuti	-0.002068	0.000623	-3.319	2596	2680	40564
Xitoucun_LN	Mongolian_Bijie	Cham	Mbuti	-0.001816	0.000547	-3.317	2573	2647	40564
Xitoucun_LN	Mongolian_Bijie	Htin_Mal	Mbuti	-0.002024	0.00061	-3.316	2543	2624	40013
Xitoucun_LN	Mongolian_Bijie	Muong	Mbuti	-0.001848	0.000562	-3.289	2591	2666	40564
Tanshishan_LN	Mongolian_Bijie	Lajia_LN	Mbuti	-0.003127	0.000953	-3.281	1865	1958	29727
Tanshishan_LN	Manchu_Jinsha	Vietnam_Lahu	Mbuti	-0.002398	0.000731	-3.28	1873	1945	29965
Xitoucun_LN	Manchu_Jinsha	Dong_Guizhou	Mbuti	-0.00187	0.00057	-3.279	2603	2679	40640
Tanshishan_LN	Mongolian_Bijie	Han_Hubei	Mbuti	-0.002543	0.000777	-3.275	1888	1964	30005
Taiwan_Hanben	Manchu_Bijie	Lahu_HGDP	Mbuti	-0.000793	0.000243	-3.269	4524	4580	70752
Xitoucun_LN	Manchu_Bijie	Tay	Mbuti	-0.001922	0.00059	-3.258	2596	2674	40564
Taiwan_Hanben	Manchu_Jinsha	Tujia_HGDP	Mbuti	-0.000727	0.000224	-3.251	4543	4594	70752
Xitoucun_LN	Manchu_Jinsha	Dong_Hunan	Mbuti	-0.001911	0.000588	-3.248	2605	2682	40640
Tanshishan_LN	Manchu_Jinsha	Tujia_HGDP	Mbuti	-0.002292	0.000708	-3.237	1889	1958	30045
Taiwan_Hanben	Manchu_Jinsha	Xiaowu_MN	Mbuti	-0.001163	0.00036	-3.229	4457	4538	69726
Taiwan_Hanben	Manchu_Jinsha	Vietnam_Lahu	Mbuti	-0.000739	0.000229	-3.225	4508	4560	70394
Xitoucun_LN	Manchu_Bijie	LaChi	Mbuti	-0.002012	0.000625	-3.221	2599	2680	40564
Xitoucun_LN	Manchu_Jinsha	Wadian_LN	Mbuti	-0.002713	0.000844	-3.215	2589	2699	40598
Xitoucun_LN	Mongolian_Bijie	Dao	Mbuti	-0.001856	0.000579	-3.202	2599	2675	40564
Tanshishan_LN	Mongolian_Bijie	She_HGDP	Mbuti	-0.002322	0.000726	-3.2	1893	1963	30045
Taiwan_Hanben	Manchu_Jinsha	Longtoushan_BA	Mbuti	-0.001304	0.000409	-3.19	2566	2619	40316
Xitoucun_LN	Manchu_Jinsha	Han_Guangdong	Mbuti	-0.001889	0.000596	-3.171	2600	2677	40640
Taiwan_Hanben	Mongolian_Bijie	Miaozigou_MN	Mbuti	-0.001923	0.00061	-3.153	1221	1258	19473
Xitoucun_LN	Mongolian_Bijie	Kinh_HGDP	Mbuti	-0.001792	0.000569	-3.151	2593	2666	40687
Xitoucun_LN	Mongolian_Bijie	Maonan_Huanjiang	Mbuti	-0.001778	0.000565	-3.15	2603	2675	40640
Tanshishan_LN	Manchu_Bijie	HaNhi	Mbuti	-0.002248	0.000715	-3.144	1885	1952	29965
Taiwan_Hanben	Manchu_Bijie	She_HGDP	Mbuti	-0.000716	0.000228	-3.139	4544	4595	70752
Tanshishan_LN	Manchu_Bijie	Han_Henan	Mbuti	-0.00235	0.000749	-3.137	1889	1960	30005
Tanshishan_LN	Manchu_Bijie	Sila	Mbuti	-0.002316	0.000741	-3.126	1883	1952	29965
Xitoucun_LN	Manchu_Bijie	Cham	Mbuti	-0.001747	0.000559	-3.125	2579	2650	40564
Taiwan_Hanben	Mongolian_Bijie	Cong	Mbuti	-0.000681	0.000218	-3.122	4493	4541	70394
Xitoucun_LN	Mongolian_Bijie	Kinh_Vietnam	Mbuti	-0.001794	0.000575	-3.118	2592	2665	40564
Tanshishan_LN	Mongolian_Bijie	Han_Chongqing	Mbuti	-0.002461	0.000796	-3.094	1885	1959	30005
Tanshishan_LN	Manchu_Jinsha	Han_SichuanHO	Mbuti	-0.002265	0.000734	-3.087	1885	1953	30005
Taiwan_Hanben	Manchu_Jinsha	Jiaozuoniecun_LBIA	Mbuti	-0.00097	0.000315	-3.084	4175	4238	65356
Xitoucun_LN	Manchu_Bijie	Xiaowu_MN	Mbuti	-0.003071	0.000999	-3.073	2559	2683	40265
Xitoucun_LN	Manchu_Bijie	Thai	Mbuti	-0.001706	0.000556	-3.069	2595	2664	40687
Xitoucun_LN	Mongolian_Bijie	Xiaowu_MN	Mbuti	-0.003014	0.000982	-3.069	2558	2679	40265
Xitoucun_LN	Manchu_Jinsha	Han_Fujian	Mbuti	-0.001818	0.000593	-3.068	2611	2685	40640
Tanshishan_LN	Manchu_Bijie	Han_Hubei	Mbuti	-0.002356	0.000769	-3.063	1893	1964	30005
Tanshishan_LN	Mongolian_Bijie	Miao_HGDP	Mbuti	-0.002215	0.000725	-3.057	1897	1963	30045
Taiwan_Hanben	Mongolian_Bijie	Lahu_HGDP	Mbuti	-0.000707	0.000232	-3.048	4518	4568	70752
Taiwan_Hanben	Manchu_Bijie	Haojiatai_LBIA	Mbuti	-0.001151	0.00038	-3.032	3556	3621	56398
Tanshishan_LN	Mongolian_Bijie	HaNhi	Mbuti	-0.002191	0.000723	-3.03	1882	1947	29965
Xitoucun_LN	Manchu_Bijie	Htin_Mal	Mbuti	-0.0019	0.000627	-3.03	2551	2627	40013
Tanshishan_LN	Manchu_Jinsha	Lajia_LN	Mbuti	-0.00288	0.000951	-3.027	1868	1953	29727
Xitoucun_LN	Manchu_Bijie	Wanggou_MN	Mbuti	-0.002761	0.000916	-3.015	2206	2302	34587
Xitoucun_LN	Mongolian_Bijie	KhoMu	Mbuti	-0.001725	0.000573	-3.011	2589	2659	40564
Xitoucun_LN	Manchu_Bijie	Shimao_LN	Mbuti	-0.002453	0.000817	-3.002	2570	2669	40420
Xitoucun_LN	Mongolian_Bijie	Shimao_LN	Mbuti	-0.002411	0.000804	-2.998	2559	2657	40420
Xitoucun_LN	Mongolian_Bijie	Wanggou_MN	Mbuti	-0.002656	0.000891	-2.98	2202	2294	34587
Xitoucun_LN	Manchu_Jinsha	CoLao	Mbuti	-0.001882	0.000634	-2.97	2606	2682	40564
Tanshishan_LN	Manchu_Jinsha	Han_Henan	Mbuti	-0.002238	0.000756	-2.96	1885	1953	30005
Xitoucun_LN	Mongolian_Bijie	Han_Chongqing	Mbuti	-0.001835	0.00062	-2.957	2598	2673	40640
Tanshishan_LN	Manchu_Bijie	Miao_HGDP	Mbuti	-0.002135	0.000724	-2.95	1901	1965	30045
Xitoucun_LN	Mongolian_Bijie	Vietnamese	Mbuti	-0.001696	0.000575	-2.95	2599	2668	40564
Xitoucun_LN	Mongolian_Bijie	Banlashan_MN	Mbuti	-0.00248	0.000843	-2.944	2568	2669	40526
Xitoucun_LN	Manchu_Jinsha	Tay	Mbuti	-0.001734	0.00059	-2.94	2599	2669	40564
Xitoucun_LN	Mongolian_Bijie	PaThen	Mbuti	-0.001758	0.000599	-2.933	2595	2666	40564
Tanshishan_LN	Mongolian_Bijie	Cong	Mbuti	-0.002102	0.000718	-2.928	1880	1943	29965
Xitoucun_LN	Manchu_Jinsha	Xiaowu_MN	Mbuti	-0.002917	0.001001	-2.913	2561	2679	40265
Xitoucun_LN	Manchu_Bijie	KhoMu	Mbuti	-0.001718	0.00059	-2.911	2595	2665	40564
Tanshishan_LN	Manchu_Bijie	Cong	Mbuti	-0.002071	0.000714	-2.902	1885	1947	29965
Tanshishan_LN	Manchu_Bijie	Hmong	Mbuti	-0.002109	0.000728	-2.899	1902	1966	30026
Tanshishan_LN	Mongolian_Bijie	Hmong	Mbuti	-0.002113	0.000729	-2.898	1899	1962	30026
Xitoucun_LN	Manchu_Bijie	Dao	Mbuti	-0.001697	0.000587	-2.889	2607	2676	40564
Xitoucun_LN	Manchu_Bijie	Jinchankou_LN	Mbuti	-0.00312	0.001081	-2.888	1866	1958	29421
Tanshishan_LN	Mongolian_Bijie	Sila	Mbuti	-0.002137	0.000741	-2.882	1881	1945	29965
Xitoucun_LN	Manchu_Bijie	Mulam_Luocheng	Mbuti	-0.001625	0.000565	-2.874	2610	2676	40640
Tanshishan_LN	Manchu_Jinsha	Hmong	Mbuti	-0.002106	0.000736	-2.86	1897	1960	30026
Xitoucun_LN	Manchu_Bijie	Nung	Mbuti	-0.001658	0.000581	-2.855	2604	2672	40564
Tanshishan_LN	Mongolian_Bijie	Han_Jiangsu	Mbuti	-0.002113	0.000745	-2.835	1891	1954	30005
Xitoucun_LN	Manchu_Bijie	Zhuang_Guangxi	Mbuti	-0.001617	0.000573	-2.824	2607	2673	40640
Xitoucun_LN	Manchu_Jinsha	Shimao_LN	Mbuti	-0.002275	0.000808	-2.814	2572	2664	40420
Tanshishan_LN	Mongolian_Bijie	Pingliangtai_LN	Mbuti	-0.002537	0.000904	-2.807	1893	1969	30021
Tanshishan_LN	Manchu_Jinsha	Sila	Mbuti	-0.002058	0.000735	-2.799	1880	1942	29965
Xitoucun_LN	Manchu_Bijie	Muong	Mbuti	-0.001607	0.000574	-2.799	2600	2665	40564
Xitoucun_LN	Manchu_Jinsha	LaChi	Mbuti	-0.00174	0.000622	-2.798	2603	2674	40564
Xitoucun_LN	Manchu_Jinsha	Banlashan_MN	Mbuti	-0.002398	0.000859	-2.793	2570	2667	40526
Xitoucun_LN	Mongolian_Bijie	Giarai	Mbuti	-0.001525	0.00055	-2.774	2574	2636	40564
Taiwan_Hanben	Manchu_Jinsha	Han_Chongqing	Mbuti	-0.0007	0.000254	-2.761	4540	4590	70640
Tanshishan_LN	Manchu_Bijie	She_HGDP	Mbuti	-0.001986	0.00072	-2.76	1901	1960	30045
Tanshishan_LN	Manchu_Bijie	Han_Chongqing	Mbuti	-0.002197	0.000799	-2.748	1892	1958	30005
Taiwan_Hanben	Manchu_Bijie	Han_Fujian	Mbuti	-0.000668	0.000243	-2.747	4546	4593	70640
Tanshishan_LN	Manchu_Jinsha	Han_Hubei	Mbuti	-0.002121	0.000772	-2.746	1891	1955	30005
Xitoucun_LN	Manchu_Jinsha	Htin_Mal	Mbuti	-0.001691	0.00062	-2.73	2553	2621	40013
Xitoucun_LN	Mongolian_Bijie	LoLo	Mbuti	-0.001626	0.000596	-2.729	2597	2663	40564
Tanshishan_LN	Manchu_Jinsha	Miao_HGDP	Mbuti	-0.001985	0.000728	-2.726	1897	1957	30045
Xitoucun_LN	Manchu_Jinsha	Jinchankou_LN	Mbuti	-0.002959	0.001088	-2.72	1867	1954	29421
Xitoucun_LN	Manchu_Bijie	PaThen	Mbuti	-0.001651	0.000609	-2.711	2601	2668	40564
Tanshishan_LN	Manchu_Jinsha	HaNhi	Mbuti	-0.001954	0.000722	-2.706	1884	1943	29965
Tanshishan_LN	Manchu_Bijie	Shimao_LN	Mbuti	-0.002603	0.000963	-2.704	1878	1955	29874
Xitoucun_LN	Manchu_Jinsha	Cham	Mbuti	-0.001495	0.000554	-2.699	2583	2644	40564
Tanshishan_LN	Mongolian_Bijie	Han_Fujian	Mbuti	-0.002007	0.000745	-2.693	1901	1961	30005
Xitoucun_LN	Manchu_Bijie	Kinh_HGDP	Mbuti	-0.001569	0.000587	-2.674	2604	2668	40687
Tanshishan_LN	Manchu_Jinsha	She_HGDP	Mbuti	-0.001905	0.000717	-2.655	1897	1954	30045
Taiwan_Hanben	Manchu_Bijie	Pingliangtai_LN	Mbuti	-0.000776	0.000293	-2.649	4530	4584	70575
Xitoucun_LN	Mongolian_Bijie	BoY	Mbuti	-0.001652	0.000624	-2.647	2595	2662	40564
Tanshishan_LN	Manchu_Jinsha	Han_Chongqing	Mbuti	-0.002121	0.000802	-2.645	1887	1951	30005
Xitoucun_LN	Manchu_Jinsha	Wanggou_MN	Mbuti	-0.0024	0.00091	-2.637	2212	2295	34587
Xitoucun_LN	Mongolian_Bijie	Cambodian	Mbuti	-0.001474	0.000561	-2.629	2586	2646	40687
Xitoucun_LN	Manchu_Bijie	Han_Chongqing	Mbuti	-0.001675	0.000637	-2.628	2607	2675	40640
Xitoucun_LN	Mongolian_Bijie	Dai_HGDP	Mbuti	-0.001548	0.000591	-2.62	2605	2668	40687
Xitoucun_LN	Manchu_Bijie	Kinh_Vietnam	Mbuti	-0.001531	0.000585	-2.616	2602	2664	40564
Tanshishan_LN	Manchu_Jinsha	Shimao_LN	Mbuti	-0.002509	0.000963	-2.607	1873	1948	29874
Tanshishan_LN	Manchu_Bijie	Han_Jiangsu	Mbuti	-0.001929	0.000741	-2.605	1897	1955	30005
Tanshishan_LN	Mongolian_Bijie	Shimao_LN	Mbuti	-0.002494	0.000959	-2.6	1874	1948	29874
Tanshishan_LN	Mongolian_Bijie	Mang	Mbuti	-0.001957	0.000757	-2.584	1882	1941	29965
Xitoucun_LN	Mongolian_Bijie	Ede	Mbuti	-0.001475	0.000572	-2.58	2570	2629	40564
Xitoucun_LN	Manchu_Bijie	Banlashan_MN	Mbuti	-0.002214	0.000865	-2.558	2578	2668	40526
Tanshishan_LN	Mongolian_Bijie	Lahu_HGDP	Mbuti	-0.001877	0.000736	-2.551	1890	1947	30045
Xitoucun_LN	Manchu_Jinsha	Thai	Mbuti	-0.001411	0.000554	-2.549	2600	2657	40687
Xitoucun_LN	Mongolian_Bijie	Jinchankou_LN	Mbuti	-0.002745	0.00108	-2.543	1865	1946	29421
Tanshishan_LN	Mongolian_Bijie	Han_Guangdong	Mbuti	-0.001831	0.000721	-2.538	1893	1948	30005
Xitoucun_LN	Manchu_Jinsha	KhoMu	Mbuti	-0.001479	0.000584	-2.535	2599	2659	40564
Xitoucun_LN	Manchu_Bijie	Maonan_Huanjiang	Mbuti	-0.001444	0.000576	-2.507	2614	2673	40640
Tanshishan_LN	Manchu_Jinsha	Pingliangtai_LN	Mbuti	-0.002245	0.000896	-2.506	1894	1961	30021
Tanshishan_LN	Mongolian_Bijie	Cham	Mbuti	-0.001732	0.000692	-2.504	1878	1929	29965
Xitoucun_LN	Manchu_Jinsha	PaThen	Mbuti	-0.001518	0.000607	-2.501	2603	2665	40564
Tanshishan_LN	Mongolian_Bijie	Vietnamese	Mbuti	-0.00174	0.000698	-2.494	1894	1946	29965
Xitoucun_LN	Manchu_Bijie	Giarai	Mbuti	-0.001411	0.000566	-2.491	2582	2639	40564
Tanshishan_LN	Manchu_Bijie	Mang	Mbuti	-0.001885	0.000758	-2.485	1888	1944	29965
Xitoucun_LN	Manchu_Bijie	Vietnamese	Mbuti	-0.001453	0.000585	-2.485	2609	2668	40564
Tanshishan_LN	Manchu_Jinsha	Cong	Mbuti	-0.00178	0.000718	-2.48	1884	1938	29965
Tanshishan_LN	Manchu_Bijie	Pingliangtai_LN	Mbuti	-0.002238	0.000905	-2.472	1899	1966	30021
Xitoucun_LN	Manchu_Jinsha	Zhuang_Guangxi	Mbuti	-0.001402	0.000567	-2.471	2611	2668	40640
Xitoucun_LN	Manchu_Jinsha	Mulam_Luocheng	Mbuti	-0.001392	0.000565	-2.463	2614	2670	40640
Xitoucun_LN	Manchu_Jinsha	Nung	Mbuti	-0.001414	0.000576	-2.457	2608	2665	40564
Tanshishan_LN	Manchu_Bijie	Lahu_HGDP	Mbuti	-0.001807	0.000736	-2.455	1895	1949	30045
Xitoucun_LN	Manchu_Bijie	Haojiatai_LN	Mbuti	-0.002505	0.001022	-2.452	2021	2101	31950
Xitoucun_LN	Mongolian_Bijie	Boshan_EN	Mbuti	-0.002285	0.000933	-2.448	2546	2637	39990
Taiwan_Hanben	Manchu_Jinsha	Pingliangtai_LN	Mbuti	-0.000701	0.000286	-2.445	4537	4587	70575
Taiwan_Hanben	Mongolian_Bijie	Haojiatai_LBIA	Mbuti	-0.000908	0.000373	-2.434	3555	3606	56398
Tanshishan_LN	Mongolian_Bijie	Wadian_LN	Mbuti	-0.002538	0.001044	-2.43	1883	1959	29987
Tanshishan_LN	Mongolian_Bijie	Dong_Guizhou	Mbuti	-0.00174	0.000717	-2.427	1899	1951	30005
Tanshishan_LN	Mongolian_Bijie	BoY	Mbuti	-0.001858	0.000766	-2.427	1895	1951	29965
Tanshishan_LN	Manchu_Bijie	Han_Guangdong	Mbuti	-0.001718	0.000719	-2.391	1898	1950	30005
Xitoucun_LN	Manchu_Jinsha	Han_Chongqing	Mbuti	-0.00151	0.000632	-2.388	2609	2670	40640
Xitoucun_LN	Manchu_Bijie	Ede	Mbuti	-0.001389	0.000582	-2.387	2576	2632	40564
Tanshishan_LN	Manchu_Bijie	Haojiatai_LN	Mbuti	-0.00297	0.001249	-2.378	1480	1550	23625
Xitoucun_LN	Mongolian_Bijie	Mlabri	Mbuti	-0.001703	0.000724	-2.351	2533	2601	40013
Xitoucun_LN	Mongolian_Bijie	Yumin_EN	Mbuti	-0.002344	0.000997	-2.351	2403	2492	38120
Tanshishan_LN	Mongolian_Bijie	Mlabri	Mbuti	-0.001963	0.000837	-2.345	1845	1903	29527
Xitoucun_LN	Manchu_Jinsha	Muong	Mbuti	-0.001338	0.000572	-2.341	2604	2658	40564
Taiwan_Hanben	Manchu_Bijie	Haojiatai_LN	Mbuti	-0.000858	0.000367	-2.34	3376	3421	53045
Xitoucun_LN	Manchu_Jinsha	Dao	Mbuti	-0.001376	0.000588	-2.34	2612	2668	40564
Tanshishan_LN	Manchu_Bijie	Wanggou_MN	Mbuti	-0.002581	0.001109	-2.327	1603	1668	25493
Xitoucun_LN	Manchu_Bijie	Yumin_EN	Mbuti	-0.002337	0.001006	-2.323	2406	2495	38120
Tanshishan_LN	Mongolian_Bijie	KhoMu	Mbuti	-0.001665	0.000718	-2.321	1885	1935	29965
Tanshishan_LN	Manchu_Bijie	Jiaozuoniecun_LBIA	Mbuti	-0.002575	0.001114	-2.313	1782	1854	28148
Tanshishan_LN	Mongolian_Bijie	Wanggou_MN	Mbuti	-0.002571	0.001114	-2.307	1603	1668	25493
Xitoucun_LN	Manchu_Jinsha	Kinh_Vietnam	Mbuti	-0.001324	0.000579	-2.286	2605	2659	40564
Taiwan_Hanben	Mongolian_Bijie	PaThen	Mbuti	-0.000523	0.000229	-2.281	4513	4550	70394
Xitoucun_LN	Manchu_Bijie	LoLo	Mbuti	-0.001385	0.000608	-2.279	2607	2663	40564
Tanshishan_LN	Mongolian_Bijie	Han_Shanghai	Mbuti	-0.001915	0.000842	-2.274	1903	1961	30005
Tanshishan_LN	Manchu_Bijie	Han_Fujian	Mbuti	-0.001698	0.000749	-2.268	1910	1960	30005
Tanshishan_LN	Mongolian_Bijie	PhuLa	Mbuti	-0.001623	0.000718	-2.259	1892	1940	29965
Xitoucun_LN	Manchu_Bijie	Cambodian	Mbuti	-0.001287	0.000572	-2.249	2594	2647	40687
Tanshishan_LN	Mongolian_Bijie	Gelao_Longlin	Mbuti	-0.001605	0.000717	-2.239	1894	1942	30005
Taiwan_Hanben	Manchu_Jinsha	She_HGDP	Mbuti	-0.000511	0.000228	-2.238	4557	4593	70752
Xitoucun_LN	Manchu_Jinsha	Boshan_EN	Mbuti	-0.002104	0.000943	-2.232	2554	2638	39990
Tanshishan_LN	Mongolian_Bijie	Haojiatai_LN	Mbuti	-0.002799	0.001255	-2.23	1477	1543	23625
Xitoucun_LN	Manchu_Jinsha	Kinh_HGDP	Mbuti	-0.001285	0.000578	-2.224	2607	2659	40687
Tanshishan_LN	Manchu_Bijie	Jinchankou_LN	Mbuti	-0.002827	0.00128	-2.208	1361	1423	21737
Tanshishan_LN	Manchu_Jinsha	Han_Jiangsu	Mbuti	-0.001636	0.000742	-2.204	1895	1945	30005
Tanshishan_LN	Manchu_Bijie	Cham	Mbuti	-0.001504	0.000687	-2.189	1885	1930	29965
Taiwan_Hanben	Manchu_Jinsha	Cong	Mbuti	-0.000489	0.000224	-2.185	4515	4549	70394
Tanshishan_LN	Mongolian_Bijie	Jiaozuoniecun_LBIA	Mbuti	-0.002446	0.00112	-2.184	1777	1846	28148
Tanshishan_LN	Mongolian_Bijie	Jinchankou_LN	Mbuti	-0.002834	0.001304	-2.174	1360	1421	21737
Tanshishan_LN	Manchu_Bijie	Wadian_LN	Mbuti	-0.002273	0.001048	-2.169	1890	1958	29987
Xitoucun_LN	Manchu_Jinsha	Maonan_Huanjiang	Mbuti	-0.001239	0.000573	-2.161	2617	2668	40640
Xitoucun_LN	Manchu_Bijie	BoY	Mbuti	-0.001359	0.000631	-2.155	2608	2663	40564
Xitoucun_LN	Mongolian_Bijie	Jiaozuoniecun_LBIA	Mbuti	-0.001837	0.000853	-2.153	2433	2503	38094
Tanshishan_LN	Manchu_Jinsha	Jiaozuoniecun_LBIA	Mbuti	-0.002427	0.001129	-2.15	1779	1848	28148
Taiwan_Hanben	Mongolian_Bijie	PhuLa	Mbuti	-0.000476	0.000223	-2.14	4513	4547	70394
Tanshishan_LN	Mongolian_Bijie	LaChi	Mbuti	-0.001609	0.000752	-2.139	1894	1942	29965
Tanshishan_LN	Manchu_Bijie	KhoMu	Mbuti	-0.001532	0.000717	-2.136	1892	1937	29965
Xitoucun_LN	Manchu_Bijie	Mlabri	Mbuti	-0.001558	0.000732	-2.129	2543	2605	40013
Xitoucun_LN	Manchu_Bijie	Dai_HGDP	Mbuti	-0.001275	0.000604	-2.11	2616	2668	40687
Taiwan_Hanben	Mongolian_Bijie	Mang	Mbuti	-0.000492	0.000234	-2.103	4497	4531	70394
Tanshishan_LN	Mongolian_Bijie	Banlashan_MN	Mbuti	-0.002169	0.001032	-2.102	1886	1951	29949
Xitoucun_LN	Manchu_Bijie	Boshan_EN	Mbuti	-0.002003	0.000954	-2.101	2560	2640	39990
Taiwan_Hanben	Manchu_Jinsha	Haojiatai_LN	Mbuti	-0.000752	0.000358	-2.1	3383	3423	53045
Tanshishan_LN	Manchu_Jinsha	Haojiatai_LN	Mbuti	-0.002631	0.001253	-2.1	1480	1543	23625
Tanshishan_LN	Manchu_Bijie	Vietnamese	Mbuti	-0.001467	0.0007	-2.097	1902	1946	29965
Tanshishan_LN	Manchu_Jinsha	Wadian_LN	Mbuti	-0.00221	0.001054	-2.096	1886	1952	29987
Tanshishan_LN	Manchu_Jinsha	Mang	Mbuti	-0.00159	0.000759	-2.095	1887	1935	29965
Xitoucun_LN	Manchu_Bijie	Jiaozuoniecun_LBIA	Mbuti	-0.001824	0.000871	-2.095	2441	2511	38094
Tanshishan_LN	Mongolian_Bijie	CoLao	Mbuti	-0.001563	0.000747	-2.093	1902	1949	29965
Tanshishan_LN	Manchu_Bijie	CoLao	Mbuti	-0.001564	0.000747	-2.092	1907	1953	29965
Tanshishan_LN	Manchu_Bijie	Han_Shanghai	Mbuti	-0.001764	0.000843	-2.091	1909	1962	30005
Taiwan_Hanben	Manchu_Bijie	PaThen	Mbuti	-0.000493	0.000237	-2.083	4522	4557	70394
Xitoucun_LN	Manchu_Jinsha	Yumin_EN	Mbuti	-0.002098	0.001007	-2.083	2411	2491	38120
Xitoucun_LN	Manchu_Jinsha	Giarai	Mbuti	-0.001169	0.000562	-2.082	2585	2633	40564
Taiwan_Hanben	Manchu_Jinsha	Haojiatai_LBIA	Mbuti	-0.000781	0.000377	-2.069	3568	3612	56398
Xitoucun_LN	Manchu_Bijie	Haojiatai_LBIA	Mbuti	-0.002134	0.001033	-2.066	2145	2218	33977
Taiwan_Hanben	Manchu_Bijie	Mang	Mbuti	-0.000496	0.000241	-2.059	4505	4540	70394
Tanshishan_LN	Mongolian_Bijie	Dong_Hunan	Mbuti	-0.00152	0.000744	-2.043	1903	1949	30005
Tanshishan_LN	Manchu_Jinsha	Han_Fujian	Mbuti	-0.001537	0.000755	-2.035	1907	1953	30005
Tanshishan_LN	Manchu_Bijie	Yumin_EN	Mbuti	-0.002393	0.001177	-2.034	1754	1822	28381
Tanshishan_LN	Manchu_Jinsha	Lahu_HGDP	Mbuti	-0.001501	0.000738	-2.034	1894	1940	30045
Taiwan_Hanben	Manchu_Jinsha	Lahu_HGDP	Mbuti	-0.000483	0.000238	-2.031	4540	4574	70752
Tanshishan_LN	Manchu_Jinsha	Han_Guangdong	Mbuti	-0.001465	0.000723	-2.027	1897	1940	30005
Xitoucun_LN	Mongolian_Bijie	Tagalog	Mbuti	-0.001197	0.000591	-2.025	2597	2646	40564
Tanshishan_LN	Manchu_Bijie	Mlabri	Mbuti	-0.001702	0.000842	-2.021	1852	1902	29527
Tanshishan_LN	Manchu_Jinsha	Jinchankou_LN	Mbuti	-0.002577	0.001281	-2.012	1361	1417	21737
Xitoucun_LN	Mongolian_Bijie	Haojiatai_LN	Mbuti	-0.002035	0.001017	-2	2020	2085	31950
Tanshishan_LN	Mongolian_Bijie	Mulam_Luocheng	Mbuti	-0.001413	0.000708	-1.996	1904	1946	30005
Xitoucun_LN	Manchu_Jinsha	Haojiatai_LN	Mbuti	-0.002024	0.001024	-1.977	2026	2091	31950
Tanshishan_LN	Mongolian_Bijie	PaThen	Mbuti	-0.001446	0.000732	-1.976	1896	1939	29965
Xitoucun_LN	Manchu_Jinsha	Vietnamese	Mbuti	-0.001144	0.000581	-1.968	2613	2660	40564
Xitoucun_LN	Manchu_Jinsha	BoY	Mbuti	-0.001227	0.000625	-1.964	2609	2658	40564
Xitoucun_LN	Manchu_Jinsha	Ede	Mbuti	-0.001136	0.000578	-1.964	2580	2626	40564
Xitoucun_LN	Mongolian_Bijie	Li_Hainan	Mbuti	-0.001166	0.000595	-1.959	2617	2664	40640
Tanshishan_LN	Manchu_Bijie	PhuLa	Mbuti	-0.001395	0.000712	-1.958	1898	1940	29965
Xitoucun_LN	Manchu_Jinsha	Cambodian	Mbuti	-0.001114	0.00057	-1.955	2597	2643	40687
Tanshishan_LN	Manchu_Jinsha	Cham	Mbuti	-0.001333	0.00069	-1.931	1883	1923	29965
Tanshishan_LN	Manchu_Jinsha	KhoMu	Mbuti	-0.001406	0.000729	-1.929	1888	1930	29965
Tanshishan_LN	Mongolian_Bijie	Zhuang_Guangxi	Mbuti	-0.001332	0.000692	-1.924	1903	1943	30005
Tanshishan_LN	Manchu_Bijie	Dong_Guizhou	Mbuti	-0.001368	0.000715	-1.912	1907	1948	30005
Xitoucun_LN	Mongolian_Bijie	Malay	Mbuti	-0.001073	0.000563	-1.907	2586	2630	40564
Tanshishan_LN	Manchu_Jinsha	Banlashan_MN	Mbuti	-0.001954	0.001025	-1.906	1885	1944	29949
Tanshishan_LN	Manchu_Bijie	PaThen	Mbuti	-0.001391	0.000732	-1.899	1900	1942	29965
Taiwan_Hanben	Manchu_Bijie	PhuLa	Mbuti	-0.000439	0.000231	-1.897	4522	4553	70394
Tanshishan_LN	Manchu_Jinsha	Wanggou_MN	Mbuti	-0.002109	0.001121	-1.882	1607	1661	25493
Tanshishan_LN	Manchu_Bijie	BoY	Mbuti	-0.001427	0.000762	-1.874	1905	1948	29965
Tanshishan_LN	Mongolian_Bijie	Yumin_EN	Mbuti	-0.002208	0.001181	-1.87	1757	1819	28381
Taiwan_Hanben	Mongolian_Bijie	BoY	Mbuti	-0.00043	0.000232	-1.852	4519	4549	70394
Tanshishan_LN	Mongolian_Bijie	Kinh_HGDP	Mbuti	-0.001348	0.000732	-1.842	1898	1939	30045
Tanshishan_LN	Mongolian_Bijie	Longtoushan_BA	Mbuti	-0.002568	0.0014	-1.834	1131	1177	18200
Xitoucun_LN	Manchu_Jinsha	LoLo	Mbuti	-0.001111	0.000606	-1.833	2611	2656	40564
Xitoucun_LN	Manchu_Jinsha	Jiaozuoniecun_LBIA	Mbuti	-0.001575	0.000867	-1.817	2444	2504	38094
Tanshishan_LN	Manchu_Bijie	LaChi	Mbuti	-0.00138	0.000761	-1.813	1901	1943	29965
Tanshishan_LN	Manchu_Bijie	Gelao_Longlin	Mbuti	-0.001295	0.000716	-1.808	1902	1941	30005
Tanshishan_LN	Manchu_Bijie	Haojiatai_LBIA	Mbuti	-0.002299	0.001278	-1.799	1575	1634	25327
Taiwan_Hanben	Mongolian_Bijie	Dong_Guizhou	Mbuti	-0.000391	0.000218	-1.797	4544	4572	70640
Xitoucun_LN	Manchu_Jinsha	Haojiatai_LBIA	Mbuti	-0.001859	0.001035	-1.796	2150	2213	33977
Xitoucun_LN	Manchu_Jinsha	Dai_HGDP	Mbuti	-0.001081	0.000602	-1.795	2618	2662	40687
Tanshishan_LN	Manchu_Jinsha	CoLao	Mbuti	-0.001347	0.000752	-1.792	1904	1944	29965
Tanshishan_LN	Mongolian_Bijie	Kinh_Vietnam	Mbuti	-0.001216	0.000687	-1.77	1898	1935	29965
Tanshishan_LN	Manchu_Jinsha	Mlabri	Mbuti	-0.00149	0.000845	-1.764	1851	1895	29527
Tanshishan_LN	Manchu_Jinsha	Yumin_EN	Mbuti	-0.002064	0.001174	-1.759	1755	1814	28381
Xitoucun_LN	Manchu_Jinsha	Mlabri	Mbuti	-0.001286	0.000732	-1.757	2548	2599	40013
Tanshishan_LN	Manchu_Jinsha	Longtoushan_BA	Mbuti	-0.002423	0.001384	-1.751	1134	1178	18200
Tanshishan_LN	Manchu_Jinsha	Han_Shanghai	Mbuti	-0.001475	0.000843	-1.75	1907	1951	30005
Tanshishan_LN	Manchu_Jinsha	PhuLa	Mbuti	-0.00126	0.00072	-1.749	1895	1933	29965
Tanshishan_LN	Mongolian_Bijie	Tay	Mbuti	-0.001233	0.000707	-1.744	1904	1941	29965
Taiwan_Hanben	Manchu_Jinsha	Han_Fujian	Mbuti	-0.000418	0.00024	-1.738	4560	4590	70640
Tanshishan_LN	Manchu_Jinsha	Vietnamese	Mbuti	-0.001221	0.000707	-1.727	1901	1937	29965
Tanshishan_LN	Mongolian_Bijie	Dai_HGDP	Mbuti	-0.001214	0.000705	-1.723	1908	1945	30045
Tanshishan_LN	Manchu_Bijie	Banlashan_MN	Mbuti	-0.001771	0.001036	-1.71	1895	1948	29949
Tanshishan_LN	Mongolian_Bijie	Maonan_Huanjiang	Mbuti	-0.00119	0.0007	-1.701	1907	1943	30005
Xitoucun_LN	Mongolian_Bijie	Haojiatai_LBIA	Mbuti	-0.001747	0.001028	-1.7	2145	2205	33977
Tanshishan_LN	Manchu_Jinsha	BoY	Mbuti	-0.001298	0.00077	-1.685	1902	1941	29965
Tanshishan_LN	Manchu_Jinsha	PaThen	Mbuti	-0.001234	0.000737	-1.673	1896	1933	29965
Taiwan_Hanben	Mongolian_Bijie	Boshan_EN	Mbuti	-0.000607	0.000367	-1.655	4210	4250	65878
Tanshishan_LN	Manchu_Jinsha	Dong_Guizhou	Mbuti	-0.001188	0.000719	-1.651	1904	1940	30005
Tanshishan_LN	Mongolian_Bijie	Thai	Mbuti	-0.001121	0.000681	-1.645	1900	1934	30045
Tanshishan_LN	Manchu_Bijie	Dong_Hunan	Mbuti	-0.001221	0.000743	-1.643	1910	1947	30005
Taiwan_Hanben	Manchu_Bijie	CoLao	Mbuti	-0.000383	0.000235	-1.629	4540	4567	70394
Tanshishan_LN	Mongolian_Bijie	Cambodian	Mbuti	-0.001125	0.000701	-1.604	1891	1925	30045
Tanshishan_LN	Mongolian_Bijie	Nung	Mbuti	-0.001131	0.000713	-1.587	1901	1935	29965
Tanshishan_LN	Mongolian_Bijie	Haojiatai_LBIA	Mbuti	-0.002034	0.001284	-1.584	1579	1630	25327
Taiwan_Hanben	Mongolian_Bijie	Dong_Hunan	Mbuti	-0.000357	0.000226	-1.581	4549	4574	70640
Xitoucun_LN	Manchu_Bijie	Malay	Mbuti	-0.000904	0.000577	-1.568	2595	2631	40564
Tanshishan_LN	Manchu_Bijie	Longtoushan_BA	Mbuti	-0.002208	0.001412	-1.564	1136	1176	18200
Tanshishan_LN	Manchu_Jinsha	Gelao_Longlin	Mbuti	-0.001122	0.00072	-1.559	1900	1933	30005
Xitoucun_LN	Manchu_Bijie	Tagalog	Mbuti	-0.00093	0.0006	-1.549	2607	2645	40564
Taiwan_Hanben	Mongolian_Bijie	Haojiatai_LN	Mbuti	-0.00055	0.000356	-1.545	3377	3406	53045
Taiwan_Hanben	Manchu_Jinsha	Boshan_EN	Mbuti	-0.000573	0.000377	-1.521	4225	4263	65878
Tanshishan_LN	Mongolian_Bijie	Giarai	Mbuti	-0.001056	0.000696	-1.517	1882	1913	29965
Tanshishan_LN	Manchu_Jinsha	Haojiatai_LBIA	Mbuti	-0.001939	0.001279	-1.516	1575	1624	25327
Tanshishan_LN	Manchu_Bijie	Mulam_Luocheng	Mbuti	-0.001064	0.000707	-1.505	1912	1944	30005
Taiwan_Hanben	Manchu_Jinsha	PaThen	Mbuti	-0.000337	0.000228	-1.477	4533	4557	70394
Taiwan_Hanben	Mongolian_Bijie	Gelao_Longlin	Mbuti	-0.000324	0.00022	-1.473	4543	4566	70640
Tanshishan_LN	Mongolian_Bijie	LoLo	Mbuti	-0.001052	0.000733	-1.436	1901	1932	29965
Tanshishan_LN	Manchu_Jinsha	LaChi	Mbuti	-0.001098	0.000766	-1.433	1900	1933	29965
Tanshishan_LN	Mongolian_Bijie	Dao	Mbuti	-0.001039	0.000728	-1.427	1909	1940	29965
Tanshishan_LN	Manchu_Jinsha	Dong_Hunan	Mbuti	-0.001052	0.000746	-1.41	1908	1940	30005
Tanshishan_LN	Manchu_Bijie	Kinh_HGDP	Mbuti	-0.000987	0.000732	-1.348	1907	1937	30045
Tanshishan_LN	Manchu_Bijie	Kinh_Vietnam	Mbuti	-0.000919	0.000686	-1.34	1906	1934	29965
Taiwan_Hanben	Manchu_Bijie	Boshan_EN	Mbuti	-0.000508	0.000386	-1.316	4223	4256	65878
Taiwan_Hanben	Mongolian_Bijie	CoLao	Mbuti	-0.00029	0.000228	-1.27	4534	4555	70394
Tanshishan_LN	Manchu_Jinsha	Mulam_Luocheng	Mbuti	-0.000898	0.000709	-1.266	1910	1937	30005
Tanshishan_LN	Manchu_Bijie	Giarai	Mbuti	-0.000879	0.000696	-1.263	1888	1914	29965
Tanshishan_LN	Manchu_Bijie	Thai	Mbuti	-0.000858	0.000681	-1.26	1907	1933	30045
Tanshishan_LN	Manchu_Bijie	Dai_HGDP	Mbuti	-0.000889	0.000713	-1.248	1917	1944	30045
Tanshishan_LN	Manchu_Bijie	Tay	Mbuti	-0.000882	0.000708	-1.246	1911	1938	29965
Tanshishan_LN	Manchu_Bijie	Zhuang_Guangxi	Mbuti	-0.000862	0.000696	-1.238	1913	1939	30005
Xitoucun_LN	Mongolian_Bijie	Dusun	Mbuti	-0.000713	0.00058	-1.228	2609	2638	40564
Taiwan_Hanben	Mongolian_Bijie	Han_Guangdong	Mbuti	-0.000274	0.000226	-1.211	4548	4568	70640
Tanshishan_LN	Manchu_Bijie	Maonan_Huanjiang	Mbuti	-0.000833	0.000699	-1.192	1915	1940	30005
Taiwan_Hanben	Manchu_Bijie	BoY	Mbuti	-0.00028	0.000236	-1.188	4532	4551	70394
Xitoucun_LN	Manchu_Jinsha	Tagalog	Mbuti	-0.000703	0.000594	-1.184	2610	2639	40564
Taiwan_Hanben	Mongolian_Bijie	KhoMu	Mbuti	-0.000256	0.000224	-1.146	4503	4521	70394
Tanshishan_LN	Mongolian_Bijie	Muong	Mbuti	-0.000807	0.000711	-1.135	1910	1935	29965
Tanshishan_LN	Manchu_Bijie	Dao	Mbuti	-0.000817	0.000729	-1.121	1916	1940	29965
Xitoucun_LN	Manchu_Bijie	Li_Hainan	Mbuti	-0.000677	0.000607	-1.116	2633	2660	40640
Xitoucun_LN	Manchu_Jinsha	Malay	Mbuti	-0.000638	0.000573	-1.114	2599	2625	40564
Tanshishan_LN	Manchu_Bijie	Cambodian	Mbuti	-0.000769	0.000696	-1.106	1900	1923	30045
Tanshishan_LN	Manchu_Bijie	LoLo	Mbuti	-0.000792	0.000731	-1.083	1909	1933	29965
Tanshishan_LN	Manchu_Bijie	Nung	Mbuti	-0.000768	0.000715	-1.074	1910	1933	29965
Tanshishan_LN	Manchu_Jinsha	Zhuang_Guangxi	Mbuti	-0.000734	0.000697	-1.054	1909	1931	30005
Taiwan_Hanben	Manchu_Jinsha	PhuLa	Mbuti	-0.000236	0.000225	-1.048	4535	4552	70394
Tanshishan_LN	Manchu_Jinsha	Kinh_HGDP	Mbuti	-0.00077	0.000736	-1.046	1904	1927	30045
Tanshishan_LN	Manchu_Jinsha	Kinh_Vietnam	Mbuti	-0.00071	0.000691	-1.028	1904	1925	29965
Taiwan_Hanben	Manchu_Bijie	KhoMu	Mbuti	-0.000235	0.000232	-1.011	4511	4528	70394
Taiwan_Hanben	Manchu_Bijie	Dong_Hunan	Mbuti	-0.000234	0.000233	-1.004	4561	4578	70640
Xitoucun_LN	Mongolian_Bijie	Visayan	Mbuti	-0.000613	0.000621	-0.988	2604	2629	40564
Tanshishan_LN	Manchu_Jinsha	Dai_HGDP	Mbuti	-0.000702	0.000711	-0.987	1915	1936	30045
Tanshishan_LN	Manchu_Jinsha	Giarai	Mbuti	-0.000691	0.000702	-0.984	1886	1906	29965
Taiwan_Hanben	Manchu_Bijie	Gelao_Longlin	Mbuti	-0.000227	0.000232	-0.978	4555	4571	70640
Tanshishan_LN	Manchu_Jinsha	Cambodian	Mbuti	-0.000684	0.000702	-0.975	1896	1917	30045
Taiwan_Hanben	Manchu_Bijie	Dong_Guizhou	Mbuti	-0.000222	0.000229	-0.968	4558	4573	70640
Xitoucun_LN	Manchu_Bijie	Dusun	Mbuti	-0.000568	0.000599	-0.949	2617	2640	40564
Tanshishan_LN	Manchu_Jinsha	Tay	Mbuti	-0.000656	0.000712	-0.921	1910	1930	29965
Tanshishan_LN	Mongolian_Bijie	Ede	Mbuti	-0.000648	0.000708	-0.916	1885	1905	29965
Tanshishan_LN	Manchu_Jinsha	Maonan_Huanjiang	Mbuti	-0.000636	0.000705	-0.902	1913	1932	30005
Taiwan_Hanben	Manchu_Bijie	Han_Guangdong	Mbuti	-0.000214	0.000241	-0.887	4559	4574	70640
Tanshishan_LN	Mongolian_Bijie	Htin_Mal	Mbuti	-0.000675	0.000764	-0.883	1871	1891	29527
Tanshishan_LN	Manchu_Jinsha	Nung	Mbuti	-0.000616	0.000718	-0.858	1908	1926	29965
Tanshishan_LN	Manchu_Jinsha	Thai	Mbuti	-0.000564	0.000686	-0.822	1906	1923	30045
Xitoucun_LN	Mongolian_Bijie	Longtoushan_BA	Mbuti	-0.000931	0.001137	-0.819	1575	1597	24314
Xitoucun_LN	Manchu_Jinsha	Li_Hainan	Mbuti	-0.000487	0.0006	-0.811	2633	2653	40640
Tanshishan_LN	Manchu_Bijie	Chuanyun_H	Mbuti	-0.001317	0.001654	-0.796	923	942	14239
Tanshishan_LN	Manchu_Jinsha	Dao	Mbuti	-0.000569	0.000733	-0.776	1914	1931	29965
Taiwan_Hanben	Manchu_Jinsha	Mang	Mbuti	-0.00018	0.000233	-0.771	4521	4534	70394
Tanshishan_LN	Manchu_Jinsha	Boshan_EN	Mbuti	-0.000915	0.001203	-0.76	1887	1914	29544
Tanshishan_LN	Manchu_Jinsha	LoLo	Mbuti	-0.000551	0.000739	-0.745	1907	1923	29965
Tanshishan_LN	Mongolian_Bijie	Boshan_EN	Mbuti	-0.000887	0.001199	-0.74	1886	1912	29544
Xitoucun_LN	Manchu_Jinsha	Longtoushan_BA	Mbuti	-0.000844	0.00114	-0.74	1578	1598	24314
Xitoucun_LN	Mongolian_Bijie	Kankanaey	Mbuti	-0.00046	0.000627	-0.734	2621	2640	40564
Xitoucun_LN	Manchu_Bijie	Visayan	Mbuti	-0.000459	0.00063	-0.728	2611	2630	40564
Tanshishan_LN	Mongolian_Bijie	Chuanyun_H	Mbuti	-0.001195	0.001656	-0.722	920	937	14239
Tanshishan_LN	Manchu_Bijie	Htin_Mal	Mbuti	-0.000539	0.000756	-0.713	1875	1891	29527
Tanshishan_LN	Mongolian_Bijie	Li_Hainan	Mbuti	-0.000513	0.00077	-0.666	1922	1937	30005
Taiwan_Hanben	Manchu_Jinsha	CoLao	Mbuti	-0.000156	0.000239	-0.651	4554	4565	70394
Xitoucun_LN	Manchu_Bijie	Longtoushan_BA	Mbuti	-0.000735	0.001151	-0.639	1579	1597	24314
Tanshishan_LN	Manchu_Bijie	Muong	Mbuti	-0.000427	0.000704	-0.606	1918	1931	29965
Tanshishan_LN	Mongolian_Bijie	Xiaowu_MN	Mbuti	-0.000684	0.001132	-0.604	1894	1915	29780
Tanshishan_LN	Manchu_Bijie	Ede	Mbuti	-0.000419	0.000705	-0.595	1893	1905	29965
Taiwan_Hanben	Mongolian_Bijie	Tay	Mbuti	-0.000125	0.000221	-0.565	4530	4539	70394
Tanshishan_LN	Manchu_Bijie	Boshan_EN	Mbuti	-0.000659	0.001214	-0.543	1896	1915	29544
Taiwan_Hanben	Mongolian_Bijie	Dao	Mbuti	-0.000115	0.000228	-0.504	4540	4548	70394
Taiwan_Hanben	Mongolian_Bijie	Mulam_Luocheng	Mbuti	-0.000103	0.000219	-0.47	4554	4561	70640
Xitoucun_LN	Manchu_Jinsha	Dusun	Mbuti	-0.000277	0.000592	-0.468	2621	2633	40564
Tanshishan_LN	Manchu_Bijie	Xiaowu_MN	Mbuti	-0.000527	0.001138	-0.463	1897	1913	29780
Tanshishan_LN	Manchu_Jinsha	Htin_Mal	Mbuti	-0.000329	0.000761	-0.433	1875	1885	29527
Tanshishan_LN	Manchu_Jinsha	Xiaowu_MN	Mbuti	-0.00046	0.001138	-0.405	1894	1908	29780
Tanshishan_LN	Mongolian_Bijie	Tagalog	Mbuti	-0.000307	0.000763	-0.402	1907	1916	29965
Tanshishan_LN	Manchu_Jinsha	Chuanyun_H	Mbuti	-0.000616	0.001638	-0.376	925	934	14239
Tanshishan_LN	Manchu_Jinsha	Ede	Mbuti	-0.000254	0.000714	-0.356	1889	1897	29965
Xitoucun_LN	Mongolian_Bijie	Murut	Mbuti	-0.00019	0.000588	-0.324	2623	2631	40564
Taiwan_Hanben	Manchu_Jinsha	KhoMu	Mbuti	-7.1e-05	0.000224	-0.316	4523	4528	70394
Xitoucun_LN	Manchu_Bijie	Kankanaey	Mbuti	-0.000202	0.000642	-0.315	2631	2639	40564
Xitoucun_LN	Manchu_Jinsha	Visayan	Mbuti	-0.000182	0.000623	-0.292	2617	2624	40564
Tanshishan_LN	Manchu_Jinsha	Muong	Mbuti	-0.0002	0.00071	-0.282	1916	1922	29965
Tanshishan_LN	Manchu_Jinsha	Miaozigou_MN	Mbuti	-0.000565	0.00207	-0.273	558	563	8822
Taiwan_Hanben	Manchu_Jinsha	BoY	Mbuti	-6.3e-05	0.000232	-0.27	4546	4550	70394
Tanshishan_LN	Mongolian_Bijie	Miaozigou_MN	Mbuti	-0.000494	0.002113	-0.234	558	562	8822
Taiwan_Hanben	Mongolian_Bijie	Htin_Mal	Mbuti	-4e-05	0.000237	-0.168	4456	4458	69485
Taiwan_Hanben	Manchu_Bijie	Xiaogao_EN	Mbuti	-5.4e-05	0.000387	-0.14	4003	4007	62125
Taiwan_Hanben	Mongolian_Bijie	Kinh_Vietnam	Mbuti	-3.1e-05	0.000224	-0.138	4529	4531	70394
Tanshishan_LN	Mongolian_Bijie	Dusun	Mbuti	-9.3e-05	0.000726	-0.128	1911	1914	29965
Xitoucun_LN	Mongolian_Bijie	Ami	Mbuti	-4.8e-05	0.000596	-0.081	2647	2649	40687
Tanshishan_LN	Manchu_Bijie	Miaozigou_MN	Mbuti	-0.000159	0.002101	-0.076	562	563	8822
Taiwan_Hanben	Manchu_Jinsha	Dong_Hunan	Mbuti	-1.4e-05	0.000229	-0.061	4574	4575	70640
Taiwan_Hanben	Manchu_Jinsha	Dong_Guizhou	Mbuti	-6e-06	0.000222	-0.027	4571	4571	70640
Tanshishan_LN	Manchu_Bijie	Tagalog	Mbuti	-1.7e-05	0.000761	-0.023	1916	1917	29965
Taiwan_Hanben	Manchu_Jinsha	Gelao_Longlin	Mbuti	-1e-06	0.000228	-0.005	4568	4568	70640
Taiwan_Hanben	Mongolian_Bijie	Mlabri	Mbuti	2e-06	0.000278	0.007	4434	4434	69485
Taiwan_Hanben	Mongolian_Bijie	Thai	Mbuti	3e-06	0.00021	0.016	4536	4535	70752
Taiwan_Hanben	Mongolian_Bijie	Vietnamese	Mbuti	6e-06	0.000218	0.026	4535	4534	70394
Taiwan_Hanben	Mongolian_Bijie	Kinh_HGDP	Mbuti	8e-06	0.000221	0.036	4546	4545	70752
Tanshishan_LN	Manchu_Bijie	Xiaogao_EN	Mbuti	7.4e-05	0.001194	0.062	1878	1876	29191
Taiwan_Hanben	Manchu_Bijie	Mlabri	Mbuti	2.2e-05	0.000282	0.077	4443	4441	69485
Taiwan_Hanben	Mongolian_Bijie	Xiaogao_EN	Mbuti	3.5e-05	0.000361	0.098	4000	3998	62125
Tanshishan_LN	Manchu_Bijie	Li_Hainan	Mbuti	7.8e-05	0.000769	0.101	1933	1931	30005
Xitoucun_LN	Mongolian_Bijie	Bianbian_EN	Mbuti	0.000113	0.001025	0.111	2236	2232	34132
Tanshishan_LN	Manchu_Jinsha	Xiaogao_EN	Mbuti	0.00015	0.001194	0.125	1876	1871	29191
Taiwan_Hanben	Manchu_Bijie	Dao	Mbuti	3.1e-05	0.000233	0.132	4553	4551	70394
Tanshishan_LN	Mongolian_Bijie	Xiaojingshan_EN	Mbuti	0.000162	0.001152	0.141	1503	1499	23484
Tanshishan_LN	Mongolian_Bijie	Xiaogao_EN	Mbuti	0.000172	0.001189	0.144	1877	1872	29191
Xitoucun_LN	Manchu_Bijie	Xiaogao_EN	Mbuti	0.000145	0.000952	0.152	2565	2559	39392
Xitoucun_LN	Manchu_Jinsha	Kankanaey	Mbuti	0.000119	0.000636	0.187	2636	2631	40564
Tanshishan_LN	Manchu_Jinsha	Li_Hainan	Mbuti	0.000152	0.000771	0.197	1929	1925	30005
Tanshishan_LN	Manchu_Bijie	Dusun	Mbuti	0.000158	0.000734	0.215	1919	1914	29965
Xitoucun_LN	Manchu_Bijie	Murut	Mbuti	0.000135	0.0006	0.224	2635	2630	40564
Taiwan_Hanben	Mongolian_Bijie	Zhuang_Guangxi	Mbuti	4.9e-05	0.000214	0.228	4556	4553	70640
Xitoucun_LN	Manchu_Bijie	Bianbian_EN	Mbuti	0.000244	0.001053	0.231	2244	2235	34132
Taiwan_Hanben	Mongolian_Bijie	LaChi	Mbuti	5.5e-05	0.000227	0.243	4541	4537	70394
Tanshishan_LN	Manchu_Jinsha	Tagalog	Mbuti	0.00019	0.000761	0.25	1913	1907	29965
Xitoucun_LN	Mongolian_Bijie	Xiaogao_EN	Mbuti	0.000243	0.000938	0.259	2561	2552	39392
Taiwan_Hanben	Manchu_Jinsha	Han_Guangdong	Mbuti	6.4e-05	0.000236	0.272	4573	4569	70640
Tanshishan_LN	Mongolian_Bijie	Malay	Mbuti	0.000196	0.000693	0.283	1904	1898	29965
Taiwan_Hanben	Manchu_Bijie	Tay	Mbuti	7.1e-05	0.000228	0.31	4544	4539	70394
Tanshishan_LN	Manchu_Bijie	Xiaojingshan_EN	Mbuti	0.00036	0.001156	0.311	1504	1496	23484
Taiwan_Hanben	Manchu_Bijie	Htin_Mal	Mbuti	8.4e-05	0.000249	0.335	4468	4462	69485
Taiwan_Hanben	Manchu_Bijie	Bianbian_EN	Mbuti	0.000149	0.000401	0.372	3200	3193	49400
Xitoucun_LN	Manchu_Jinsha	Xiaogao_EN	Mbuti	0.000409	0.000932	0.439	2568	2552	39392
Xitoucun_LN	Manchu_Bijie	Ami	Mbuti	0.000268	0.000609	0.44	2658	2647	40687
Xitoucun_LN	Mongolian_Bijie	Atayal	Mbuti	0.000289	0.00062	0.465	2647	2635	40687
Tanshishan_LN	Manchu_Jinsha	Xiaojingshan_EN	Mbuti	0.000536	0.00115	0.466	1503	1490	23484
Tanshishan_LN	Mongolian_Bijie	Bianbian_EN	Mbuti	0.000602	0.001269	0.475	1683	1668	26014
Tanshishan_LN	Manchu_Jinsha	Dusun	Mbuti	0.000365	0.000729	0.502	1917	1906	29965
Xitoucun_LN	Manchu_Bijie	Chuanyun_H	Mbuti	0.000713	0.001305	0.546	1232	1219	18510
Xitoucun_LN	Manchu_Jinsha	Murut	Mbuti	0.000324	0.00059	0.549	2637	2624	40564
Taiwan_Hanben	Manchu_Bijie	Mulam_Luocheng	Mbuti	0.000125	0.000226	0.552	4569	4560	70640
Xitoucun_LN	Manchu_Jinsha	Bianbian_EN	Mbuti	0.000585	0.001032	0.567	2248	2228	34132
Taiwan_Hanben	Manchu_Jinsha	Xiaogao_EN	Mbuti	0.000215	0.000379	0.568	4016	4002	62125
Taiwan_Hanben	Mongolian_Bijie	Maonan_Huanjiang	Mbuti	0.000129	0.000217	0.592	4563	4554	70640
Tanshishan_LN	Manchu_Bijie	Malay	Mbuti	0.000422	0.000693	0.608	1911	1899	29965
Tanshishan_LN	Mongolian_Bijie	Kankanaey	Mbuti	0.000477	0.000757	0.63	1932	1918	29965
Taiwan_Hanben	Manchu_Bijie	Thai	Mbuti	0.000142	0.000218	0.649	4548	4538	70752
Taiwan_Hanben	Manchu_Bijie	Kinh_Vietnam	Mbuti	0.000148	0.000228	0.651	4543	4532	70394
Taiwan_Hanben	Manchu_Bijie	Chuanyun_H	Mbuti	0.000408	0.000554	0.737	1593	1584	24158
Taiwan_Hanben	Mongolian_Bijie	Dai_HGDP	Mbuti	0.000164	0.000223	0.737	4559	4547	70752
Taiwan_Hanben	Mongolian_Bijie	LoLo	Mbuti	0.00017	0.000228	0.744	4537	4525	70394
Taiwan_Hanben	Mongolian_Bijie	Bianbian_EN	Mbuti	0.000303	0.000388	0.78	3203	3188	49400
Taiwan_Hanben	Mongolian_Bijie	Muong	Mbuti	0.000182	0.000224	0.814	4538	4525	70394
Tanshishan_LN	Mongolian_Bijie	Murut	Mbuti	0.000619	0.00076	0.815	1929	1911	29965
Taiwan_Hanben	Manchu_Bijie	Kinh_HGDP	Mbuti	0.000193	0.000233	0.829	4560	4547	70752
Xitoucun_LN	Mongolian_Bijie	Chuanyun_H	Mbuti	0.001084	0.001288	0.841	1235	1215	18510
Tanshishan_LN	Manchu_Jinsha	Malay	Mbuti	0.000594	0.000704	0.843	1909	1891	29965
Xitoucun_LN	Manchu_Jinsha	Ami	Mbuti	0.000521	0.000604	0.863	2661	2640	40687
Taiwan_Hanben	Manchu_Bijie	Vietnamese	Mbuti	0.000203	0.000232	0.874	4550	4535	70394
Tanshishan_LN	Manchu_Bijie	Bianbian_EN	Mbuti	0.001104	0.001252	0.881	1690	1661	26014
Taiwan_Hanben	Mongolian_Bijie	Nung	Mbuti	0.000195	0.000219	0.89	4544	4531	70394
Tanshishan_LN	Mongolian_Bijie	Atayal	Mbuti	0.000688	0.000769	0.895	1941	1920	30045
Taiwan_Hanben	Mongolian_Bijie	Cambodian	Mbuti	0.000205	0.000221	0.928	4528	4514	70752
Taiwan_Hanben	Manchu_Jinsha	Htin_Mal	Mbuti	0.000227	0.000242	0.937	4478	4462	69485
Taiwan_Hanben	Manchu_Jinsha	Mlabri	Mbuti	0.000265	0.00028	0.949	4457	4439	69485
Tanshishan_LN	Mongolian_Bijie	Visayan	Mbuti	0.000743	0.000781	0.951	1921	1899	29965
Taiwan_Hanben	Manchu_Bijie	LaChi	Mbuti	0.000231	0.000243	0.953	4554	4538	70394
Taiwan_Hanben	Mongolian_Bijie	Cham	Mbuti	0.000203	0.000213	0.956	4504	4490	70394
Tanshishan_LN	Mongolian_Bijie	Liangdao2_EN	Mbuti	0.001122	0.001164	0.964	1848	1816	28497
Tanshishan_LN	Manchu_Jinsha	Bianbian_EN	Mbuti	0.001223	0.001244	0.984	1686	1654	26014
Xitoucun_LN	Manchu_Jinsha	Chuanyun_H	Mbuti	0.001269	0.001289	0.985	1238	1215	18510
Taiwan_Hanben	Manchu_Bijie	Cham	Mbuti	0.000236	0.000221	1.067	4513	4496	70394
Tanshishan_LN	Manchu_Bijie	Kankanaey	Mbuti	0.000832	0.000764	1.088	1940	1915	29965
Taiwan_Hanben	Mongolian_Bijie	Ede	Mbuti	0.000245	0.000223	1.096	4491	4474	70394
Tanshishan_LN	Manchu_Bijie	Visayan	Mbuti	0.000894	0.000783	1.142	1929	1903	29965
Xitoucun_LN	Manchu_Bijie	Atayal	Mbuti	0.000735	0.000631	1.164	2661	2631	40687
Tanshishan_LN	Manchu_Bijie	Liangdao2_EN	Mbuti	0.001417	0.001194	1.187	1852	1811	28497
Tanshishan_LN	Mongolian_Bijie	Ilocano	Mbuti	0.001035	0.000856	1.21	1930	1899	29965
Tanshishan_LN	Manchu_Bijie	Murut	Mbuti	0.000961	0.000765	1.256	1938	1910	29965
Taiwan_Hanben	Manchu_Jinsha	Bianbian_EN	Mbuti	0.000506	0.000401	1.262	3215	3190	49400
Taiwan_Hanben	Manchu_Jinsha	Tay	Mbuti	0.000281	0.000221	1.27	4558	4538	70394
Taiwan_Hanben	Mongolian_Bijie	Giarai	Mbuti	0.000288	0.000217	1.329	4491	4471	70394
Taiwan_Hanben	Manchu_Bijie	LoLo	Mbuti	0.000326	0.00024	1.361	4551	4528	70394
Tanshishan_LN	Manchu_Jinsha	Kankanaey	Mbuti	0.001035	0.00076	1.362	1937	1906	29965
Taiwan_Hanben	Manchu_Bijie	Zhuang_Guangxi	Mbuti	0.000308	0.000225	1.372	4573	4551	70640
Xitoucun_LN	Mongolian_Bijie	Ilocano	Mbuti	0.00098	0.000699	1.403	2639	2599	40564
Tanshishan_LN	Manchu_Jinsha	Visayan	Mbuti	0.001105	0.000778	1.421	1927	1894	29965
Taiwan_Hanben	Mongolian_Bijie	Chuanyun_H	Mbuti	0.000745	0.000519	1.436	1593	1575	24158
Taiwan_Hanben	Manchu_Jinsha	Mulam_Luocheng	Mbuti	0.000323	0.000225	1.438	4582	4559	70640
Taiwan_Hanben	Manchu_Jinsha	Dao	Mbuti	0.000328	0.000228	1.439	4569	4545	70394
Tanshishan_LN	Manchu_Bijie	Atayal	Mbuti	0.001119	0.000765	1.462	1949	1916	30045
Tanshishan_LN	Manchu_Jinsha	Murut	Mbuti	0.001157	0.000763	1.516	1936	1901	29965
Taiwan_Hanben	Manchu_Bijie	Xiaojingshan_EN	Mbuti	0.00058	0.000381	1.523	2663	2639	41160
Taiwan_Hanben	Manchu_Jinsha	Chuanyun_H	Mbuti	0.000862	0.000557	1.549	1602	1581	24158
Taiwan_Hanben	Manchu_Bijie	Ede	Mbuti	0.000361	0.000232	1.557	4504	4478	70394
Tanshishan_LN	Manchu_Jinsha	Liangdao2_EN	Mbuti	0.001859	0.001186	1.568	1856	1803	28497
Taiwan_Hanben	Manchu_Bijie	Cambodian	Mbuti	0.000369	0.000233	1.585	4542	4515	70752
Xitoucun_LN	Manchu_Jinsha	Atayal	Mbuti	0.001006	0.000633	1.588	2665	2624	40687
Taiwan_Hanben	Manchu_Bijie	Dai_HGDP	Mbuti	0.000372	0.000227	1.643	4574	4547	70752
Taiwan_Hanben	Manchu_Bijie	Nung	Mbuti	0.00038	0.000231	1.643	4558	4532	70394
Tanshishan_LN	Mongolian_Bijie	Suogang_LN	Mbuti	0.004818	0.002916	1.652	271	251	4146
Taiwan_Hanben	Manchu_Bijie	Maonan_Huanjiang	Mbuti	0.000375	0.000227	1.655	4579	4552	70640
Taiwan_Hanben	Manchu_Jinsha	Kinh_Vietnam	Mbuti	0.000381	0.000224	1.699	4557	4530	70394
Taiwan_Hanben	Manchu_Bijie	Giarai	Mbuti	0.000386	0.000224	1.722	4502	4474	70394
Xitoucun_LN	Mongolian_Bijie	Suogang_LN	Mbuti	0.004006	0.002312	1.733	348	327	5200
Taiwan_Hanben	Manchu_Bijie	Muong	Mbuti	0.000402	0.000229	1.757	4553	4524	70394
Tanshishan_LN	Manchu_Bijie	Ilocano	Mbuti	0.001565	0.000867	1.805	1941	1894	29965
Tanshishan_LN	Manchu_Jinsha	Atayal	Mbuti	0.001394	0.000766	1.82	1948	1907	30045
Xitoucun_LN	Manchu_Bijie	Suogang_LN	Mbuti	0.004324	0.002334	1.853	349	327	5200
Xitoucun_LN	Manchu_Jinsha	Suogang_LN	Mbuti	0.004356	0.002343	1.859	348	325	5200
Tanshishan_LN	Manchu_Jinsha	Ilocano	Mbuti	0.001625	0.000858	1.894	1936	1887	29965
Taiwan_Hanben	Manchu_Jinsha	Thai	Mbuti	0.00042	0.000217	1.94	4563	4533	70752
Taiwan_Hanben	Manchu_Jinsha	Vietnamese	Mbuti	0.000452	0.000225	2.012	4564	4532	70394
Xitoucun_LN	Manchu_Bijie	Ilocano	Mbuti	0.001456	0.000721	2.019	2653	2594	40564
Taiwan_Hanben	Manchu_Jinsha	Kinh_HGDP	Mbuti	0.000459	0.000225	2.037	4574	4542	70752
Tanshishan_LN	Manchu_Jinsha	Suogang_LN	Mbuti	0.006017	0.002934	2.051	270	245	4146
Taiwan_Hanben	Manchu_Jinsha	LaChi	Mbuti	0.000498	0.000237	2.105	4569	4534	70394
Tanshishan_LN	Mongolian_Bijie	Ami	Mbuti	0.001592	0.000743	2.145	1958	1910	30045
Taiwan_Hanben	Manchu_Jinsha	Cham	Mbuti	0.000472	0.000217	2.177	4527	4494	70394
Taiwan_Hanben	Mongolian_Bijie	Xiaojingshan_EN	Mbuti	0.000826	0.000367	2.25	2664	2630	41160
Tanshishan_LN	Manchu_Bijie	Suogang_LN	Mbuti	0.006616	0.002933	2.256	273	246	4146
Taiwan_Hanben	Manchu_Jinsha	Zhuang_Guangxi	Mbuti	0.00049	0.000217	2.257	4584	4549	70640
Taiwan_Hanben	Manchu_Jinsha	Cambodian	Mbuti	0.000525	0.000228	2.302	4552	4515	70752
Taiwan_Hanben	Mongolian_Bijie	Li_Hainan	Mbuti	0.000587	0.000245	2.397	4585	4544	70640
Xitoucun_LN	Manchu_Jinsha	Ilocano	Mbuti	0.001726	0.000704	2.45	2657	2587	40564
Taiwan_Hanben	Manchu_Jinsha	Ede	Mbuti	0.000565	0.000228	2.478	4516	4476	70394
Xitoucun_LN	Manchu_Bijie	Xiaojingshan_EN	Mbuti	0.002264	0.000893	2.536	2045	1975	31022
Tanshishan_LN	Manchu_Bijie	Qihe_EN	Mbuti	0.004362	0.001649	2.646	1024	956	15576
Taiwan_Hanben	Manchu_Jinsha	Nung	Mbuti	0.000594	0.000224	2.65	4571	4530	70394
Tanshishan_LN	Manchu_Bijie	Ami	Mbuti	0.001988	0.000749	2.654	1967	1908	30045
Tanshishan_LN	Manchu_Jinsha	Qihe_EN	Mbuti	0.004431	0.001651	2.684	1019	950	15576
Taiwan_Hanben	Manchu_Jinsha	Giarai	Mbuti	0.000591	0.00022	2.686	4515	4473	70394
Taiwan_Hanben	Manchu_Jinsha	Dai_HGDP	Mbuti	0.000608	0.000225	2.704	4587	4544	70752
Tanshishan_LN	Mongolian_Bijie	Qihe_EN	Mbuti	0.00444	0.001635	2.716	1023	954	15576
Taiwan_Hanben	Manchu_Jinsha	Xiaojingshan_EN	Mbuti	0.001047	0.000385	2.72	2675	2631	41160
Taiwan_Hanben	Manchu_Jinsha	LoLo	Mbuti	0.000639	0.000234	2.73	4567	4522	70394
Taiwan_Hanben	Manchu_Jinsha	Maonan_Huanjiang	Mbuti	0.000608	0.000221	2.754	4592	4550	70640
Taiwan_Hanben	Manchu_Jinsha	Muong	Mbuti	0.000621	0.000224	2.776	4567	4523	70394
Xitoucun_LN	Mongolian_Bijie	Xiaojingshan_EN	Mbuti	0.002438	0.000877	2.781	2044	1968	31022
Tanshishan_LN	Manchu_Jinsha	Ami	Mbuti	0.002137	0.000747	2.86	1964	1900	30045
Tanshishan_LN	Mongolian_Bijie	Liangdao1_EN	Mbuti	0.00432	0.001447	2.985	1240	1159	18549
Xitoucun_LN	Manchu_Jinsha	Xiaojingshan_EN	Mbuti	0.002827	0.000897	3.151	2053	1965	31022
Tanshishan_LN	Manchu_Bijie	Liangdao1_EN	Mbuti	0.005032	0.001446	3.481	1249	1156	18549
Tanshishan_LN	Manchu_Jinsha	Liangdao1_EN	Mbuti	0.005279	0.001438	3.671	1245	1148	18549
Taiwan_Hanben	Manchu_Bijie	Li_Hainan	Mbuti	0.000948	0.000258	3.677	4605	4538	70640
Xitoucun_LN	Mongolian_Bijie	Liangdao1_EN	Mbuti	0.00424	0.001143	3.709	1672	1567	24833
Xitoucun_LN	Mongolian_Bijie	Liangdao2_EN	Mbuti	0.003725	0.000972	3.831	2590	2446	38626
Xitoucun_LN	Manchu_Bijie	Liangdao2_EN	Mbuti	0.003756	0.000975	3.853	2592	2447	38626
Xitoucun_LN	Manchu_Bijie	Liangdao1_EN	Mbuti	0.004717	0.001168	4.038	1678	1560	24833
Tanshishan_LN	Mongolian_Bijie	Taiwan_Hanben	Mbuti	0.003043	0.000748	4.07	1983	1892	30040
Xitoucun_LN	Mongolian_Bijie	Taiwan_Hanben	Mbuti	0.002424	0.000584	4.153	2697	2598	40681
Xitoucun_LN	Manchu_Jinsha	Liangdao2_EN	Mbuti	0.004121	0.00097	4.248	2600	2441	38626
Xitoucun_LN	Manchu_Bijie	Qihe_EN	Mbuti	0.005277	0.001242	4.249	1346	1239	20210
Xitoucun_LN	Mongolian_Bijie	Qihe_EN	Mbuti	0.005277	0.001229	4.295	1341	1234	20210
Taiwan_Hanben	Manchu_Jinsha	Li_Hainan	Mbuti	0.001076	0.000244	4.405	4615	4539	70640
Xitoucun_LN	Manchu_Jinsha	Liangdao1_EN	Mbuti	0.005225	0.001167	4.478	1681	1552	24833
Xitoucun_LN	Manchu_Bijie	Taiwan_Hanben	Mbuti	0.002675	0.000596	4.492	2707	2598	40681
Xitoucun_LN	Manchu_Jinsha	Qihe_EN	Mbuti	0.005573	0.001231	4.526	1343	1230	20210
Tanshishan_LN	Manchu_Bijie	Taiwan_Hanben	Mbuti	0.00339	0.000746	4.544	1992	1890	30040
Xitoucun_LN	Mongolian_Bijie	Tanshishan_LN	Mbuti	0.005234	0.001114	4.698	1553	1431	23285
Xitoucun_LN	Manchu_Jinsha	Tanshishan_LN	Mbuti	0.00518	0.001093	4.739	1554	1433	23285
Xitoucun_LN	Manchu_Bijie	Tanshishan_LN	Mbuti	0.00536	0.001128	4.753	1557	1432	23285
Tanshishan_LN	Manchu_Jinsha	Taiwan_Hanben	Mbuti	0.003699	0.000747	4.954	1991	1880	30040
Tanshishan_LN	Mongolian_Bijie	Xitoucun_LN	Mbuti	0.005774	0.001144	5.048	1553	1418	23285
Xitoucun_LN	Manchu_Jinsha	Taiwan_Hanben	Mbuti	0.003028	0.000591	5.127	2712	2589	40681
Tanshishan_LN	Manchu_Bijie	Xitoucun_LN	Mbuti	0.006098	0.001143	5.335	1557	1415	23285
Taiwan_Hanben	Mongolian_Bijie	Malay	Mbuti	0.00117	0.000217	5.388	4535	4452	70394
Tanshishan_LN	Manchu_Jinsha	Xitoucun_LN	Mbuti	0.006106	0.001131	5.4	1554	1411	23285
Taiwan_Hanben	Mongolian_Bijie	Suogang_LN	Mbuti	0.005076	0.000908	5.591	400	370	5927
Taiwan_Hanben	Manchu_Bijie	Malay	Mbuti	0.001309	0.000228	5.75	4548	4456	70394
Taiwan_Hanben	Mongolian_Bijie	Qihe_EN	Mbuti	0.002906	0.0005	5.815	1630	1557	25057
Taiwan_Hanben	Manchu_Bijie	Qihe_EN	Mbuti	0.003047	0.000517	5.896	1635	1558	25057
Taiwan_Hanben	Manchu_Jinsha	Suogang_LN	Mbuti	0.005666	0.000952	5.954	402	368	5927
Taiwan_Hanben	Manchu_Bijie	Suogang_LN	Mbuti	0.005755	0.000949	6.065	402	368	5927
Taiwan_Hanben	Manchu_Jinsha	Qihe_EN	Mbuti	0.003208	0.00051	6.293	1637	1557	25057
Taiwan_Hanben	Manchu_Jinsha	Malay	Mbuti	0.001529	0.000224	6.82	4561	4454	70394
Taiwan_Hanben	Mongolian_Bijie	Liangdao1_EN	Mbuti	0.0038	0.000455	8.361	2246	2119	33468
Taiwan_Hanben	Manchu_Bijie	Liangdao1_EN	Mbuti	0.004357	0.000486	8.958	2257	2111	33468
Taiwan_Hanben	Mongolian_Bijie	Tagalog	Mbuti	0.002073	0.000231	8.968	4589	4443	70394
Taiwan_Hanben	Mongolian_Bijie	Liangdao2_EN	Mbuti	0.003411	0.000378	9.034	4024	3817	60759
Taiwan_Hanben	Manchu_Bijie	Liangdao2_EN	Mbuti	0.003507	0.000387	9.065	4037	3824	60759
Taiwan_Hanben	Manchu_Bijie	Tagalog	Mbuti	0.002276	0.000245	9.3	4605	4445	70394
Taiwan_Hanben	Manchu_Jinsha	Liangdao2_EN	Mbuti	0.003736	0.000388	9.636	4049	3822	60759
Taiwan_Hanben	Manchu_Jinsha	Liangdao1_EN	Mbuti	0.004721	0.000478	9.873	2265	2107	33468
Taiwan_Hanben	Mongolian_Bijie	Tanshishan_LN	Mbuti	0.004535	0.000459	9.891	1983	1847	30040
Taiwan_Hanben	Manchu_Jinsha	Tanshishan_LN	Mbuti	0.004634	0.000459	10.095	1991	1852	30040
Taiwan_Hanben	Manchu_Bijie	Tanshishan_LN	Mbuti	0.004854	0.000478	10.163	1992	1846	30040
Taiwan_Hanben	Manchu_Jinsha	Tagalog	Mbuti	0.002459	0.000235	10.452	4616	4443	70394
Taiwan_Hanben	Mongolian_Bijie	Dusun	Mbuti	0.002412	0.00023	10.482	4615	4445	70394
Taiwan_Hanben	Manchu_Bijie	Dusun	Mbuti	0.0026	0.000243	10.692	4630	4447	70394
Taiwan_Hanben	Mongolian_Bijie	Ilocano	Mbuti	0.00286	0.000266	10.765	4630	4428	70394
Taiwan_Hanben	Manchu_Bijie	Ilocano	Mbuti	0.003125	0.00028	11.173	4646	4426	70394
Taiwan_Hanben	Mongolian_Bijie	Xitoucun_LN	Mbuti	0.004293	0.000367	11.702	2697	2522	40681
Taiwan_Hanben	Mongolian_Bijie	Murut	Mbuti	0.002672	0.000228	11.731	4630	4442	70394
Taiwan_Hanben	Manchu_Bijie	Murut	Mbuti	0.002885	0.000241	11.981	4645	4442	70394
Taiwan_Hanben	Manchu_Jinsha	Dusun	Mbuti	0.002811	0.000234	12	4642	4444	70394
Taiwan_Hanben	Manchu_Bijie	Visayan	Mbuti	0.003166	0.000259	12.22	4635	4412	70394
Taiwan_Hanben	Manchu_Bijie	Xitoucun_LN	Mbuti	0.004682	0.000382	12.256	2707	2516	40681
Taiwan_Hanben	Mongolian_Bijie	Visayan	Mbuti	0.003069	0.000244	12.574	4624	4408	70394
Taiwan_Hanben	Manchu_Jinsha	Ilocano	Mbuti	0.003443	0.000272	12.639	4662	4420	70394
Taiwan_Hanben	Manchu_Jinsha	Xitoucun_LN	Mbuti	0.004726	0.000363	13.008	2712	2520	40681
Taiwan_Hanben	Manchu_Jinsha	Murut	Mbuti	0.00308	0.000233	13.225	4658	4441	70394
Taiwan_Hanben	Manchu_Jinsha	Visayan	Mbuti	0.003381	0.000246	13.761	4649	4411	70394
Taiwan_Hanben	Mongolian_Bijie	Kankanaey	Mbuti	0.003476	0.000242	14.336	4676	4431	70394
Taiwan_Hanben	Manchu_Bijie	Kankanaey	Mbuti	0.00367	0.00025	14.705	4690	4432	70394
Taiwan_Hanben	Mongolian_Bijie	Ami	Mbuti	0.003796	0.000243	15.624	4716	4448	70752
Taiwan_Hanben	Manchu_Jinsha	Kankanaey	Mbuti	0.003943	0.000248	15.883	4704	4427	70394
Taiwan_Hanben	Mongolian_Bijie	Atayal	Mbuti	0.003981	0.000248	16.071	4715	4434	70752
Taiwan_Hanben	Manchu_Bijie	Ami	Mbuti	0.004007	0.000249	16.116	4731	4448	70752
Taiwan_Hanben	Manchu_Bijie	Atayal	Mbuti	0.004373	0.00026	16.84	4738	4428	70752
Taiwan_Hanben	Manchu_Jinsha	Ami	Mbuti	0.004243	0.000245	17.309	4745	4445	70752
Taiwan_Hanben	Manchu_Jinsha	Atayal	Mbuti	0.004608	0.000254	18.169	4750	4424	70752
