# Supplementary material for: Genomic Insights Into the Admixture History of Mongolic- and Tungusic-Speaking Populations From Southwestern East Asia
Source: Front Genet. 2021 Jun 22;12:685285. doi: 10.3389/fgene.2021.685285 (PMC8258170; doi:10.3389/fgene.2021.685285)
Supplement: Supplementary file 11 [file Table_8.XLSX]

## Sheet: Table S8A
Table S8A. Symmetrical f4-statistics in the form f4(Austronesian-speaking populations, three studied populations; East Asians reference populations, Mbuti) to test their genetic affinity between Austronesian-speaking populations and three studied populations based on the merged Human Origin dataset.
W	X	Y	Z	f4	stderr	Zscore	BABA	ABBA	nsnps
Atayal	Manchu_Bijie	Tibetan_Chamdo	Mbuti	-0.002606	0.00025	-10.423	4428	4613	70836
Ami	Manchu_Bijie	Qiang_Daofu	Mbuti	-0.002151	0.000219	-9.822	4447	4599	70836
Atayal	Manchu_Bijie	Tibetan_Lhasa	Mbuti	-0.00246	0.000251	-9.785	4431	4605	70836
Ami	Manchu_Bijie	Tibetan_Chamdo	Mbuti	-0.00212	0.000217	-9.756	4436	4586	70836
Atayal	Manchu_Jinsha	Tibetan_Chamdo	Mbuti	-0.002355	0.00025	-9.438	4439	4606	70836
Atayal	Manchu_Bijie	Qiang_Daofu	Mbuti	-0.002402	0.00026	-9.255	4450	4620	70836
Atayal	Manchu_Bijie	Tibetan_Nagqu	Mbuti	-0.002382	0.000264	-9.034	4444	4613	70836
Atayal	Manchu_Jinsha	Tibetan_Lhasa	Mbuti	-0.002214	0.000246	-9.004	4442	4598	70836
Atayal	Mongolian_Bijie	Tibetan_Chamdo	Mbuti	-0.002159	0.000242	-8.94	4429	4582	70836
Ami	Manchu_Jinsha	Tibetan_Chamdo	Mbuti	-0.001869	0.000214	-8.744	4447	4580	70836
Ami	Manchu_Bijie	Tibetan_Nagqu	Mbuti	-0.001885	0.000222	-8.493	4452	4586	70836
Ami	Manchu_Jinsha	Qiang_Daofu	Mbuti	-0.001868	0.000221	-8.466	4460	4592	70836
Atayal	Manchu_Bijie	Lajia_LN	Mbuti	-0.002753	0.000326	-8.434	4397	4590	69999
Ami	Mongolian_Bijie	Qiang_Daofu	Mbuti	-0.001776	0.000211	-8.405	4452	4578	70836
Atayal	Mongolian_Bijie	Tibetan_Lhasa	Mbuti	-0.002027	0.000241	-8.4	4431	4575	70836
Atayal	Manchu_Jinsha	Tibetan_Nagqu	Mbuti	-0.002147	0.000262	-8.199	4454	4606	70836
Atayal	Mongolian_Bijie	Qiang_Daofu	Mbuti	-0.002027	0.000249	-8.134	4449	4593	70836
Ami	Mongolian_Bijie	Tibetan_Chamdo	Mbuti	-0.001674	0.000207	-8.067	4442	4561	70836
Atayal	Manchu_Jinsha	Qiang_Daofu	Mbuti	-0.002119	0.000263	-8.054	4462	4612	70836
Ami	Manchu_Bijie	Tibetan_Lhasa	Mbuti	-0.001776	0.000221	-8.052	4447	4573	70836
Atayal	Mongolian_Bijie	Lajia_LN	Mbuti	-0.002479	0.000312	-7.939	4393	4566	69999
Atayal	Mongolian_Bijie	Tibetan_Nagqu	Mbuti	-0.002008	0.000254	-7.907	4443	4585	70836
Atayal	Manchu_Jinsha	Lajia_LN	Mbuti	-0.002474	0.000319	-7.757	4408	4582	69999
Atayal	Manchu_Bijie	Yi_HGDP	Mbuti	-0.001938	0.000254	-7.636	4477	4614	70948
Ami	Manchu_Jinsha	Tibetan_Nagqu	Mbuti	-0.00165	0.000221	-7.456	4463	4580	70836
Atayal	Manchu_Bijie	Yumin_EN	Mbuti	-0.003014	0.000414	-7.283	3699	3878	59405
Ami	Manchu_Jinsha	Tibetan_Lhasa	Mbuti	-0.00153	0.000214	-7.148	4459	4567	70836
Ami	Manchu_Bijie	Lajia_LN	Mbuti	-0.00195	0.000275	-7.088	4415	4552	69999
Ami	Mongolian_Bijie	Tibetan_Nagqu	Mbuti	-0.001511	0.000214	-7.066	4457	4564	70836
Atayal	Mongolian_Bijie	Yumin_EN	Mbuti	-0.002883	0.000409	-7.047	3691	3862	59405
Atayal	Manchu_Bijie	Naxi_HGDP	Mbuti	-0.001809	0.000258	-7.014	4484	4613	70948
Atayal	Mongolian_Bijie	Yi_HGDP	Mbuti	-0.001687	0.000244	-6.912	4473	4592	70948
Ami	Manchu_Bijie	Shimao_LN	Mbuti	-0.002054	0.000301	-6.831	4407	4552	70321
Atayal	Manchu_Jinsha	Yi_HGDP	Mbuti	-0.001695	0.000251	-6.743	4488	4608	70948
Ami	Mongolian_Bijie	Shimao_LN	Mbuti	-0.001897	0.00029	-6.536	4404	4537	70321
Atayal	Manchu_Bijie	Shimao_LN	Mbuti	-0.002333	0.000359	-6.507	4411	4575	70321
Atayal	Manchu_Jinsha	Naxi_HGDP	Mbuti	-0.00164	0.000254	-6.455	4493	4610	70948
Atayal	Mongolian_Bijie	Naxi_HGDP	Mbuti	-0.001586	0.000246	-6.439	4478	4591	70948
Atayal	Mongolian_Bijie	Jinchankou_LN	Mbuti	-0.002828	0.000439	-6.439	3168	3311	50788
Ami	Mongolian_Bijie	Lajia_LN	Mbuti	-0.001676	0.000261	-6.423	4417	4534	69999
Ami	Manchu_Jinsha	Shimao_LN	Mbuti	-0.001922	0.0003	-6.413	4415	4550	70321
Atayal	Mongolian_Bijie	Han_Shandong	Mbuti	-0.0016	0.00025	-6.404	4480	4594	70836
Ami	Mongolian_Bijie	Tibetan_Lhasa	Mbuti	-0.001343	0.000211	-6.374	4454	4549	70836
Atayal	Manchu_Jinsha	Yumin_EN	Mbuti	-0.002676	0.000423	-6.321	3710	3869	59405
Ami	Manchu_Jinsha	Lajia_LN	Mbuti	-0.001671	0.000265	-6.315	4427	4544	69999
Atayal	Mongolian_Bijie	Shimao_LN	Mbuti	-0.002175	0.000345	-6.307	4398	4551	70321
Ami	Manchu_Bijie	Yi_HGDP	Mbuti	-0.001341	0.000213	-6.304	4489	4584	70948
Atayal	Manchu_Jinsha	Shimao_LN	Mbuti	-0.002201	0.000354	-6.221	4417	4572	70321
Atayal	Manchu_Bijie	Jinchankou_LN	Mbuti	-0.002861	0.000466	-6.135	3176	3321	50788
Ami	Manchu_Bijie	Naxi_HGDP	Mbuti	-0.001331	0.000217	-6.127	4490	4584	70948
Atayal	Manchu_Jinsha	Jinchankou_LN	Mbuti	-0.002799	0.000463	-6.046	3183	3325	50788
Atayal	Manchu_Bijie	Han_Shandong	Mbuti	-0.00153	0.000257	-5.944	4495	4604	70836
Atayal	Mongolian_Bijie	Han_Shanxi	Mbuti	-0.001478	0.00025	-5.92	4484	4588	70836
Ami	Manchu_Bijie	Wanggou_MN	Mbuti	-0.001908	0.000323	-5.911	3716	3829	58974
Atayal	Mongolian_Bijie	Han_Henan	Mbuti	-0.001484	0.000254	-5.842	4489	4594	70836
Atayal	Manchu_Bijie	Han_Shanxi	Mbuti	-0.001509	0.000262	-5.766	4496	4603	70836
Atayal	Mongolian_Bijie	Tibetan_Gannan	Mbuti	-0.001449	0.000255	-5.676	4461	4564	70836
Atayal	Manchu_Bijie	Tibetan_Gannan	Mbuti	-0.00147	0.000264	-5.558	4472	4576	70836
Ami	Mongolian_Bijie	Wanggou_MN	Mbuti	-0.001726	0.000311	-5.555	3716	3817	58974
Ami	Manchu_Jinsha	Naxi_HGDP	Mbuti	-0.001162	0.000212	-5.479	4500	4583	70948
Atayal	Mongolian_Bijie	Banlashan_MN	Mbuti	-0.001908	0.000353	-5.404	4449	4583	70545
Atayal	Manchu_Bijie	Wanggou_MN	Mbuti	-0.002075	0.000385	-5.389	3723	3845	58974
Ami	Mongolian_Bijie	Wadian_LN	Mbuti	-0.001491	0.000278	-5.355	4454	4559	70558
Ami	Mongolian_Bijie	Naxi_HGDP	Mbuti	-0.001108	0.000209	-5.302	4490	4569	70948
Ami	Mongolian_Bijie	Yi_HGDP	Mbuti	-0.00109	0.000207	-5.276	4491	4568	70948
Atayal	Manchu_Jinsha	Han_Shanxi	Mbuti	-0.001362	0.000258	-5.271	4503	4600	70836
Atayal	Manchu_Bijie	Han_Henan	Mbuti	-0.001392	0.000265	-5.249	4506	4604	70836
Atayal	Mongolian_Bijie	Pingliangtai_LN	Mbuti	-0.001559	0.000299	-5.22	4483	4593	70756
Atayal	Manchu_Jinsha	Han_Shandong	Mbuti	-0.001314	0.000252	-5.217	4505	4598	70836
Ami	Manchu_Jinsha	Yi_HGDP	Mbuti	-0.001098	0.000213	-5.166	4501	4579	70948
Ami	Mongolian_Bijie	Tibetan_Gannan	Mbuti	-0.001097	0.000213	-5.151	4469	4546	70836
Atayal	Mongolian_Bijie	Wadian_LN	Mbuti	-0.001767	0.000347	-5.096	4446	4571	70558
Ami	Manchu_Bijie	Yumin_EN	Mbuti	-0.001894	0.000376	-5.031	3720	3832	59405
Atayal	Mongolian_Bijie	Wanggou_MN	Mbuti	-0.001894	0.000379	-5.001	3718	3829	58974
Ami	Manchu_Bijie	Tibetan_Gannan	Mbuti	-0.001117	0.000224	-4.987	4473	4553	70836
Atayal	Manchu_Jinsha	Tibetan_Gannan	Mbuti	-0.001291	0.00026	-4.968	4481	4572	70836
Ami	Mongolian_Bijie	Jinchankou_LN	Mbuti	-0.00177	0.000369	-4.8	3189	3279	50788
Ami	Manchu_Bijie	Jinchankou_LN	Mbuti	-0.001803	0.000376	-4.794	3193	3284	50788
Atayal	Manchu_Bijie	Jiaozuoniecun_LBIA	Mbuti	-0.001751	0.000368	-4.753	4134	4249	65504
Ami	Mongolian_Bijie	Yumin_EN	Mbuti	-0.001763	0.000372	-4.735	3721	3825	59405
Ami	Manchu_Bijie	Wadian_LN	Mbuti	-0.001368	0.000289	-4.73	4463	4559	70558
Atayal	Manchu_Jinsha	Banlashan_MN	Mbuti	-0.001746	0.00037	-4.714	4467	4590	70545
Atayal	Manchu_Jinsha	Han_Henan	Mbuti	-0.001218	0.000259	-4.706	4514	4600	70836
Ami	Mongolian_Bijie	Han_Henan	Mbuti	-0.001006	0.000214	-4.691	4501	4573	70836
Atayal	Mongolian_Bijie	Jiaozuoniecun_LBIA	Mbuti	-0.001669	0.000359	-4.654	4127	4237	65504
Ami	Manchu_Jinsha	Wanggou_MN	Mbuti	-0.00151	0.000327	-4.624	3731	3820	58974
Ami	Mongolian_Bijie	Banlashan_MN	Mbuti	-0.001386	0.000308	-4.498	4462	4560	70545
Atayal	Manchu_Bijie	Wadian_LN	Mbuti	-0.001644	0.000366	-4.493	4462	4578	70558
Ami	Manchu_Jinsha	Jinchankou_LN	Mbuti	-0.00174	0.000388	-4.484	3200	3288	50788
Atayal	Manchu_Bijie	Banlashan_MN	Mbuti	-0.001654	0.000369	-4.478	4467	4583	70545
Ami	Mongolian_Bijie	Boshan_EN	Mbuti	-0.001531	0.000344	-4.451	4157	4258	65935
Ami	Mongolian_Bijie	Han_Shandong	Mbuti	-0.000938	0.000211	-4.443	4500	4566	70836
Atayal	Mongolian_Bijie	Han_Zhejiang	Mbuti	-0.001112	0.000251	-4.432	4502	4581	70836
Ami	Mongolian_Bijie	Han_Shanxi	Mbuti	-0.000952	0.000215	-4.424	4498	4566	70836
Ami	Mongolian_Bijie	Pingliangtai_LN	Mbuti	-0.001133	0.000258	-4.398	4494	4574	70756
Atayal	Manchu_Bijie	Sila	Mbuti	-0.001149	0.000261	-4.396	4475	4556	70586
Ami	Manchu_Jinsha	Boshan_EN	Mbuti	-0.001497	0.000342	-4.382	4166	4265	65935
Atayal	Manchu_Jinsha	Wanggou_MN	Mbuti	-0.001678	0.000384	-4.369	3736	3835	58974
Ami	Manchu_Bijie	Han_Shanxi	Mbuti	-0.000983	0.000226	-4.354	4504	4573	70836
Ami	Manchu_Jinsha	Wadian_LN	Mbuti	-0.001226	0.000283	-4.336	4472	4559	70558
Atayal	Mongolian_Bijie	Longtoushan_BA	Mbuti	-0.002056	0.000476	-4.317	2536	2619	40393
Atayal	Manchu_Bijie	Longtoushan_BA	Mbuti	-0.002055	0.000477	-4.308	2543	2626	40393
Atayal	Manchu_Bijie	HaNhi	Mbuti	-0.001052	0.000246	-4.276	4485	4559	70586
Ami	Manchu_Jinsha	Tibetan_Gannan	Mbuti	-0.000939	0.000221	-4.25	4483	4550	70836
Atayal	Manchu_Jinsha	Wadian_LN	Mbuti	-0.001501	0.000354	-4.246	4471	4577	70558
Atayal	Mongolian_Bijie	Han_Shanghai	Mbuti	-0.001261	0.000297	-4.245	4513	4603	70836
Atayal	Manchu_Bijie	Haojiatai_LN	Mbuti	-0.001763	0.000419	-4.21	3344	3438	53143
Atayal	Manchu_Bijie	Bianbian_EN	Mbuti	-0.001933	0.000469	-4.124	3138	3234	49406
Ami	Manchu_Bijie	Boshan_EN	Mbuti	-0.00143	0.000348	-4.107	4167	4262	65935
Ami	Manchu_Jinsha	Yumin_EN	Mbuti	-0.001556	0.000381	-4.088	3732	3824	59405
Atayal	Manchu_Bijie	Pingliangtai_LN	Mbuti	-0.001325	0.000325	-4.077	4504	4598	70756
Ami	Manchu_Bijie	Han_Henan	Mbuti	-0.000914	0.000224	-4.076	4512	4576	70836
Ami	Manchu_Bijie	Haojiatai_LN	Mbuti	-0.001456	0.000357	-4.075	3346	3423	53143
Atayal	Manchu_Jinsha	Haojiatai_LN	Mbuti	-0.001657	0.000412	-4.028	3352	3440	53143
Atayal	Manchu_Jinsha	Jiaozuoniecun_LBIA	Mbuti	-0.001486	0.000371	-4.004	4147	4244	65504
Ami	Manchu_Bijie	Han_Shandong	Mbuti	-0.000867	0.000217	-3.992	4509	4570	70836
Atayal	Mongolian_Bijie	Boshan_EN	Mbuti	-0.001597	0.000401	-3.983	4155	4260	65935
Ami	Manchu_Jinsha	Haojiatai_LN	Mbuti	-0.001351	0.000341	-3.965	3352	3424	53143
Atayal	Manchu_Jinsha	Pingliangtai_LN	Mbuti	-0.001257	0.000319	-3.936	4508	4597	70756
Atayal	Mongolian_Bijie	Bianbian_EN	Mbuti	-0.001778	0.000454	-3.921	3135	3223	49406
Atayal	Manchu_Jinsha	Longtoushan_BA	Mbuti	-0.001849	0.000472	-3.914	2551	2625	40393
Atayal	Mongolian_Bijie	Han_Jiangsu	Mbuti	-0.001001	0.000256	-3.908	4506	4577	70836
Atayal	Mongolian_Bijie	HaNhi	Mbuti	-0.000905	0.000236	-3.838	4476	4540	70586
Atayal	Manchu_Jinsha	Boshan_EN	Mbuti	-0.001563	0.000407	-3.836	4172	4275	65935
Ami	Manchu_Jinsha	Banlashan_MN	Mbuti	-0.001223	0.000321	-3.81	4475	4561	70545
Ami	Manchu_Jinsha	Han_Shanxi	Mbuti	-0.000836	0.000221	-3.782	4512	4571	70836
Atayal	Manchu_Bijie	Han_Zhejiang	Mbuti	-0.000986	0.000262	-3.762	4519	4589	70836
Atayal	Manchu_Bijie	Hmong	Mbuti	-0.000994	0.000265	-3.752	4531	4601	70861
Atayal	Manchu_Bijie	Han_Jiangsu	Mbuti	-0.00098	0.000266	-3.686	4519	4588	70836
Atayal	Manchu_Bijie	Vietnam_Lahu	Mbuti	-0.000946	0.000257	-3.68	4488	4555	70586
Atayal	Mongolian_Bijie	Sila	Mbuti	-0.000912	0.000248	-3.675	4470	4534	70586
Atayal	Manchu_Bijie	Miaozigou_MN	Mbuti	-0.002508	0.000683	-3.673	1217	1266	19500
Atayal	Manchu_Bijie	Xiaowu_MN	Mbuti	-0.001563	0.000426	-3.669	4423	4532	69901
Atayal	Manchu_Jinsha	Miaozigou_MN	Mbuti	-0.002467	0.000673	-3.667	1218	1267	19500
Atayal	Mongolian_Bijie	Haojiatai_LN	Mbuti	-0.001457	0.000398	-3.659	3342	3419	53143
Atayal	Manchu_Bijie	Boshan_EN	Mbuti	-0.001496	0.000411	-3.637	4174	4273	65935
Atayal	Manchu_Bijie	Han_Shanghai	Mbuti	-0.001124	0.000311	-3.617	4531	4610	70836
Atayal	Mongolian_Bijie	Han_Hubei	Mbuti	-0.000882	0.000244	-3.613	4518	4581	70836
Atayal	Manchu_Bijie	Han_SichuanHO	Mbuti	-0.000936	0.000259	-3.61	4520	4586	70836
Ami	Manchu_Jinsha	Miaozigou_MN	Mbuti	-0.00196	0.000549	-3.569	1220	1259	19500
Ami	Manchu_Bijie	Jiaozuoniecun_LBIA	Mbuti	-0.001127	0.000319	-3.538	4147	4221	65504
Atayal	Mongolian_Bijie	Han_SichuanHO	Mbuti	-0.000881	0.000249	-3.531	4508	4571	70836
Ami	Manchu_Bijie	Miaozigou_MN	Mbuti	-0.002002	0.000568	-3.524	1220	1259	19500
Ami	Manchu_Bijie	Banlashan_MN	Mbuti	-0.001131	0.000322	-3.51	4475	4554	70545
Atayal	Manchu_Bijie	Xiaogao_EN	Mbuti	-0.001459	0.000416	-3.503	3945	4036	62152
Atayal	Mongolian_Bijie	Xiaowu_MN	Mbuti	-0.001409	0.000404	-3.487	4419	4517	69901
Atayal	Mongolian_Bijie	Xiaogao_EN	Mbuti	-0.001377	0.000395	-3.483	3936	4022	62152
Atayal	Manchu_Jinsha	Hmong	Mbuti	-0.000914	0.000263	-3.47	4537	4602	70861
Atayal	Manchu_Bijie	Miao_HGDP	Mbuti	-0.0009	0.000261	-3.45	4533	4596	70948
Atayal	Manchu_Bijie	Han_Hubei	Mbuti	-0.000889	0.000259	-3.438	4530	4593	70836
Ami	Mongolian_Bijie	Jiaozuoniecun_LBIA	Mbuti	-0.001045	0.000305	-3.423	4146	4214	65504
Atayal	Manchu_Jinsha	Sila	Mbuti	-0.000897	0.000262	-3.421	4488	4551	70586
Ami	Mongolian_Bijie	Haojiatai_LN	Mbuti	-0.00115	0.000337	-3.416	3350	3411	53143
Ami	Mongolian_Bijie	Han_Jiangsu	Mbuti	-0.000705	0.000209	-3.38	4511	4561	70836
Ami	Manchu_Jinsha	Han_Henan	Mbuti	-0.00074	0.00022	-3.373	4521	4573	70836
Atayal	Mongolian_Bijie	Hmong	Mbuti	-0.000865	0.000257	-3.365	4522	4583	70861
Atayal	Manchu_Jinsha	Bianbian_EN	Mbuti	-0.001575	0.00047	-3.348	3151	3229	49406
Atayal	Mongolian_Bijie	Miaozigou_MN	Mbuti	-0.002173	0.000659	-3.298	1218	1260	19500
Ami	Mongolian_Bijie	Longtoushan_BA	Mbuti	-0.001312	0.0004	-3.279	2551	2604	40393
Atayal	Mongolian_Bijie	Miao_HGDP	Mbuti	-0.000829	0.000253	-3.27	4522	4581	70948
Atayal	Mongolian_Bijie	Han_Chongqing	Mbuti	-0.000913	0.000281	-3.249	4512	4576	70836
Ami	Manchu_Bijie	Xiaojingshan_EN	Mbuti	-0.001263	0.00039	-3.235	2610	2662	41164
Ami	Manchu_Bijie	Pingliangtai_LN	Mbuti	-0.000899	0.000282	-3.193	4509	4573	70756
Atayal	Manchu_Jinsha	Xiaowu_MN	Mbuti	-0.001345	0.000423	-3.179	4437	4531	69901
Atayal	Manchu_Bijie	Haojiatai_LBIA	Mbuti	-0.001417	0.000449	-3.156	3539	3619	56495
Ami	Manchu_Bijie	Han_Jiangsu	Mbuti	-0.000684	0.000217	-3.147	4518	4567	70836
Atayal	Mongolian_Bijie	Vietnam_Lahu	Mbuti	-0.000786	0.00025	-3.138	4480	4536	70586
Ami	Manchu_Bijie	HaNhi	Mbuti	-0.000678	0.000218	-3.111	4487	4535	70586
Ami	Manchu_Bijie	Longtoushan_BA	Mbuti	-0.001312	0.000422	-3.106	2555	2608	40393
Atayal	Mongolian_Bijie	Tujia_HGDP	Mbuti	-0.000743	0.000241	-3.079	4521	4573	70948
Ami	Manchu_Bijie	Sila	Mbuti	-0.000688	0.000223	-3.078	4482	4531	70586
Atayal	Manchu_Jinsha	HaNhi	Mbuti	-0.000755	0.000246	-3.071	4498	4551	70586
Ami	Mongolian_Bijie	Miaozigou_MN	Mbuti	-0.001666	0.000546	-3.055	1222	1255	19500
Atayal	Manchu_Bijie	Tujia_HGDP	Mbuti	-0.000766	0.000252	-3.044	4533	4587	70948
Ami	Manchu_Jinsha	Han_Shandong	Mbuti	-0.000651	0.000214	-3.039	4520	4566	70836
Atayal	Manchu_Jinsha	Han_Zhejiang	Mbuti	-0.000773	0.000257	-3.005	4528	4583	70836
Ami	Manchu_Jinsha	Pingliangtai_LN	Mbuti	-0.000831	0.000277	-2.995	4514	4573	70756
Ami	Manchu_Bijie	Bianbian_EN	Mbuti	-0.00117	0.000398	-2.938	3147	3204	49406
Atayal	Manchu_Jinsha	Xiaogao_EN	Mbuti	-0.001195	0.00042	-2.844	3954	4029	62152
Ami	Mongolian_Bijie	Xiaojingshan_EN	Mbuti	-0.001021	0.00036	-2.834	2612	2654	41164
Ami	Mongolian_Bijie	Han_Shanghai	Mbuti	-0.00069	0.000244	-2.823	4528	4576	70836
Atayal	Manchu_Jinsha	Han_Shanghai	Mbuti	-0.000851	0.000305	-2.794	4543	4603	70836
Atayal	Manchu_Jinsha	Han_SichuanHO	Mbuti	-0.000714	0.000259	-2.757	4530	4580	70836
Atayal	Manchu_Bijie	Xiaojingshan_EN	Mbuti	-0.001213	0.000442	-2.742	2620	2670	41164
Atayal	Mongolian_Bijie	Haojiatai_LBIA	Mbuti	-0.001188	0.000435	-2.733	3534	3601	56495
Atayal	Manchu_Bijie	Han_Chongqing	Mbuti	-0.000793	0.000292	-2.717	4530	4586	70836
Ami	Manchu_Jinsha	Longtoushan_BA	Mbuti	-0.001106	0.000409	-2.705	2560	2605	40393
Ami	Manchu_Jinsha	Jiaozuoniecun_LBIA	Mbuti	-0.000862	0.000319	-2.704	4158	4215	65504
Ami	Mongolian_Bijie	Bianbian_EN	Mbuti	-0.001015	0.000377	-2.694	3150	3200	49406
Atayal	Manchu_Jinsha	Miao_HGDP	Mbuti	-0.000691	0.00026	-2.659	4543	4592	70948
Ami	Mongolian_Bijie	HaNhi	Mbuti	-0.000531	0.000209	-2.537	4486	4523	70586
Atayal	Manchu_Jinsha	Vietnam_Lahu	Mbuti	-0.000639	0.000257	-2.485	4502	4547	70586
Ami	Manchu_Bijie	Haojiatai_LBIA	Mbuti	-0.000921	0.000371	-2.484	3543	3595	56495
Atayal	Manchu_Jinsha	Han_Jiangsu	Mbuti	-0.000649	0.000264	-2.459	4533	4579	70836
Atayal	Mongolian_Bijie	She_HGDP	Mbuti	-0.000601	0.00025	-2.404	4532	4574	70948
Atayal	Manchu_Jinsha	Haojiatai_LBIA	Mbuti	-0.001043	0.000445	-2.345	3552	3611	56495
Ami	Manchu_Bijie	Xiaogao_EN	Mbuti	-0.000878	0.000376	-2.337	3952	4007	62152
Atayal	Manchu_Bijie	Cong	Mbuti	-0.000578	0.000248	-2.329	4502	4542	70586
Ami	Manchu_Bijie	Xiaowu_MN	Mbuti	-0.000793	0.000341	-2.329	4446	4501	69901
Atayal	Mongolian_Bijie	Xiaojingshan_EN	Mbuti	-0.000971	0.000424	-2.291	2619	2659	41164
Atayal	Manchu_Jinsha	Han_Hubei	Mbuti	-0.000587	0.000257	-2.284	4543	4584	70836
Ami	Mongolian_Bijie	Xiaogao_EN	Mbuti	-0.000797	0.00035	-2.273	3949	3999	62152
Ami	Mongolian_Bijie	Han_Zhejiang	Mbuti	-0.000481	0.000216	-2.225	4521	4555	70836
Atayal	Manchu_Bijie	Lahu_HGDP	Mbuti	-0.000575	0.000261	-2.201	4527	4568	70948
Atayal	Manchu_Jinsha	Han_Chongqing	Mbuti	-0.000625	0.00029	-2.154	4537	4581	70836
Ami	Manchu_Bijie	Han_Shanghai	Mbuti	-0.000552	0.000257	-2.151	4538	4578	70836
Atayal	Mongolian_Bijie	Han_Fujian	Mbuti	-0.000558	0.00026	-2.15	4534	4573	70836
Ami	Mongolian_Bijie	Sila	Mbuti	-0.000451	0.000215	-2.099	4483	4515	70586
Ami	Manchu_Jinsha	Bianbian_EN	Mbuti	-0.000813	0.000391	-2.077	3160	3200	49406
Atayal	Manchu_Jinsha	Tujia_HGDP	Mbuti	-0.000505	0.000246	-2.05	4544	4580	70948
Ami	Manchu_Jinsha	Xiaojingshan_EN	Mbuti	-0.000796	0.00039	-2.044	2620	2653	41164
Atayal	Mongolian_Bijie	Cong	Mbuti	-0.000487	0.00024	-2.03	4492	4526	70586
Ami	Manchu_Bijie	Hmong	Mbuti	-0.000452	0.000224	-2.021	4539	4571	70861
Ami	Manchu_Jinsha	Sila	Mbuti	-0.000436	0.000223	-1.955	4495	4525	70586
Atayal	Mongolian_Bijie	Lahu_HGDP	Mbuti	-0.000498	0.000256	-1.947	4516	4551	70948
Ami	Mongolian_Bijie	Xiaowu_MN	Mbuti	-0.000639	0.000331	-1.932	4446	4490	69901
Ami	Mongolian_Bijie	Haojiatai_LBIA	Mbuti	-0.000692	0.00037	-1.871	3544	3583	56495
Ami	Manchu_Bijie	Vietnam_Lahu	Mbuti	-0.000406	0.000221	-1.839	4499	4528	70586
Ami	Manchu_Bijie	Miao_HGDP	Mbuti	-0.000405	0.000221	-1.833	4539	4568	70948
Ami	Mongolian_Bijie	Han_Hubei	Mbuti	-0.000388	0.000217	-1.787	4531	4558	70836
Ami	Manchu_Jinsha	HaNhi	Mbuti	-0.000381	0.000217	-1.752	4500	4527	70586
Ami	Manchu_Bijie	Han_Hubei	Mbuti	-0.000395	0.000229	-1.726	4537	4564	70836
Atayal	Manchu_Jinsha	Xiaojingshan_EN	Mbuti	-0.000746	0.00044	-1.696	2632	2662	41164
Ami	Manchu_Jinsha	Hmong	Mbuti	-0.000372	0.000219	-1.696	4546	4573	70861
Ami	Manchu_Jinsha	Xiaowu_MN	Mbuti	-0.000575	0.000343	-1.679	4457	4497	69901
Ami	Manchu_Jinsha	Xiaogao_EN	Mbuti	-0.000614	0.000366	-1.678	3962	4000	62152
Ami	Manchu_Jinsha	Han_Jiangsu	Mbuti	-0.000353	0.000215	-1.644	4533	4558	70836
Atayal	Mongolian_Bijie	Mang	Mbuti	-0.000405	0.000253	-1.597	4489	4518	70586
Atayal	Mongolian_Bijie	PhuLa	Mbuti	-0.0004	0.000254	-1.575	4507	4535	70586
Ami	Mongolian_Bijie	Miao_HGDP	Mbuti	-0.000334	0.000213	-1.569	4535	4558	70948
Ami	Manchu_Bijie	Han_SichuanHO	Mbuti	-0.000348	0.000223	-1.562	4529	4554	70836
Ami	Manchu_Bijie	Han_Zhejiang	Mbuti	-0.000354	0.000229	-1.547	4532	4557	70836
Atayal	Manchu_Bijie	Mang	Mbuti	-0.000396	0.000259	-1.528	4503	4531	70586
Ami	Mongolian_Bijie	Hmong	Mbuti	-0.000323	0.000213	-1.514	4537	4560	70861
Ami	Manchu_Jinsha	Haojiatai_LBIA	Mbuti	-0.000547	0.000378	-1.448	3555	3586	56495
Atayal	Manchu_Bijie	She_HGDP	Mbuti	-0.000373	0.000259	-1.443	4552	4578	70948
Ami	Mongolian_Bijie	Han_Chongqing	Mbuti	-0.000326	0.00023	-1.418	4529	4552	70836
Ami	Mongolian_Bijie	Han_SichuanHO	Mbuti	-0.000293	0.000213	-1.377	4525	4546	70836
Atayal	Manchu_Bijie	PhuLa	Mbuti	-0.00035	0.000262	-1.335	4522	4546	70586
Atayal	Manchu_Bijie	Han_Fujian	Mbuti	-0.000357	0.000273	-1.307	4554	4579	70836
Ami	Manchu_Bijie	Tujia_HGDP	Mbuti	-0.000276	0.00022	-1.253	4539	4558	70948
Ami	Mongolian_Bijie	Tujia_HGDP	Mbuti	-0.000252	0.000208	-1.21	4533	4551	70948
Atayal	Manchu_Jinsha	Cong	Mbuti	-0.000291	0.000247	-1.178	4515	4536	70586
Ami	Mongolian_Bijie	Vietnam_Lahu	Mbuti	-0.000245	0.000215	-1.139	4497	4515	70586
Atayal	Mongolian_Bijie	PaThen	Mbuti	-0.000276	0.000252	-1.095	4514	4533	70586
Ami	Manchu_Jinsha	Han_Shanghai	Mbuti	-0.00028	0.000257	-1.09	4551	4570	70836
Atayal	Mongolian_Bijie	Dong_Guizhou	Mbuti	-0.000262	0.000242	-1.085	4541	4560	70836
Atayal	Manchu_Jinsha	Lahu_HGDP	Mbuti	-0.000266	0.00026	-1.025	4539	4558	70948
Ami	Manchu_Bijie	Cong	Mbuti	-0.00022	0.000215	-1.025	4503	4519	70586
Ami	Mongolian_Bijie	Han_Fujian	Mbuti	-0.000204	0.000216	-0.944	4541	4556	70836
Atayal	Manchu_Bijie	PaThen	Mbuti	-0.000239	0.000265	-0.899	4528	4544	70586
Ami	Manchu_Jinsha	Miao_HGDP	Mbuti	-0.000196	0.00022	-0.891	4549	4563	70948
Ami	Mongolian_Bijie	She_HGDP	Mbuti	-0.000176	0.000205	-0.861	4542	4555	70948
Ami	Manchu_Bijie	Han_Chongqing	Mbuti	-0.000207	0.000241	-0.856	4540	4555	70836
Atayal	Mongolian_Bijie	BoY	Mbuti	-0.000213	0.000256	-0.835	4516	4532	70586
Atayal	Mongolian_Bijie	Dong_Hunan	Mbuti	-0.000182	0.000247	-0.737	4545	4558	70836
Atayal	Manchu_Bijie	Chuanyun_H	Mbuti	-0.000429	0.000629	-0.681	1579	1590	24160
Atayal	Manchu_Jinsha	She_HGDP	Mbuti	-0.000169	0.000254	-0.665	4561	4573	70948
Ami	Mongolian_Bijie	Cong	Mbuti	-0.000129	0.000206	-0.626	4500	4509	70586
Ami	Manchu_Jinsha	Han_Zhejiang	Mbuti	-0.000142	0.000227	-0.623	4542	4552	70836
Atayal	Manchu_Jinsha	PhuLa	Mbuti	-0.000151	0.000256	-0.59	4531	4542	70586
Ami	Manchu_Jinsha	Han_SichuanHO	Mbuti	-0.000126	0.00022	-0.574	4540	4549	70836
Ami	Manchu_Jinsha	Vietnam_Lahu	Mbuti	-9.8e-05	0.000215	-0.456	4513	4520	70586
Ami	Manchu_Bijie	Lahu_HGDP	Mbuti	-9.8e-05	0.000222	-0.441	4534	4541	70948
Ami	Manchu_Jinsha	Han_Hubei	Mbuti	-9.3e-05	0.000228	-0.409	4550	4557	70836
Atayal	Manchu_Jinsha	Han_Fujian	Mbuti	-0.00011	0.000272	-0.404	4565	4572	70836
Atayal	Mongolian_Bijie	Gelao_Longlin	Mbuti	-8.9e-05	0.000245	-0.364	4543	4549	70836
Atayal	Mongolian_Bijie	Han_Guangdong	Mbuti	-9.2e-05	0.000257	-0.36	4545	4552	70836
Atayal	Manchu_Bijie	CoLao	Mbuti	-9.3e-05	0.000265	-0.35	4547	4553	70586
Atayal	Manchu_Jinsha	PaThen	Mbuti	-8.6e-05	0.00026	-0.329	4535	4541	70586
Atayal	Manchu_Bijie	Dong_Guizhou	Mbuti	-8.1e-05	0.000252	-0.323	4559	4565	70836
Atayal	Manchu_Jinsha	Mang	Mbuti	-8.2e-05	0.000261	-0.315	4516	4522	70586
Ami	Manchu_Bijie	Chuanyun_H	Mbuti	-0.000113	0.000537	-0.21	1577	1579	24160
Atayal	Manchu_Bijie	Dong_Hunan	Mbuti	-5.2e-05	0.000255	-0.202	4562	4566	70836
Atayal	Mongolian_Bijie	Kinh_HGDP	Mbuti	-4.7e-05	0.000239	-0.199	4535	4538	70948
Atayal	Manchu_Bijie	BoY	Mbuti	-5.1e-05	0.000265	-0.193	4534	4538	70586
Ami	Manchu_Jinsha	Han_Chongqing	Mbuti	-3.8e-05	0.000238	-0.16	4549	4552	70836
Atayal	Mongolian_Bijie	Chuanyun_H	Mbuti	-9.3e-05	0.000608	-0.154	1580	1582	24160
Ami	Mongolian_Bijie	Lahu_HGDP	Mbuti	-2.1e-05	0.000211	-0.097	4530	4531	70948
Atayal	Manchu_Bijie	Han_Guangdong	Mbuti	-1.8e-05	0.000269	-0.068	4561	4562	70836
Ami	Manchu_Jinsha	Tujia_HGDP	Mbuti	-1.4e-05	0.000213	-0.068	4551	4552	70948
Atayal	Mongolian_Bijie	CoLao	Mbuti	-1.1e-05	0.00026	-0.041	4536	4537	70586
Ami	Manchu_Bijie	Han_Fujian	Mbuti	-2e-06	0.000228	-0.01	4555	4555	70836
Atayal	Mongolian_Bijie	Dao	Mbuti	-2e-06	0.000255	-0.008	4536	4536	70586
Atayal	Manchu_Jinsha	Chuanyun_H	Mbuti	2.4e-05	0.000617	0.039	1587	1586	24160
Atayal	Manchu_Bijie	Gelao_Longlin	Mbuti	1.6e-05	0.000253	0.063	4559	4558	70836
Atayal	Mongolian_Bijie	KhoMu	Mbuti	2e-05	0.000245	0.084	4505	4504	70586
Atayal	Mongolian_Bijie	Mulam_Luocheng	Mbuti	4.2e-05	0.000245	0.171	4550	4547	70836
Atayal	Mongolian_Bijie	Tay	Mbuti	4.6e-05	0.00025	0.186	4527	4524	70586
Atayal	Manchu_Bijie	KhoMu	Mbuti	5.1e-05	0.000253	0.203	4519	4516	70586
Atayal	Mongolian_Bijie	Vietnamese	Mbuti	5.1e-05	0.000242	0.212	4529	4525	70586
Ami	Manchu_Bijie	She_HGDP	Mbuti	5.1e-05	0.000212	0.241	4556	4552	70948
Ami	Manchu_Jinsha	Cong	Mbuti	6.7e-05	0.00021	0.319	4517	4512	70586
Atayal	Mongolian_Bijie	Maonan_Huanjiang	Mbuti	9.3e-05	0.000246	0.38	4553	4546	70836
Ami	Mongolian_Bijie	Chuanyun_H	Mbuti	0.000223	0.000509	0.438	1578	1572	24160
Atayal	Mongolian_Bijie	Kinh_Vietnam	Mbuti	0.00011	0.000242	0.455	4526	4518	70586
Atayal	Mongolian_Bijie	LaChi	Mbuti	0.000123	0.000263	0.467	4536	4527	70586
Atayal	Manchu_Jinsha	CoLao	Mbuti	0.000132	0.000269	0.49	4557	4547	70586
Atayal	Manchu_Jinsha	Dong_Guizhou	Mbuti	0.000128	0.000246	0.522	4569	4560	70836
Atayal	Manchu_Bijie	Kinh_HGDP	Mbuti	0.000149	0.000251	0.593	4554	4543	70948
Atayal	Manchu_Bijie	Dao	Mbuti	0.000158	0.000262	0.603	4554	4542	70586
Atayal	Mongolian_Bijie	Zhuang_Guangxi	Mbuti	0.000147	0.000238	0.617	4551	4541	70836
Atayal	Manchu_Jinsha	BoY	Mbuti	0.000164	0.000264	0.62	4545	4533	70586
Ami	Manchu_Jinsha	Chuanyun_H	Mbuti	0.000341	0.000533	0.639	1584	1575	24160
Atayal	Manchu_Jinsha	Dong_Hunan	Mbuti	0.000163	0.000251	0.649	4572	4560	70836
Atayal	Mongolian_Bijie	Thai	Mbuti	0.000161	0.00023	0.701	4533	4522	70948
Atayal	Mongolian_Bijie	LoLo	Mbuti	0.00019	0.000254	0.748	4527	4514	70586
Atayal	Mongolian_Bijie	Htin_Mal	Mbuti	0.000213	0.000263	0.809	4457	4442	69677
Atayal	Manchu_Jinsha	KhoMu	Mbuti	0.000214	0.000245	0.871	4527	4512	70586
Atayal	Manchu_Jinsha	Han_Guangdong	Mbuti	0.000256	0.000268	0.958	4573	4554	70836
Atayal	Manchu_Jinsha	Gelao_Longlin	Mbuti	0.000242	0.000248	0.973	4570	4553	70836
Ami	Manchu_Jinsha	Lahu_HGDP	Mbuti	0.000211	0.000216	0.978	4547	4532	70948
Atayal	Manchu_Bijie	Tay	Mbuti	0.000255	0.000256	0.997	4547	4529	70586
Atayal	Manchu_Bijie	Vietnamese	Mbuti	0.000264	0.000255	1.035	4548	4530	70586
Atayal	Mongolian_Bijie	Cambodian	Mbuti	0.000253	0.000244	1.037	4522	4504	70948
Ami	Manchu_Jinsha	Han_Fujian	Mbuti	0.000244	0.000227	1.077	4566	4549	70836
Ami	Mongolian_Bijie	PaThen	Mbuti	0.000241	0.000221	1.092	4527	4510	70586
Atayal	Manchu_Bijie	Mulam_Luocheng	Mbuti	0.000279	0.000252	1.106	4571	4551	70836
Atayal	Manchu_Bijie	LaChi	Mbuti	0.000313	0.000276	1.132	4554	4532	70586
Ami	Mongolian_Bijie	PhuLa	Mbuti	0.000255	0.000212	1.2	4525	4507	70586
Atayal	Manchu_Bijie	Kinh_Vietnam	Mbuti	0.000302	0.00025	1.21	4544	4523	70586
Ami	Manchu_Bijie	PaThen	Mbuti	0.000279	0.000229	1.219	4534	4515	70586
Ami	Manchu_Jinsha	She_HGDP	Mbuti	0.000255	0.000206	1.237	4566	4548	70948
Atayal	Mongolian_Bijie	Muong	Mbuti	0.000315	0.000251	1.256	4534	4512	70586
Atayal	Manchu_Bijie	Htin_Mal	Mbuti	0.000344	0.000273	1.262	4473	4449	69677
Atayal	Manchu_Bijie	Thai	Mbuti	0.000307	0.000241	1.274	4550	4528	70948
Ami	Mongolian_Bijie	Dong_Hunan	Mbuti	0.000279	0.000211	1.32	4557	4537	70836
Atayal	Manchu_Bijie	LoLo	Mbuti	0.000355	0.000263	1.35	4546	4521	70586
Ami	Mongolian_Bijie	Dong_Guizhou	Mbuti	0.000278	0.000205	1.354	4555	4535	70836
Ami	Mongolian_Bijie	BoY	Mbuti	0.000298	0.00022	1.354	4530	4509	70586
Atayal	Mongolian_Bijie	Cham	Mbuti	0.000326	0.000237	1.371	4499	4476	70586
Atayal	Manchu_Bijie	Maonan_Huanjiang	Mbuti	0.000351	0.000253	1.387	4574	4549	70836
Ami	Manchu_Bijie	PhuLa	Mbuti	0.000304	0.000218	1.396	4534	4512	70586
Atayal	Mongolian_Bijie	Nung	Mbuti	0.000356	0.000247	1.441	4542	4516	70586
Atayal	Mongolian_Bijie	Mlabri	Mbuti	0.000466	0.000313	1.486	4441	4409	69677
Atayal	Manchu_Bijie	Cham	Mbuti	0.000369	0.000248	1.492	4513	4487	70586
Atayal	Manchu_Bijie	Mlabri	Mbuti	0.000494	0.000324	1.522	4454	4420	69677
Atayal	Manchu_Bijie	Zhuang_Guangxi	Mbuti	0.000415	0.00025	1.662	4572	4543	70836
Atayal	Manchu_Jinsha	Kinh_HGDP	Mbuti	0.000412	0.000245	1.685	4565	4535	70948
Ami	Mongolian_Bijie	Gelao_Longlin	Mbuti	0.000351	0.000208	1.687	4554	4530	70836
Atayal	Manchu_Bijie	Cambodian	Mbuti	0.000431	0.000255	1.691	4540	4510	70948
Ami	Manchu_Bijie	Mang	Mbuti	0.000393	0.000231	1.701	4520	4492	70586
Ami	Mongolian_Bijie	Mang	Mbuti	0.000385	0.000221	1.741	4513	4486	70586
Atayal	Mongolian_Bijie	Dai_HGDP	Mbuti	0.000435	0.000249	1.744	4561	4530	70948
Atayal	Manchu_Jinsha	Dao	Mbuti	0.000451	0.000256	1.764	4566	4534	70586
Atayal	Manchu_Jinsha	Tay	Mbuti	0.00046	0.000251	1.833	4557	4524	70586
Atayal	Mongolian_Bijie	Giarai	Mbuti	0.000432	0.000235	1.836	4488	4457	70586
Ami	Manchu_Bijie	Dong_Hunan	Mbuti	0.00041	0.000221	1.851	4568	4539	70836
Atayal	Manchu_Jinsha	Htin_Mal	Mbuti	0.000489	0.000264	1.854	4480	4446	69677
Atayal	Mongolian_Bijie	Li_Hainan	Mbuti	0.000523	0.000279	1.873	4574	4537	70836
Atayal	Manchu_Jinsha	Mulam_Luocheng	Mbuti	0.000475	0.000249	1.905	4580	4546	70836
Ami	Manchu_Jinsha	PaThen	Mbuti	0.000432	0.000227	1.908	4542	4512	70586
Ami	Mongolian_Bijie	Han_Guangdong	Mbuti	0.000409	0.000211	1.932	4560	4531	70836
Ami	Manchu_Bijie	BoY	Mbuti	0.00046	0.00023	1.998	4542	4509	70586
Atayal	Mongolian_Bijie	Ede	Mbuti	0.000494	0.000242	2.045	4492	4457	70586
Atayal	Manchu_Jinsha	Vietnamese	Mbuti	0.000509	0.000247	2.059	4560	4524	70586
Ami	Manchu_Bijie	Gelao_Longlin	Mbuti	0.000456	0.000216	2.11	4564	4532	70836
Atayal	Manchu_Bijie	Muong	Mbuti	0.000547	0.000257	2.125	4554	4516	70586
Atayal	Manchu_Jinsha	LaChi	Mbuti	0.000576	0.000271	2.127	4566	4525	70586
Ami	Manchu_Bijie	Han_Guangdong	Mbuti	0.000483	0.000225	2.146	4569	4535	70836
Ami	Manchu_Bijie	Dong_Guizhou	Mbuti	0.000459	0.000213	2.153	4566	4533	70836
Atayal	Manchu_Jinsha	Kinh_Vietnam	Mbuti	0.000532	0.000246	2.16	4555	4518	70586
Atayal	Manchu_Bijie	Nung	Mbuti	0.000549	0.000253	2.168	4560	4522	70586
Atayal	Manchu_Bijie	Giarai	Mbuti	0.000539	0.000244	2.205	4504	4466	70586
Ami	Mongolian_Bijie	KhoMu	Mbuti	0.000466	0.000209	2.234	4516	4483	70586
Ami	Manchu_Bijie	CoLao	Mbuti	0.000506	0.000226	2.238	4558	4522	70586
Atayal	Manchu_Jinsha	Cambodian	Mbuti	0.00058	0.000252	2.302	4547	4506	70948
Ami	Manchu_Bijie	KhoMu	Mbuti	0.000497	0.000216	2.304	4523	4488	70586
Atayal	Manchu_Jinsha	Mlabri	Mbuti	0.000737	0.000319	2.309	4465	4413	69677
Atayal	Manchu_Jinsha	Maonan_Huanjiang	Mbuti	0.000582	0.000249	2.337	4585	4543	70836
Ami	Mongolian_Bijie	Htin_Mal	Mbuti	0.000523	0.000223	2.344	4461	4425	69677
Ami	Manchu_Jinsha	PhuLa	Mbuti	0.000504	0.000213	2.361	4543	4508	70586
Atayal	Manchu_Bijie	Ede	Mbuti	0.00062	0.000254	2.44	4509	4465	70586
Atayal	Manchu_Jinsha	Thai	Mbuti	0.000586	0.00024	2.44	4563	4521	70948
Atayal	Manchu_Jinsha	Zhuang_Guangxi	Mbuti	0.000594	0.000243	2.448	4581	4538	70836
Atayal	Manchu_Jinsha	Cham	Mbuti	0.000602	0.000241	2.497	4523	4481	70586
Atayal	Mongolian_Bijie	Qihe_EN	Mbuti	0.001441	0.000574	2.509	1610	1574	25060
Atayal	Manchu_Bijie	Dai_HGDP	Mbuti	0.000655	0.000257	2.543	4581	4535	70948
Atayal	Manchu_Jinsha	LoLo	Mbuti	0.000668	0.000263	2.544	4559	4512	70586
Atayal	Manchu_Bijie	Qihe_EN	Mbuti	0.001582	0.0006	2.639	1616	1576	25060
Ami	Mongolian_Bijie	Mlabri	Mbuti	0.000689	0.000258	2.669	4442	4394	69677
Ami	Manchu_Bijie	Mlabri	Mbuti	0.000717	0.000265	2.704	4451	4401	69677
Ami	Mongolian_Bijie	CoLao	Mbuti	0.000588	0.000217	2.705	4553	4512	70586
Ami	Manchu_Bijie	Htin_Mal	Mbuti	0.000655	0.000232	2.827	4472	4426	69677
Ami	Manchu_Jinsha	Dong_Hunan	Mbuti	0.000624	0.00022	2.841	4578	4534	70836
Ami	Mongolian_Bijie	Tay	Mbuti	0.000595	0.000208	2.866	4543	4501	70586
Ami	Mongolian_Bijie	Suogang_LN	Mbuti	0.002732	0.000942	2.901	390	374	5928
Ami	Mongolian_Bijie	Qihe_EN	Mbuti	0.001499	0.000513	2.92	1606	1569	25060
Atayal	Manchu_Jinsha	Qihe_EN	Mbuti	0.001743	0.000597	2.921	1617	1574	25060
Ami	Mongolian_Bijie	Kinh_HGDP	Mbuti	0.000598	0.000205	2.924	4553	4511	70948
Ami	Manchu_Jinsha	BoY	Mbuti	0.000675	0.000229	2.952	4553	4505	70586
Ami	Mongolian_Bijie	Mulam_Luocheng	Mbuti	0.000612	0.000206	2.979	4566	4522	70836
Ami	Mongolian_Bijie	Dao	Mbuti	0.000636	0.000212	2.991	4553	4508	70586
Atayal	Manchu_Jinsha	Muong	Mbuti	0.000764	0.000253	3.02	4564	4511	70586
Atayal	Manchu_Jinsha	Nung	Mbuti	0.000761	0.000248	3.066	4570	4516	70586
Atayal	Manchu_Bijie	Li_Hainan	Mbuti	0.000896	0.000291	3.083	4600	4536	70836
Ami	Manchu_Bijie	Qihe_EN	Mbuti	0.001641	0.000528	3.106	1610	1569	25060
Ami	Manchu_Jinsha	KhoMu	Mbuti	0.000659	0.000212	3.113	4531	4485	70586
Atayal	Manchu_Jinsha	Giarai	Mbuti	0.000744	0.000239	3.118	4514	4461	70586
Ami	Manchu_Jinsha	Mang	Mbuti	0.000707	0.000226	3.136	4533	4483	70586
Ami	Manchu_Jinsha	CoLao	Mbuti	0.000731	0.00023	3.177	4569	4517	70586
Ami	Manchu_Jinsha	Gelao_Longlin	Mbuti	0.000681	0.000214	3.18	4575	4527	70836
Ami	Manchu_Jinsha	Dong_Guizhou	Mbuti	0.000668	0.000209	3.201	4577	4530	70836
Ami	Mongolian_Bijie	Vietnamese	Mbuti	0.000672	0.000209	3.211	4546	4498	70586
Ami	Mongolian_Bijie	LaChi	Mbuti	0.000711	0.000219	3.254	4552	4501	70586
Atayal	Manchu_Jinsha	Ede	Mbuti	0.000823	0.000247	3.333	4518	4460	70586
Ami	Manchu_Jinsha	Qihe_EN	Mbuti	0.001801	0.000533	3.378	1613	1568	25060
Ami	Manchu_Jinsha	Han_Guangdong	Mbuti	0.000757	0.000224	3.379	4581	4527	70836
Ami	Manchu_Jinsha	Suogang_LN	Mbuti	0.003332	0.000967	3.448	391	371	5928
Ami	Mongolian_Bijie	Cambodian	Mbuti	0.000714	0.000206	3.465	4532	4481	70948
Ami	Mongolian_Bijie	Maonan_Huanjiang	Mbuti	0.000726	0.000209	3.467	4571	4520	70836
Atayal	Mongolian_Bijie	Suogang_LN	Mbuti	0.003906	0.001121	3.484	396	373	5928
Ami	Mongolian_Bijie	LoLo	Mbuti	0.000748	0.000214	3.493	4543	4490	70586
Ami	Manchu_Jinsha	Htin_Mal	Mbuti	0.000799	0.000227	3.523	4479	4424	69677
Atayal	Manchu_Jinsha	Dai_HGDP	Mbuti	0.000885	0.000251	3.526	4591	4529	70948
Ami	Mongolian_Bijie	Thai	Mbuti	0.000706	0.000198	3.57	4548	4498	70948
Ami	Manchu_Bijie	Kinh_HGDP	Mbuti	0.000794	0.000219	3.623	4566	4509	70948
Ami	Manchu_Bijie	Dao	Mbuti	0.000795	0.000219	3.63	4565	4509	70586
Ami	Manchu_Bijie	Suogang_LN	Mbuti	0.003402	0.000935	3.639	391	371	5928
Atayal	Manchu_Jinsha	Li_Hainan	Mbuti	0.001021	0.00028	3.645	4606	4534	70836
Ami	Mongolian_Bijie	Kinh_Vietnam	Mbuti	0.000759	0.000207	3.674	4545	4491	70586
Ami	Mongolian_Bijie	Zhuang_Guangxi	Mbuti	0.000736	0.0002	3.682	4568	4515	70836
Ami	Manchu_Jinsha	Mlabri	Mbuti	0.00096	0.000258	3.726	4463	4396	69677
Ami	Manchu_Bijie	Tay	Mbuti	0.000804	0.000215	3.741	4556	4499	70586
Ami	Manchu_Bijie	LaChi	Mbuti	0.000902	0.000231	3.904	4563	4500	70586
Ami	Mongolian_Bijie	Giarai	Mbuti	0.000793	0.000201	3.941	4494	4439	70586
Atayal	Manchu_Jinsha	Suogang_LN	Mbuti	0.004507	0.001137	3.963	398	371	5928
Ami	Manchu_Bijie	Mulam_Luocheng	Mbuti	0.000849	0.000214	3.964	4580	4520	70836
Atayal	Manchu_Bijie	Suogang_LN	Mbuti	0.004576	0.001148	3.985	399	372	5928
Ami	Manchu_Bijie	LoLo	Mbuti	0.000914	0.000227	4.034	4556	4491	70586
Ami	Manchu_Bijie	Vietnamese	Mbuti	0.000885	0.000218	4.056	4559	4497	70586
Atayal	Mongolian_Bijie	Liangdao1_EN	Mbuti	0.002215	0.000533	4.158	2216	2142	33473
Ami	Mongolian_Bijie	Cham	Mbuti	0.000841	0.000202	4.16	4511	4452	70586
Ami	Manchu_Bijie	Cham	Mbuti	0.000885	0.000212	4.166	4519	4457	70586
Atayal	Mongolian_Bijie	Tanshishan_LN	Mbuti	0.002088	0.000499	4.185	1941	1878	30045
Ami	Manchu_Bijie	Thai	Mbuti	0.000852	0.000203	4.202	4559	4498	70948
Ami	Mongolian_Bijie	Nung	Mbuti	0.000871	0.000206	4.218	4555	4494	70586
Ami	Manchu_Bijie	Cambodian	Mbuti	0.000892	0.000211	4.219	4543	4480	70948
Ami	Mongolian_Bijie	Muong	Mbuti	0.000902	0.000213	4.243	4550	4487	70586
Atayal	Manchu_Bijie	Liangdao2_EN	Mbuti	0.001995	0.000467	4.269	3981	3860	60797
Atayal	Mongolian_Bijie	Liangdao2_EN	Mbuti	0.0019	0.000439	4.325	3967	3851	60797
Ami	Manchu_Bijie	Giarai	Mbuti	0.0009	0.000208	4.327	4504	4441	70586
Atayal	Manchu_Jinsha	Tanshishan_LN	Mbuti	0.002183	0.000502	4.345	1948	1883	30045
Ami	Mongolian_Bijie	Dai_HGDP	Mbuti	0.000894	0.000204	4.38	4571	4508	70948
Ami	Mongolian_Bijie	Ede	Mbuti	0.000908	0.000205	4.421	4501	4437	70586
Ami	Manchu_Bijie	Kinh_Vietnam	Mbuti	0.000951	0.000215	4.434	4557	4490	70586
Ami	Manchu_Bijie	Maonan_Huanjiang	Mbuti	0.000984	0.000217	4.525	4586	4516	70836
Atayal	Manchu_Bijie	Tanshishan_LN	Mbuti	0.002403	0.00052	4.62	1949	1877	30045
Ami	Manchu_Bijie	Zhuang_Guangxi	Mbuti	0.001005	0.000212	4.74	4582	4511	70836
Atayal	Manchu_Bijie	Liangdao1_EN	Mbuti	0.002772	0.000578	4.795	2231	2138	33473
Ami	Manchu_Jinsha	Tay	Mbuti	0.001009	0.000209	4.818	4566	4495	70586
Atayal	Manchu_Jinsha	Liangdao2_EN	Mbuti	0.002223	0.000457	4.867	3992	3857	60797
Ami	Manchu_Bijie	Ede	Mbuti	0.001034	0.000212	4.887	4512	4439	70586
Ami	Manchu_Jinsha	Cambodian	Mbuti	0.001041	0.000212	4.911	4551	4477	70948
Ami	Manchu_Bijie	Nung	Mbuti	0.001064	0.000216	4.917	4567	4492	70586
Ami	Manchu_Jinsha	Mulam_Luocheng	Mbuti	0.001046	0.000209	5.009	4589	4515	70836
Ami	Manchu_Jinsha	Kinh_HGDP	Mbuti	0.001057	0.000211	5.011	4577	4502	70948
Ami	Manchu_Bijie	Muong	Mbuti	0.001134	0.000222	5.111	4564	4484	70586
Ami	Manchu_Jinsha	Dao	Mbuti	0.001088	0.000212	5.127	4578	4501	70586
Ami	Manchu_Jinsha	LaChi	Mbuti	0.001165	0.000227	5.142	4576	4493	70586
Atayal	Mongolian_Bijie	Xitoucun_LN	Mbuti	0.002223	0.000425	5.231	2647	2556	40687
Ami	Manchu_Jinsha	Vietnamese	Mbuti	0.00113	0.000214	5.276	4571	4491	70586
Ami	Manchu_Bijie	Dai_HGDP	Mbuti	0.001114	0.000211	5.277	4585	4506	70948
Ami	Manchu_Jinsha	Cham	Mbuti	0.001118	0.000208	5.367	4530	4452	70586
Ami	Manchu_Jinsha	Giarai	Mbuti	0.001105	0.000205	5.398	4514	4436	70586
Ami	Manchu_Jinsha	LoLo	Mbuti	0.001227	0.000224	5.469	4570	4483	70586
Ami	Mongolian_Bijie	Li_Hainan	Mbuti	0.001259	0.000229	5.497	4596	4507	70836
Atayal	Manchu_Jinsha	Liangdao1_EN	Mbuti	0.003134	0.000564	5.555	2238	2133	33473
Ami	Manchu_Jinsha	Thai	Mbuti	0.00113	0.000201	5.627	4571	4491	70948
Ami	Manchu_Jinsha	Kinh_Vietnam	Mbuti	0.001181	0.000209	5.661	4569	4485	70586
Atayal	Mongolian_Bijie	Malay	Mbuti	0.001316	0.000231	5.706	4531	4438	70586
Ami	Mongolian_Bijie	Liangdao1_EN	Mbuti	0.002527	0.000437	5.789	2217	2133	33473
Ami	Manchu_Jinsha	Zhuang_Guangxi	Mbuti	0.001184	0.000203	5.837	4591	4507	70836
Ami	Manchu_Jinsha	Maonan_Huanjiang	Mbuti	0.001215	0.000208	5.841	4596	4510	70836
Ami	Manchu_Jinsha	Ede	Mbuti	0.001237	0.000207	5.97	4521	4434	70586
Atayal	Manchu_Bijie	Xitoucun_LN	Mbuti	0.002613	0.000433	6.039	2661	2555	40687
Atayal	Manchu_Jinsha	Xitoucun_LN	Mbuti	0.002651	0.000438	6.052	2665	2557	40687
Atayal	Manchu_Bijie	Malay	Mbuti	0.001465	0.000242	6.062	4549	4446	70586
Ami	Manchu_Jinsha	Nung	Mbuti	0.001276	0.00021	6.064	4578	4488	70586
Ami	Manchu_Jinsha	Muong	Mbuti	0.00135	0.000211	6.392	4575	4480	70586
Ami	Manchu_Jinsha	Dai_HGDP	Mbuti	0.001345	0.000208	6.461	4595	4500	70948
Ami	Manchu_Bijie	Liangdao1_EN	Mbuti	0.003084	0.000476	6.476	2228	2125	33473
Ami	Manchu_Bijie	Liangdao2_EN	Mbuti	0.002601	0.000396	6.566	3988	3830	60797
Ami	Mongolian_Bijie	Xitoucun_LN	Mbuti	0.002422	0.000365	6.644	2647	2548	40687
Ami	Manchu_Bijie	Li_Hainan	Mbuti	0.001632	0.000242	6.734	4615	4499	70836
Ami	Mongolian_Bijie	Liangdao2_EN	Mbuti	0.002507	0.000371	6.763	3979	3826	60797
Atayal	Manchu_Jinsha	Malay	Mbuti	0.001684	0.00024	7.021	4559	4441	70586
Ami	Manchu_Jinsha	Liangdao2_EN	Mbuti	0.00283	0.000399	7.098	3999	3827	60797
Ami	Manchu_Bijie	Xitoucun_LN	Mbuti	0.002813	0.000384	7.321	2658	2543	40687
Ami	Manchu_Jinsha	Liangdao1_EN	Mbuti	0.003446	0.000461	7.471	2234	2119	33473
Ami	Manchu_Jinsha	Li_Hainan	Mbuti	0.001757	0.000234	7.505	4622	4498	70836
Ami	Manchu_Jinsha	Xitoucun_LN	Mbuti	0.002851	0.000379	7.521	2661	2545	40687
Ami	Manchu_Jinsha	Tanshishan_LN	Mbuti	0.003406	0.000428	7.961	1964	1862	30045
Ami	Manchu_Bijie	Tanshishan_LN	Mbuti	0.003625	0.000454	7.988	1967	1858	30045
Ami	Mongolian_Bijie	Tanshishan_LN	Mbuti	0.003311	0.000412	8.039	1958	1858	30045
Atayal	Mongolian_Bijie	Tagalog	Mbuti	0.002142	0.000257	8.336	4582	4431	70586
Atayal	Manchu_Bijie	Tagalog	Mbuti	0.002356	0.000269	8.77	4603	4436	70586
Ami	Mongolian_Bijie	Malay	Mbuti	0.001851	0.000202	9.184	4545	4414	70586
Ami	Manchu_Bijie	Malay	Mbuti	0.002001	0.000211	9.479	4557	4416	70586
Atayal	Manchu_Jinsha	Tagalog	Mbuti	0.002533	0.000265	9.569	4611	4432	70586
Atayal	Mongolian_Bijie	Dusun	Mbuti	0.002505	0.000253	9.908	4609	4433	70586
Atayal	Manchu_Bijie	Dusun	Mbuti	0.002703	0.000261	10.336	4628	4437	70586
Ami	Manchu_Jinsha	Malay	Mbuti	0.002219	0.000208	10.673	4568	4411	70586
Atayal	Mongolian_Bijie	Murut	Mbuti	0.002814	0.000263	10.693	4628	4430	70586
Atayal	Manchu_Bijie	Visayan	Mbuti	0.003037	0.000277	10.959	4625	4410	70586
Atayal	Mongolian_Bijie	Visayan	Mbuti	0.002929	0.000264	11.082	4608	4401	70586
Atayal	Mongolian_Bijie	Ilocano	Mbuti	0.003412	0.000307	11.109	4643	4402	70586
Atayal	Manchu_Bijie	Murut	Mbuti	0.003041	0.000272	11.168	4648	4433	70586
Atayal	Manchu_Jinsha	Dusun	Mbuti	0.00291	0.000256	11.384	4638	4433	70586
Atayal	Manchu_Bijie	Ilocano	Mbuti	0.00369	0.000322	11.476	4664	4403	70586
Atayal	Manchu_Jinsha	Murut	Mbuti	0.003228	0.000265	12.17	4657	4429	70586
Atayal	Manchu_Jinsha	Visayan	Mbuti	0.003248	0.000265	12.271	4635	4406	70586
Atayal	Manchu_Jinsha	Ilocano	Mbuti	0.004002	0.000317	12.617	4678	4395	70586
Ami	Mongolian_Bijie	Tagalog	Mbuti	0.002861	0.000219	13.048	4603	4401	70586
Ami	Manchu_Bijie	Tagalog	Mbuti	0.003075	0.000231	13.323	4617	4400	70586
Ami	Manchu_Jinsha	Tagalog	Mbuti	0.003252	0.000223	14.555	4626	4396	70586
Atayal	Mongolian_Bijie	Kankanaey	Mbuti	0.003888	0.000262	14.86	4683	4409	70586
Atayal	Mongolian_Bijie	Ami	Mbuti	0.004012	0.000265	15.159	4715	4431	70948
Atayal	Manchu_Bijie	Kankanaey	Mbuti	0.004095	0.000269	15.202	4703	4414	70586
Atayal	Manchu_Bijie	Ami	Mbuti	0.004237	0.000276	15.349	4736	4436	70948
Ami	Mongolian_Bijie	Dusun	Mbuti	0.003406	0.00022	15.516	4639	4398	70586
Ami	Manchu_Bijie	Dusun	Mbuti	0.003604	0.000227	15.853	4652	4397	70586
Atayal	Mongolian_Bijie	Taiwan_Hanben	Mbuti	0.004234	0.000262	16.168	4715	4416	70752
Atayal	Manchu_Bijie	Taiwan_Hanben	Mbuti	0.004507	0.000276	16.336	4738	4419	70752
Ami	Mongolian_Bijie	Murut	Mbuti	0.003605	0.000219	16.438	4653	4399	70586
Atayal	Manchu_Jinsha	Ami	Mbuti	0.004468	0.000272	16.439	4746	4429	70948
Atayal	Manchu_Jinsha	Kankanaey	Mbuti	0.004365	0.000263	16.61	4714	4406	70586
Ami	Manchu_Bijie	Visayan	Mbuti	0.00396	0.000237	16.696	4648	4368	70586
Ami	Manchu_Bijie	Murut	Mbuti	0.003832	0.000228	16.806	4667	4396	70586
Ami	Mongolian_Bijie	Visayan	Mbuti	0.003851	0.000226	17.036	4638	4366	70586
Ami	Manchu_Jinsha	Dusun	Mbuti	0.003811	0.000222	17.185	4662	4393	70586
Ami	Mongolian_Bijie	Ilocano	Mbuti	0.0044	0.000254	17.299	4675	4364	70586
Atayal	Manchu_Jinsha	Taiwan_Hanben	Mbuti	0.004813	0.000273	17.638	4750	4410	70752
Ami	Manchu_Bijie	Ilocano	Mbuti	0.004678	0.000264	17.701	4690	4360	70586
Ami	Manchu_Jinsha	Murut	Mbuti	0.004019	0.000222	18.129	4676	4393	70586
Ami	Manchu_Jinsha	Visayan	Mbuti	0.004171	0.000227	18.339	4658	4364	70586
Ami	Mongolian_Bijie	Atayal	Mbuti	0.004387	0.000231	18.961	4715	4404	70948
Ami	Manchu_Jinsha	Ilocano	Mbuti	0.004989	0.000256	19.492	4703	4351	70586
Ami	Mongolian_Bijie	Taiwan_Hanben	Mbuti	0.004418	0.000225	19.605	4716	4404	70752
Ami	Manchu_Bijie	Atayal	Mbuti	0.004791	0.000244	19.656	4736	4396	70948
Ami	Mongolian_Bijie	Kankanaey	Mbuti	0.004605	0.000231	19.899	4704	4379	70586
Ami	Manchu_Bijie	Kankanaey	Mbuti	0.004812	0.00024	20.046	4718	4378	70586
Ami	Manchu_Bijie	Taiwan_Hanben	Mbuti	0.004691	0.000233	20.09	4731	4399	70752
Ami	Manchu_Jinsha	Atayal	Mbuti	0.005019	0.000238	21.086	4746	4390	70948
Ami	Manchu_Jinsha	Kankanaey	Mbuti	0.005082	0.000236	21.575	4729	4370	70586
Ami	Manchu_Jinsha	Taiwan_Hanben	Mbuti	0.004996	0.000231	21.656	4745	4391	70752

## Sheet: Table S8B
Table S8B. Symmetrical f4-statistics in the form f4(Tai-Kadai-speaking populations, three studied populations; East Asians reference populations, Mbuti) to test their genetic affinity between Tai-Kadai-speaking populations and three studied populations based on the merged Human Origin dataset.
W	X	Y	Z	f4	stderr	Zscore	BABA	ABBA	nsnps
Li_Hainan	Manchu_Bijie	Tibetan_Chamdo	Mbuti	-0.002162	0.000245	-8.834	4445	4598	70836
Li_Hainan	Manchu_Jinsha	Tibetan_Chamdo	Mbuti	-0.001911	0.00024	-7.972	4453	4589	70836
Li_Hainan	Manchu_Bijie	Tibetan_Lhasa	Mbuti	-0.001959	0.000247	-7.934	4451	4590	70836
Li_Hainan	Manchu_Bijie	Qiang_Daofu	Mbuti	-0.002031	0.000257	-7.89	4464	4608	70836
Li_Hainan	Manchu_Bijie	Tibetan_Nagqu	Mbuti	-0.00198	0.000251	-7.89	4460	4600	70836
Dong_Guizhou	Manchu_Bijie	Tibetan_Chamdo	Mbuti	-0.001259	0.000166	-7.578	4455	4545	70836
Li_Hainan	Manchu_Bijie	Lajia_LN	Mbuti	-0.002305	0.000314	-7.351	4407	4568	69888
Li_Hainan	Manchu_Jinsha	Tibetan_Lhasa	Mbuti	-0.001713	0.000236	-7.269	4459	4581	70836
Li_Hainan	Mongolian_Bijie	Tibetan_Chamdo	Mbuti	-0.001715	0.000237	-7.247	4447	4569	70836
Li_Hainan	Manchu_Jinsha	Tibetan_Nagqu	Mbuti	-0.001745	0.000245	-7.116	4467	4591	70836
Li_Hainan	Manchu_Jinsha	Qiang_Daofu	Mbuti	-0.001747	0.000251	-6.962	4473	4597	70836
Li_Hainan	Mongolian_Bijie	Lajia_LN	Mbuti	-0.002024	0.000299	-6.767	4403	4545	69888
Dong_Guizhou	Manchu_Bijie	Qiang_Daofu	Mbuti	-0.001114	0.000166	-6.722	4475	4554	70836
Li_Hainan	Mongolian_Bijie	Qiang_Daofu	Mbuti	-0.001655	0.000246	-6.719	4464	4581	70836
Li_Hainan	Mongolian_Bijie	Tibetan_Nagqu	Mbuti	-0.001606	0.000239	-6.713	4460	4573	70836
Dong_Guizhou	Manchu_Bijie	Tibetan_Lhasa	Mbuti	-0.001108	0.000166	-6.672	4460	4538	70836
Li_Hainan	Manchu_Jinsha	Lajia_LN	Mbuti	-0.002032	0.000306	-6.645	4414	4556	69888
Li_Hainan	Manchu_Bijie	Shimao_LN	Mbuti	-0.00225	0.000344	-6.538	4408	4566	70209
Li_Hainan	Mongolian_Bijie	Shimao_LN	Mbuti	-0.002091	0.000324	-6.462	4401	4548	70209
Dong_Guizhou	Manchu_Jinsha	Tibetan_Chamdo	Mbuti	-0.001009	0.000157	-6.426	4467	4539	70836
Li_Hainan	Mongolian_Bijie	Tibetan_Lhasa	Mbuti	-0.001526	0.000238	-6.414	4453	4561	70836
Li_Hainan	Manchu_Jinsha	Shimao_LN	Mbuti	-0.002124	0.000345	-6.16	4412	4561	70209
Dong_Guizhou	Manchu_Bijie	Tibetan_Nagqu	Mbuti	-0.001027	0.000169	-6.089	4472	4545	70836
Li_Hainan	Mongolian_Bijie	Wadian_LN	Mbuti	-0.001926	0.000316	-6.088	4437	4572	70446
Li_Hainan	Manchu_Bijie	Yumin_EN	Mbuti	-0.002509	0.000418	-6.008	3708	3857	59319
Li_Hainan	Mongolian_Bijie	Yumin_EN	Mbuti	-0.00237	0.000419	-5.656	3701	3842	59319
Dong_Guizhou	Mongolian_Bijie	Tibetan_Chamdo	Mbuti	-0.000813	0.000146	-5.563	4465	4522	70836
Dong_Guizhou	Manchu_Jinsha	Tibetan_Lhasa	Mbuti	-0.000862	0.000159	-5.435	4471	4532	70836
Li_Hainan	Manchu_Bijie	Yi_HGDP	Mbuti	-0.001333	0.000247	-5.39	4496	4590	70836
Li_Hainan	Manchu_Bijie	Wadian_LN	Mbuti	-0.001794	0.000333	-5.388	4453	4579	70446
Li_Hainan	Manchu_Bijie	Naxi_HGDP	Mbuti	-0.001352	0.000252	-5.36	4495	4591	70836
Li_Hainan	Manchu_Bijie	Xiaojingshan_EN	Mbuti	-0.002337	0.000437	-5.349	2587	2683	41108
Li_Hainan	Mongolian_Bijie	Han_Shanxi	Mbuti	-0.001274	0.00024	-5.307	4492	4583	70836
Dong_Guizhou	Manchu_Bijie	Lajia_LN	Mbuti	-0.001125	0.000213	-5.273	4430	4509	69888
Li_Hainan	Mongolian_Bijie	Banlashan_MN	Mbuti	-0.001815	0.000345	-5.26	4445	4573	70433
Li_Hainan	Manchu_Bijie	Han_Shanxi	Mbuti	-0.001306	0.000253	-5.153	4503	4595	70836
Li_Hainan	Manchu_Bijie	Jinchankou_LN	Mbuti	-0.002199	0.000427	-5.147	3188	3299	50707
Li_Hainan	Mongolian_Bijie	Jinchankou_LN	Mbuti	-0.002164	0.000422	-5.126	3178	3288	50707
Li_Hainan	Mongolian_Bijie	Xiaojingshan_EN	Mbuti	-0.002084	0.000407	-5.12	2585	2671	41108
Li_Hainan	Manchu_Jinsha	Yumin_EN	Mbuti	-0.002173	0.000429	-5.059	3718	3847	59319
Dong_Guizhou	Manchu_Jinsha	Qiang_Daofu	Mbuti	-0.000831	0.000165	-5.032	4487	4546	70836
Li_Hainan	Manchu_Jinsha	Wadian_LN	Mbuti	-0.001657	0.000332	-4.984	4458	4575	70446
Li_Hainan	Manchu_Bijie	Wanggou_MN	Mbuti	-0.001817	0.000365	-4.975	3731	3838	58882
Dong_Guizhou	Manchu_Jinsha	Tibetan_Nagqu	Mbuti	-0.000792	0.00016	-4.965	4483	4539	70836
Li_Hainan	Manchu_Jinsha	Jinchankou_LN	Mbuti	-0.002139	0.000433	-4.934	3191	3299	50707
Dong_Guizhou	Mongolian_Bijie	Qiang_Daofu	Mbuti	-0.000739	0.000152	-4.868	4482	4535	70836
Li_Hainan	Mongolian_Bijie	Han_Shandong	Mbuti	-0.001163	0.000242	-4.806	4498	4581	70836
Li_Hainan	Manchu_Jinsha	Naxi_HGDP	Mbuti	-0.001185	0.000247	-4.792	4501	4585	70836
Li_Hainan	Mongolian_Bijie	Tibetan_Gannan	Mbuti	-0.001181	0.000247	-4.785	4474	4557	70836
Li_Hainan	Manchu_Jinsha	Banlashan_MN	Mbuti	-0.001661	0.000354	-4.694	4461	4578	70433
Li_Hainan	Manchu_Jinsha	Han_Shanxi	Mbuti	-0.001158	0.000248	-4.677	4507	4590	70836
Li_Hainan	Mongolian_Bijie	Naxi_HGDP	Mbuti	-0.001127	0.000242	-4.658	4491	4570	70836
Li_Hainan	Mongolian_Bijie	Wanggou_MN	Mbuti	-0.001634	0.000351	-4.657	3724	3820	58882
Li_Hainan	Mongolian_Bijie	Yi_HGDP	Mbuti	-0.001078	0.000235	-4.589	4492	4569	70836
Li_Hainan	Manchu_Bijie	Tibetan_Gannan	Mbuti	-0.001202	0.000262	-4.587	4484	4570	70836
Dong_Guizhou	Mongolian_Bijie	Tibetan_Lhasa	Mbuti	-0.000675	0.000148	-4.562	4469	4517	70836
Li_Hainan	Mongolian_Bijie	Han_Henan	Mbuti	-0.001144	0.000256	-4.469	4504	4585	70836
Li_Hainan	Manchu_Jinsha	Xiaojingshan_EN	Mbuti	-0.001873	0.00042	-4.458	2595	2672	41108
Li_Hainan	Manchu_Jinsha	Yi_HGDP	Mbuti	-0.00109	0.000245	-4.451	4505	4582	70836
Dong_Guizhou	Mongolian_Bijie	Tibetan_Nagqu	Mbuti	-0.000653	0.000149	-4.379	4480	4526	70836
Li_Hainan	Mongolian_Bijie	Xiaogao_EN	Mbuti	-0.001728	0.000396	-4.367	3924	4032	62059
Li_Hainan	Manchu_Bijie	Banlashan_MN	Mbuti	-0.001564	0.00036	-4.35	4465	4575	70433
Dong_Guizhou	Manchu_Bijie	Shimao_LN	Mbuti	-0.000998	0.00023	-4.334	4429	4499	70209
Dong_Guizhou	Mongolian_Bijie	Lajia_LN	Mbuti	-0.000844	0.000197	-4.288	4434	4493	69888
Li_Hainan	Manchu_Bijie	Xiaogao_EN	Mbuti	-0.001811	0.000425	-4.265	3932	4045	62059
Li_Hainan	Manchu_Bijie	Han_Shandong	Mbuti	-0.001092	0.000256	-4.261	4512	4589	70836
Dong_Guizhou	Manchu_Jinsha	Lajia_LN	Mbuti	-0.000852	0.000203	-4.204	4442	4501	69888
Dong_Guizhou	Manchu_Bijie	Wanggou_MN	Mbuti	-0.001033	0.00025	-4.128	3731	3791	58882
Li_Hainan	Mongolian_Bijie	Han_Shanghai	Mbuti	-0.001241	0.000301	-4.125	4515	4603	70836
Li_Hainan	Mongolian_Bijie	Pingliangtai_LN	Mbuti	-0.001211	0.000301	-4.019	4491	4577	70644
Li_Hainan	Manchu_Jinsha	Tibetan_Gannan	Mbuti	-0.001023	0.000256	-3.993	4490	4563	70836
Li_Hainan	Manchu_Bijie	Haojiatai_LN	Mbuti	-0.001669	0.00042	-3.972	3345	3433	53063
Dong_Guizhou	Mongolian_Bijie	Banlashan_MN	Mbuti	-0.000868	0.00022	-3.952	4465	4526	70433
Dong_Guizhou	Manchu_Bijie	Xiaojingshan_EN	Mbuti	-0.001123	0.000286	-3.928	2602	2649	41108
Dong_Guizhou	Mongolian_Bijie	Shimao_LN	Mbuti	-0.000839	0.000215	-3.906	4429	4488	70209
Li_Hainan	Manchu_Bijie	Han_Henan	Mbuti	-0.001051	0.00027	-3.897	4520	4594	70836
Li_Hainan	Manchu_Jinsha	Wanggou_MN	Mbuti	-0.001423	0.000366	-3.885	3741	3824	58882
Dong_Guizhou	Manchu_Bijie	Yi_HGDP	Mbuti	-0.000656	0.00017	-3.869	4497	4543	70836
Li_Hainan	Manchu_Jinsha	Xiaogao_EN	Mbuti	-0.001554	0.00041	-3.794	3940	4037	62059
Dong_Guizhou	Mongolian_Bijie	Wanggou_MN	Mbuti	-0.000851	0.000224	-3.79	3731	3781	58882
Li_Hainan	Manchu_Jinsha	Haojiatai_LN	Mbuti	-0.001562	0.000412	-3.789	3348	3431	53063
Dong_Guizhou	Manchu_Jinsha	Shimao_LN	Mbuti	-0.000872	0.00023	-3.785	4437	4498	70209
Li_Hainan	Manchu_Jinsha	Miaozigou_MN	Mbuti	-0.002474	0.000656	-3.772	1216	1264	19471
Li_Hainan	Manchu_Bijie	Miaozigou_MN	Mbuti	-0.002524	0.000677	-3.727	1217	1266	19471
Li_Hainan	Manchu_Bijie	Han_Shanghai	Mbuti	-0.001104	0.000311	-3.547	4531	4609	70836
Li_Hainan	Manchu_Jinsha	Han_Shandong	Mbuti	-0.000876	0.000248	-3.538	4519	4581	70836
Dong_Guizhou	Mongolian_Bijie	Xiaojingshan_EN	Mbuti	-0.00087	0.000248	-3.51	2606	2642	41108
Dong_Guizhou	Mongolian_Bijie	Tibetan_Gannan	Mbuti	-0.000524	0.000154	-3.412	4480	4518	70836
Dong_Guizhou	Mongolian_Bijie	Han_Shandong	Mbuti	-0.000519	0.000153	-3.401	4505	4542	70836
Li_Hainan	Mongolian_Bijie	Miaozigou_MN	Mbuti	-0.002206	0.00065	-3.391	1216	1259	19471
Li_Hainan	Mongolian_Bijie	Haojiatai_LN	Mbuti	-0.001355	0.000402	-3.372	3341	3413	53063
Li_Hainan	Manchu_Jinsha	Han_Henan	Mbuti	-0.000878	0.000262	-3.353	4525	4587	70836
Li_Hainan	Mongolian_Bijie	Han_Hubei	Mbuti	-0.00086	0.000262	-3.281	4519	4580	70836
Li_Hainan	Mongolian_Bijie	Longtoushan_BA	Mbuti	-0.001452	0.00045	-3.224	2551	2609	40334
Li_Hainan	Manchu_Bijie	Pingliangtai_LN	Mbuti	-0.000978	0.000306	-3.195	4510	4579	70644
Dong_Guizhou	Manchu_Bijie	Naxi_HGDP	Mbuti	-0.000531	0.000167	-3.181	4503	4540	70836
Li_Hainan	Mongolian_Bijie	Boshan_EN	Mbuti	-0.001265	0.000398	-3.175	4165	4248	65832
Li_Hainan	Manchu_Bijie	Han_Hubei	Mbuti	-0.000867	0.000275	-3.149	4530	4591	70836
Dong_Guizhou	Manchu_Bijie	Yumin_EN	Mbuti	-0.000904	0.000288	-3.141	3738	3791	59319
Dong_Guizhou	Manchu_Bijie	Tibetan_Gannan	Mbuti	-0.000545	0.000175	-3.118	4483	4521	70836
Li_Hainan	Mongolian_Bijie	Han_Jiangsu	Mbuti	-0.000767	0.000246	-3.117	4516	4570	70836
Li_Hainan	Manchu_Jinsha	Boshan_EN	Mbuti	-0.001248	0.000405	-3.079	4176	4259	65832
Li_Hainan	Manchu_Bijie	Longtoushan_BA	Mbuti	-0.001451	0.000472	-3.073	2560	2618	40334
Dong_Guizhou	Mongolian_Bijie	Wadian_LN	Mbuti	-0.000651	0.000214	-3.036	4470	4515	70446
Li_Hainan	Manchu_Jinsha	Pingliangtai_LN	Mbuti	-0.000912	0.000305	-2.985	4511	4576	70644
Dong_Guizhou	Manchu_Jinsha	Banlashan_MN	Mbuti	-0.000714	0.000241	-2.961	4476	4527	70433
Dong_Guizhou	Mongolian_Bijie	Boshan_EN	Mbuti	-0.000745	0.000257	-2.897	4168	4217	65832
Li_Hainan	Manchu_Bijie	Han_Jiangsu	Mbuti	-0.000746	0.000258	-2.896	4527	4580	70836
Li_Hainan	Manchu_Bijie	Haojiatai_LBIA	Mbuti	-0.001243	0.000436	-2.847	3544	3614	56410
Li_Hainan	Manchu_Bijie	Boshan_EN	Mbuti	-0.001175	0.000414	-2.838	4183	4261	65832
Dong_Guizhou	Manchu_Bijie	Xiaogao_EN	Mbuti	-0.000802	0.000284	-2.826	3943	3993	62059
Li_Hainan	Manchu_Bijie	Chuanyun_H	Mbuti	-0.001758	0.000625	-2.815	1563	1605	24123
Dong_Guizhou	Mongolian_Bijie	Yumin_EN	Mbuti	-0.000765	0.000272	-2.815	3739	3784	59319
Dong_Guizhou	Mongolian_Bijie	Pingliangtai_LN	Mbuti	-0.000539	0.000192	-2.808	4498	4536	70644
Dong_Guizhou	Mongolian_Bijie	Xiaogao_EN	Mbuti	-0.000719	0.000257	-2.799	3943	3987	62059
Dong_Guizhou	Manchu_Bijie	Han_Shandong	Mbuti	-0.000448	0.000167	-2.688	4511	4543	70836
Li_Hainan	Manchu_Jinsha	Han_Shanghai	Mbuti	-0.000832	0.000311	-2.673	4540	4599	70836
Li_Hainan	Manchu_Jinsha	Longtoushan_BA	Mbuti	-0.001248	0.000467	-2.672	2564	2614	40334
Dong_Guizhou	Manchu_Jinsha	Boshan_EN	Mbuti	-0.000728	0.000273	-2.67	4176	4224	65832
Dong_Guizhou	Mongolian_Bijie	Han_Henan	Mbuti	-0.000422	0.000159	-2.651	4513	4543	70836
Dong_Guizhou	Mongolian_Bijie	Yi_HGDP	Mbuti	-0.000401	0.000152	-2.644	4501	4529	70836
Dong_Guizhou	Mongolian_Bijie	Han_Shanxi	Mbuti	-0.000392	0.000149	-2.623	4508	4536	70836
Dong_Guizhou	Manchu_Jinsha	Wanggou_MN	Mbuti	-0.000639	0.000246	-2.593	3744	3781	58882
Li_Hainan	Manchu_Bijie	Sila	Mbuti	-0.000688	0.00027	-2.551	4490	4539	70503
Dong_Guizhou	Manchu_Bijie	Han_Shanxi	Mbuti	-0.000423	0.000167	-2.533	4511	4541	70836
Dong_Guizhou	Manchu_Jinsha	Yi_HGDP	Mbuti	-0.000413	0.000163	-2.531	4509	4538	70836
Dong_Guizhou	Manchu_Bijie	Banlashan_MN	Mbuti	-0.000617	0.000247	-2.499	4476	4519	70433
Li_Hainan	Manchu_Bijie	Xiaowu_MN	Mbuti	-0.001018	0.000411	-2.478	4438	4509	69792
Li_Hainan	Manchu_Bijie	HaNhi	Mbuti	-0.000629	0.000254	-2.477	4499	4543	70503
Li_Hainan	Manchu_Bijie	Hmong	Mbuti	-0.000645	0.000261	-2.469	4541	4587	70764
Dong_Guizhou	Manchu_Jinsha	Miaozigou_MN	Mbuti	-0.000988	0.000403	-2.449	1223	1243	19471
Dong_Guizhou	Manchu_Bijie	Miaozigou_MN	Mbuti	-0.001038	0.000426	-2.436	1224	1244	19471
Li_Hainan	Mongolian_Bijie	Haojiatai_LBIA	Mbuti	-0.001008	0.000414	-2.432	3539	3596	56410
Dong_Guizhou	Manchu_Bijie	Bianbian_EN	Mbuti	-0.000738	0.000304	-2.43	3149	3185	49336
Dong_Guizhou	Mongolian_Bijie	Jinchankou_LN	Mbuti	-0.000639	0.000264	-2.416	3212	3244	50707
Dong_Guizhou	Manchu_Jinsha	Xiaojingshan_EN	Mbuti	-0.000659	0.000276	-2.388	2613	2640	41108
Li_Hainan	Mongolian_Bijie	Chuanyun_H	Mbuti	-0.001422	0.000601	-2.367	1561	1595	24123
Li_Hainan	Manchu_Bijie	Bianbian_EN	Mbuti	-0.001108	0.000472	-2.347	3157	3211	49336
Li_Hainan	Mongolian_Bijie	Han_Zhejiang	Mbuti	-0.000581	0.000249	-2.335	4524	4566	70836
Dong_Guizhou	Manchu_Bijie	Haojiatai_LN	Mbuti	-0.00064	0.000276	-2.32	3355	3389	53063
Dong_Guizhou	Manchu_Bijie	Wadian_LN	Mbuti	-0.000519	0.000225	-2.312	4478	4515	70446
Dong_Guizhou	Manchu_Bijie	Boshan_EN	Mbuti	-0.000655	0.000284	-2.306	4179	4222	65832
Dong_Guizhou	Manchu_Jinsha	Naxi_HGDP	Mbuti	-0.000364	0.000158	-2.306	4512	4538	70836
Dong_Guizhou	Manchu_Bijie	Jinchankou_LN	Mbuti	-0.000673	0.0003	-2.247	3214	3248	50707
Li_Hainan	Manchu_Jinsha	Hmong	Mbuti	-0.000568	0.000256	-2.216	4544	4584	70764
Li_Hainan	Mongolian_Bijie	Xiaowu_MN	Mbuti	-0.000863	0.00039	-2.212	4432	4492	69792
Dong_Guizhou	Manchu_Jinsha	Tibetan_Gannan	Mbuti	-0.000366	0.000166	-2.209	4493	4518	70836
Li_Hainan	Manchu_Jinsha	Chuanyun_H	Mbuti	-0.001306	0.000605	-2.16	1567	1598	24123
Li_Hainan	Mongolian_Bijie	Bianbian_EN	Mbuti	-0.000969	0.00045	-2.155	3155	3203	49336
Li_Hainan	Manchu_Bijie	Han_SichuanHO	Mbuti	-0.000556	0.000258	-2.153	4533	4572	70836
Dong_Guizhou	Mongolian_Bijie	Bianbian_EN	Mbuti	-0.000599	0.000278	-2.153	3154	3183	49336
Li_Hainan	Manchu_Jinsha	Han_Hubei	Mbuti	-0.000566	0.000273	-2.071	4540	4580	70836
Dong_Guizhou	Manchu_Jinsha	Jinchankou_LN	Mbuti	-0.000613	0.000297	-2.067	3220	3251	50707
Li_Hainan	Mongolian_Bijie	Han_Fujian	Mbuti	-0.000519	0.000252	-2.054	4537	4573	70836
Li_Hainan	Manchu_Bijie	Jiaozuoniecun_LBIA	Mbuti	-0.000761	0.000371	-2.051	4163	4212	65399
Li_Hainan	Mongolian_Bijie	Han_Chongqing	Mbuti	-0.000544	0.000266	-2.045	4526	4565	70836
Li_Hainan	Manchu_Jinsha	Haojiatai_LBIA	Mbuti	-0.00087	0.00043	-2.022	3555	3604	56410
Li_Hainan	Mongolian_Bijie	Hmong	Mbuti	-0.000513	0.000254	-2.022	4533	4570	70764
Li_Hainan	Mongolian_Bijie	Han_SichuanHO	Mbuti	-0.000501	0.000248	-2.02	4524	4559	70836
Dong_Guizhou	Mongolian_Bijie	Naxi_HGDP	Mbuti	-0.000306	0.000152	-2.016	4506	4527	70836
Li_Hainan	Mongolian_Bijie	HaNhi	Mbuti	-0.000482	0.00024	-2.009	4492	4526	70503
Dong_Guizhou	Manchu_Jinsha	Haojiatai_LN	Mbuti	-0.000533	0.000266	-2	3361	3389	53063
Li_Hainan	Manchu_Jinsha	Xiaowu_MN	Mbuti	-0.000798	0.000401	-1.989	4447	4503	69792
Dong_Guizhou	Manchu_Bijie	Jiaozuoniecun_LBIA	Mbuti	-0.000477	0.000241	-1.979	4154	4185	65399
Dong_Guizhou	Manchu_Jinsha	Xiaogao_EN	Mbuti	-0.000545	0.000282	-1.928	3954	3987	62059
Li_Hainan	Mongolian_Bijie	Jiaozuoniecun_LBIA	Mbuti	-0.000668	0.00035	-1.908	4156	4199	65399
Dong_Guizhou	Manchu_Jinsha	Yumin_EN	Mbuti	-0.000567	0.0003	-1.891	3751	3785	59319
Dong_Guizhou	Mongolian_Bijie	Han_Shanghai	Mbuti	-0.00034	0.00018	-1.89	4531	4556	70836
Dong_Guizhou	Mongolian_Bijie	Han_Zhejiang	Mbuti	-0.000287	0.000155	-1.855	4517	4538	70836
Dong_Guizhou	Manchu_Bijie	Han_Henan	Mbuti	-0.000329	0.000178	-1.85	4521	4545	70836
Dong_Guizhou	Mongolian_Bijie	Jiaozuoniecun_LBIA	Mbuti	-0.000385	0.000211	-1.825	4155	4180	65399
Dong_Guizhou	Mongolian_Bijie	Miaozigou_MN	Mbuti	-0.00072	0.000406	-1.773	1226	1240	19471
Li_Hainan	Mongolian_Bijie	Sila	Mbuti	-0.000452	0.000256	-1.766	4486	4518	70503
Dong_Guizhou	Manchu_Jinsha	Wadian_LN	Mbuti	-0.000382	0.000217	-1.759	4487	4514	70446
Dong_Guizhou	Manchu_Jinsha	Han_Shanxi	Mbuti	-0.000275	0.000157	-1.75	4519	4539	70836
Li_Hainan	Manchu_Bijie	Han_Zhejiang	Mbuti	-0.000455	0.000263	-1.731	4540	4572	70836
Dong_Guizhou	Mongolian_Bijie	Han_Jiangsu	Mbuti	-0.000264	0.000154	-1.709	4516	4535	70836
Li_Hainan	Manchu_Jinsha	Sila	Mbuti	-0.000441	0.000262	-1.685	4499	4530	70503
Dong_Guizhou	Mongolian_Bijie	Han_Hubei	Mbuti	-0.000273	0.000163	-1.675	4523	4542	70836
Li_Hainan	Manchu_Jinsha	Bianbian_EN	Mbuti	-0.000766	0.000457	-1.674	3168	3205	49336
Li_Hainan	Manchu_Jinsha	Han_Jiangsu	Mbuti	-0.000415	0.000254	-1.63	4538	4567	70836
Li_Hainan	Manchu_Bijie	Vietnam_Lahu	Mbuti	-0.0004	0.000256	-1.564	4508	4536	70503
Dong_Guizhou	Manchu_Bijie	Han_Hubei	Mbuti	-0.00028	0.000179	-1.56	4526	4546	70836
Dong_Guizhou	Mongolian_Bijie	Longtoushan_BA	Mbuti	-0.000436	0.000284	-1.536	2564	2582	40334
Li_Hainan	Manchu_Bijie	Han_Chongqing	Mbuti	-0.000424	0.000285	-1.489	4543	4573	70836
Dong_Guizhou	Manchu_Jinsha	Han_Shandong	Mbuti	-0.000233	0.000156	-1.489	4522	4538	70836
Dong_Guizhou	Manchu_Bijie	Pingliangtai_LN	Mbuti	-0.000305	0.000211	-1.445	4509	4531	70644
Dong_Guizhou	Manchu_Bijie	Han_Jiangsu	Mbuti	-0.000243	0.00017	-1.432	4521	4538	70836
Dong_Guizhou	Manchu_Bijie	Haojiatai_LBIA	Mbuti	-0.000403	0.000282	-1.43	3547	3570	56410
Li_Hainan	Manchu_Bijie	Tujia_HGDP	Mbuti	-0.000352	0.000251	-1.406	4543	4568	70836
Dong_Guizhou	Manchu_Jinsha	Bianbian_EN	Mbuti	-0.000395	0.000285	-1.386	3162	3182	49336
Li_Hainan	Mongolian_Bijie	Tujia_HGDP	Mbuti	-0.000326	0.000236	-1.382	4534	4557	70836
Dong_Guizhou	Manchu_Bijie	Longtoushan_BA	Mbuti	-0.000435	0.000318	-1.37	2566	2583	40334
Li_Hainan	Manchu_Jinsha	Jiaozuoniecun_LBIA	Mbuti	-0.000502	0.000369	-1.36	4171	4203	65399
Li_Hainan	Manchu_Jinsha	HaNhi	Mbuti	-0.000333	0.000249	-1.338	4508	4532	70503
Dong_Guizhou	Mongolian_Bijie	Haojiatai_LN	Mbuti	-0.000326	0.000251	-1.298	3358	3375	53063
Li_Hainan	Manchu_Jinsha	Han_SichuanHO	Mbuti	-0.000334	0.000258	-1.292	4541	4564	70836
Li_Hainan	Mongolian_Bijie	She_HGDP	Mbuti	-0.000317	0.000247	-1.283	4539	4561	70836
Li_Hainan	Manchu_Bijie	Lahu_HGDP	Mbuti	-0.000327	0.00027	-1.21	4532	4556	70836
Li_Hainan	Manchu_Bijie	Han_Fujian	Mbuti	-0.000317	0.000262	-1.208	4555	4577	70836
Li_Hainan	Manchu_Bijie	Miao_HGDP	Mbuti	-0.000299	0.000256	-1.172	4549	4571	70836
Dong_Guizhou	Manchu_Jinsha	Pingliangtai_LN	Mbuti	-0.000239	0.000204	-1.171	4515	4531	70644
Dong_Guizhou	Manchu_Bijie	Xiaowu_MN	Mbuti	-0.000291	0.000255	-1.14	4445	4466	69792
Dong_Guizhou	Manchu_Bijie	Han_SichuanHO	Mbuti	-0.00019	0.000168	-1.131	4521	4534	70836
Dong_Guizhou	Manchu_Bijie	Han_Shanghai	Mbuti	-0.000203	0.000195	-1.04	4540	4554	70836
Li_Hainan	Mongolian_Bijie	Vietnam_Lahu	Mbuti	-0.000241	0.000242	-0.994	4501	4518	70503
Li_Hainan	Mongolian_Bijie	Suogang_LN	Mbuti	-0.001063	0.001111	-0.956	379	385	5921
Li_Hainan	Mongolian_Bijie	Lahu_HGDP	Mbuti	-0.000245	0.000259	-0.948	4522	4539	70836
Dong_Guizhou	Manchu_Jinsha	Jiaozuoniecun_LBIA	Mbuti	-0.000218	0.000231	-0.946	4165	4179	65399
Li_Hainan	Manchu_Jinsha	Han_Zhejiang	Mbuti	-0.000242	0.000259	-0.937	4547	4564	70836
Li_Hainan	Manchu_Jinsha	Han_Chongqing	Mbuti	-0.000256	0.000276	-0.928	4548	4566	70836
Dong_Guizhou	Manchu_Bijie	Sila	Mbuti	-0.000163	0.000177	-0.923	4485	4496	70503
Dong_Guizhou	Manchu_Jinsha	Han_Henan	Mbuti	-0.000156	0.000169	-0.923	4530	4541	70836
Dong_Guizhou	Manchu_Bijie	Han_Zhejiang	Mbuti	-0.00016	0.000175	-0.915	4525	4536	70836
Dong_Guizhou	Manchu_Bijie	Chuanyun_H	Mbuti	-0.000377	0.00042	-0.899	1571	1580	24123
Li_Hainan	Mongolian_Bijie	Miao_HGDP	Mbuti	-0.000222	0.000248	-0.896	4541	4557	70836
Dong_Guizhou	Mongolian_Bijie	Han_SichuanHO	Mbuti	-0.000135	0.000153	-0.882	4519	4529	70836
Dong_Guizhou	Manchu_Jinsha	Longtoushan_BA	Mbuti	-0.000232	0.000305	-0.761	2574	2583	40334
Dong_Guizhou	Mongolian_Bijie	Haojiatai_LBIA	Mbuti	-0.000168	0.000263	-0.638	3552	3561	56410
Dong_Guizhou	Mongolian_Bijie	Xiaowu_MN	Mbuti	-0.000136	0.00024	-0.567	4447	4457	69792
Li_Hainan	Manchu_Jinsha	Suogang_LN	Mbuti	-0.000443	0.001102	-0.402	380	382	5921
Li_Hainan	Manchu_Jinsha	Tujia_HGDP	Mbuti	-9.3e-05	0.000244	-0.38	4553	4559	70836
Li_Hainan	Manchu_Jinsha	Vietnam_Lahu	Mbuti	-9.4e-05	0.000251	-0.374	4518	4525	70503
Li_Hainan	Manchu_Bijie	She_HGDP	Mbuti	-9.5e-05	0.000256	-0.369	4558	4565	70836
Li_Hainan	Manchu_Jinsha	Miao_HGDP	Mbuti	-9.1e-05	0.000248	-0.365	4556	4563	70836
Li_Hainan	Manchu_Bijie	Suogang_LN	Mbuti	-0.000374	0.001166	-0.321	381	384	5921
Dong_Guizhou	Mongolian_Bijie	Suogang_LN	Mbuti	-0.000204	0.000685	-0.298	379	380	5921
Dong_Guizhou	Manchu_Jinsha	Xiaowu_MN	Mbuti	-7.1e-05	0.000243	-0.291	4457	4462	69792
Li_Hainan	Manchu_Jinsha	Han_Fujian	Mbuti	-7e-05	0.000261	-0.269	4563	4568	70836
Li_Hainan	Manchu_Bijie	Cong	Mbuti	-6.7e-05	0.000255	-0.264	4518	4523	70503
Dong_Guizhou	Mongolian_Bijie	Han_Fujian	Mbuti	-4e-05	0.000162	-0.249	4536	4539	70836
Dong_Guizhou	Manchu_Bijie	HaNhi	Mbuti	-3.6e-05	0.000167	-0.213	4495	4498	70503
Dong_Guizhou	Manchu_Bijie	Vietnam_Lahu	Mbuti	-2.3e-05	0.00017	-0.136	4496	4498	70503
Dong_Guizhou	Manchu_Jinsha	Haojiatai_LBIA	Mbuti	-3e-05	0.000272	-0.112	3560	3561	56410
Dong_Guizhou	Mongolian_Bijie	Chuanyun_H	Mbuti	-4.1e-05	0.00038	-0.109	1573	1574	24123
Li_Hainan	Manchu_Jinsha	Lahu_HGDP	Mbuti	-1.7e-05	0.000263	-0.063	4541	4542	70836
Li_Hainan	Mongolian_Bijie	Cong	Mbuti	2.4e-05	0.00024	0.099	4510	4508	70503
Dong_Guizhou	Manchu_Jinsha	Han_Hubei	Mbuti	2.2e-05	0.000173	0.125	4540	4538	70836
Dong_Guizhou	Manchu_Bijie	Tujia_HGDP	Mbuti	2.2e-05	0.000163	0.133	4531	4530	70836
Dong_Guizhou	Manchu_Jinsha	Chuanyun_H	Mbuti	7.5e-05	0.000409	0.184	1577	1576	24123
Dong_Guizhou	Mongolian_Bijie	Han_Chongqing	Mbuti	3.4e-05	0.000174	0.198	4530	4527	70836
Dong_Guizhou	Manchu_Jinsha	Han_SichuanHO	Mbuti	3.3e-05	0.00016	0.203	4532	4530	70836
Dong_Guizhou	Manchu_Jinsha	Han_Zhejiang	Mbuti	5.2e-05	0.000166	0.316	4535	4532	70836
Dong_Guizhou	Mongolian_Bijie	Tujia_HGDP	Mbuti	4.8e-05	0.00015	0.322	4528	4525	70836
Dong_Guizhou	Manchu_Jinsha	Han_Shanghai	Mbuti	6.9e-05	0.000192	0.36	4553	4548	70836
Li_Hainan	Manchu_Jinsha	She_HGDP	Mbuti	0.000109	0.000251	0.433	4565	4557	70836
Dong_Guizhou	Mongolian_Bijie	Sila	Mbuti	7.3e-05	0.000159	0.463	4488	4483	70503
Li_Hainan	Mongolian_Bijie	PhuLa	Mbuti	0.000123	0.000246	0.502	4525	4516	70503
Dong_Guizhou	Manchu_Jinsha	Sila	Mbuti	8.4e-05	0.000167	0.503	4496	4490	70503
Dong_Guizhou	Manchu_Bijie	Lahu_HGDP	Mbuti	9.5e-05	0.000177	0.537	4522	4516	70836
Dong_Guizhou	Manchu_Jinsha	Han_Jiangsu	Mbuti	8.8e-05	0.000161	0.549	4535	4529	70836
Dong_Guizhou	Manchu_Jinsha	Suogang_LN	Mbuti	0.000415	0.000713	0.582	380	377	5921
Dong_Guizhou	Manchu_Bijie	Miao_HGDP	Mbuti	0.000102	0.000166	0.615	4540	4532	70836
Dong_Guizhou	Manchu_Bijie	Suogang_LN	Mbuti	0.000485	0.000747	0.649	381	378	5921
Li_Hainan	Manchu_Bijie	PhuLa	Mbuti	0.000174	0.000257	0.677	4539	4527	70503
Li_Hainan	Mongolian_Bijie	PaThen	Mbuti	0.000174	0.000254	0.687	4529	4517	70503
Dong_Guizhou	Mongolian_Bijie	HaNhi	Mbuti	0.000112	0.000154	0.725	4496	4488	70503
Li_Hainan	Manchu_Bijie	PaThen	Mbuti	0.000214	0.000269	0.795	4542	4527	70503
Dong_Guizhou	Manchu_Bijie	Han_Chongqing	Mbuti	0.000154	0.000189	0.815	4539	4528	70836
Li_Hainan	Mongolian_Bijie	Dong_Hunan	Mbuti	0.00021	0.000251	0.836	4563	4548	70836
Dong_Guizhou	Mongolian_Bijie	Vietnam_Lahu	Mbuti	0.000136	0.000159	0.859	4497	4487	70503
Dong_Guizhou	Mongolian_Bijie	Tanshishan_LN	Mbuti	0.000282	0.000329	0.86	1899	1890	30005
Li_Hainan	Manchu_Jinsha	Cong	Mbuti	0.000217	0.000247	0.879	4528	4513	70503
Dong_Guizhou	Manchu_Bijie	Han_Fujian	Mbuti	0.000161	0.000175	0.92	4547	4535	70836
Dong_Guizhou	Mongolian_Bijie	She_HGDP	Mbuti	0.000147	0.000159	0.924	4538	4528	70836
Li_Hainan	Mongolian_Bijie	Han_Guangdong	Mbuti	0.000226	0.000242	0.934	4559	4543	70836
Dong_Guizhou	Mongolian_Bijie	Qihe_EN	Mbuti	0.000375	0.000367	1.021	1584	1574	25024
Li_Hainan	Manchu_Bijie	Mang	Mbuti	0.000275	0.000259	1.059	4526	4507	70503
Li_Hainan	Mongolian_Bijie	Mang	Mbuti	0.000265	0.000247	1.076	4514	4496	70503
Dong_Guizhou	Manchu_Jinsha	Tanshishan_LN	Mbuti	0.000367	0.000337	1.089	1904	1893	30005
Li_Hainan	Mongolian_Bijie	BoY	Mbuti	0.000272	0.000247	1.103	4534	4515	70503
Li_Hainan	Manchu_Bijie	CoLao	Mbuti	0.000303	0.000271	1.117	4558	4537	70503
Dong_Guizhou	Mongolian_Bijie	Lahu_HGDP	Mbuti	0.000177	0.000158	1.119	4520	4508	70836
Li_Hainan	Mongolian_Bijie	Liangdao1_EN	Mbuti	0.000598	0.000533	1.122	2180	2160	33432
Li_Hainan	Manchu_Bijie	Han_Guangdong	Mbuti	0.0003	0.00026	1.154	4573	4552	70836
Dong_Guizhou	Mongolian_Bijie	Miao_HGDP	Mbuti	0.000179	0.000151	1.185	4538	4525	70836
Li_Hainan	Manchu_Bijie	Dong_Hunan	Mbuti	0.000341	0.000265	1.287	4578	4554	70836
Dong_Guizhou	Manchu_Bijie	Qihe_EN	Mbuti	0.000521	0.00038	1.371	1587	1574	25024
Dong_Guizhou	Manchu_Bijie	Cong	Mbuti	0.000236	0.00017	1.392	4503	4487	70503
Li_Hainan	Manchu_Jinsha	PaThen	Mbuti	0.000364	0.00026	1.401	4546	4520	70503
Dong_Guizhou	Mongolian_Bijie	Liangdao1_EN	Mbuti	0.000463	0.000325	1.425	2165	2150	33432
Li_Hainan	Mongolian_Bijie	CoLao	Mbuti	0.000385	0.000264	1.461	4549	4522	70503
Li_Hainan	Manchu_Jinsha	PhuLa	Mbuti	0.000371	0.000249	1.489	4545	4519	70503
Li_Hainan	Mongolian_Bijie	Qihe_EN	Mbuti	0.00085	0.000557	1.527	1598	1576	25024
Li_Hainan	Mongolian_Bijie	Gelao_Longlin	Mbuti	0.000394	0.000252	1.564	4562	4534	70836
Dong_Guizhou	Manchu_Jinsha	HaNhi	Mbuti	0.00026	0.00016	1.63	4508	4490	70503
Li_Hainan	Manchu_Bijie	BoY	Mbuti	0.000436	0.000265	1.645	4552	4521	70503
Dong_Guizhou	Mongolian_Bijie	Xitoucun_LN	Mbuti	0.000425	0.000255	1.662	2590	2573	40640
Li_Hainan	Manchu_Bijie	Qihe_EN	Mbuti	0.000997	0.000595	1.675	1605	1580	25024
Dong_Guizhou	Manchu_Bijie	Tanshishan_LN	Mbuti	0.000591	0.000352	1.679	1907	1889	30005
Li_Hainan	Mongolian_Bijie	Dong_Guizhou	Mbuti	0.000421	0.000246	1.713	4570	4540	70836
Dong_Guizhou	Manchu_Jinsha	Vietnam_Lahu	Mbuti	0.000283	0.000163	1.733	4509	4489	70503
Dong_Guizhou	Manchu_Jinsha	Qihe_EN	Mbuti	0.00068	0.000386	1.762	1590	1573	25024
Dong_Guizhou	Manchu_Jinsha	Tujia_HGDP	Mbuti	0.000281	0.000156	1.797	4544	4524	70836
Dong_Guizhou	Manchu_Jinsha	Han_Chongqing	Mbuti	0.000322	0.000175	1.841	4547	4524	70836
Li_Hainan	Manchu_Bijie	Gelao_Longlin	Mbuti	0.000499	0.00026	1.92	4577	4542	70836
Li_Hainan	Manchu_Jinsha	CoLao	Mbuti	0.000525	0.000273	1.921	4566	4529	70503
Dong_Guizhou	Manchu_Jinsha	Miao_HGDP	Mbuti	0.000311	0.000159	1.958	4550	4528	70836
Li_Hainan	Mongolian_Bijie	Kinh_Vietnam	Mbuti	0.000502	0.000252	1.994	4540	4505	70503
Li_Hainan	Manchu_Jinsha	Qihe_EN	Mbuti	0.001156	0.000571	2.026	1605	1576	25024
Li_Hainan	Manchu_Bijie	Liangdao1_EN	Mbuti	0.001162	0.000552	2.105	2190	2151	33432
Dong_Guizhou	Manchu_Bijie	She_HGDP	Mbuti	0.000369	0.000175	2.108	4549	4523	70836
Li_Hainan	Mongolian_Bijie	Tanshishan_LN	Mbuti	0.001084	0.00051	2.126	1922	1889	30005
Li_Hainan	Manchu_Jinsha	Dong_Hunan	Mbuti	0.000555	0.000259	2.144	4585	4545	70836
Dong_Guizhou	Mongolian_Bijie	Cong	Mbuti	0.000327	0.000152	2.161	4502	4479	70503
Li_Hainan	Mongolian_Bijie	Kinh_HGDP	Mbuti	0.00054	0.000248	2.179	4554	4516	70836
Li_Hainan	Manchu_Jinsha	Han_Guangdong	Mbuti	0.000575	0.000255	2.251	4582	4541	70836
Li_Hainan	Manchu_Jinsha	Mang	Mbuti	0.000588	0.000258	2.278	4536	4495	70503
Li_Hainan	Manchu_Jinsha	Tanshishan_LN	Mbuti	0.001169	0.000508	2.3	1929	1894	30005
Dong_Guizhou	Mongolian_Bijie	BoY	Mbuti	0.000366	0.000159	2.311	4518	4492	70503
Li_Hainan	Manchu_Bijie	Dong_Guizhou	Mbuti	0.000602	0.000259	2.326	4587	4544	70836
Dong_Guizhou	Manchu_Jinsha	Han_Fujian	Mbuti	0.000408	0.00017	2.403	4558	4529	70836
Dong_Guizhou	Mongolian_Bijie	Han_Guangdong	Mbuti	0.000362	0.00015	2.416	4546	4520	70836
Li_Hainan	Manchu_Bijie	KhoMu	Mbuti	0.000652	0.000267	2.439	4538	4492	70503
Li_Hainan	Mongolian_Bijie	Tagalog	Mbuti	0.000636	0.000259	2.458	4518	4473	70503
Dong_Guizhou	Manchu_Jinsha	Lahu_HGDP	Mbuti	0.000406	0.000164	2.47	4535	4506	70836
Li_Hainan	Mongolian_Bijie	KhoMu	Mbuti	0.00062	0.000251	2.475	4526	4482	70503
Li_Hainan	Manchu_Jinsha	BoY	Mbuti	0.000646	0.000261	2.48	4559	4513	70503
Dong_Guizhou	Mongolian_Bijie	Tagalog	Mbuti	0.000403	0.000161	2.496	4489	4461	70503
Li_Hainan	Mongolian_Bijie	Tay	Mbuti	0.000625	0.000245	2.553	4547	4503	70503
Dong_Guizhou	Manchu_Bijie	Han_Guangdong	Mbuti	0.000436	0.000171	2.554	4552	4521	70836
Li_Hainan	Mongolian_Bijie	Dao	Mbuti	0.000643	0.00025	2.567	4558	4513	70503
Dong_Guizhou	Mongolian_Bijie	PhuLa	Mbuti	0.000391	0.000151	2.589	4515	4488	70503
Dong_Guizhou	Manchu_Bijie	PhuLa	Mbuti	0.000441	0.00017	2.59	4521	4490	70503
Li_Hainan	Manchu_Bijie	Kinh_Vietnam	Mbuti	0.000695	0.000267	2.607	4558	4509	70503
Li_Hainan	Manchu_Bijie	Tanshishan_LN	Mbuti	0.001393	0.000529	2.632	1933	1891	30005
Li_Hainan	Manchu_Bijie	Kinh_HGDP	Mbuti	0.000732	0.000267	2.741	4572	4520	70836
Li_Hainan	Manchu_Jinsha	Liangdao1_EN	Mbuti	0.001531	0.000556	2.753	2196	2145	33432
Dong_Guizhou	Manchu_Bijie	Liangdao1_EN	Mbuti	0.001028	0.000369	2.789	2174	2139	33432
Li_Hainan	Mongolian_Bijie	LoLo	Mbuti	0.00072	0.000258	2.795	4547	4497	70503
Li_Hainan	Mongolian_Bijie	Atayal	Mbuti	0.000794	0.000283	2.804	4574	4518	70836
Li_Hainan	Mongolian_Bijie	Thai	Mbuti	0.000662	0.000234	2.827	4548	4501	70836
Li_Hainan	Manchu_Jinsha	Gelao_Longlin	Mbuti	0.000725	0.000255	2.841	4584	4533	70836
Dong_Guizhou	Manchu_Bijie	Xitoucun_LN	Mbuti	0.000808	0.000281	2.872	2600	2567	40640
Li_Hainan	Mongolian_Bijie	LaChi	Mbuti	0.000763	0.000264	2.886	4556	4502	70503
Dong_Guizhou	Mongolian_Bijie	Atayal	Mbuti	0.000495	0.000168	2.941	4541	4506	70836
Li_Hainan	Mongolian_Bijie	Xitoucun_LN	Mbuti	0.001243	0.000411	3.027	2617	2566	40640
Li_Hainan	Manchu_Bijie	Dao	Mbuti	0.000805	0.000264	3.05	4575	4519	70503
Li_Hainan	Mongolian_Bijie	Ilocano	Mbuti	0.000941	0.000307	3.061	4540	4474	70503
Li_Hainan	Manchu_Bijie	Tagalog	Mbuti	0.00085	0.000277	3.066	4537	4477	70503
Li_Hainan	Mongolian_Bijie	Zhuang_Guangxi	Mbuti	0.000749	0.000243	3.082	4576	4523	70836
Dong_Guizhou	Mongolian_Bijie	Liangdao2_EN	Mbuti	0.000841	0.000273	3.084	3902	3850	60703
Dong_Guizhou	Manchu_Bijie	BoY	Mbuti	0.00053	0.000172	3.086	4527	4490	70503
Dong_Guizhou	Manchu_Bijie	Liangdao2_EN	Mbuti	0.000928	0.0003	3.093	3909	3853	60703
Li_Hainan	Mongolian_Bijie	Vietnamese	Mbuti	0.000773	0.000249	3.1	4554	4499	70503
Dong_Guizhou	Mongolian_Bijie	Ilocano	Mbuti	0.000593	0.00019	3.114	4508	4466	70503
Li_Hainan	Mongolian_Bijie	Cambodian	Mbuti	0.000756	0.000241	3.133	4536	4482	70836
Li_Hainan	Mongolian_Bijie	Kankanaey	Mbuti	0.000831	0.000264	3.143	4557	4499	70503
Li_Hainan	Manchu_Jinsha	KhoMu	Mbuti	0.000811	0.000257	3.149	4544	4486	70503
Dong_Guizhou	Manchu_Jinsha	Xitoucun_LN	Mbuti	0.000842	0.000264	3.19	2603	2569	40640
Dong_Guizhou	Manchu_Jinsha	Cong	Mbuti	0.00052	0.000161	3.228	4517	4480	70503
Li_Hainan	Manchu_Jinsha	Dong_Guizhou	Mbuti	0.000811	0.000251	3.233	4594	4536	70836
Dong_Guizhou	Manchu_Bijie	Mang	Mbuti	0.00056	0.000173	3.238	4510	4471	70503
Li_Hainan	Manchu_Bijie	Tay	Mbuti	0.000834	0.000256	3.253	4566	4507	70503
Li_Hainan	Manchu_Bijie	Thai	Mbuti	0.000802	0.000245	3.271	4564	4507	70836
Li_Hainan	Mongolian_Bijie	Mlabri	Mbuti	0.001	0.000306	3.273	4462	4392	69600
Li_Hainan	Mongolian_Bijie	Malay	Mbuti	0.000776	0.000236	3.286	4507	4452	70503
Li_Hainan	Mongolian_Bijie	Mulam_Luocheng	Mbuti	0.000802	0.000242	3.314	4582	4525	70836
Li_Hainan	Manchu_Bijie	LoLo	Mbuti	0.000886	0.000267	3.323	4565	4503	70503
Dong_Guizhou	Manchu_Bijie	Hmong	Mbuti	0.000573	0.000172	3.329	4562	4521	70764
Dong_Guizhou	Manchu_Bijie	CoLao	Mbuti	0.000577	0.000173	3.335	4542	4502	70503
Dong_Guizhou	Mongolian_Bijie	Gelao_Longlin	Mbuti	0.000516	0.000154	3.346	4548	4512	70836
Dong_Guizhou	Mongolian_Bijie	Tay	Mbuti	0.000521	0.000155	3.369	4524	4487	70503
Li_Hainan	Manchu_Bijie	Mlabri	Mbuti	0.001025	0.000303	3.381	4474	4403	69600
Dong_Guizhou	Mongolian_Bijie	Mang	Mbuti	0.00055	0.000163	3.385	4506	4467	70503
Li_Hainan	Manchu_Bijie	LaChi	Mbuti	0.000955	0.000279	3.42	4573	4506	70503
Dong_Guizhou	Manchu_Bijie	Tagalog	Mbuti	0.000617	0.00018	3.422	4502	4458	70503
Li_Hainan	Mongolian_Bijie	Nung	Mbuti	0.000854	0.000245	3.479	4557	4497	70503
Dong_Guizhou	Manchu_Jinsha	She_HGDP	Mbuti	0.000572	0.000164	3.482	4559	4519	70836
Li_Hainan	Mongolian_Bijie	Cham	Mbuti	0.000836	0.000238	3.513	4518	4459	70503
Li_Hainan	Manchu_Bijie	Cham	Mbuti	0.000881	0.000251	3.515	4531	4468	70503
Li_Hainan	Manchu_Jinsha	Kinh_Vietnam	Mbuti	0.000921	0.000261	3.529	4565	4500	70503
Dong_Guizhou	Manchu_Bijie	Gelao_Longlin	Mbuti	0.000621	0.000173	3.589	4556	4512	70836
Li_Hainan	Mongolian_Bijie	Ede	Mbuti	0.000868	0.000239	3.631	4504	4442	70503
Li_Hainan	Manchu_Bijie	Cambodian	Mbuti	0.00093	0.000256	3.634	4553	4487	70836
Li_Hainan	Mongolian_Bijie	Visayan	Mbuti	0.000987	0.000269	3.663	4526	4457	70503
Li_Hainan	Mongolian_Bijie	Liangdao2_EN	Mbuti	0.001565	0.000427	3.668	3946	3851	60703
Li_Hainan	Manchu_Bijie	Kankanaey	Mbuti	0.00104	0.000282	3.689	4576	4502	70503
Li_Hainan	Manchu_Bijie	Malay	Mbuti	0.000926	0.00025	3.698	4524	4458	70503
Dong_Guizhou	Mongolian_Bijie	Kinh_Vietnam	Mbuti	0.000562	0.000151	3.714	4521	4482	70503
Dong_Guizhou	Mongolian_Bijie	Kinh_HGDP	Mbuti	0.000553	0.000149	3.718	4534	4495	70836
Li_Hainan	Mongolian_Bijie	Murut	Mbuti	0.000988	0.000264	3.742	4551	4482	70503
Dong_Guizhou	Mongolian_Bijie	Dong_Hunan	Mbuti	0.000573	0.000153	3.748	4557	4517	70836
Li_Hainan	Manchu_Bijie	Vietnamese	Mbuti	0.000985	0.000262	3.755	4572	4503	70503
Li_Hainan	Manchu_Bijie	Liangdao2_EN	Mbuti	0.001651	0.00044	3.757	3959	3859	60703
Li_Hainan	Mongolian_Bijie	Maonan_Huanjiang	Mbuti	0.00091	0.000242	3.765	4586	4522	70836
Li_Hainan	Manchu_Bijie	Visayan	Mbuti	0.001096	0.00029	3.772	4542	4465	70503
Dong_Guizhou	Mongolian_Bijie	LoLo	Mbuti	0.00061	0.000161	3.778	4523	4480	70503
Li_Hainan	Manchu_Bijie	Xitoucun_LN	Mbuti	0.001627	0.00043	3.78	2633	2567	40640
Li_Hainan	Manchu_Bijie	Ilocano	Mbuti	0.001222	0.000321	3.806	4560	4474	70503
Dong_Guizhou	Mongolian_Bijie	Vietnamese	Mbuti	0.000584	0.000153	3.816	4526	4485	70503
Li_Hainan	Mongolian_Bijie	Htin_Mal	Mbuti	0.001006	0.000262	3.839	4484	4414	69600
Li_Hainan	Manchu_Jinsha	Tagalog	Mbuti	0.001024	0.000266	3.85	4542	4470	70503
Li_Hainan	Mongolian_Bijie	Giarai	Mbuti	0.000915	0.000238	3.85	4504	4440	70503
Dong_Guizhou	Mongolian_Bijie	Malay	Mbuti	0.000562	0.000146	3.854	4478	4438	70503
Dong_Guizhou	Mongolian_Bijie	Taiwan_Hanben	Mbuti	0.000616	0.000159	3.888	4544	4501	70640
Li_Hainan	Manchu_Jinsha	Kinh_HGDP	Mbuti	0.000994	0.000256	3.89	4580	4509	70836
Dong_Guizhou	Mongolian_Bijie	Kankanaey	Mbuti	0.00063	0.000161	3.907	4529	4485	70503
Dong_Guizhou	Manchu_Jinsha	Liangdao1_EN	Mbuti	0.001397	0.000357	3.915	2181	2135	33432
Li_Hainan	Manchu_Bijie	Ede	Mbuti	0.000993	0.000253	3.931	4520	4450	70503
Dong_Guizhou	Manchu_Jinsha	Liangdao2_EN	Mbuti	0.001162	0.000295	3.933	3920	3849	60703
Li_Hainan	Manchu_Bijie	Zhuang_Guangxi	Mbuti	0.001018	0.000258	3.945	4596	4524	70836
Dong_Guizhou	Manchu_Jinsha	PhuLa	Mbuti	0.000638	0.000161	3.956	4531	4486	70503
Li_Hainan	Manchu_Bijie	Nung	Mbuti	0.001047	0.000262	3.998	4574	4501	70503
Li_Hainan	Manchu_Jinsha	Xitoucun_LN	Mbuti	0.00166	0.000414	4.006	2633	2566	40640
Dong_Guizhou	Manchu_Jinsha	Hmong	Mbuti	0.00065	0.000162	4.009	4568	4522	70764
Li_Hainan	Manchu_Bijie	Giarai	Mbuti	0.001024	0.000253	4.042	4520	4448	70503
Dong_Guizhou	Mongolian_Bijie	Thai	Mbuti	0.000585	0.000144	4.05	4525	4484	70836
Dong_Guizhou	Manchu_Bijie	PaThen	Mbuti	0.000691	0.00017	4.057	4533	4484	70503
Dong_Guizhou	Manchu_Bijie	KhoMu	Mbuti	0.000686	0.000169	4.06	4513	4464	70503
Dong_Guizhou	Mongolian_Bijie	Ami	Mbuti	0.000657	0.000162	4.06	4555	4508	70836
Li_Hainan	Manchu_Bijie	Atayal	Mbuti	0.001198	0.000295	4.065	4600	4515	70836
Dong_Guizhou	Manchu_Bijie	Dong_Hunan	Mbuti	0.000704	0.000173	4.065	4565	4516	70836
Li_Hainan	Manchu_Bijie	Mulam_Luocheng	Mbuti	0.001039	0.000254	4.086	4601	4527	70836
Dong_Guizhou	Mongolian_Bijie	Visayan	Mbuti	0.000677	0.000165	4.115	4496	4448	70503
Li_Hainan	Manchu_Jinsha	Tay	Mbuti	0.001036	0.000252	4.116	4573	4500	70503
Dong_Guizhou	Mongolian_Bijie	CoLao	Mbuti	0.000659	0.00016	4.12	4540	4494	70503
Li_Hainan	Manchu_Bijie	Htin_Mal	Mbuti	0.001135	0.000275	4.124	4499	4420	69600
Li_Hainan	Mongolian_Bijie	Dai_HGDP	Mbuti	0.001028	0.000248	4.138	4580	4507	70836
Dong_Guizhou	Manchu_Bijie	Ilocano	Mbuti	0.000873	0.00021	4.157	4520	4459	70503
Dong_Guizhou	Mongolian_Bijie	PaThen	Mbuti	0.000652	0.000157	4.161	4528	4482	70503
Li_Hainan	Mongolian_Bijie	Dusun	Mbuti	0.001034	0.000246	4.199	4548	4475	70503
Li_Hainan	Mongolian_Bijie	Taiwan_Hanben	Mbuti	0.001104	0.000262	4.208	4585	4507	70640
Dong_Guizhou	Mongolian_Bijie	Cambodian	Mbuti	0.000644	0.000153	4.213	4512	4467	70836
Dong_Guizhou	Mongolian_Bijie	Dao	Mbuti	0.000658	0.000155	4.231	4539	4492	70503
Dong_Guizhou	Mongolian_Bijie	KhoMu	Mbuti	0.000655	0.000155	4.232	4508	4462	70503
Li_Hainan	Manchu_Jinsha	Mlabri	Mbuti	0.001268	0.000299	4.243	4483	4394	69600
Li_Hainan	Manchu_Jinsha	Cambodian	Mbuti	0.00108	0.000254	4.244	4557	4481	70836
Dong_Guizhou	Manchu_Bijie	Visayan	Mbuti	0.000786	0.000185	4.249	4503	4447	70503
Dong_Guizhou	Manchu_Bijie	Tay	Mbuti	0.00073	0.000172	4.254	4535	4483	70503
Li_Hainan	Manchu_Jinsha	Dao	Mbuti	0.001094	0.000254	4.3	4584	4507	70503
Dong_Guizhou	Manchu_Bijie	LoLo	Mbuti	0.000776	0.00018	4.32	4532	4478	70503
Dong_Guizhou	Manchu_Bijie	Malay	Mbuti	0.000712	0.000164	4.328	4487	4437	70503
Dong_Guizhou	Mongolian_Bijie	Hmong	Mbuti	0.000705	0.000163	4.332	4562	4512	70764
Li_Hainan	Manchu_Bijie	Murut	Mbuti	0.001216	0.00028	4.335	4570	4485	70503
Dong_Guizhou	Manchu_Jinsha	Han_Guangdong	Mbuti	0.000711	0.000164	4.335	4564	4514	70836
Li_Hainan	Mongolian_Bijie	Muong	Mbuti	0.001084	0.000248	4.374	4563	4487	70503
Dong_Guizhou	Manchu_Bijie	Mlabri	Mbuti	0.000908	0.000208	4.376	4441	4378	69600
Dong_Guizhou	Manchu_Bijie	Kinh_HGDP	Mbuti	0.000744	0.00017	4.391	4544	4492	70836
Dong_Guizhou	Manchu_Jinsha	BoY	Mbuti	0.00074	0.000168	4.395	4538	4485	70503
Dong_Guizhou	Mongolian_Bijie	Htin_Mal	Mbuti	0.000721	0.000164	4.395	4455	4405	69600
Li_Hainan	Manchu_Jinsha	Liangdao2_EN	Mbuti	0.001885	0.000428	4.405	3965	3850	60703
Li_Hainan	Mongolian_Bijie	Ami	Mbuti	0.001152	0.000261	4.409	4596	4514	70836
Li_Hainan	Manchu_Jinsha	LaChi	Mbuti	0.001218	0.000274	4.443	4581	4496	70503
Li_Hainan	Manchu_Jinsha	Thai	Mbuti	0.001082	0.000242	4.462	4573	4496	70836
Dong_Guizhou	Manchu_Bijie	Kinh_Vietnam	Mbuti	0.000755	0.000169	4.468	4531	4478	70503
Dong_Guizhou	Manchu_Bijie	Thai	Mbuti	0.000725	0.000161	4.506	4534	4482	70836
Li_Hainan	Manchu_Bijie	Maonan_Huanjiang	Mbuti	0.001168	0.000258	4.53	4606	4523	70836
Li_Hainan	Manchu_Jinsha	LoLo	Mbuti	0.001196	0.000264	4.533	4575	4490	70503
Dong_Guizhou	Mongolian_Bijie	Murut	Mbuti	0.000724	0.000159	4.562	4520	4469	70503
Li_Hainan	Manchu_Jinsha	Cham	Mbuti	0.001111	0.000242	4.583	4538	4459	70503
Dong_Guizhou	Mongolian_Bijie	LaChi	Mbuti	0.000753	0.000164	4.587	4536	4483	70503
Dong_Guizhou	Manchu_Jinsha	Tagalog	Mbuti	0.000792	0.000171	4.624	4510	4454	70503
Li_Hainan	Manchu_Jinsha	Malay	Mbuti	0.001141	0.000246	4.644	4531	4450	70503
Li_Hainan	Manchu_Bijie	Dusun	Mbuti	0.00123	0.000263	4.67	4566	4480	70503
Dong_Guizhou	Mongolian_Bijie	Mlabri	Mbuti	0.000883	0.000189	4.675	4436	4374	69600
Dong_Guizhou	Mongolian_Bijie	Mulam_Luocheng	Mbuti	0.000698	0.000149	4.68	4557	4507	70836
Li_Hainan	Manchu_Jinsha	Visayan	Mbuti	0.001302	0.000277	4.696	4549	4457	70503
Dong_Guizhou	Manchu_Bijie	Vietnamese	Mbuti	0.000796	0.000169	4.697	4537	4481	70503
Dong_Guizhou	Manchu_Bijie	Dao	Mbuti	0.00082	0.000174	4.7	4548	4490	70503
Dong_Guizhou	Manchu_Jinsha	CoLao	Mbuti	0.000798	0.00017	4.707	4552	4496	70503
Dong_Guizhou	Manchu_Bijie	Kankanaey	Mbuti	0.000839	0.000178	4.722	4541	4482	70503
Dong_Guizhou	Manchu_Bijie	Cham	Mbuti	0.000781	0.000165	4.723	4499	4444	70503
Li_Hainan	Manchu_Jinsha	Htin_Mal	Mbuti	0.001281	0.000269	4.754	4503	4414	69600
Li_Hainan	Manchu_Bijie	Dai_HGDP	Mbuti	0.001244	0.000261	4.771	4599	4511	70836
Dong_Guizhou	Manchu_Bijie	Htin_Mal	Mbuti	0.00085	0.000177	4.79	4463	4404	69600
Li_Hainan	Manchu_Jinsha	Zhuang_Guangxi	Mbuti	0.001197	0.000249	4.802	4601	4516	70836
Dong_Guizhou	Mongolian_Bijie	Dusun	Mbuti	0.000754	0.000157	4.812	4516	4463	70503
Li_Hainan	Manchu_Jinsha	Vietnamese	Mbuti	0.001226	0.000254	4.832	4581	4494	70503
Li_Hainan	Manchu_Jinsha	Ede	Mbuti	0.001195	0.000247	4.838	4525	4441	70503
Li_Hainan	Manchu_Jinsha	Kankanaey	Mbuti	0.001307	0.00027	4.847	4584	4491	70503
Dong_Guizhou	Mongolian_Bijie	Nung	Mbuti	0.000742	0.000153	4.85	4534	4481	70503
Li_Hainan	Manchu_Jinsha	Ilocano	Mbuti	0.00153	0.000314	4.872	4570	4462	70503
Dong_Guizhou	Manchu_Bijie	Cambodian	Mbuti	0.000818	0.000168	4.883	4522	4464	70836
Dong_Guizhou	Manchu_Bijie	Atayal	Mbuti	0.000899	0.000182	4.94	4559	4496	70836
Dong_Guizhou	Mongolian_Bijie	Cham	Mbuti	0.000737	0.000149	4.941	4493	4441	70503
Li_Hainan	Manchu_Jinsha	Nung	Mbuti	0.001255	0.000254	4.95	4581	4493	70503
Li_Hainan	Manchu_Jinsha	Mulam_Luocheng	Mbuti	0.001236	0.000249	4.97	4607	4520	70836
Dong_Guizhou	Manchu_Bijie	Ami	Mbuti	0.00088	0.000177	4.972	4566	4504	70836
Dong_Guizhou	Manchu_Bijie	Taiwan_Hanben	Mbuti	0.00089	0.000179	4.975	4558	4495	70640
Li_Hainan	Manchu_Jinsha	Giarai	Mbuti	0.001226	0.000246	4.982	4526	4440	70503
Li_Hainan	Manchu_Bijie	Ami	Mbuti	0.001375	0.000275	5.005	4615	4518	70836
Li_Hainan	Manchu_Bijie	Taiwan_Hanben	Mbuti	0.001378	0.000275	5.01	4605	4508	70640
Li_Hainan	Manchu_Jinsha	Atayal	Mbuti	0.001424	0.000284	5.011	4606	4505	70836
Li_Hainan	Manchu_Bijie	Muong	Mbuti	0.001314	0.000259	5.066	4581	4489	70503
Dong_Guizhou	Manchu_Bijie	LaChi	Mbuti	0.000945	0.000184	5.131	4546	4479	70503
Dong_Guizhou	Manchu_Jinsha	Gelao_Longlin	Mbuti	0.000847	0.000164	5.156	4567	4507	70836
Dong_Guizhou	Mongolian_Bijie	Zhuang_Guangxi	Mbuti	0.000772	0.000149	5.172	4557	4502	70836
Dong_Guizhou	Manchu_Jinsha	PaThen	Mbuti	0.000842	0.000163	5.179	4541	4482	70503
Li_Hainan	Manchu_Jinsha	Murut	Mbuti	0.0014	0.000269	5.2	4576	4477	70503
Dong_Guizhou	Manchu_Jinsha	Mang	Mbuti	0.000872	0.000167	5.212	4524	4462	70503
Dong_Guizhou	Manchu_Jinsha	KhoMu	Mbuti	0.000845	0.000161	5.247	4522	4462	70503
Dong_Guizhou	Mongolian_Bijie	Giarai	Mbuti	0.000792	0.00015	5.266	4480	4424	70503
Dong_Guizhou	Mongolian_Bijie	Li_Hainan	Mbuti	0.000907	0.000171	5.312	4570	4506	70836
Dong_Guizhou	Mongolian_Bijie	Dai_HGDP	Mbuti	0.000813	0.000153	5.325	4551	4493	70836
Dong_Guizhou	Manchu_Bijie	Murut	Mbuti	0.000952	0.000177	5.376	4531	4464	70503
Dong_Guizhou	Manchu_Bijie	Nung	Mbuti	0.000935	0.000172	5.432	4543	4477	70503
Dong_Guizhou	Manchu_Bijie	Dusun	Mbuti	0.000951	0.000175	5.441	4527	4460	70503
Dong_Guizhou	Manchu_Bijie	Giarai	Mbuti	0.0009	0.000165	5.466	4487	4424	70503
Dong_Guizhou	Manchu_Bijie	Mulam_Luocheng	Mbuti	0.000935	0.000168	5.572	4569	4503	70836
Li_Hainan	Manchu_Jinsha	Maonan_Huanjiang	Mbuti	0.001399	0.000249	5.628	4613	4514	70836
Dong_Guizhou	Manchu_Jinsha	Dong_Hunan	Mbuti	0.000918	0.000161	5.712	4575	4510	70836
Li_Hainan	Manchu_Jinsha	Dusun	Mbuti	0.001434	0.000251	5.716	4572	4471	70503
Dong_Guizhou	Manchu_Jinsha	Visayan	Mbuti	0.000992	0.000173	5.736	4514	4444	70503
Li_Hainan	Manchu_Jinsha	Dai_HGDP	Mbuti	0.001474	0.000256	5.75	4606	4501	70836
Dong_Guizhou	Manchu_Jinsha	Ilocano	Mbuti	0.001182	0.000203	5.81	4533	4450	70503
Dong_Guizhou	Manchu_Jinsha	Tay	Mbuti	0.000931	0.00016	5.813	4545	4480	70503
Dong_Guizhou	Mongolian_Bijie	Maonan_Huanjiang	Mbuti	0.000888	0.000152	5.831	4566	4503	70836
Dong_Guizhou	Manchu_Jinsha	Htin_Mal	Mbuti	0.000996	0.000169	5.878	4470	4401	69600
Dong_Guizhou	Manchu_Jinsha	Mlabri	Mbuti	0.001151	0.000196	5.884	4453	4373	69600
Dong_Guizhou	Mongolian_Bijie	Muong	Mbuti	0.000932	0.000157	5.945	4536	4470	70503
Dong_Guizhou	Mongolian_Bijie	Ede	Mbuti	0.000915	0.000153	5.98	4486	4421	70503
Li_Hainan	Manchu_Jinsha	Ami	Mbuti	0.001603	0.000267	6.008	4622	4509	70836
Dong_Guizhou	Manchu_Jinsha	Malay	Mbuti	0.000927	0.000153	6.044	4498	4432	70503
Li_Hainan	Manchu_Jinsha	Muong	Mbuti	0.001528	0.000253	6.049	4588	4481	70503
Dong_Guizhou	Manchu_Bijie	Dai_HGDP	Mbuti	0.001028	0.00017	6.056	4562	4489	70836
Dong_Guizhou	Manchu_Jinsha	Cambodian	Mbuti	0.000968	0.000159	6.094	4530	4461	70836
Dong_Guizhou	Manchu_Bijie	Ede	Mbuti	0.00104	0.00017	6.137	4494	4421	70503
Dong_Guizhou	Manchu_Bijie	Zhuang_Guangxi	Mbuti	0.001041	0.000169	6.141	4569	4496	70836
Dong_Guizhou	Manchu_Jinsha	LoLo	Mbuti	0.001086	0.000175	6.193	4546	4469	70503
Li_Hainan	Manchu_Jinsha	Taiwan_Hanben	Mbuti	0.00168	0.00027	6.218	4615	4496	70640
Dong_Guizhou	Manchu_Jinsha	Kinh_Vietnam	Mbuti	0.000981	0.000157	6.254	4542	4473	70503
Dong_Guizhou	Manchu_Jinsha	Kinh_HGDP	Mbuti	0.001006	0.000157	6.392	4556	4485	70836
Dong_Guizhou	Manchu_Jinsha	Ami	Mbuti	0.001108	0.000171	6.493	4577	4498	70836
Dong_Guizhou	Manchu_Jinsha	Cham	Mbuti	0.001011	0.000155	6.528	4509	4438	70503
Dong_Guizhou	Manchu_Jinsha	Atayal	Mbuti	0.001125	0.000172	6.537	4569	4490	70836
Dong_Guizhou	Manchu_Jinsha	Vietnamese	Mbuti	0.001037	0.000158	6.559	4549	4476	70503
Dong_Guizhou	Manchu_Jinsha	Kankanaey	Mbuti	0.001106	0.000168	6.565	4552	4474	70503
Dong_Guizhou	Manchu_Jinsha	Thai	Mbuti	0.001005	0.000153	6.576	4546	4475	70836
Dong_Guizhou	Manchu_Bijie	Muong	Mbuti	0.001163	0.000176	6.609	4547	4465	70503
Dong_Guizhou	Manchu_Bijie	Maonan_Huanjiang	Mbuti	0.001145	0.000173	6.62	4578	4497	70836
Dong_Guizhou	Manchu_Bijie	Li_Hainan	Mbuti	0.00128	0.000193	6.623	4587	4496	70836
Dong_Guizhou	Manchu_Jinsha	Dao	Mbuti	0.001108	0.000161	6.885	4561	4482	70503
Dong_Guizhou	Manchu_Jinsha	Taiwan_Hanben	Mbuti	0.001192	0.000173	6.894	4571	4487	70640
Dong_Guizhou	Manchu_Jinsha	Murut	Mbuti	0.001136	0.000165	6.897	4540	4460	70503
Dong_Guizhou	Manchu_Jinsha	LaChi	Mbuti	0.001208	0.000173	6.998	4558	4473	70503
Dong_Guizhou	Manchu_Jinsha	Giarai	Mbuti	0.001103	0.000156	7.054	4497	4420	70503
Dong_Guizhou	Manchu_Jinsha	Dusun	Mbuti	0.001155	0.000162	7.122	4537	4455	70503
Dong_Guizhou	Manchu_Jinsha	Nung	Mbuti	0.001143	0.00016	7.126	4554	4473	70503
Dong_Guizhou	Manchu_Jinsha	Mulam_Luocheng	Mbuti	0.001131	0.000158	7.141	4578	4498	70836
Dong_Guizhou	Manchu_Jinsha	Zhuang_Guangxi	Mbuti	0.00122	0.000155	7.894	4578	4492	70836
Dong_Guizhou	Manchu_Jinsha	Ede	Mbuti	0.001242	0.000157	7.933	4503	4416	70503
Dong_Guizhou	Manchu_Jinsha	Dai_HGDP	Mbuti	0.001259	0.000159	7.937	4573	4483	70836
Dong_Guizhou	Manchu_Jinsha	Li_Hainan	Mbuti	0.001405	0.000175	8.022	4594	4494	70836
Dong_Guizhou	Manchu_Jinsha	Muong	Mbuti	0.001377	0.000159	8.644	4558	4461	70503
Dong_Guizhou	Manchu_Jinsha	Maonan_Huanjiang	Mbuti	0.001376	0.000157	8.767	4589	4491	70836

## Sheet: Table S8C
Table S8C. Symmetrical f4-statistics in the form f4(Austroasiatic -speaking populations, three studied populations; East Asians reference populations, Mbuti) to test their genetic affinity between Austroasiatic -speaking populations and three studied populations based on the merged Human Origin dataset.
W	X	Y	Z	f4	stderr	Zscore	BABA	ABBA	nsnps
Cambodian	Mongolian_Bijie	Han_Shandong	Mbuti	-0.004846	0.000205	-23.655	4457	4800	70836
Cambodian	Mongolian_Bijie	Han_Jiangsu	Mbuti	-0.004739	0.000209	-22.645	4462	4798	70836
Cambodian	Mongolian_Bijie	Han_Shanxi	Mbuti	-0.004574	0.000203	-22.477	4465	4789	70836
Cambodian	Manchu_Bijie	Tibetan_Chamdo	Mbuti	-0.004894	0.000218	-22.413	4435	4782	70836
Cambodian	Manchu_Jinsha	Tibetan_Chamdo	Mbuti	-0.004644	0.000209	-22.228	4445	4774	70836
Cambodian	Mongolian_Bijie	Tibetan_Chamdo	Mbuti	-0.004448	0.000202	-21.992	4444	4759	70836
Cambodian	Manchu_Bijie	Qiang_Daofu	Mbuti	-0.004948	0.000227	-21.804	4446	4796	70836
Cambodian	Mongolian_Bijie	Han_Henan	Mbuti	-0.004762	0.000218	-21.803	4464	4802	70836
Cambodian	Manchu_Jinsha	Qiang_Daofu	Mbuti	-0.004665	0.000215	-21.737	4455	4786	70836
Cambodian	Mongolian_Bijie	Qiang_Daofu	Mbuti	-0.004573	0.000211	-21.71	4453	4777	70836
Cambodian	Manchu_Jinsha	Han_Shandong	Mbuti	-0.00456	0.000211	-21.635	4471	4794	70836
Cambodian	Manchu_Bijie	Han_Shandong	Mbuti	-0.004775	0.000221	-21.625	4463	4801	70836
Cambodian	Mongolian_Bijie	Han_Zhejiang	Mbuti	-0.004548	0.000211	-21.59	4471	4793	70836
Cambodian	Mongolian_Bijie	Han_Hubei	Mbuti	-0.004626	0.000217	-21.356	4474	4802	70836
Cambodian	Manchu_Bijie	Tibetan_Nagqu	Mbuti	-0.004754	0.000225	-21.121	4449	4785	70836
Cambodian	Manchu_Jinsha	Han_Shanxi	Mbuti	-0.004457	0.000212	-21.033	4474	4790	70836
Cambodian	Manchu_Jinsha	Tibetan_Nagqu	Mbuti	-0.004519	0.000215	-21.011	4457	4777	70836
Cambodian	Manchu_Bijie	Han_Shanxi	Mbuti	-0.004605	0.00022	-20.936	4468	4795	70836
Cambodian	Mongolian_Bijie	Yi_HGDP	Mbuti	-0.004213	0.000202	-20.809	4478	4777	70948
Cambodian	Mongolian_Bijie	Tibetan_Nagqu	Mbuti	-0.00438	0.000211	-20.789	4455	4766	70836
Cambodian	Manchu_Jinsha	Tibetan_Lhasa	Mbuti	-0.004405	0.000212	-20.755	4451	4763	70836
Cambodian	Manchu_Bijie	Tibetan_Lhasa	Mbuti	-0.004651	0.000225	-20.707	4442	4771	70836
Cambodian	Mongolian_Bijie	Tujia_HGDP	Mbuti	-0.004314	0.00021	-20.58	4484	4790	70948
Cambodian	Manchu_Bijie	Han_Jiangsu	Mbuti	-0.004719	0.000229	-20.577	4467	4801	70836
Cambodian	Mongolian_Bijie	Tibetan_Gannan	Mbuti	-0.004336	0.000212	-20.412	4451	4759	70836
Cambodian	Mongolian_Bijie	Tibetan_Lhasa	Mbuti	-0.004218	0.000207	-20.406	4451	4750	70836
Cambodian	Mongolian_Bijie	Han_SichuanHO	Mbuti	-0.004256	0.000209	-20.402	4479	4781	70836
Cambodian	Mongolian_Bijie	She_HGDP	Mbuti	-0.004335	0.000213	-20.391	4490	4798	70948
Cambodian	Manchu_Bijie	Yi_HGDP	Mbuti	-0.004463	0.000219	-20.342	4475	4791	70948
Cambodian	Manchu_Jinsha	Han_Jiangsu	Mbuti	-0.004387	0.000216	-20.323	4478	4789	70836
Cambodian	Mongolian_Bijie	Pingliangtai_LN	Mbuti	-0.005139	0.000256	-20.077	4446	4810	70756
Cambodian	Manchu_Bijie	Lajia_LN	Mbuti	-0.005459	0.000273	-19.995	4389	4771	69999
Cambodian	Mongolian_Bijie	Lajia_LN	Mbuti	-0.005185	0.00026	-19.98	4393	4756	69999
Cambodian	Manchu_Jinsha	Lajia_LN	Mbuti	-0.00518	0.00026	-19.957	4398	4761	69999
Cambodian	Mongolian_Bijie	Naxi_HGDP	Mbuti	-0.004114	0.000206	-19.922	4484	4776	70948
Cambodian	Manchu_Jinsha	Han_Henan	Mbuti	-0.004496	0.000226	-19.907	4479	4797	70836
Cambodian	Manchu_Jinsha	Yi_HGDP	Mbuti	-0.004221	0.000213	-19.816	4484	4784	70948
Cambodian	Manchu_Bijie	Han_Henan	Mbuti	-0.00467	0.000237	-19.74	4473	4804	70836
Cambodian	Mongolian_Bijie	Han_Fujian	Mbuti	-0.004322	0.00022	-19.617	4490	4797	70836
Cambodian	Manchu_Jinsha	Naxi_HGDP	Mbuti	-0.004168	0.000213	-19.604	4488	4784	70948
Cambodian	Manchu_Bijie	Naxi_HGDP	Mbuti	-0.004337	0.000221	-19.585	4482	4789	70948
Cambodian	Manchu_Bijie	Han_SichuanHO	Mbuti	-0.004311	0.000222	-19.422	4482	4788	70836
Cambodian	Manchu_Bijie	Tujia_HGDP	Mbuti	-0.004338	0.000224	-19.344	4487	4795	70948
Cambodian	Manchu_Jinsha	Han_Zhejiang	Mbuti	-0.004209	0.000218	-19.287	4487	4785	70836
Cambodian	Manchu_Bijie	Han_Zhejiang	Mbuti	-0.004422	0.00023	-19.199	4479	4793	70836
Cambodian	Mongolian_Bijie	Miao_HGDP	Mbuti	-0.003981	0.000207	-19.191	4501	4783	70948
Cambodian	Manchu_Bijie	Han_Hubei	Mbuti	-0.004633	0.000242	-19.112	4478	4806	70836
Cambodian	Manchu_Jinsha	Tujia_HGDP	Mbuti	-0.004076	0.000215	-18.989	4497	4786	70948
Cambodian	Manchu_Jinsha	Han_Hubei	Mbuti	-0.004332	0.000229	-18.948	4488	4795	70836
Cambodian	Manchu_Jinsha	Han_SichuanHO	Mbuti	-0.004089	0.000216	-18.932	4490	4780	70836
Cambodian	Mongolian_Bijie	Shimao_LN	Mbuti	-0.005197	0.000277	-18.793	4384	4749	70321
Cambodian	Manchu_Jinsha	Tibetan_Gannan	Mbuti	-0.004178	0.000223	-18.774	4461	4757	70836
Cambodian	Mongolian_Bijie	Wadian_LN	Mbuti	-0.005192	0.000277	-18.738	4418	4784	70558
Cambodian	Manchu_Bijie	Tibetan_Gannan	Mbuti	-0.004357	0.000233	-18.723	4454	4763	70836
Cambodian	Mongolian_Bijie	Han_Shanghai	Mbuti	-0.004778	0.000256	-18.656	4478	4816	70836
Cambodian	Mongolian_Bijie	Hmong	Mbuti	-0.003996	0.000215	-18.623	4503	4786	70861
Cambodian	Manchu_Jinsha	Hmong	Mbuti	-0.004046	0.000218	-18.521	4507	4793	70861
Cambodian	Mongolian_Bijie	Han_Guangdong	Mbuti	-0.003871	0.00021	-18.475	4501	4775	70836
Cambodian	Manchu_Jinsha	Pingliangtai_LN	Mbuti	-0.004838	0.000264	-18.297	4459	4802	70756
Cambodian	Manchu_Bijie	Miao_HGDP	Mbuti	-0.004053	0.000222	-18.273	4503	4791	70948
Cambodian	Manchu_Bijie	Hmong	Mbuti	-0.004126	0.000228	-18.113	4503	4795	70861
Cambodian	Manchu_Jinsha	She_HGDP	Mbuti	-0.003903	0.000216	-18.109	4509	4786	70948
Cambodian	Manchu_Bijie	Pingliangtai_LN	Mbuti	-0.004906	0.000271	-18.079	4457	4804	70756
Cambodian	Manchu_Jinsha	Miao_HGDP	Mbuti	-0.003844	0.000213	-18.042	4511	4783	70948
Cambodian	Manchu_Bijie	She_HGDP	Mbuti	-0.004108	0.000229	-17.937	4502	4793	70948
Cambodian	Manchu_Jinsha	Shimao_LN	Mbuti	-0.005223	0.000293	-17.848	4389	4756	70321
Cambodian	Mongolian_Bijie	Dong_Hunan	Mbuti	-0.003718	0.000209	-17.802	4510	4773	70836
Cambodian	Mongolian_Bijie	Han_Chongqing	Mbuti	-0.004256	0.000239	-17.776	4483	4785	70836
Cambodian	Manchu_Bijie	Shimao_LN	Mbuti	-0.005355	0.000302	-17.746	4384	4760	70321
Cambodian	Mongolian_Bijie	Dong_Guizhou	Mbuti	-0.003625	0.000207	-17.472	4512	4769	70836
Cambodian	Manchu_Bijie	Han_Fujian	Mbuti	-0.004121	0.000236	-17.449	4502	4794	70836
Cambodian	Mongolian_Bijie	PaThen	Mbuti	-0.003676	0.000213	-17.292	4483	4743	70586
Cambodian	Manchu_Bijie	Wadian_LN	Mbuti	-0.005069	0.000294	-17.249	4427	4785	70558
Cambodian	Manchu_Jinsha	Han_Fujian	Mbuti	-0.003874	0.000225	-17.18	4511	4785	70836
Cambodian	Manchu_Jinsha	Wadian_LN	Mbuti	-0.004926	0.000287	-17.136	4432	4780	70558
Cambodian	Manchu_Bijie	Han_Shanghai	Mbuti	-0.004641	0.000271	-17.101	4487	4816	70836
Cambodian	Mongolian_Bijie	Banlashan_MN	Mbuti	-0.004696	0.000275	-17.074	4444	4775	70545
Cambodian	Mongolian_Bijie	BoY	Mbuti	-0.003668	0.000216	-17.021	4486	4745	70586
Cambodian	Manchu_Jinsha	Han_Shanghai	Mbuti	-0.004369	0.000262	-16.691	4497	4807	70836
Cambodian	Mongolian_Bijie	Mulam_Luocheng	Mbuti	-0.003379	0.000203	-16.674	4519	4758	70836
Cambodian	Mongolian_Bijie	Wanggou_MN	Mbuti	-0.004823	0.000291	-16.59	3707	3991	58974
Cambodian	Manchu_Bijie	Han_Guangdong	Mbuti	-0.003797	0.000229	-16.565	4508	4777	70836
Cambodian	Mongolian_Bijie	Zhuang_Guangxi	Mbuti	-0.003281	0.000199	-16.48	4519	4751	70836
Cambodian	Manchu_Bijie	Han_Chongqing	Mbuti	-0.004137	0.000254	-16.305	4493	4786	70836
Cambodian	Manchu_Jinsha	Han_Chongqing	Mbuti	-0.003968	0.000243	-16.301	4498	4779	70836
Cambodian	Mongolian_Bijie	Maonan_Huanjiang	Mbuti	-0.003219	0.000199	-16.152	4525	4753	70836
Cambodian	Mongolian_Bijie	Dao	Mbuti	-0.003398	0.000211	-16.097	4506	4745	70586
Cambodian	Mongolian_Bijie	Jiaozuoniecun_LBIA	Mbuti	-0.004656	0.000289	-16.094	4115	4420	65504
Cambodian	Manchu_Jinsha	PaThen	Mbuti	-0.003486	0.000219	-15.907	4495	4741	70586
Cambodian	Manchu_Jinsha	Han_Guangdong	Mbuti	-0.003522	0.000221	-15.906	4517	4767	70836
Cambodian	Manchu_Bijie	PaThen	Mbuti	-0.003639	0.000229	-15.887	4489	4746	70586
Cambodian	Manchu_Bijie	Wanggou_MN	Mbuti	-0.005005	0.000317	-15.806	3706	4001	58974
Cambodian	Manchu_Bijie	Dong_Hunan	Mbuti	-0.003587	0.000229	-15.659	4519	4773	70836
Cambodian	Manchu_Jinsha	Banlashan_MN	Mbuti	-0.004533	0.00029	-15.659	4453	4773	70545
Cambodian	Manchu_Jinsha	Dong_Hunan	Mbuti	-0.003373	0.000217	-15.559	4526	4765	70836
Cambodian	Mongolian_Bijie	Gelao_Longlin	Mbuti	-0.003178	0.000206	-15.403	4525	4750	70836
Cambodian	Manchu_Bijie	Jiaozuoniecun_LBIA	Mbuti	-0.004739	0.00031	-15.296	4115	4425	65504
Cambodian	Manchu_Bijie	Dong_Guizhou	Mbuti	-0.003444	0.000226	-15.257	4522	4766	70836
Cambodian	Manchu_Bijie	BoY	Mbuti	-0.003506	0.00023	-15.226	4495	4743	70586
Cambodian	Mongolian_Bijie	Sila	Mbuti	-0.00326	0.000215	-15.174	4484	4714	70586
Cambodian	Manchu_Jinsha	Dong_Guizhou	Mbuti	-0.003235	0.000214	-15.138	4530	4759	70836
Cambodian	Mongolian_Bijie	Boshan_EN	Mbuti	-0.00496	0.000329	-15.07	4129	4457	65935
Cambodian	Mongolian_Bijie	Xiaowu_MN	Mbuti	-0.004862	0.000326	-14.916	4389	4729	69901
Cambodian	Mongolian_Bijie	Haojiatai_LN	Mbuti	-0.004679	0.000315	-14.874	3322	3570	53143
Cambodian	Manchu_Jinsha	Wanggou_MN	Mbuti	-0.004607	0.00031	-14.849	3717	3988	58974
Cambodian	Mongolian_Bijie	HaNhi	Mbuti	-0.002996	0.000202	-14.849	4501	4713	70586
Cambodian	Mongolian_Bijie	Tay	Mbuti	-0.003173	0.000214	-14.841	4505	4729	70586
Cambodian	Mongolian_Bijie	Kankanaey	Mbuti	-0.00335	0.000226	-14.834	4500	4737	70586
Cambodian	Manchu_Jinsha	Jiaozuoniecun_LBIA	Mbuti	-0.004474	0.000303	-14.753	4123	4416	65504
Cambodian	Manchu_Bijie	Banlashan_MN	Mbuti	-0.004441	0.000301	-14.747	4456	4769	70545
Cambodian	Manchu_Jinsha	BoY	Mbuti	-0.003291	0.000223	-14.74	4503	4735	70586
Cambodian	Manchu_Bijie	Sila	Mbuti	-0.003497	0.000238	-14.721	4482	4728	70586
Cambodian	Mongolian_Bijie	CoLao	Mbuti	-0.003256	0.000223	-14.615	4514	4744	70586
Cambodian	Mongolian_Bijie	Nung	Mbuti	-0.003023	0.000208	-14.53	4512	4726	70586
Cambodian	Mongolian_Bijie	Ami	Mbuti	-0.003184	0.000219	-14.519	4532	4758	70948
Cambodian	Manchu_Bijie	Haojiatai_LN	Mbuti	-0.004985	0.000344	-14.51	3319	3584	53143
Cambodian	Manchu_Bijie	HaNhi	Mbuti	-0.003142	0.000217	-14.509	4502	4723	70586
Cambodian	Mongolian_Bijie	Jinchankou_LN	Mbuti	-0.005232	0.000361	-14.486	3172	3438	50788
Cambodian	Mongolian_Bijie	Taiwan_Hanben	Mbuti	-0.00306	0.000212	-14.441	4528	4745	70752
Cambodian	Manchu_Bijie	Xiaowu_MN	Mbuti	-0.005016	0.000347	-14.439	4387	4738	69901
Cambodian	Manchu_Jinsha	Haojiatai_LN	Mbuti	-0.00488	0.000338	-14.434	3324	3583	53143
Cambodian	Manchu_Jinsha	Boshan_EN	Mbuti	-0.004926	0.000344	-14.316	4136	4461	65935
Cambodian	Manchu_Jinsha	Sila	Mbuti	-0.003245	0.000227	-14.306	4491	4720	70586
Cambodian	Mongolian_Bijie	Xiaojingshan_EN	Mbuti	-0.004917	0.000344	-14.289	2590	2793	41164
Cambodian	Manchu_Bijie	Yumin_EN	Mbuti	-0.00498	0.000349	-14.287	3711	4007	59405
Cambodian	Mongolian_Bijie	Atayal	Mbuti	-0.00327	0.000229	-14.284	4522	4754	70948
Cambodian	Mongolian_Bijie	Yumin_EN	Mbuti	-0.004848	0.000339	-14.282	3712	4000	59405
Cambodian	Manchu_Bijie	Mulam_Luocheng	Mbuti	-0.003142	0.00022	-14.267	4531	4754	70836
Cambodian	Mongolian_Bijie	Kinh_Vietnam	Mbuti	-0.00292	0.000206	-14.207	4512	4718	70586
Cambodian	Manchu_Bijie	CoLao	Mbuti	-0.003338	0.000235	-14.195	4517	4752	70586
Cambodian	Manchu_Jinsha	Xiaowu_MN	Mbuti	-0.004798	0.000339	-14.169	4397	4732	69901
Cambodian	Manchu_Bijie	Dao	Mbuti	-0.003239	0.000231	-14.033	4515	4744	70586
Cambodian	Manchu_Jinsha	Mulam_Luocheng	Mbuti	-0.002945	0.000212	-13.92	4538	4747	70836
Cambodian	Manchu_Bijie	Boshan_EN	Mbuti	-0.00486	0.000351	-13.841	4140	4461	65935
Cambodian	Mongolian_Bijie	PhuLa	Mbuti	-0.002819	0.000205	-13.757	4516	4715	70586
Cambodian	Manchu_Jinsha	Jinchankou_LN	Mbuti	-0.005202	0.000378	-13.753	3180	3445	50788
Cambodian	Mongolian_Bijie	Vietnamese	Mbuti	-0.002786	0.000203	-13.75	4521	4717	70586
Cambodian	Manchu_Bijie	Zhuang_Guangxi	Mbuti	-0.003012	0.00022	-13.717	4532	4745	70836
Cambodian	Manchu_Bijie	Xiaojingshan_EN	Mbuti	-0.005159	0.000377	-13.7	2588	2800	41164
Cambodian	Manchu_Jinsha	Zhuang_Guangxi	Mbuti	-0.002833	0.000207	-13.683	4538	4739	70836
Cambodian	Manchu_Jinsha	CoLao	Mbuti	-0.003113	0.000228	-13.669	4524	4744	70586
Cambodian	Manchu_Bijie	Vietnam_Lahu	Mbuti	-0.003009	0.00022	-13.661	4506	4718	70586
Cambodian	Manchu_Bijie	Gelao_Longlin	Mbuti	-0.003073	0.000225	-13.642	4533	4751	70836
Cambodian	Manchu_Bijie	Jinchankou_LN	Mbuti	-0.005265	0.000386	-13.641	3176	3444	50788
Cambodian	Manchu_Jinsha	HaNhi	Mbuti	-0.002845	0.000209	-13.625	4512	4713	70586
Cambodian	Mongolian_Bijie	Lahu_HGDP	Mbuti	-0.002862	0.000211	-13.596	4529	4732	70948
Cambodian	Mongolian_Bijie	Xiaogao_EN	Mbuti	-0.004676	0.000344	-13.585	3915	4205	62152
Cambodian	Manchu_Jinsha	Dao	Mbuti	-0.002946	0.000217	-13.581	4525	4733	70586
Cambodian	Manchu_Bijie	Maonan_Huanjiang	Mbuti	-0.002961	0.000218	-13.58	4538	4748	70836
Cambodian	Mongolian_Bijie	Vietnam_Lahu	Mbuti	-0.002849	0.00021	-13.576	4506	4707	70586
Cambodian	Mongolian_Bijie	Dai_HGDP	Mbuti	-0.002775	0.000206	-13.486	4539	4736	70948
Cambodian	Mongolian_Bijie	Ilocano	Mbuti	-0.00321	0.000238	-13.478	4484	4710	70586
Cambodian	Mongolian_Bijie	Li_Hainan	Mbuti	-0.003027	0.000225	-13.439	4536	4750	70836
Cambodian	Mongolian_Bijie	Kinh_HGDP	Mbuti	-0.002799	0.000209	-13.414	4530	4729	70948
Cambodian	Manchu_Jinsha	Gelao_Longlin	Mbuti	-0.002848	0.000213	-13.355	4541	4743	70836
Cambodian	Manchu_Jinsha	Maonan_Huanjiang	Mbuti	-0.00273	0.000206	-13.256	4546	4740	70836
Cambodian	Manchu_Bijie	Kankanaey	Mbuti	-0.003143	0.000238	-13.224	4511	4733	70586
Cambodian	Manchu_Bijie	Xiaogao_EN	Mbuti	-0.004757	0.00036	-13.22	3914	4210	62152
Cambodian	Mongolian_Bijie	Tagalog	Mbuti	-0.002729	0.000207	-13.162	4492	4685	70586
Cambodian	Mongolian_Bijie	Cong	Mbuti	-0.00276	0.000211	-13.074	4508	4703	70586
Cambodian	Mongolian_Bijie	Bianbian_EN	Mbuti	-0.004689	0.00036	-13.029	3124	3355	49406
Cambodian	Manchu_Jinsha	Xiaogao_EN	Mbuti	-0.004493	0.000346	-12.986	3922	4202	62152
Cambodian	Manchu_Jinsha	Vietnam_Lahu	Mbuti	-0.002701	0.000209	-12.927	4517	4707	70586
Cambodian	Manchu_Bijie	Tay	Mbuti	-0.002964	0.00023	-12.907	4516	4726	70586
Cambodian	Manchu_Jinsha	Yumin_EN	Mbuti	-0.004641	0.00036	-12.882	3723	3998	59405
Cambodian	Manchu_Bijie	Bianbian_EN	Mbuti	-0.004843	0.000377	-12.834	3120	3359	49406
Cambodian	Mongolian_Bijie	Muong	Mbuti	-0.002655	0.000208	-12.792	4522	4710	70586
Cambodian	Manchu_Bijie	Lahu_HGDP	Mbuti	-0.002939	0.00023	-12.785	4531	4740	70948
Cambodian	Manchu_Jinsha	Xiaojingshan_EN	Mbuti	-0.004693	0.000368	-12.747	2597	2790	41164
Cambodian	Manchu_Bijie	Ami	Mbuti	-0.002959	0.000234	-12.672	4543	4753	70948
Cambodian	Mongolian_Bijie	Longtoushan_BA	Mbuti	-0.004852	0.000383	-12.655	2538	2734	40393
Cambodian	Manchu_Bijie	Nung	Mbuti	-0.002831	0.000224	-12.616	4523	4723	70586
Cambodian	Manchu_Jinsha	Tay	Mbuti	-0.002759	0.00022	-12.533	4524	4719	70586
Cambodian	Manchu_Jinsha	Kankanaey	Mbuti	-0.002873	0.00023	-12.477	4520	4723	70586
Cambodian	Manchu_Bijie	PhuLa	Mbuti	-0.002769	0.000222	-12.466	4523	4718	70586
Cambodian	Manchu_Bijie	Kinh_Vietnam	Mbuti	-0.002728	0.000219	-12.452	4522	4714	70586
Cambodian	Manchu_Bijie	Cong	Mbuti	-0.00285	0.000229	-12.451	4510	4711	70586
Cambodian	Mongolian_Bijie	LaChi	Mbuti	-0.002777	0.000224	-12.414	4525	4721	70586
Cambodian	Mongolian_Bijie	Haojiatai_LBIA	Mbuti	-0.004365	0.000353	-12.371	3516	3763	56495
Cambodian	Manchu_Bijie	Haojiatai_LBIA	Mbuti	-0.004594	0.000375	-12.251	3514	3773	56495
Cambodian	Manchu_Jinsha	Bianbian_EN	Mbuti	-0.004486	0.000367	-12.222	3132	3354	49406
Cambodian	Manchu_Jinsha	Longtoushan_BA	Mbuti	-0.004646	0.000381	-12.204	2546	2733	40393
Cambodian	Manchu_Jinsha	Ami	Mbuti	-0.002728	0.000224	-12.195	4551	4745	70948
Cambodian	Manchu_Jinsha	Lahu_HGDP	Mbuti	-0.002631	0.000217	-12.148	4541	4728	70948
Cambodian	Manchu_Jinsha	Nung	Mbuti	-0.002619	0.000216	-12.104	4530	4715	70586
Cambodian	Manchu_Jinsha	PhuLa	Mbuti	-0.00257	0.000213	-12.057	4530	4711	70586
Cambodian	Manchu_Bijie	Longtoushan_BA	Mbuti	-0.004852	0.000403	-12.043	2541	2737	40393
Cambodian	Manchu_Jinsha	Kinh_Vietnam	Mbuti	-0.002498	0.000209	-11.967	4530	4707	70586
Cambodian	Manchu_Bijie	Taiwan_Hanben	Mbuti	-0.002787	0.000233	-11.957	4542	4739	70752
Mang	Mongolian_Bijie	Han_Shandong	Mbuti	-0.002801	0.000235	-11.901	4453	4651	70503
Cambodian	Manchu_Jinsha	Cong	Mbuti	-0.002563	0.000216	-11.872	4521	4701	70586
Cambodian	Manchu_Jinsha	Haojiatai_LBIA	Mbuti	-0.00422	0.000359	-11.75	3524	3762	56495
Cambodian	Mongolian_Bijie	LoLo	Mbuti	-0.002543	0.000218	-11.689	4526	4705	70586
Cambodian	Manchu_Bijie	Vietnamese	Mbuti	-0.002573	0.00022	-11.681	4532	4714	70586
Cambodian	Manchu_Bijie	Ilocano	Mbuti	-0.002932	0.000252	-11.624	4497	4704	70586
Cambodian	Manchu_Bijie	Atayal	Mbuti	-0.002865	0.000247	-11.587	4540	4743	70948
Cambodian	Manchu_Bijie	Kinh_HGDP	Mbuti	-0.002602	0.000227	-11.483	4541	4725	70948
Cambodian	Mongolian_Bijie	Thai	Mbuti	-0.002206	0.000193	-11.413	4544	4700	70948
Cambodian	Mongolian_Bijie	Visayan	Mbuti	-0.002464	0.000217	-11.34	4499	4673	70586
Mang	Manchu_Bijie	Han_Shandong	Mbuti	-0.002732	0.000241	-11.335	4455	4648	70503
Cambodian	Manchu_Bijie	Dai_HGDP	Mbuti	-0.002555	0.000225	-11.333	4550	4731	70948
Cambodian	Manchu_Jinsha	Atayal	Mbuti	-0.002638	0.000233	-11.32	4547	4735	70948
Mang	Mongolian_Bijie	Han_Shanxi	Mbuti	-0.002708	0.00024	-11.27	4455	4646	70503
Cambodian	Manchu_Jinsha	Taiwan_Hanben	Mbuti	-0.002481	0.000221	-11.252	4552	4728	70752
Mang	Manchu_Bijie	Qiang_Daofu	Mbuti	-0.002695	0.00024	-11.215	4447	4637	70503
Mang	Mongolian_Bijie	Han_Henan	Mbuti	-0.002788	0.00025	-11.168	4458	4655	70503
Cambodian	Manchu_Jinsha	Vietnamese	Mbuti	-0.002329	0.00021	-11.093	4541	4706	70586
Cambodian	Manchu_Bijie	Tagalog	Mbuti	-0.002515	0.000228	-11.024	4504	4682	70586
Mang	Manchu_Bijie	Han_Shanxi	Mbuti	-0.002745	0.000249	-11.018	4453	4647	70503
Cambodian	Manchu_Jinsha	Miaozigou_MN	Mbuti	-0.005754	0.000523	-11.011	1207	1319	19500
Mang	Manchu_Bijie	Tibetan_Nagqu	Mbuti	-0.00265	0.000241	-11	4444	4631	70503
Cambodian	Manchu_Jinsha	Kinh_HGDP	Mbuti	-0.002339	0.000213	-10.958	4549	4715	70948
Mang	Mongolian_Bijie	Tibetan_Gannan	Mbuti	-0.002575	0.000235	-10.941	4437	4619	70503
Cambodian	Manchu_Jinsha	Dai_HGDP	Mbuti	-0.002324	0.000214	-10.883	4558	4723	70948
Mang	Mongolian_Bijie	Han_Zhejiang	Mbuti	-0.002636	0.000242	-10.869	4463	4649	70503
Cambodian	Manchu_Bijie	LaChi	Mbuti	-0.002587	0.000238	-10.852	4535	4718	70586
Cambodian	Manchu_Bijie	Li_Hainan	Mbuti	-0.002654	0.000245	-10.815	4553	4741	70836
Cambodian	Manchu_Jinsha	Li_Hainan	Mbuti	-0.00253	0.000234	-10.808	4557	4736	70836
Mang	Manchu_Bijie	Han_Henan	Mbuti	-0.002697	0.00025	-10.791	4461	4652	70503
Cambodian	Manchu_Jinsha	Ilocano	Mbuti	-0.002621	0.000243	-10.772	4507	4692	70586
Cambodian	Manchu_Bijie	Muong	Mbuti	-0.002422	0.000226	-10.728	4534	4705	70586
Cambodian	Manchu_Bijie	Miaozigou_MN	Mbuti	-0.005796	0.000542	-10.7	1209	1322	19500
Cambodian	Manchu_Jinsha	Tagalog	Mbuti	-0.002338	0.000219	-10.664	4510	4675	70586
Cambodian	Mongolian_Bijie	Miaozigou_MN	Mbuti	-0.005461	0.000513	-10.635	1210	1317	19500
Mang	Manchu_Jinsha	Han_Shandong	Mbuti	-0.002504	0.000236	-10.593	4468	4645	70503
Mang	Manchu_Bijie	Tibetan_Chamdo	Mbuti	-0.002538	0.00024	-10.578	4440	4619	70503
Cambodian	Manchu_Jinsha	Muong	Mbuti	-0.002206	0.000211	-10.459	4542	4698	70586
Mang	Manchu_Bijie	Tibetan_Gannan	Mbuti	-0.00259	0.000248	-10.439	4436	4618	70503
Mang	Manchu_Jinsha	Han_Shanxi	Mbuti	-0.002588	0.000249	-10.379	4464	4646	70503
Mang	Mongolian_Bijie	Han_Jiangsu	Mbuti	-0.002542	0.000245	-10.366	4465	4645	70503
Mang	Manchu_Bijie	Lajia_LN	Mbuti	-0.003233	0.000313	-10.337	4387	4612	69644
Mang	Manchu_Bijie	Tibetan_Lhasa	Mbuti	-0.002471	0.00024	-10.286	4441	4615	70503
Mang	Mongolian_Bijie	Han_Hubei	Mbuti	-0.002485	0.000242	-10.259	4475	4650	70503
Mang	Mongolian_Bijie	Han_Fujian	Mbuti	-0.002592	0.000253	-10.235	4474	4657	70503
Cambodian	Manchu_Jinsha	LaChi	Mbuti	-0.002323	0.000228	-10.213	4545	4709	70586
Cambodian	Manchu_Bijie	LoLo	Mbuti	-0.002377	0.000234	-10.139	4535	4703	70586
Mang	Manchu_Bijie	Han_Zhejiang	Mbuti	-0.002508	0.000248	-10.107	4467	4644	70503
Mang	Manchu_Bijie	Han_Jiangsu	Mbuti	-0.002526	0.00025	-10.105	4466	4644	70503
Mang	Manchu_Jinsha	Tibetan_Nagqu	Mbuti	-0.002407	0.000239	-10.063	4457	4627	70503
Mang	Mongolian_Bijie	Han_Shanghai	Mbuti	-0.002771	0.000276	-10.051	4472	4668	70503
Mang	Manchu_Jinsha	Han_Henan	Mbuti	-0.002515	0.000252	-9.999	4472	4650	70503
Mang	Manchu_Jinsha	Qiang_Daofu	Mbuti	-0.0024	0.000241	-9.979	4461	4631	70503
Cambodian	Manchu_Bijie	Visayan	Mbuti	-0.002356	0.000238	-9.918	4507	4673	70586
Mang	Manchu_Bijie	Han_Hubei	Mbuti	-0.002496	0.000253	-9.861	4474	4650	70503
Mang	Mongolian_Bijie	Qiang_Daofu	Mbuti	-0.002314	0.000235	-9.848	4459	4622	70503
Mang	Mongolian_Bijie	Pingliangtai_LN	Mbuti	-0.002881	0.000293	-9.829	4448	4651	70399
Mang	Mongolian_Bijie	Tibetan_Nagqu	Mbuti	-0.002271	0.000232	-9.788	4455	4615	70503
Cambodian	Manchu_Bijie	Thai	Mbuti	-0.00206	0.000211	-9.762	4553	4699	70948
Mang	Mongolian_Bijie	Tujia_HGDP	Mbuti	-0.002221	0.000228	-9.735	4481	4637	70586
Mang	Manchu_Jinsha	Tibetan_Gannan	Mbuti	-0.002403	0.000248	-9.704	4448	4617	70503
Mang	Manchu_Jinsha	Tibetan_Chamdo	Mbuti	-0.002279	0.000236	-9.667	4455	4616	70503
Mang	Mongolian_Bijie	Han_SichuanHO	Mbuti	-0.002274	0.000236	-9.637	4473	4633	70503
Mang	Manchu_Bijie	Tujia_HGDP	Mbuti	-0.002249	0.000234	-9.612	4479	4638	70586
Mang	Manchu_Bijie	Han_SichuanHO	Mbuti	-0.002336	0.000244	-9.585	4470	4635	70503
Cambodian	Manchu_Jinsha	Visayan	Mbuti	-0.002144	0.000224	-9.554	4514	4666	70586
Mang	Manchu_Jinsha	Tibetan_Lhasa	Mbuti	-0.002221	0.000235	-9.465	4455	4611	70503
Mang	Manchu_Jinsha	Lajia_LN	Mbuti	-0.002943	0.000311	-9.454	4402	4607	69644
Mang	Manchu_Bijie	Han_Shanghai	Mbuti	-0.00265	0.000281	-9.427	4476	4663	70503
Cambodian	Mongolian_Bijie	Dusun	Mbuti	-0.001967	0.000209	-9.413	4537	4676	70586
Mang	Mongolian_Bijie	Lajia_LN	Mbuti	-0.002955	0.000314	-9.407	4396	4602	69644
Mang	Manchu_Bijie	Han_Fujian	Mbuti	-0.002393	0.000256	-9.362	4481	4650	70503
Cambodian	Manchu_Jinsha	LoLo	Mbuti	-0.002065	0.000221	-9.351	4546	4692	70586
Cambodian	Mongolian_Bijie	Xitoucun_LN	Mbuti	-0.003121	0.000335	-9.319	2586	2713	40687
Mang	Mongolian_Bijie	She_HGDP	Mbuti	-0.002243	0.000241	-9.314	4487	4645	70586
Cambodian	Mongolian_Bijie	Murut	Mbuti	-0.001975	0.000215	-9.193	4542	4681	70586
Mang	Manchu_Jinsha	Han_Zhejiang	Mbuti	-0.00229	0.000249	-9.191	4479	4640	70503
Mang	Manchu_Bijie	Hmong	Mbuti	-0.002186	0.000243	-8.997	4496	4650	70586
Mang	Mongolian_Bijie	Tibetan_Chamdo	Mbuti	-0.002088	0.000233	-8.978	4454	4601	70503
Mang	Manchu_Bijie	Shimao_LN	Mbuti	-0.003027	0.000339	-8.938	4387	4599	69964
Cambodian	Manchu_Jinsha	Thai	Mbuti	-0.001782	0.0002	-8.93	4563	4689	70948
Mang	Mongolian_Bijie	Shimao_LN	Mbuti	-0.00287	0.000322	-8.905	4389	4590	69964
Mang	Manchu_Bijie	Wanggou_MN	Mbuti	-0.003156	0.000355	-8.879	3696	3881	58677
Mang	Mongolian_Bijie	Wanggou_MN	Mbuti	-0.002969	0.000335	-8.874	3699	3873	58677
Mang	Manchu_Bijie	Yi_HGDP	Mbuti	-0.00208	0.000236	-8.818	4479	4626	70586
Mang	Mongolian_Bijie	Tibetan_Lhasa	Mbuti	-0.002035	0.000231	-8.794	4454	4598	70503
Mang	Mongolian_Bijie	Xiaojingshan_EN	Mbuti	-0.003428	0.000391	-8.761	2577	2717	41042
Mang	Manchu_Bijie	Pingliangtai_LN	Mbuti	-0.00266	0.000306	-8.705	4455	4643	70399
Mang	Manchu_Jinsha	Hmong	Mbuti	-0.002102	0.000242	-8.698	4505	4653	70586
Mang	Manchu_Jinsha	Han_Hubei	Mbuti	-0.002184	0.000252	-8.68	4489	4643	70503
Mang	Mongolian_Bijie	Wadian_LN	Mbuti	-0.002849	0.000328	-8.679	4428	4628	70204
Mang	Manchu_Bijie	Xiaojingshan_EN	Mbuti	-0.003668	0.000424	-8.644	2573	2723	41042
Mang	Manchu_Jinsha	Han_Jiangsu	Mbuti	-0.00218	0.000252	-8.637	4483	4636	70503
Mang	Manchu_Jinsha	Han_SichuanHO	Mbuti	-0.002101	0.000243	-8.627	4484	4632	70503
Mang	Manchu_Bijie	Naxi_HGDP	Mbuti	-0.002125	0.000248	-8.572	4480	4630	70586
Mang	Manchu_Jinsha	Shimao_LN	Mbuti	-0.002894	0.000338	-8.567	4397	4600	69964
Mang	Manchu_Jinsha	Tujia_HGDP	Mbuti	-0.001978	0.000231	-8.55	4494	4634	70586
Mang	Mongolian_Bijie	Hmong	Mbuti	-0.002055	0.000241	-8.518	4500	4645	70586
Mang	Manchu_Jinsha	Pingliangtai_LN	Mbuti	-0.002573	0.000304	-8.462	4463	4645	70399
Mang	Manchu_Jinsha	Han_Shanghai	Mbuti	-0.002359	0.000279	-8.461	4491	4658	70503
Mang	Mongolian_Bijie	Han_Guangdong	Mbuti	-0.002029	0.00024	-8.443	4490	4633	70503
Mang	Mongolian_Bijie	Han_Chongqing	Mbuti	-0.002242	0.000266	-8.425	4479	4637	70503
Mang	Manchu_Jinsha	Han_Fujian	Mbuti	-0.002136	0.000257	-8.319	4495	4645	70503
Mang	Manchu_Bijie	Wadian_LN	Mbuti	-0.002745	0.000331	-8.284	4430	4622	70204
Mang	Manchu_Bijie	She_HGDP	Mbuti	-0.00203	0.000247	-8.228	4493	4637	70586
Mang	Mongolian_Bijie	Jiaozuoniecun_LBIA	Mbuti	-0.002756	0.00034	-8.116	4112	4291	65189
Mang	Mongolian_Bijie	Banlashan_MN	Mbuti	-0.002779	0.000345	-8.065	4433	4628	70188
Cambodian	Mongolian_Bijie	Tanshishan_LN	Mbuti	-0.003348	0.000416	-8.052	1891	1992	30045
Mang	Manchu_Bijie	Miao_HGDP	Mbuti	-0.001964	0.000245	-8.024	4494	4633	70586
Mang	Manchu_Jinsha	Naxi_HGDP	Mbuti	-0.001945	0.000242	-8.022	4492	4629	70586
Mang	Manchu_Bijie	Jiaozuoniecun_LBIA	Mbuti	-0.002855	0.000358	-7.966	4105	4291	65189
Mang	Manchu_Bijie	Han_Guangdong	Mbuti	-0.001961	0.000246	-7.959	4492	4630	70503
Mang	Mongolian_Bijie	Naxi_HGDP	Mbuti	-0.001895	0.000238	-7.955	4486	4620	70586
Mang	Manchu_Bijie	Xiaowu_MN	Mbuti	-0.002998	0.000377	-7.943	4375	4584	69549
Mang	Mongolian_Bijie	Yi_HGDP	Mbuti	-0.00182	0.000229	-7.942	4487	4616	70586
Mang	Manchu_Bijie	Han_Chongqing	Mbuti	-0.002121	0.000269	-7.878	4482	4632	70503
Mang	Manchu_Jinsha	Wadian_LN	Mbuti	-0.0026	0.000331	-7.864	4442	4624	70204
Cambodian	Manchu_Bijie	Dusun	Mbuti	-0.001769	0.000225	-7.859	4547	4672	70586
Mang	Mongolian_Bijie	Miao_HGDP	Mbuti	-0.001881	0.00024	-7.826	4497	4630	70586
Mang	Mongolian_Bijie	Boshan_EN	Mbuti	-0.003009	0.000385	-7.817	4127	4325	65643
Cambodian	Mongolian_Bijie	Mang	Mbuti	-0.001722	0.000222	-7.773	4544	4666	70586
Cambodian	Manchu_Bijie	Chuanyun_H	Mbuti	-0.004165	0.000536	-7.77	1565	1665	24160
Cambodian	Manchu_Jinsha	Xitoucun_LN	Mbuti	-0.002693	0.000349	-7.709	2597	2707	40687
Mang	Manchu_Jinsha	Wanggou_MN	Mbuti	-0.002766	0.000359	-7.705	3710	3872	58677
Mang	Manchu_Jinsha	Xiaojingshan_EN	Mbuti	-0.003188	0.000414	-7.696	2584	2715	41042
Cambodian	Mongolian_Bijie	Chuanyun_H	Mbuti	-0.003829	0.000498	-7.695	1567	1659	24160
Mang	Manchu_Jinsha	Yi_HGDP	Mbuti	-0.001825	0.000239	-7.643	4494	4623	70586
Mang	Manchu_Jinsha	Boshan_EN	Mbuti	-0.002957	0.00039	-7.578	4133	4327	65643
Mang	Mongolian_Bijie	Dong_Hunan	Mbuti	-0.00183	0.000242	-7.556	4500	4629	70503
Mang	Manchu_Jinsha	She_HGDP	Mbuti	-0.001816	0.000242	-7.509	4506	4634	70586
Cambodian	Manchu_Bijie	Murut	Mbuti	-0.001749	0.000233	-7.494	4554	4677	70586
Mang	Mongolian_Bijie	Xiaowu_MN	Mbuti	-0.002845	0.00038	-7.492	4383	4581	69549
Cambodian	Manchu_Bijie	Xitoucun_LN	Mbuti	-0.002731	0.000366	-7.469	2594	2706	40687
Mang	Manchu_Bijie	Boshan_EN	Mbuti	-0.002902	0.00039	-7.436	4131	4322	65643
Mang	Mongolian_Bijie	PaThen	Mbuti	-0.001802	0.000243	-7.427	4495	4622	70586
Mang	Manchu_Jinsha	Banlashan_MN	Mbuti	-0.002627	0.000355	-7.406	4442	4626	70188
Cambodian	Manchu_Jinsha	Dusun	Mbuti	-0.001561	0.000211	-7.391	4555	4665	70586
Mang	Mongolian_Bijie	Longtoushan_BA	Mbuti	-0.003012	0.000408	-7.375	2533	2654	40214
Cambodian	Manchu_Jinsha	Tanshishan_LN	Mbuti	-0.003253	0.000446	-7.298	1896	1994	30045
Cambodian	Mongolian_Bijie	Liangdao2_EN	Mbuti	-0.002509	0.000344	-7.295	3897	4050	60797
Mang	Manchu_Bijie	Longtoushan_BA	Mbuti	-0.003018	0.000418	-7.214	2532	2654	40214
Mang	Mongolian_Bijie	Atayal	Mbuti	-0.00187	0.00026	-7.206	4489	4621	70586
Cambodian	Manchu_Bijie	Mang	Mbuti	-0.001714	0.000239	-7.178	4549	4670	70586
Mang	Manchu_Jinsha	Jiaozuoniecun_LBIA	Mbuti	-0.002573	0.000359	-7.166	4118	4286	65189
Mang	Manchu_Jinsha	Han_Chongqing	Mbuti	-0.001947	0.000273	-7.145	4494	4631	70503
Mang	Manchu_Jinsha	Miao_HGDP	Mbuti	-0.001744	0.000245	-7.132	4508	4631	70586
Mang	Manchu_Jinsha	Xiaowu_MN	Mbuti	-0.002769	0.000389	-7.115	4390	4583	69549
Cambodian	Manchu_Jinsha	Chuanyun_H	Mbuti	-0.003712	0.000522	-7.114	1570	1660	24160
Cambodian	Manchu_Jinsha	Murut	Mbuti	-0.001561	0.000221	-7.049	4560	4670	70586
Mang	Mongolian_Bijie	Dong_Guizhou	Mbuti	-0.001648	0.000234	-7.046	4506	4622	70503
Mang	Manchu_Bijie	Banlashan_MN	Mbuti	-0.002555	0.000364	-7.027	4439	4618	70188
Mang	Manchu_Bijie	PaThen	Mbuti	-0.001764	0.000252	-7.01	4495	4620	70586
Mang	Manchu_Bijie	Haojiatai_LN	Mbuti	-0.002715	0.000388	-6.998	3321	3465	52896
Mang	Mongolian_Bijie	Taiwan_Hanben	Mbuti	-0.00168	0.000244	-6.895	4497	4615	70394
Mang	Manchu_Bijie	Dong_Hunan	Mbuti	-0.001703	0.000249	-6.852	4504	4624	70503
Mang	Manchu_Bijie	Haojiatai_LBIA	Mbuti	-0.002754	0.000402	-6.849	3506	3661	56257
Mang	Manchu_Jinsha	Longtoushan_BA	Mbuti	-0.002799	0.000415	-6.746	2541	2653	40214
Cambodian	Mongolian_Bijie	Liangdao1_EN	Mbuti	-0.00273	0.000405	-6.733	2170	2262	33473
Mang	Manchu_Bijie	Xiaogao_EN	Mbuti	-0.002729	0.000406	-6.727	3916	4085	61888
Mang	Manchu_Jinsha	Han_Guangdong	Mbuti	-0.001677	0.000249	-6.724	4507	4625	70503
Cambodian	Manchu_Bijie	Tanshishan_LN	Mbuti	-0.003034	0.000454	-6.675	1900	1991	30045
Mang	Mongolian_Bijie	Xiaogao_EN	Mbuti	-0.002639	0.000398	-6.633	3919	4082	61888
Mang	Manchu_Jinsha	Haojiatai_LN	Mbuti	-0.002583	0.000391	-6.601	3330	3467	52896
Mang	Manchu_Bijie	Bianbian_EN	Mbuti	-0.002818	0.000428	-6.589	3124	3262	49255
Cambodian	Manchu_Bijie	Liangdao2_EN	Mbuti	-0.002414	0.000371	-6.51	3905	4052	60797
Mang	Manchu_Jinsha	PaThen	Mbuti	-0.001611	0.000251	-6.413	4506	4620	70586
Mang	Mongolian_Bijie	Haojiatai_LBIA	Mbuti	-0.002517	0.000396	-6.359	3511	3653	56257
Mang	Mongolian_Bijie	Jinchankou_LN	Mbuti	-0.002688	0.000424	-6.344	3186	3322	50530
Mang	Mongolian_Bijie	Bianbian_EN	Mbuti	-0.00267	0.000423	-6.311	3128	3260	49255
Mang	Mongolian_Bijie	BoY	Mbuti	-0.00155	0.000247	-6.284	4504	4613	70586
Mang	Mongolian_Bijie	Maonan_Huanjiang	Mbuti	-0.001449	0.000231	-6.278	4512	4614	70503
Mang	Mongolian_Bijie	Zhuang_Guangxi	Mbuti	-0.001453	0.000233	-6.24	4507	4609	70503
Mang	Manchu_Bijie	Dong_Guizhou	Mbuti	-0.001472	0.000237	-6.213	4510	4614	70503
Mang	Mongolian_Bijie	Mulam_Luocheng	Mbuti	-0.001448	0.000235	-6.154	4510	4612	70503
Mang	Mongolian_Bijie	Haojiatai_LN	Mbuti	-0.002376	0.000387	-6.133	3330	3456	52896
Mang	Manchu_Bijie	Jinchankou_LN	Mbuti	-0.002733	0.000446	-6.127	3186	3324	50530
Cambodian	Manchu_Jinsha	Mang	Mbuti	-0.001399	0.000228	-6.124	4560	4659	70586
Cambodian	Manchu_Jinsha	Liangdao2_EN	Mbuti	-0.002185	0.000357	-6.118	3913	4046	60797
Mang	Manchu_Jinsha	Xiaogao_EN	Mbuti	-0.00246	0.000402	-6.118	3927	4080	61888
Mang	Mongolian_Bijie	Ilocano	Mbuti	-0.001733	0.000284	-6.109	4478	4601	70586
Mang	Manchu_Jinsha	Haojiatai_LBIA	Mbuti	-0.002377	0.00039	-6.096	3519	3652	56257
Mang	Manchu_Jinsha	Jinchankou_LN	Mbuti	-0.002665	0.000446	-5.972	3194	3328	50530
Mang	Manchu_Jinsha	Dong_Hunan	Mbuti	-0.001478	0.000248	-5.966	4516	4620	70503
Mang	Mongolian_Bijie	Kankanaey	Mbuti	-0.001517	0.000257	-5.91	4508	4615	70586
Mang	Mongolian_Bijie	Li_Hainan	Mbuti	-0.001462	0.00025	-5.841	4514	4617	70503
Mang	Manchu_Bijie	Yumin_EN	Mbuti	-0.00236	0.000406	-5.812	3725	3865	59192
Mang	Mongolian_Bijie	Ami	Mbuti	-0.001449	0.00025	-5.789	4513	4615	70586
Mang	Manchu_Jinsha	Bianbian_EN	Mbuti	-0.002469	0.000428	-5.765	3138	3259	49255
Mang	Mongolian_Bijie	Dao	Mbuti	-0.00132	0.000234	-5.654	4523	4617	70586
Mang	Manchu_Bijie	Taiwan_Hanben	Mbuti	-0.001418	0.000255	-5.563	4505	4605	70394
Cambodian	Mongolian_Bijie	Cham	Mbuti	-0.001098	0.000197	-5.56	4548	4626	70586
Mang	Manchu_Bijie	BoY	Mbuti	-0.001388	0.00025	-5.55	4509	4607	70586
Mang	Manchu_Bijie	Atayal	Mbuti	-0.001472	0.000267	-5.504	4503	4607	70586
Mang	Mongolian_Bijie	Gelao_Longlin	Mbuti	-0.001245	0.000231	-5.393	4517	4605	70503
Mang	Manchu_Bijie	CoLao	Mbuti	-0.001347	0.00025	-5.386	4527	4622	70586
Mang	Manchu_Jinsha	Dong_Guizhou	Mbuti	-0.001254	0.000236	-5.316	4524	4612	70503
Mang	Mongolian_Bijie	Yumin_EN	Mbuti	-0.002209	0.000417	-5.294	3731	3862	59192
Mang	Mongolian_Bijie	Kinh_Vietnam	Mbuti	-0.001217	0.000232	-5.248	4515	4601	70586
Mang	Mongolian_Bijie	Xitoucun_LN	Mbuti	-0.002112	0.000402	-5.247	2562	2648	40564
Mang	Mongolian_Bijie	CoLao	Mbuti	-0.001265	0.000243	-5.216	4529	4618	70586
Mang	Mongolian_Bijie	Tay	Mbuti	-0.001227	0.000236	-5.201	4518	4604	70586
Mang	Manchu_Bijie	Mulam_Luocheng	Mbuti	-0.001217	0.000239	-5.088	4517	4603	70503
Mang	Manchu_Bijie	Maonan_Huanjiang	Mbuti	-0.001201	0.000237	-5.072	4520	4604	70503
Mang	Mongolian_Bijie	Vietnamese	Mbuti	-0.001174	0.000233	-5.038	4521	4604	70586
Mang	Manchu_Bijie	Kankanaey	Mbuti	-0.00131	0.000261	-5.023	4516	4608	70586
Cambodian	Mongolian_Bijie	KhoMu	Mbuti	-0.001042	0.000208	-5.014	4569	4642	70586
Mang	Manchu_Bijie	Zhuang_Guangxi	Mbuti	-0.001191	0.000239	-4.979	4515	4599	70503
Mang	Manchu_Bijie	Ilocano	Mbuti	-0.001456	0.000293	-4.975	4486	4589	70586
Cambodian	Manchu_Bijie	Liangdao1_EN	Mbuti	-0.002173	0.000442	-4.914	2178	2251	33473
Cambodian	Manchu_Bijie	Cham	Mbuti	-0.001055	0.000216	-4.875	4554	4629	70586
Mang	Manchu_Bijie	Gelao_Longlin	Mbuti	-0.001146	0.000236	-4.865	4520	4601	70503
Cambodian	Mongolian_Bijie	Malay	Mbuti	-0.000947	0.000195	-4.856	4545	4612	70586
Mang	Mongolian_Bijie	Nung	Mbuti	-0.001118	0.00023	-4.854	4524	4603	70586
Mang	Manchu_Bijie	Dao	Mbuti	-0.001161	0.00024	-4.837	4528	4610	70586
Cambodian	Mongolian_Bijie	Qihe_EN	Mbuti	-0.002285	0.000474	-4.822	1595	1652	25060
Mang	Mongolian_Bijie	Tagalog	Mbuti	-0.001138	0.000238	-4.782	4494	4574	70586
Mang	Manchu_Jinsha	Yumin_EN	Mbuti	-0.002	0.000424	-4.716	3742	3860	59192
Mang	Manchu_Bijie	Ami	Mbuti	-0.001231	0.000262	-4.699	4520	4607	70586
Mang	Manchu_Jinsha	BoY	Mbuti	-0.001173	0.000251	-4.665	4522	4605	70586
Mang	Manchu_Bijie	Chuanyun_H	Mbuti	-0.002745	0.000589	-4.662	1551	1617	24086
Mang	Manchu_Jinsha	Atayal	Mbuti	-0.001234	0.000268	-4.605	4516	4603	70586
Cambodian	Manchu_Bijie	KhoMu	Mbuti	-0.001011	0.00022	-4.604	4574	4645	70586
Mang	Mongolian_Bijie	Kinh_HGDP	Mbuti	-0.001086	0.000238	-4.562	4511	4587	70586
Mang	Mongolian_Bijie	Dai_HGDP	Mbuti	-0.001076	0.000237	-4.547	4518	4594	70586
Mang	Manchu_Bijie	Miaozigou_MN	Mbuti	-0.002818	0.00063	-4.475	1214	1269	19410
Mang	Manchu_Bijie	Kinh_Vietnam	Mbuti	-0.001024	0.000233	-4.391	4521	4593	70586
Cambodian	Manchu_Bijie	Qihe_EN	Mbuti	-0.002143	0.000488	-4.388	1598	1651	25060
Mang	Manchu_Jinsha	CoLao	Mbuti	-0.001122	0.000256	-4.388	4540	4619	70586
Mang	Manchu_Jinsha	Miaozigou_MN	Mbuti	-0.002753	0.000629	-4.378	1216	1269	19410
Mang	Manchu_Jinsha	Taiwan_Hanben	Mbuti	-0.001098	0.000254	-4.325	4521	4598	70394
Mang	Mongolian_Bijie	Tanshishan_LN	Mbuti	-0.002046	0.000475	-4.311	1882	1944	29965
Mang	Manchu_Bijie	Tay	Mbuti	-0.001018	0.000238	-4.283	4524	4596	70586
Mang	Manchu_Bijie	Li_Hainan	Mbuti	-0.001094	0.000256	-4.277	4526	4603	70503
Mang	Manchu_Jinsha	Zhuang_Guangxi	Mbuti	-0.001004	0.000238	-4.219	4526	4597	70503
Mang	Manchu_Jinsha	Mulam_Luocheng	Mbuti	-0.00101	0.000239	-4.219	4530	4601	70503
Mang	Mongolian_Bijie	Chuanyun_H	Mbuti	-0.002385	0.000567	-4.208	1555	1613	24086
Cambodian	Manchu_Jinsha	Liangdao1_EN	Mbuti	-0.001811	0.000436	-4.154	2184	2245	33473
Mang	Manchu_Bijie	Sila	Mbuti	-0.001048	0.000254	-4.124	4510	4584	70586
Mang	Manchu_Bijie	Xitoucun_LN	Mbuti	-0.001746	0.000423	-4.124	2568	2639	40564
Mang	Manchu_Jinsha	Maonan_Huanjiang	Mbuti	-0.000959	0.000234	-4.096	4533	4600	70503
Mang	Manchu_Jinsha	Xitoucun_LN	Mbuti	-0.001698	0.000415	-4.088	2576	2645	40564
Mang	Manchu_Bijie	Vietnamese	Mbuti	-0.000961	0.000236	-4.071	4528	4596	70586
Mang	Mongolian_Bijie	Visayan	Mbuti	-0.001041	0.000256	-4.067	4492	4565	70586
Cambodian	Manchu_Jinsha	Qihe_EN	Mbuti	-0.001983	0.00049	-4.047	1598	1648	25060
Cambodian	Manchu_Jinsha	Cham	Mbuti	-0.000822	0.000204	-4.035	4562	4620	70586
Cambodian	Manchu_Jinsha	KhoMu	Mbuti	-0.000849	0.000213	-3.977	4580	4640	70586
Cambodian	Mongolian_Bijie	Suogang_LN	Mbuti	-0.003482	0.000876	-3.974	379	400	5928
Mang	Manchu_Jinsha	Tanshishan_LN	Mbuti	-0.001952	0.000494	-3.951	1887	1946	29965
Mang	Manchu_Jinsha	Kankanaey	Mbuti	-0.00104	0.000265	-3.921	4530	4603	70586
Mang	Manchu_Bijie	Nung	Mbuti	-0.000926	0.000236	-3.915	4529	4595	70586
Mang	Manchu_Jinsha	Chuanyun_H	Mbuti	-0.002261	0.000578	-3.915	1559	1614	24086
Mang	Manchu_Jinsha	Ilocano	Mbuti	-0.001144	0.000293	-3.911	4502	4583	70586
Mang	Mongolian_Bijie	Miaozigou_MN	Mbuti	-0.002435	0.000625	-3.896	1219	1266	19410
Mang	Manchu_Jinsha	Ami	Mbuti	-0.000992	0.000258	-3.843	4533	4603	70586
Mang	Manchu_Jinsha	Gelao_Longlin	Mbuti	-0.00091	0.000239	-3.813	4534	4598	70503
Cambodian	Manchu_Bijie	Malay	Mbuti	-0.000798	0.00021	-3.806	4555	4612	70586
Mang	Manchu_Bijie	HaNhi	Mbuti	-0.000902	0.000238	-3.796	4521	4585	70586
Mang	Manchu_Jinsha	Li_Hainan	Mbuti	-0.000957	0.000255	-3.75	4536	4604	70503
Mang	Manchu_Bijie	Kinh_HGDP	Mbuti	-0.0009	0.000242	-3.711	4517	4580	70586
Mang	Manchu_Bijie	Tagalog	Mbuti	-0.000924	0.000249	-3.71	4501	4567	70586
Mang	Manchu_Bijie	Dai_HGDP	Mbuti	-0.000868	0.000241	-3.599	4525	4586	70586
Mang	Manchu_Jinsha	Dao	Mbuti	-0.000868	0.000242	-3.582	4543	4604	70586
Mang	Manchu_Bijie	Visayan	Mbuti	-0.000933	0.000267	-3.495	4495	4561	70586
Mang	Mongolian_Bijie	Muong	Mbuti	-0.00081	0.000232	-3.487	4531	4588	70586
Mang	Manchu_Bijie	Tanshishan_LN	Mbuti	-0.001741	0.000508	-3.427	1888	1940	29965
Mang	Manchu_Jinsha	Tay	Mbuti	-0.000813	0.00024	-3.38	4537	4595	70586
Mang	Manchu_Jinsha	Kinh_Vietnam	Mbuti	-0.000795	0.000238	-3.335	4535	4591	70586
Mang	Mongolian_Bijie	LaChi	Mbuti	-0.000825	0.00025	-3.301	4540	4599	70586
Mang	Mongolian_Bijie	Sila	Mbuti	-0.000812	0.00025	-3.252	4518	4575	70586
Mang	Mongolian_Bijie	Liangdao2_EN	Mbuti	-0.00125	0.000385	-3.243	3866	3942	60531
Mang	Mongolian_Bijie	HaNhi	Mbuti	-0.000756	0.000236	-3.199	4526	4579	70586
Mang	Manchu_Jinsha	Sila	Mbuti	-0.000797	0.000253	-3.146	4524	4581	70586
Mang	Mongolian_Bijie	PhuLa	Mbuti	-0.000745	0.000238	-3.133	4535	4587	70586
Mang	Manchu_Jinsha	Vietnamese	Mbuti	-0.000717	0.000238	-3.015	4542	4593	70586
Mang	Manchu_Jinsha	Nung	Mbuti	-0.000714	0.000237	-3.012	4542	4593	70586
Cambodian	Manchu_Jinsha	Suogang_LN	Mbuti	-0.002881	0.000964	-2.988	380	397	5928
Mang	Mongolian_Bijie	Liangdao1_EN	Mbuti	-0.001458	0.000492	-2.961	2155	2204	33367
Mang	Manchu_Jinsha	Tagalog	Mbuti	-0.000747	0.000253	-2.953	4512	4565	70586
Cambodian	Manchu_Bijie	Suogang_LN	Mbuti	-0.002812	0.000966	-2.911	381	398	5928
Mang	Manchu_Bijie	PhuLa	Mbuti	-0.000696	0.000241	-2.892	4536	4585	70586
Cambodian	Manchu_Jinsha	Malay	Mbuti	-0.000579	0.000201	-2.888	4563	4604	70586
Cambodian	Mongolian_Bijie	Htin_Mal	Mbuti	-0.000616	0.000215	-2.864	4527	4570	69677
Mang	Manchu_Bijie	Liangdao2_EN	Mbuti	-0.001157	0.000413	-2.803	3870	3940	60531
Mang	Manchu_Jinsha	Visayan	Mbuti	-0.000722	0.000267	-2.699	4508	4559	70586
Mang	Manchu_Bijie	Lahu_HGDP	Mbuti	-0.000662	0.00025	-2.649	4530	4577	70586
Mang	Manchu_Jinsha	Dai_HGDP	Mbuti	-0.000625	0.000242	-2.587	4538	4582	70586
Mang	Manchu_Jinsha	Kinh_HGDP	Mbuti	-0.000624	0.000241	-2.587	4531	4575	70586
Mang	Mongolian_Bijie	Thai	Mbuti	-0.000562	0.000219	-2.562	4522	4562	70586
Mang	Manchu_Jinsha	HaNhi	Mbuti	-0.000605	0.00024	-2.521	4536	4579	70586
Mang	Mongolian_Bijie	LoLo	Mbuti	-0.000589	0.000234	-2.515	4539	4581	70586
Mang	Manchu_Bijie	Vietnam_Lahu	Mbuti	-0.00061	0.000247	-2.475	4532	4575	70586
Mang	Manchu_Bijie	LaChi	Mbuti	-0.000635	0.000257	-2.47	4545	4590	70586
Mang	Manchu_Bijie	Muong	Mbuti	-0.000578	0.000241	-2.395	4537	4578	70586
Mang	Mongolian_Bijie	Lahu_HGDP	Mbuti	-0.000569	0.000245	-2.321	4533	4573	70586
Mang	Manchu_Jinsha	Liangdao2_EN	Mbuti	-0.00091	0.000407	-2.235	3882	3937	60531
Mang	Mongolian_Bijie	Dusun	Mbuti	-0.000516	0.000235	-2.198	4531	4567	70586
Cambodian	Manchu_Bijie	Htin_Mal	Mbuti	-0.000484	0.000234	-2.067	4535	4569	69677
Mang	Manchu_Jinsha	PhuLa	Mbuti	-0.000496	0.000241	-2.059	4548	4583	70586
Mang	Manchu_Bijie	Cong	Mbuti	-0.000472	0.000241	-1.96	4536	4569	70586
Mang	Manchu_Bijie	Thai	Mbuti	-0.000424	0.000227	-1.871	4526	4556	70586
Mang	Mongolian_Bijie	Vietnam_Lahu	Mbuti	-0.00045	0.000244	-1.846	4538	4569	70586
Mang	Manchu_Bijie	Liangdao1_EN	Mbuti	-0.000909	0.000511	-1.78	2159	2189	33367
Mang	Manchu_Bijie	LoLo	Mbuti	-0.000423	0.000246	-1.719	4544	4574	70586
Mang	Mongolian_Bijie	Cong	Mbuti	-0.000381	0.000236	-1.615	4539	4566	70586
Mang	Manchu_Jinsha	Muong	Mbuti	-0.000362	0.000238	-1.521	4550	4576	70586
Cambodian	Manchu_Jinsha	Htin_Mal	Mbuti	-0.00034	0.000224	-1.517	4541	4564	69677
Mang	Manchu_Jinsha	LaChi	Mbuti	-0.000372	0.000257	-1.444	4560	4587	70586
Mang	Mongolian_Bijie	Murut	Mbuti	-0.000338	0.000246	-1.372	4542	4565	70586
Mang	Manchu_Jinsha	Lahu_HGDP	Mbuti	-0.000345	0.000253	-1.364	4545	4570	70586
Mang	Manchu_Bijie	Dusun	Mbuti	-0.000319	0.000243	-1.31	4537	4560	70586
Mang	Mongolian_Bijie	Qihe_EN	Mbuti	-0.000691	0.000535	-1.292	1587	1604	25004
Mang	Mongolian_Bijie	Suogang_LN	Mbuti	-0.001286	0.001024	-1.256	378	386	5917
Mang	Manchu_Jinsha	Vietnam_Lahu	Mbuti	-0.000302	0.000245	-1.233	4549	4570	70586
Mang	Manchu_Jinsha	Liangdao1_EN	Mbuti	-0.000528	0.000511	-1.034	2169	2186	33367
Mang	Manchu_Bijie	Qihe_EN	Mbuti	-0.000566	0.000558	-1.015	1588	1602	25004
Mang	Manchu_Jinsha	Cong	Mbuti	-0.000185	0.000239	-0.773	4551	4564	70586
Mang	Manchu_Jinsha	Qihe_EN	Mbuti	-0.000406	0.000559	-0.727	1590	1601	25004
Mang	Manchu_Jinsha	Suogang_LN	Mbuti	-0.000658	0.001049	-0.627	378	382	5917
Mang	Manchu_Jinsha	Thai	Mbuti	-0.000135	0.000229	-0.589	4542	4551	70586
Mang	Manchu_Bijie	Suogang_LN	Mbuti	-0.000596	0.001044	-0.571	379	382	5917
Mang	Manchu_Jinsha	Dusun	Mbuti	-0.000111	0.000243	-0.457	4549	4557	70586
Mang	Manchu_Jinsha	LoLo	Mbuti	-0.000111	0.000245	-0.452	4560	4568	70586
Mang	Manchu_Bijie	Murut	Mbuti	-0.000111	0.000253	-0.438	4549	4557	70586
Cambodian	Mongolian_Bijie	Mlabri	Mbuti	-8.8e-05	0.000265	-0.332	4523	4529	69677
Cambodian	Manchu_Bijie	Mlabri	Mbuti	-6e-05	0.000282	-0.212	4529	4533	69677
Mang	Mongolian_Bijie	Cham	Mbuti	4.8e-05	0.000226	0.213	4530	4527	70586
Mang	Manchu_Jinsha	Murut	Mbuti	7.7e-05	0.000251	0.305	4561	4555	70586
Cambodian	Mongolian_Bijie	Giarai	Mbuti	6.4e-05	0.000195	0.328	4579	4574	70586
Mang	Manchu_Bijie	Cham	Mbuti	9.2e-05	0.000232	0.394	4531	4525	70586
Cambodian	Manchu_Jinsha	Mlabri	Mbuti	0.000183	0.000269	0.681	4538	4525	69677
Cambodian	Manchu_Bijie	Giarai	Mbuti	0.000171	0.00021	0.815	4587	4575	70586
Mang	Manchu_Jinsha	Cham	Mbuti	0.000324	0.000233	1.393	4544	4521	70586
Mang	Mongolian_Bijie	Malay	Mbuti	0.000321	0.000227	1.417	4533	4510	70586
Cambodian	Mongolian_Bijie	Ede	Mbuti	0.000296	0.000199	1.482	4589	4568	70586
Mang	Mongolian_Bijie	Cambodian	Mbuti	0.000347	0.000229	1.515	4544	4520	70586
Cambodian	Manchu_Jinsha	Giarai	Mbuti	0.000376	0.000203	1.855	4594	4568	70586
Cambodian	Manchu_Bijie	Ede	Mbuti	0.000421	0.000218	1.935	4598	4568	70586
Mang	Manchu_Bijie	Malay	Mbuti	0.000471	0.000231	2.035	4538	4505	70586
Mang	Manchu_Bijie	Cambodian	Mbuti	0.000515	0.000239	2.152	4549	4513	70586
Mang	Manchu_Jinsha	Cambodian	Mbuti	0.000678	0.000241	2.819	4560	4512	70586
Mang	Manchu_Jinsha	Malay	Mbuti	0.000689	0.000234	2.939	4551	4502	70586
Cambodian	Manchu_Jinsha	Ede	Mbuti	0.000624	0.000206	3.034	4605	4561	70586
Mang	Mongolian_Bijie	KhoMu	Mbuti	0.000874	0.000238	3.67	4582	4520	70586
Mang	Manchu_Bijie	KhoMu	Mbuti	0.000905	0.00024	3.771	4582	4518	70586
Mang	Manchu_Jinsha	KhoMu	Mbuti	0.001067	0.000244	4.37	4594	4518	70586
Mang	Mongolian_Bijie	Htin_Mal	Mbuti	0.001289	0.000259	4.975	4520	4431	69402
Mang	Mongolian_Bijie	Giarai	Mbuti	0.001131	0.000224	5.046	4557	4477	70586
Mang	Manchu_Bijie	Htin_Mal	Mbuti	0.001416	0.000265	5.344	4523	4424	69402
Mang	Manchu_Bijie	Giarai	Mbuti	0.001239	0.000227	5.457	4560	4473	70586
Mang	Manchu_Jinsha	Htin_Mal	Mbuti	0.001562	0.000266	5.882	4534	4426	69402
Mang	Mongolian_Bijie	Mlabri	Mbuti	0.001798	0.000305	5.888	4518	4393	69402
Mang	Manchu_Bijie	Mlabri	Mbuti	0.001815	0.000308	5.894	4517	4391	69402
Mang	Mongolian_Bijie	Ede	Mbuti	0.001425	0.000232	6.134	4571	4470	70586
Mang	Manchu_Jinsha	Giarai	Mbuti	0.001443	0.000231	6.255	4573	4471	70586
Mang	Manchu_Bijie	Ede	Mbuti	0.001551	0.000237	6.531	4575	4465	70586
Mang	Manchu_Jinsha	Mlabri	Mbuti	0.002066	0.000303	6.82	4533	4389	69402
Mang	Manchu_Jinsha	Ede	Mbuti	0.001754	0.000242	7.246	4587	4463	70586

## Sheet: Table S8D
Table S8D. Symmetrical f4-statistics in the form f4 (Hmong-Mien -speaking populations, three studied populations; East Asians reference populations, Mbuti) to test their genetic affinity between Hmong-Mien -speaking populations and three studied populations based on the merged Human Origin dataset.
W	X	Y	Z	f4	stderr	Zscore	BABA	ABBA	nsnps
Dao	Manchu_Bijie	Tibetan_Chamdo	Mbuti	-0.001425	0.000177	-8.038	4433	4534	70503
Dao	Manchu_Bijie	Tibetan_Nagqu	Mbuti	-0.001394	0.000181	-7.699	4443	4541	70503
Dao	Manchu_Bijie	Tibetan_Lhasa	Mbuti	-0.001383	0.000181	-7.661	4433	4531	70503
Dao	Manchu_Bijie	Qiang_Daofu	Mbuti	-0.001338	0.000177	-7.541	4450	4544	70503
Dao	Manchu_Jinsha	Tibetan_Chamdo	Mbuti	-0.001166	0.000181	-6.46	4447	4530	70503
Dao	Manchu_Jinsha	Tibetan_Nagqu	Mbuti	-0.001151	0.000182	-6.307	4455	4537	70503
Dao	Manchu_Jinsha	Tibetan_Lhasa	Mbuti	-0.001133	0.00018	-6.284	4447	4527	70503
Dao	Manchu_Bijie	Lajia_LN	Mbuti	-0.001404	0.000232	-6.048	4409	4507	69644
Dao	Mongolian_Bijie	Tibetan_Nagqu	Mbuti	-0.001015	0.000168	-6.033	4450	4522	70503
Dao	Mongolian_Bijie	Tibetan_Chamdo	Mbuti	-0.000975	0.000167	-5.828	4443	4512	70503
Dao	Manchu_Jinsha	Qiang_Daofu	Mbuti	-0.001043	0.000181	-5.762	4465	4538	70503
Dao	Mongolian_Bijie	Qiang_Daofu	Mbuti	-0.000957	0.000169	-5.67	4458	4525	70503
Dao	Mongolian_Bijie	Tibetan_Lhasa	Mbuti	-0.000947	0.000168	-5.645	4442	4509	70503
Dao	Mongolian_Bijie	Lajia_LN	Mbuti	-0.001126	0.000216	-5.209	4412	4491	69644
Dao	Manchu_Bijie	Shimao_LN	Mbuti	-0.001253	0.000246	-5.104	4407	4495	69964
Dao	Mongolian_Bijie	Han_Shandong	Mbuti	-0.000846	0.000171	-4.943	4476	4535	70503
Dao	Mongolian_Bijie	Shimao_LN	Mbuti	-0.001096	0.000225	-4.875	4406	4483	69964
Dao	Manchu_Bijie	Wanggou_MN	Mbuti	-0.001315	0.000274	-4.798	3713	3790	58677
Dao	Manchu_Jinsha	Lajia_LN	Mbuti	-0.001114	0.000235	-4.733	4422	4500	69644
Dao	Mongolian_Bijie	Han_Shanxi	Mbuti	-0.000791	0.000171	-4.626	4476	4532	70503
Dao	Mongolian_Bijie	Tibetan_Gannan	Mbuti	-0.000778	0.000169	-4.605	4454	4509	70503
Dao	Manchu_Bijie	Han_Shanxi	Mbuti	-0.000827	0.00018	-4.591	4480	4538	70503
Hmong	Manchu_Bijie	Tibetan_Lhasa	Mbuti	-0.000883	0.000192	-4.588	4451	4514	70764
Hmong	Manchu_Bijie	Tibetan_Chamdo	Mbuti	-0.000842	0.000187	-4.493	4455	4514	70764
Dao	Manchu_Jinsha	Shimao_LN	Mbuti	-0.00112	0.000249	-4.49	4417	4496	69964
Dao	Mongolian_Bijie	Wadian_LN	Mbuti	-0.001074	0.000239	-4.484	4442	4518	70204
Dao	Mongolian_Bijie	Jinchankou_LN	Mbuti	-0.001388	0.00031	-4.48	3178	3248	50530
Dao	Manchu_Bijie	Xiaojingshan_EN	Mbuti	-0.001414	0.000316	-4.469	2590	2648	41042
Dao	Manchu_Bijie	Yi_HGDP	Mbuti	-0.000799	0.000181	-4.423	4479	4536	70586
Dao	Mongolian_Bijie	Wanggou_MN	Mbuti	-0.001128	0.000256	-4.415	3712	3778	58677
Dao	Manchu_Bijie	Jinchankou_LN	Mbuti	-0.001433	0.000328	-4.371	3182	3254	50530
Dao	Mongolian_Bijie	Banlashan_MN	Mbuti	-0.001027	0.000241	-4.253	4443	4515	70188
Dao	Manchu_Bijie	Han_Shandong	Mbuti	-0.000778	0.000185	-4.193	4482	4537	70503
Dao	Manchu_Bijie	Tibetan_Gannan	Mbuti	-0.000794	0.00019	-4.172	4457	4513	70503
Dao	Mongolian_Bijie	Xiaojingshan_EN	Mbuti	-0.001173	0.000284	-4.138	2594	2642	41042
Dao	Manchu_Jinsha	Jinchankou_LN	Mbuti	-0.001365	0.000331	-4.13	3190	3259	50530
Dao	Mongolian_Bijie	Han_Henan	Mbuti	-0.000723	0.000177	-4.076	4485	4536	70503
Dao	Manchu_Bijie	Naxi_HGDP	Mbuti	-0.000746	0.000183	-4.072	4483	4536	70586
Dao	Manchu_Bijie	Yumin_EN	Mbuti	-0.001268	0.000312	-4.059	3721	3796	59192
Dao	Manchu_Bijie	Wadian_LN	Mbuti	-0.00097	0.000248	-3.912	4449	4518	70204
Dao	Mongolian_Bijie	Boshan_EN	Mbuti	-0.001116	0.000286	-3.899	4142	4215	65643
Hmong	Manchu_Bijie	Qiang_Daofu	Mbuti	-0.000745	0.000193	-3.87	4472	4525	70764
Dao	Mongolian_Bijie	Yumin_EN	Mbuti	-0.001116	0.00029	-3.849	3721	3787	59192
Dao	Mongolian_Bijie	Pingliangtai_LN	Mbuti	-0.000803	0.000211	-3.805	4475	4532	70399
Hmong	Manchu_Bijie	Lajia_LN	Mbuti	-0.00093	0.000246	-3.783	4425	4490	69913
Hmong	Mongolian_Bijie	Boshan_EN	Mbuti	-0.001109	0.000295	-3.765	4154	4227	65863
Hmong	Manchu_Bijie	Tibetan_Nagqu	Mbuti	-0.000726	0.000197	-3.692	4467	4518	70764
Dao	Manchu_Jinsha	Han_Shanxi	Mbuti	-0.000671	0.000184	-3.65	4490	4537	70503
Hmong	Manchu_Jinsha	Boshan_EN	Mbuti	-0.001073	0.000301	-3.564	4148	4219	65863
Dao	Manchu_Jinsha	Boshan_EN	Mbuti	-0.001063	0.000313	-3.398	4152	4222	65643
Hmong	Manchu_Jinsha	Tibetan_Lhasa	Mbuti	-0.000631	0.000187	-3.38	4459	4504	70764
Dao	Manchu_Jinsha	Banlashan_MN	Mbuti	-0.000875	0.000261	-3.351	4456	4517	70188
Dao	Manchu_Jinsha	Wanggou_MN	Mbuti	-0.000925	0.000276	-3.348	3728	3783	58677
Dao	Manchu_Bijie	Boshan_EN	Mbuti	-0.001009	0.000305	-3.304	4154	4221	65643
Dao	Manchu_Bijie	Han_Henan	Mbuti	-0.000633	0.000192	-3.289	4493	4537	70503
Hmong	Manchu_Bijie	Boshan_EN	Mbuti	-0.001006	0.000308	-3.268	4156	4222	65863
Dao	Manchu_Jinsha	Wadian_LN	Mbuti	-0.000825	0.000255	-3.231	4459	4517	70204
Dao	Manchu_Jinsha	Tibetan_Gannan	Mbuti	-0.000606	0.00019	-3.191	4469	4512	70503
Hmong	Manchu_Jinsha	Tibetan_Chamdo	Mbuti	-0.000587	0.000184	-3.189	4462	4504	70764
Dao	Manchu_Bijie	Jiaozuoniecun_LBIA	Mbuti	-0.000835	0.000263	-3.171	4131	4186	65189
Dao	Manchu_Bijie	Haojiatai_LN	Mbuti	-0.000924	0.000292	-3.162	3337	3386	52896
Dao	Mongolian_Bijie	Yi_HGDP	Mbuti	-0.000539	0.000171	-3.159	4483	4521	70586
Dao	Mongolian_Bijie	Han_Shanghai	Mbuti	-0.000633	0.000204	-3.107	4503	4548	70503
Dao	Manchu_Jinsha	Naxi_HGDP	Mbuti	-0.000567	0.000183	-3.104	4494	4534	70586
Hmong	Manchu_Bijie	Bianbian_EN	Mbuti	-0.001107	0.000357	-3.101	3131	3186	49374
Dao	Mongolian_Bijie	Han_Jiangsu	Mbuti	-0.000538	0.000174	-3.098	4490	4528	70503
Dao	Mongolian_Bijie	Naxi_HGDP	Mbuti	-0.000517	0.000168	-3.076	4485	4522	70586
Dao	Mongolian_Bijie	Jiaozuoniecun_LBIA	Mbuti	-0.000736	0.000242	-3.038	4132	4180	65189
Dao	Manchu_Jinsha	Han_Shandong	Mbuti	-0.00055	0.000183	-3.003	4495	4534	70503
Dao	Manchu_Bijie	Banlashan_MN	Mbuti	-0.000803	0.000268	-2.996	4453	4509	70188
Dao	Mongolian_Bijie	Xiaogao_EN	Mbuti	-0.000819	0.000274	-2.995	3928	3978	61888
Dao	Manchu_Jinsha	Xiaojingshan_EN	Mbuti	-0.000934	0.000314	-2.976	2602	2640	41042
Dao	Manchu_Bijie	Xiaogao_EN	Mbuti	-0.00091	0.000308	-2.957	3930	3986	61888
Dao	Manchu_Jinsha	Yi_HGDP	Mbuti	-0.000544	0.000185	-2.944	4494	4532	70586
Hmong	Manchu_Bijie	Shimao_LN	Mbuti	-0.000824	0.000282	-2.923	4424	4482	70235
Dao	Manchu_Bijie	Xiaowu_MN	Mbuti	-0.000876	0.000307	-2.854	4411	4472	69549
Hmong	Mongolian_Bijie	Bianbian_EN	Mbuti	-0.000952	0.000336	-2.834	3141	3188	49374
Dao	Manchu_Bijie	Han_Jiangsu	Mbuti	-0.000522	0.000184	-2.829	4495	4532	70503
Dao	Mongolian_Bijie	Han_Zhejiang	Mbuti	-0.000505	0.000179	-2.821	4492	4528	70503
Dao	Manchu_Jinsha	Yumin_EN	Mbuti	-0.000908	0.000324	-2.804	3736	3789	59192
Hmong	Mongolian_Bijie	Lajia_LN	Mbuti	-0.000658	0.000237	-2.776	4437	4483	69913
Dao	Manchu_Jinsha	Haojiatai_LN	Mbuti	-0.000793	0.000292	-2.711	3345	3387	52896
Dao	Manchu_Bijie	Haojiatai_LBIA	Mbuti	-0.000861	0.000318	-2.708	3526	3574	56257
Hmong	Manchu_Jinsha	Lajia_LN	Mbuti	-0.000644	0.000242	-2.666	4432	4477	69913
Hmong	Mongolian_Bijie	Tibetan_Gannan	Mbuti	-0.00051	0.000193	-2.636	4472	4508	70764
Hmong	Mongolian_Bijie	Wadian_LN	Mbuti	-0.00064	0.000243	-2.632	4465	4511	70473
Hmong	Manchu_Bijie	Tibetan_Gannan	Mbuti	-0.00053	0.000202	-2.625	4466	4503	70764
Hmong	Mongolian_Bijie	Han_Shanghai	Mbuti	-0.000536	0.000206	-2.605	4516	4554	70764
Dao	Manchu_Bijie	Pingliangtai_LN	Mbuti	-0.000582	0.000226	-2.573	4487	4528	70399
Dao	Manchu_Bijie	Bianbian_EN	Mbuti	-0.000834	0.000325	-2.564	3141	3182	49255
Dao	Mongolian_Bijie	Xiaowu_MN	Mbuti	-0.000722	0.000282	-2.563	4413	4463	69549
Hmong	Mongolian_Bijie	Shimao_LN	Mbuti	-0.00066	0.000259	-2.544	4433	4479	70235
Hmong	Mongolian_Bijie	Tibetan_Lhasa	Mbuti	-0.000444	0.000175	-2.542	4469	4501	70764
Hmong	Manchu_Jinsha	Shimao_LN	Mbuti	-0.000685	0.000271	-2.524	4427	4475	70235
Hmong	Manchu_Jinsha	Tibetan_Nagqu	Mbuti	-0.000487	0.000194	-2.506	4473	4508	70764
Dao	Mongolian_Bijie	Han_Hubei	Mbuti	-0.000436	0.000175	-2.486	4501	4532	70503
Hmong	Mongolian_Bijie	Han_Henan	Mbuti	-0.00047	0.000192	-2.454	4502	4536	70764
Hmong	Mongolian_Bijie	Han_Shandong	Mbuti	-0.000434	0.000177	-2.45	4500	4530	70764
Hmong	Manchu_Jinsha	Qiang_Daofu	Mbuti	-0.000456	0.000191	-2.384	4481	4513	70764
Dao	Manchu_Jinsha	Han_Henan	Mbuti	-0.00045	0.000192	-2.351	4503	4534	70503
Dao	Manchu_Bijie	Miaozigou_MN	Mbuti	-0.001117	0.000477	-2.343	1220	1242	19410
Dao	Manchu_Bijie	Han_Shanghai	Mbuti	-0.000512	0.000219	-2.334	4512	4548	70503
Dao	Manchu_Jinsha	Miaozigou_MN	Mbuti	-0.001052	0.000452	-2.327	1221	1241	19410
Dao	Manchu_Bijie	Han_Hubei	Mbuti	-0.000446	0.000194	-2.299	4505	4537	70503
Dao	Mongolian_Bijie	Bianbian_EN	Mbuti	-0.000686	0.000301	-2.281	3145	3179	49255
Hmong	Mongolian_Bijie	Tibetan_Chamdo	Mbuti	-0.000391	0.000173	-2.262	4473	4501	70764
Hmong	Mongolian_Bijie	Pingliangtai_LN	Mbuti	-0.000503	0.000223	-2.253	4495	4531	70670
Hmong	Manchu_Bijie	Xiaojingshan_EN	Mbuti	-0.000734	0.000327	-2.246	2602	2632	41134
Dao	Manchu_Jinsha	Pingliangtai_LN	Mbuti	-0.000495	0.000223	-2.216	4494	4529	70399
Hmong	Manchu_Jinsha	Bianbian_EN	Mbuti	-0.000751	0.000341	-2.199	3142	3179	49374
Dao	Manchu_Jinsha	Xiaowu_MN	Mbuti	-0.000646	0.000296	-2.182	4425	4470	69549
Dao	Mongolian_Bijie	Haojiatai_LN	Mbuti	-0.000585	0.00027	-2.167	3342	3373	52896
Dao	Manchu_Jinsha	Xiaogao_EN	Mbuti	-0.00064	0.000298	-2.149	3941	3981	61888
Dao	Manchu_Jinsha	Jiaozuoniecun_LBIA	Mbuti	-0.000553	0.000259	-2.131	4144	4180	65189
Hmong	Mongolian_Bijie	Han_Jiangsu	Mbuti	-0.00038	0.000178	-2.13	4503	4530	70764
Dao	Mongolian_Bijie	Haojiatai_LBIA	Mbuti	-0.000624	0.000297	-2.102	3529	3564	56257
Hmong	Manchu_Bijie	Xiaogao_EN	Mbuti	-0.00068	0.000328	-2.076	3935	3977	62093
Dao	Mongolian_Bijie	Longtoushan_BA	Mbuti	-0.000647	0.000314	-2.062	2550	2576	40214
Hmong	Manchu_Bijie	Wadian_LN	Mbuti	-0.000528	0.000257	-2.054	4463	4501	70473
Hmong	Mongolian_Bijie	Qiang_Daofu	Mbuti	-0.000363	0.000177	-2.052	4489	4515	70764
Hmong	Manchu_Bijie	Naxi_HGDP	Mbuti	-0.000385	0.000191	-2.017	4497	4524	70861
Dao	Manchu_Bijie	Chuanyun_H	Mbuti	-0.000927	0.000462	-2.007	1559	1581	24086
Hmong	Manchu_Bijie	Han_Shanxi	Mbuti	-0.00038	0.000189	-2.007	4496	4523	70764
Dao	Manchu_Bijie	Han_Zhejiang	Mbuti	-0.000377	0.000193	-1.958	4501	4527	70503
Hmong	Mongolian_Bijie	Xiaogao_EN	Mbuti	-0.000592	0.000306	-1.936	3942	3979	62093
Hmong	Mongolian_Bijie	Han_Shanxi	Mbuti	-0.000344	0.000178	-1.934	4502	4526	70764
Hmong	Manchu_Bijie	Han_Shandong	Mbuti	-0.000368	0.00019	-1.932	4497	4523	70764
Hmong	Manchu_Bijie	Yumin_EN	Mbuti	-0.000631	0.000328	-1.921	3737	3774	59361
Hmong	Manchu_Bijie	Han_Jiangsu	Mbuti	-0.000364	0.000191	-1.904	4498	4524	70764
Dao	Manchu_Bijie	Longtoushan_BA	Mbuti	-0.000653	0.000344	-1.898	2554	2580	40214
Hmong	Mongolian_Bijie	Tibetan_Nagqu	Mbuti	-0.000344	0.000182	-1.885	4484	4508	70764
Hmong	Manchu_Bijie	Han_Henan	Mbuti	-0.000383	0.000205	-1.866	4501	4529	70764
Hmong	Manchu_Bijie	Han_Shanghai	Mbuti	-0.000402	0.000215	-1.866	4516	4544	70764
Hmong	Manchu_Bijie	Yi_HGDP	Mbuti	-0.000353	0.000192	-1.841	4496	4521	70861
Hmong	Mongolian_Bijie	Longtoushan_BA	Mbuti	-0.000609	0.000343	-1.774	2557	2582	40355
Hmong	Manchu_Jinsha	Tibetan_Gannan	Mbuti	-0.000349	0.000197	-1.77	4471	4496	70764
Hmong	Mongolian_Bijie	Han_Zhejiang	Mbuti	-0.000332	0.000192	-1.727	4506	4529	70764
Hmong	Manchu_Bijie	Jiaozuoniecun_LBIA	Mbuti	-0.000469	0.000273	-1.715	4142	4173	65427
Hmong	Manchu_Bijie	Longtoushan_BA	Mbuti	-0.000617	0.000364	-1.695	2555	2580	40355
Dao	Mongolian_Bijie	Miaozigou_MN	Mbuti	-0.000734	0.000441	-1.663	1222	1236	19410
Hmong	Mongolian_Bijie	Xiaojingshan_EN	Mbuti	-0.000487	0.000303	-1.606	2610	2630	41134
Hmong	Manchu_Bijie	Wanggou_MN	Mbuti	-0.000443	0.000282	-1.571	3739	3765	58905
Hmong	Mongolian_Bijie	Yumin_EN	Mbuti	-0.000493	0.000315	-1.568	3746	3775	59361
Dao	Manchu_Jinsha	Haojiatai_LBIA	Mbuti	-0.000484	0.000311	-1.558	3539	3566	56257
Dao	Manchu_Jinsha	Bianbian_EN	Mbuti	-0.000485	0.000312	-1.553	3155	3179	49255
Hmong	Manchu_Bijie	Xiaowu_MN	Mbuti	-0.000455	0.000296	-1.536	4424	4456	69817
Hmong	Mongolian_Bijie	Banlashan_MN	Mbuti	-0.000394	0.000258	-1.528	4478	4506	70459
Hmong	Mongolian_Bijie	Jiaozuoniecun_LBIA	Mbuti	-0.000375	0.000248	-1.512	4149	4174	65427
Hmong	Manchu_Jinsha	Wadian_LN	Mbuti	-0.000383	0.000255	-1.5	4468	4495	70473
Hmong	Manchu_Bijie	Haojiatai_LN	Mbuti	-0.000462	0.000312	-1.479	3352	3377	53085
Hmong	Manchu_Bijie	Jinchankou_LN	Mbuti	-0.000488	0.000336	-1.453	3209	3234	50727
Dao	Mongolian_Bijie	Chuanyun_H	Mbuti	-0.000567	0.000404	-1.403	1560	1574	24086
Dao	Mongolian_Bijie	Han_Fujian	Mbuti	-0.000253	0.000184	-1.376	4511	4529	70503
Hmong	Mongolian_Bijie	Jinchankou_LN	Mbuti	-0.000455	0.000332	-1.369	3214	3237	50727
Hmong	Manchu_Jinsha	Xiaogao_EN	Mbuti	-0.000418	0.000317	-1.319	3941	3967	62093
Dao	Manchu_Jinsha	Longtoushan_BA	Mbuti	-0.000434	0.000331	-1.309	2562	2580	40214
Dao	Manchu_Bijie	Han_SichuanHO	Mbuti	-0.000231	0.000185	-1.243	4504	4521	70503
Hmong	Manchu_Jinsha	Jinchankou_LN	Mbuti	-0.000421	0.000344	-1.225	3212	3234	50727
Hmong	Manchu_Jinsha	Han_Shanxi	Mbuti	-0.000227	0.000187	-1.211	4500	4516	70764
Dao	Manchu_Bijie	Sila	Mbuti	-0.000232	0.000192	-1.204	4492	4508	70586
Hmong	Manchu_Bijie	Pingliangtai_LN	Mbuti	-0.00028	0.000236	-1.187	4498	4518	70670
Hmong	Manchu_Jinsha	Haojiatai_LN	Mbuti	-0.000344	0.000308	-1.117	3354	3372	53085
Hmong	Manchu_Jinsha	Longtoushan_BA	Mbuti	-0.000393	0.000352	-1.116	2560	2576	40355
Hmong	Manchu_Jinsha	Naxi_HGDP	Mbuti	-0.000209	0.000188	-1.113	4502	4517	70861
Dao	Mongolian_Bijie	Han_Chongqing	Mbuti	-0.000214	0.000192	-1.112	4505	4520	70503
Hmong	Manchu_Bijie	Han_Zhejiang	Mbuti	-0.000212	0.000203	-1.04	4505	4520	70764
Hmong	Mongolian_Bijie	Xiaowu_MN	Mbuti	-0.000303	0.000292	-1.037	4435	4456	69817
Hmong	Manchu_Jinsha	Han_Henan	Mbuti	-0.000205	0.000198	-1.034	4505	4520	70764
Dao	Manchu_Bijie	Tujia_HGDP	Mbuti	-0.000183	0.000178	-1.025	4512	4525	70586
Dao	Manchu_Jinsha	Chuanyun_H	Mbuti	-0.000443	0.000438	-1.011	1566	1577	24086
Dao	Manchu_Jinsha	Han_Shanghai	Mbuti	-0.000221	0.000225	-0.982	4527	4542	70503
Dao	Mongolian_Bijie	Suogang_LN	Mbuti	-0.000766	0.000787	-0.973	376	381	5917
Dao	Mongolian_Bijie	Han_SichuanHO	Mbuti	-0.000168	0.000176	-0.956	4502	4514	70503
Dao	Manchu_Jinsha	Han_Jiangsu	Mbuti	-0.000176	0.000185	-0.952	4511	4523	70503
Dao	Mongolian_Bijie	Tujia_HGDP	Mbuti	-0.000154	0.000165	-0.935	4509	4520	70586
Hmong	Mongolian_Bijie	Wanggou_MN	Mbuti	-0.000252	0.000272	-0.928	3748	3763	58905
Dao	Mongolian_Bijie	She_HGDP	Mbuti	-0.00016	0.000175	-0.913	4515	4527	70586
Hmong	Manchu_Jinsha	Yumin_EN	Mbuti	-0.000293	0.000332	-0.883	3746	3763	59361
Hmong	Manchu_Jinsha	Pingliangtai_LN	Mbuti	-0.000205	0.000233	-0.879	4498	4512	70670
Hmong	Mongolian_Bijie	Naxi_HGDP	Mbuti	-0.000156	0.000178	-0.877	4509	4520	70861
Hmong	Manchu_Jinsha	Banlashan_MN	Mbuti	-0.000242	0.000276	-0.876	4476	4493	70459
Hmong	Manchu_Bijie	Haojiatai_LBIA	Mbuti	-0.00028	0.00032	-0.873	3537	3553	56438
Hmong	Manchu_Jinsha	Xiaojingshan_EN	Mbuti	-0.00026	0.000313	-0.83	2609	2620	41134
Dao	Manchu_Jinsha	Han_Zhejiang	Mbuti	-0.000159	0.000194	-0.818	4512	4524	70503
Hmong	Manchu_Jinsha	Xiaowu_MN	Mbuti	-0.000232	0.000287	-0.809	4431	4447	69817
Hmong	Manchu_Jinsha	Han_Shandong	Mbuti	-0.000146	0.000184	-0.793	4503	4513	70764
Hmong	Manchu_Jinsha	Jiaozuoniecun_LBIA	Mbuti	-0.000193	0.000264	-0.731	4149	4161	65427
Hmong	Manchu_Bijie	HaNhi	Mbuti	-0.000134	0.000189	-0.705	4484	4494	70586
Dao	Manchu_Jinsha	Han_Hubei	Mbuti	-0.000135	0.000198	-0.68	4520	4530	70503
Hmong	Manchu_Jinsha	Han_Shanghai	Mbuti	-0.000127	0.000215	-0.59	4523	4532	70764
Hmong	Manchu_Bijie	Banlashan_MN	Mbuti	-0.000163	0.000283	-0.576	4480	4491	70459
Hmong	Manchu_Jinsha	Yi_HGDP	Mbuti	-0.000106	0.00019	-0.555	4504	4512	70861
Hmong	Mongolian_Bijie	Han_Fujian	Mbuti	-0.000104	0.000192	-0.542	4525	4532	70764
Hmong	Mongolian_Bijie	Yi_HGDP	Mbuti	-9.6e-05	0.000182	-0.529	4509	4516	70861
Hmong	Manchu_Bijie	Han_SichuanHO	Mbuti	-0.000101	0.000194	-0.521	4508	4515	70764
Hmong	Manchu_Bijie	Sila	Mbuti	-0.000105	0.000204	-0.513	4479	4487	70586
Hmong	Mongolian_Bijie	Haojiatai_LN	Mbuti	-0.000153	0.000298	-0.512	3362	3370	53085
Hmong	Manchu_Bijie	Han_Hubei	Mbuti	-0.0001	0.0002	-0.5	4516	4523	70764
Hmong	Manchu_Bijie	Chuanyun_H	Mbuti	-0.00023	0.000472	-0.486	1567	1572	24141
Hmong	Mongolian_Bijie	Han_Hubei	Mbuti	-8.9e-05	0.000192	-0.464	4523	4529	70764
Dao	Manchu_Bijie	Han_Chongqing	Mbuti	-9.3e-05	0.0002	-0.463	4514	4520	70503
Dao	Manchu_Bijie	Miao_HGDP	Mbuti	-7.5e-05	0.000181	-0.412	4520	4525	70586
Dao	Manchu_Bijie	HaNhi	Mbuti	-6.3e-05	0.000179	-0.351	4504	4509	70586
Dao	Manchu_Bijie	Han_Fujian	Mbuti	-5.4e-05	0.000198	-0.274	4523	4526	70503
Hmong	Mongolian_Bijie	Han_SichuanHO	Mbuti	-4.2e-05	0.000185	-0.226	4515	4518	70764
Dao	Manchu_Jinsha	Suogang_LN	Mbuti	-0.000137	0.000829	-0.166	377	378	5917
Hmong	Manchu_Bijie	Miaozigou_MN	Mbuti	-7.9e-05	0.00051	-0.155	1231	1232	19478
Hmong	Mongolian_Bijie	Haojiatai_LBIA	Mbuti	-4.8e-05	0.000315	-0.153	3548	3551	56438
Hmong	Manchu_Jinsha	Han_Jiangsu	Mbuti	-2.8e-05	0.00019	-0.145	4508	4510	70764
Hmong	Manchu_Jinsha	Wanggou_MN	Mbuti	-3.9e-05	0.000279	-0.139	3749	3751	58905
Hmong	Manchu_Bijie	Vietnam_Lahu	Mbuti	-2.1e-05	0.000192	-0.111	4488	4490	70586
Dao	Manchu_Bijie	Suogang_LN	Mbuti	-7.6e-05	0.000874	-0.087	378	379	5917
Hmong	Manchu_Jinsha	Miaozigou_MN	Mbuti	-2.1e-05	0.000491	-0.043	1230	1231	19478
Hmong	Mongolian_Bijie	Han_Chongqing	Mbuti	-4e-06	0.000204	-0.021	4522	4522	70764
Hmong	Manchu_Jinsha	Han_Zhejiang	Mbuti	4e-06	0.000202	0.021	4511	4510	70764
Dao	Manchu_Jinsha	Han_SichuanHO	Mbuti	5e-06	0.00019	0.027	4517	4517	70503
Dao	Mongolian_Bijie	Sila	Mbuti	5e-06	0.000175	0.03	4495	4494	70586
Dao	Mongolian_Bijie	Miao_HGDP	Mbuti	8e-06	0.000171	0.048	4519	4518	70586
Hmong	Mongolian_Bijie	HaNhi	Mbuti	1.3e-05	0.000182	0.072	4493	4492	70586
Hmong	Mongolian_Bijie	Tagalog	Mbuti	1.9e-05	0.000187	0.101	4476	4475	70586
Dao	Manchu_Jinsha	Sila	Mbuti	2e-05	0.000191	0.104	4505	4504	70586
Hmong	Mongolian_Bijie	Chuanyun_H	Mbuti	0.000112	0.000438	0.255	1572	1569	24141
Dao	Manchu_Bijie	She_HGDP	Mbuti	5.3e-05	0.000187	0.281	4526	4522	70586
Hmong	Manchu_Jinsha	Haojiatai_LBIA	Mbuti	9.2e-05	0.000307	0.299	3547	3541	56438
Hmong	Mongolian_Bijie	Han_Guangdong	Mbuti	6.2e-05	0.000182	0.339	4526	4522	70764
Dao	Manchu_Bijie	Vietnam_Lahu	Mbuti	7.5e-05	0.000181	0.412	4510	4504	70586
Dao	Manchu_Jinsha	Han_Chongqing	Mbuti	8.1e-05	0.000197	0.412	4524	4518	70503
Hmong	Manchu_Bijie	Han_Fujian	Mbuti	9.2e-05	0.000198	0.466	4527	4520	70764
Hmong	Manchu_Jinsha	Chuanyun_H	Mbuti	0.000222	0.000454	0.49	1572	1566	24141
Dao	Manchu_Jinsha	Tujia_HGDP	Mbuti	8.8e-05	0.000178	0.496	4526	4520	70586
Dao	Mongolian_Bijie	HaNhi	Mbuti	8.4e-05	0.000167	0.504	4504	4498	70586
Hmong	Mongolian_Bijie	Kankanaey	Mbuti	0.000102	0.000203	0.504	4510	4503	70586
Hmong	Mongolian_Bijie	Atayal	Mbuti	0.000108	0.000202	0.534	4522	4515	70861
Hmong	Manchu_Bijie	Han_Chongqing	Mbuti	0.000114	0.000214	0.535	4521	4513	70764
Hmong	Mongolian_Bijie	Miaozigou_MN	Mbuti	0.000267	0.0005	0.535	1235	1230	19478
Hmong	Mongolian_Bijie	Xitoucun_LN	Mbuti	0.000175	0.000321	0.546	2583	2576	40663
Dao	Manchu_Bijie	Cong	Mbuti	0.000107	0.00018	0.596	4508	4501	70586
Hmong	Manchu_Jinsha	Han_SichuanHO	Mbuti	0.000125	0.000193	0.648	4514	4505	70764
Hmong	Mongolian_Bijie	Sila	Mbuti	0.000132	0.000197	0.671	4492	4482	70586
Hmong	Manchu_Bijie	Han_Guangdong	Mbuti	0.00013	0.000191	0.677	4523	4514	70764
Hmong	Mongolian_Bijie	Qihe_EN	Mbuti	0.000302	0.000441	0.684	1582	1574	25044
Hmong	Manchu_Jinsha	Sila	Mbuti	0.000147	0.000198	0.741	4487	4476	70586
Hmong	Mongolian_Bijie	Vietnam_Lahu	Mbuti	0.000139	0.000187	0.744	4498	4488	70586
Dao	Manchu_Jinsha	Miao_HGDP	Mbuti	0.000146	0.000182	0.8	4533	4522	70586
Hmong	Mongolian_Bijie	Suogang_LN	Mbuti	0.000726	0.00088	0.825	379	375	5926
Hmong	Manchu_Jinsha	HaNhi	Mbuti	0.000163	0.000189	0.863	4493	4481	70586
Hmong	Manchu_Bijie	Tujia_HGDP	Mbuti	0.000176	0.000193	0.914	4525	4512	70861
Hmong	Manchu_Bijie	Qihe_EN	Mbuti	0.000431	0.00046	0.937	1581	1571	25044
Hmong	Mongolian_Bijie	Liangdao2_EN	Mbuti	0.000302	0.000311	0.969	3881	3863	60733
Dao	Manchu_Bijie	Lahu_HGDP	Mbuti	0.000185	0.00019	0.975	4515	4502	70586
Hmong	Mongolian_Bijie	Li_Hainan	Mbuti	0.000199	0.000201	0.989	4533	4519	70764
Hmong	Mongolian_Bijie	Kinh_Vietnam	Mbuti	0.000178	0.000179	0.996	4508	4495	70586
Dao	Manchu_Jinsha	Han_Fujian	Mbuti	0.000203	0.000202	1.003	4536	4522	70503
Hmong	Manchu_Bijie	Lahu_HGDP	Mbuti	0.000194	0.000192	1.008	4514	4500	70861
Hmong	Manchu_Jinsha	Han_Hubei	Mbuti	0.000205	0.0002	1.023	4525	4511	70764
Hmong	Mongolian_Bijie	Liangdao1_EN	Mbuti	0.000409	0.000383	1.07	2164	2151	33441
Hmong	Mongolian_Bijie	Tanshishan_LN	Mbuti	0.000403	0.000372	1.082	1899	1887	30026
Hmong	Mongolian_Bijie	Tujia_HGDP	Mbuti	0.000205	0.000181	1.136	4531	4516	70861
Hmong	Manchu_Bijie	Tagalog	Mbuti	0.000233	0.000202	1.156	4480	4463	70586
Hmong	Mongolian_Bijie	Taiwan_Hanben	Mbuti	0.000226	0.000193	1.171	4527	4511	70666
Dao	Mongolian_Bijie	Cong	Mbuti	0.000198	0.000164	1.209	4507	4493	70586
Dao	Mongolian_Bijie	Qihe_EN	Mbuti	0.000516	0.000427	1.209	1584	1571	25004
Hmong	Manchu_Bijie	Liangdao2_EN	Mbuti	0.000407	0.000327	1.245	3881	3857	60733
Hmong	Mongolian_Bijie	Ilocano	Mbuti	0.000279	0.000224	1.247	4498	4478	70586
Hmong	Manchu_Jinsha	Tanshishan_LN	Mbuti	0.000483	0.000387	1.249	1897	1883	30026
Hmong	Mongolian_Bijie	Kinh_HGDP	Mbuti	0.00023	0.000184	1.251	4517	4501	70861
Dao	Manchu_Jinsha	HaNhi	Mbuti	0.000234	0.000183	1.277	4519	4503	70586
Hmong	Manchu_Jinsha	Qihe_EN	Mbuti	0.00059	0.000448	1.318	1581	1566	25044
Hmong	Mongolian_Bijie	Tay	Mbuti	0.000237	0.000179	1.321	4514	4498	70586
Dao	Mongolian_Bijie	Vietnam_Lahu	Mbuti	0.000235	0.000172	1.369	4510	4494	70586
Hmong	Manchu_Jinsha	Han_Chongqing	Mbuti	0.000287	0.000209	1.373	4525	4505	70764
Hmong	Mongolian_Bijie	Ami	Mbuti	0.00027	0.000193	1.397	4537	4517	70861
Hmong	Manchu_Bijie	Cong	Mbuti	0.00026	0.000185	1.4	4497	4478	70586
Hmong	Mongolian_Bijie	Vietnamese	Mbuti	0.000261	0.000186	1.401	4515	4497	70586
Dao	Manchu_Bijie	Qihe_EN	Mbuti	0.000641	0.000453	1.416	1587	1571	25004
Dao	Manchu_Jinsha	She_HGDP	Mbuti	0.000266	0.000187	1.422	4538	4520	70586
Hmong	Manchu_Jinsha	Vietnam_Lahu	Mbuti	0.000287	0.000194	1.475	4498	4478	70586
Hmong	Manchu_Bijie	Kankanaey	Mbuti	0.000309	0.000207	1.495	4513	4491	70586
Hmong	Mongolian_Bijie	Lahu_HGDP	Mbuti	0.00028	0.000185	1.509	4521	4501	70861
Hmong	Manchu_Jinsha	Suogang_LN	Mbuti	0.001331	0.00085	1.566	378	370	5926
Dao	Mongolian_Bijie	Lahu_HGDP	Mbuti	0.000278	0.000176	1.577	4513	4493	70586
Hmong	Manchu_Bijie	Suogang_LN	Mbuti	0.001406	0.000874	1.608	379	371	5926
Hmong	Mongolian_Bijie	Dusun	Mbuti	0.000321	0.000188	1.707	4501	4479	70586
Hmong	Manchu_Jinsha	Han_Fujian	Mbuti	0.000341	0.000198	1.723	4534	4510	70764
Hmong	Manchu_Bijie	Xitoucun_LN	Mbuti	0.000561	0.000323	1.74	2587	2564	40663
Hmong	Manchu_Bijie	Tanshishan_LN	Mbuti	0.000697	0.000399	1.748	1902	1881	30026
Dao	Manchu_Jinsha	Qihe_EN	Mbuti	0.000801	0.000447	1.794	1589	1569	25004
Dao	Mongolian_Bijie	BoY	Mbuti	0.000336	0.000182	1.843	4526	4502	70586
Dao	Mongolian_Bijie	Han_Guangdong	Mbuti	0.000315	0.000171	1.845	4528	4506	70503
Hmong	Manchu_Bijie	Mang	Mbuti	0.000386	0.000203	1.904	4496	4468	70586
Hmong	Mongolian_Bijie	Mulam_Luocheng	Mbuti	0.000344	0.000178	1.936	4535	4510	70764
Hmong	Manchu_Bijie	Kinh_Vietnam	Mbuti	0.000371	0.000188	1.973	4509	4483	70586
Hmong	Mongolian_Bijie	Mang	Mbuti	0.000378	0.000191	1.973	4500	4474	70586
Hmong	Mongolian_Bijie	Muong	Mbuti	0.000351	0.000177	1.977	4514	4489	70586
Hmong	Manchu_Jinsha	Xitoucun_LN	Mbuti	0.000607	0.000306	1.987	2587	2562	40663
Hmong	Mongolian_Bijie	Cong	Mbuti	0.00035	0.000174	2.009	4505	4480	70586
Hmong	Manchu_Jinsha	Liangdao2_EN	Mbuti	0.000638	0.000317	2.011	3887	3848	60733
Hmong	Mongolian_Bijie	Dai_HGDP	Mbuti	0.000363	0.000178	2.034	4530	4505	70861
Hmong	Mongolian_Bijie	Thai	Mbuti	0.000351	0.000172	2.036	4512	4488	70861
Dao	Manchu_Bijie	Han_Guangdong	Mbuti	0.000382	0.000186	2.057	4535	4508	70503
Dao	Manchu_Jinsha	Vietnam_Lahu	Mbuti	0.000383	0.000184	2.08	4525	4498	70586
Dao	Manchu_Jinsha	Cong	Mbuti	0.000394	0.000186	2.114	4523	4495	70586
Hmong	Manchu_Jinsha	Tagalog	Mbuti	0.00041	0.000193	2.121	4483	4454	70586
Hmong	Manchu_Bijie	Kinh_HGDP	Mbuti	0.000422	0.000196	2.15	4518	4488	70861
Hmong	Manchu_Jinsha	Han_Guangdong	Mbuti	0.000408	0.00019	2.15	4531	4503	70764
Dao	Manchu_Bijie	Hmong	Mbuti	0.000402	0.000186	2.159	4549	4521	70586
Dao	Mongolian_Bijie	Liangdao1_EN	Mbuti	0.000777	0.000358	2.169	2171	2145	33367
Hmong	Mongolian_Bijie	Visayan	Mbuti	0.000429	0.000197	2.182	4489	4459	70586
Hmong	Mongolian_Bijie	She_HGDP	Mbuti	0.000412	0.000188	2.19	4545	4516	70861
Hmong	Mongolian_Bijie	Cham	Mbuti	0.000384	0.000175	2.195	4481	4454	70586
Dao	Mongolian_Bijie	Liangdao2_EN	Mbuti	0.000661	0.000295	2.24	3889	3849	60531
Hmong	Mongolian_Bijie	Nung	Mbuti	0.000412	0.000182	2.26	4523	4493	70586
Hmong	Manchu_Bijie	Cham	Mbuti	0.000428	0.000185	2.307	4478	4447	70586
Hmong	Manchu_Jinsha	Tujia_HGDP	Mbuti	0.000444	0.000192	2.317	4532	4501	70861
Hmong	Manchu_Bijie	Ilocano	Mbuti	0.000557	0.000238	2.341	4501	4462	70586
Hmong	Manchu_Bijie	Tay	Mbuti	0.000445	0.000189	2.354	4516	4485	70586
Hmong	Mongolian_Bijie	Malay	Mbuti	0.000414	0.000176	2.356	4474	4445	70586
Hmong	Mongolian_Bijie	KhoMu	Mbuti	0.000439	0.000186	2.36	4501	4470	70586
Hmong	Manchu_Bijie	Liangdao1_EN	Mbuti	0.000968	0.00041	2.362	2168	2135	33441
Dao	Manchu_Bijie	Liangdao2_EN	Mbuti	0.000753	0.000318	2.368	3897	3852	60531
Hmong	Mongolian_Bijie	LoLo	Mbuti	0.00046	0.000192	2.391	4518	4486	70586
Hmong	Manchu_Bijie	Vietnamese	Mbuti	0.000473	0.000197	2.407	4517	4484	70586
Hmong	Manchu_Bijie	Atayal	Mbuti	0.000508	0.000211	2.41	4531	4495	70861
Hmong	Manchu_Bijie	KhoMu	Mbuti	0.00047	0.000194	2.417	4498	4465	70586
Hmong	Manchu_Bijie	Taiwan_Hanben	Mbuti	0.000497	0.000204	2.434	4531	4496	70666
Hmong	Mongolian_Bijie	Zhuang_Guangxi	Mbuti	0.000434	0.000177	2.452	4535	4505	70764
Hmong	Mongolian_Bijie	Murut	Mbuti	0.000466	0.00019	2.452	4512	4479	70586
Hmong	Manchu_Bijie	Ami	Mbuti	0.000495	0.000202	2.455	4539	4504	70861
Hmong	Mongolian_Bijie	LaChi	Mbuti	0.000486	0.000195	2.484	4527	4493	70586
Dao	Mongolian_Bijie	Dong_Hunan	Mbuti	0.000444	0.000176	2.524	4536	4505	70503
Dao	Manchu_Bijie	BoY	Mbuti	0.000498	0.000192	2.591	4536	4500	70586
Dao	Manchu_Jinsha	Hmong	Mbuti	0.000486	0.000188	2.591	4557	4523	70586
Hmong	Manchu_Bijie	Dusun	Mbuti	0.000518	0.000198	2.613	4503	4467	70586
Dao	Manchu_Jinsha	Lahu_HGDP	Mbuti	0.000503	0.000192	2.625	4530	4494	70586
Hmong	Manchu_Bijie	Visayan	Mbuti	0.000538	0.000204	2.64	4488	4450	70586
Hmong	Mongolian_Bijie	BoY	Mbuti	0.000519	0.000196	2.649	4525	4489	70586
Hmong	Manchu_Jinsha	Lahu_HGDP	Mbuti	0.000509	0.000191	2.665	4523	4487	70861
Hmong	Manchu_Bijie	Li_Hainan	Mbuti	0.000566	0.000212	2.676	4541	4501	70764
Hmong	Manchu_Bijie	Thai	Mbuti	0.000491	0.000182	2.693	4512	4477	70861
Hmong	Mongolian_Bijie	Cambodian	Mbuti	0.000491	0.000182	2.699	4503	4468	70861
Dao	Mongolian_Bijie	Tanshishan_LN	Mbuti	0.001005	0.000372	2.7	1909	1878	29965
Dao	Manchu_Bijie	CoLao	Mbuti	0.000514	0.000188	2.728	4550	4514	70586
Dao	Manchu_Jinsha	Tanshishan_LN	Mbuti	0.001099	0.000396	2.771	1914	1881	29965
Hmong	Manchu_Jinsha	Kankanaey	Mbuti	0.000579	0.000207	2.797	4520	4479	70586
Hmong	Manchu_Bijie	Mlabri	Mbuti	0.000682	0.000239	2.856	4427	4379	69677
Hmong	Mongolian_Bijie	Mlabri	Mbuti	0.000654	0.000228	2.865	4429	4384	69677
Hmong	Mongolian_Bijie	Giarai	Mbuti	0.000515	0.000177	2.907	4470	4434	70586
Hmong	Manchu_Jinsha	Cong	Mbuti	0.000547	0.000187	2.917	4506	4467	70586
Dao	Mongolian_Bijie	Tagalog	Mbuti	0.000529	0.000181	2.927	4505	4467	70586
Hmong	Manchu_Bijie	Dai_HGDP	Mbuti	0.000575	0.000191	3.005	4532	4491	70861
Dao	Mongolian_Bijie	Hmong	Mbuti	0.000534	0.000177	3.021	4549	4511	70586
Hmong	Manchu_Bijie	Muong	Mbuti	0.000583	0.000192	3.031	4517	4475	70586
Dao	Manchu_Bijie	Dong_Hunan	Mbuti	0.000571	0.000188	3.042	4545	4504	70503
Hmong	Manchu_Bijie	Malay	Mbuti	0.000563	0.000185	3.047	4474	4435	70586
Hmong	Mongolian_Bijie	Maonan_Huanjiang	Mbuti	0.000546	0.000179	3.055	4544	4506	70764
Dao	Mongolian_Bijie	Xitoucun_LN	Mbuti	0.000928	0.000304	3.057	2599	2562	40564
Hmong	Manchu_Bijie	Mulam_Luocheng	Mbuti	0.000575	0.000186	3.092	4538	4497	70764
Hmong	Manchu_Bijie	She_HGDP	Mbuti	0.000633	0.000201	3.152	4547	4502	70861
Hmong	Manchu_Bijie	LoLo	Mbuti	0.000626	0.000198	3.156	4519	4475	70586
Hmong	Manchu_Bijie	Nung	Mbuti	0.000605	0.000188	3.212	4523	4481	70586
Dao	Manchu_Jinsha	Liangdao2_EN	Mbuti	0.001	0.000308	3.244	3908	3848	60531
Dao	Mongolian_Bijie	Gelao_Longlin	Mbuti	0.000563	0.000173	3.246	4534	4494	70503
Hmong	Manchu_Bijie	LaChi	Mbuti	0.000676	0.000207	3.26	4527	4480	70586
Hmong	Manchu_Jinsha	Kinh_Vietnam	Mbuti	0.0006	0.000184	3.262	4516	4473	70586
Dao	Manchu_Bijie	Tanshishan_LN	Mbuti	0.00131	0.000402	3.263	1916	1877	29965
Hmong	Manchu_Bijie	BoY	Mbuti	0.000682	0.000209	3.264	4526	4478	70586
Hmong	Manchu_Jinsha	KhoMu	Mbuti	0.000632	0.000192	3.291	4502	4457	70586
Dao	Mongolian_Bijie	Atayal	Mbuti	0.000623	0.000189	3.298	4536	4492	70586
Hmong	Manchu_Jinsha	Liangdao1_EN	Mbuti	0.001337	0.000405	3.305	2172	2127	33441
Dao	Mongolian_Bijie	Dong_Guizhou	Mbuti	0.000556	0.000167	3.326	4539	4499	70503
Dao	Mongolian_Bijie	CoLao	Mbuti	0.000596	0.000179	3.328	4548	4506	70586
Dao	Mongolian_Bijie	PhuLa	Mbuti	0.000576	0.000172	3.356	4532	4492	70586
Hmong	Manchu_Jinsha	Li_Hainan	Mbuti	0.000695	0.000207	3.356	4544	4495	70764
Hmong	Mongolian_Bijie	Htin_Mal	Mbuti	0.000653	0.000195	3.357	4453	4407	69677
Hmong	Manchu_Bijie	Giarai	Mbuti	0.000623	0.000184	3.376	4469	4425	70586
Dao	Manchu_Bijie	Liangdao1_EN	Mbuti	0.001326	0.000392	3.381	2180	2136	33367
Hmong	Mongolian_Bijie	Ede	Mbuti	0.000618	0.000181	3.416	4476	4432	70586
Dao	Manchu_Bijie	PhuLa	Mbuti	0.000626	0.000183	3.426	4539	4495	70586
Hmong	Manchu_Bijie	Murut	Mbuti	0.000693	0.000201	3.449	4514	4465	70586
Dao	Manchu_Bijie	PaThen	Mbuti	0.000655	0.000189	3.456	4541	4495	70586
Hmong	Manchu_Jinsha	Mang	Mbuti	0.0007	0.000202	3.473	4505	4456	70586
Dao	Mongolian_Bijie	PaThen	Mbuti	0.000617	0.000177	3.491	4535	4492	70586
Hmong	Manchu_Jinsha	Tay	Mbuti	0.000651	0.000186	3.493	4523	4477	70586
Hmong	Manchu_Bijie	Cambodian	Mbuti	0.000661	0.000189	3.495	4503	4456	70861
Dao	Manchu_Bijie	Gelao_Longlin	Mbuti	0.000663	0.000187	3.549	4541	4495	70503
Dao	Manchu_Jinsha	Han_Guangdong	Mbuti	0.000667	0.000188	3.555	4549	4502	70503
Dao	Mongolian_Bijie	Ilocano	Mbuti	0.000776	0.000217	3.572	4525	4470	70586
Hmong	Manchu_Jinsha	Atayal	Mbuti	0.000742	0.000206	3.602	4537	4484	70861
Hmong	Manchu_Jinsha	Kinh_HGDP	Mbuti	0.000691	0.000191	3.617	4526	4477	70861
Hmong	Manchu_Jinsha	Cham	Mbuti	0.00066	0.000182	3.62	4484	4438	70586
Dao	Manchu_Jinsha	BoY	Mbuti	0.000713	0.000197	3.623	4548	4498	70586
Dao	Manchu_Jinsha	CoLao	Mbuti	0.000739	0.0002	3.69	4563	4510	70586
Hmong	Manchu_Jinsha	Ami	Mbuti	0.000734	0.000198	3.696	4546	4494	70861
Dao	Manchu_Bijie	Tagalog	Mbuti	0.000743	0.0002	3.714	4517	4465	70586
Hmong	Manchu_Jinsha	Ilocano	Mbuti	0.000868	0.000234	3.715	4510	4449	70586
Hmong	Manchu_Jinsha	Dusun	Mbuti	0.000726	0.000195	3.721	4509	4458	70586
Hmong	Manchu_Jinsha	Visayan	Mbuti	0.000749	0.000201	3.721	4494	4441	70586
Hmong	Manchu_Bijie	Zhuang_Guangxi	Mbuti	0.000698	0.000187	3.731	4539	4489	70764
Hmong	Manchu_Jinsha	Vietnamese	Mbuti	0.000718	0.000192	3.733	4524	4474	70586
Hmong	Mongolian_Bijie	Dong_Hunan	Mbuti	0.00071	0.000187	3.796	4554	4504	70764
Hmong	Manchu_Bijie	Htin_Mal	Mbuti	0.000785	0.000206	3.802	4453	4398	69677
Dao	Mongolian_Bijie	Kinh_HGDP	Mbuti	0.00064	0.000167	3.827	4526	4481	70586
Dao	Mongolian_Bijie	Malay	Mbuti	0.000645	0.000166	3.892	4492	4446	70586
Dao	Mongolian_Bijie	Vietnamese	Mbuti	0.000672	0.000171	3.941	4540	4493	70586
Hmong	Manchu_Bijie	Ede	Mbuti	0.000744	0.000188	3.948	4475	4423	70586
Dao	Manchu_Bijie	Dong_Guizhou	Mbuti	0.000731	0.000184	3.974	4548	4496	70503
Hmong	Manchu_Jinsha	Mlabri	Mbuti	0.000925	0.000232	3.978	4435	4370	69677
Hmong	Manchu_Jinsha	Taiwan_Hanben	Mbuti	0.00081	0.000203	3.985	4540	4483	70666
Dao	Manchu_Bijie	Mang	Mbuti	0.000778	0.000195	3.994	4528	4473	70586
Dao	Manchu_Bijie	Xitoucun_LN	Mbuti	0.001294	0.000322	4.022	2607	2555	40564
Dao	Mongolian_Bijie	Kankanaey	Mbuti	0.000756	0.000187	4.036	4545	4492	70586
Dao	Mongolian_Bijie	Mulam_Luocheng	Mbuti	0.000676	0.000167	4.041	4540	4492	70503
Dao	Mongolian_Bijie	Tay	Mbuti	0.000686	0.00017	4.043	4540	4492	70586
Hmong	Mongolian_Bijie	Gelao_Longlin	Mbuti	0.000764	0.000184	4.159	4550	4496	70764
Hmong	Manchu_Jinsha	Mulam_Luocheng	Mbuti	0.000777	0.000186	4.184	4543	4488	70764
Dao	Manchu_Jinsha	Dong_Hunan	Mbuti	0.000797	0.00019	4.199	4557	4500	70503
Hmong	Manchu_Bijie	Dong_Hunan	Mbuti	0.000836	0.000198	4.215	4553	4494	70764
Dao	Mongolian_Bijie	Mang	Mbuti	0.00077	0.000182	4.219	4523	4469	70586
Dao	Manchu_Jinsha	Xitoucun_LN	Mbuti	0.001341	0.000316	4.238	2612	2557	40564
Dao	Mongolian_Bijie	Kinh_Vietnam	Mbuti	0.000714	0.000168	4.239	4537	4487	70586
Hmong	Manchu_Jinsha	Thai	Mbuti	0.000776	0.000183	4.244	4521	4466	70861
Hmong	Manchu_Jinsha	Malay	Mbuti	0.000782	0.000184	4.256	4481	4426	70586
Hmong	Manchu_Bijie	Maonan_Huanjiang	Mbuti	0.000799	0.000188	4.258	4547	4490	70764
Dao	Manchu_Jinsha	PaThen	Mbuti	0.000808	0.00019	4.26	4551	4494	70586
Hmong	Manchu_Jinsha	Muong	Mbuti	0.0008	0.000187	4.265	4523	4466	70586
Hmong	Manchu_Jinsha	Dai_HGDP	Mbuti	0.000814	0.000191	4.269	4539	4481	70861
Hmong	Mongolian_Bijie	PhuLa	Mbuti	0.000767	0.00018	4.269	4532	4477	70586
Hmong	Manchu_Jinsha	She_HGDP	Mbuti	0.000841	0.000196	4.284	4553	4493	70861
Dao	Mongolian_Bijie	Taiwan_Hanben	Mbuti	0.000785	0.000183	4.295	4540	4485	70394
Dao	Mongolian_Bijie	LoLo	Mbuti	0.000791	0.000184	4.303	4541	4485	70586
Hmong	Manchu_Bijie	PhuLa	Mbuti	0.000817	0.000189	4.316	4529	4472	70586
Hmong	Manchu_Jinsha	Cambodian	Mbuti	0.00082	0.00019	4.318	4507	4449	70861
Dao	Mongolian_Bijie	Visayan	Mbuti	0.000793	0.000183	4.345	4511	4455	70586
Dao	Manchu_Jinsha	Liangdao1_EN	Mbuti	0.001707	0.000393	4.346	2187	2130	33367
Dao	Manchu_Bijie	Malay	Mbuti	0.000794	0.000182	4.376	4502	4446	70586
Dao	Mongolian_Bijie	Zhuang_Guangxi	Mbuti	0.000729	0.000166	4.381	4539	4488	70503
Dao	Manchu_Bijie	Visayan	Mbuti	0.000901	0.000205	4.388	4519	4455	70586
Hmong	Manchu_Jinsha	Murut	Mbuti	0.00088	0.000199	4.416	4519	4457	70586
Hmong	Manchu_Jinsha	Nung	Mbuti	0.000817	0.000184	4.428	4529	4472	70586
Dao	Manchu_Jinsha	PhuLa	Mbuti	0.000825	0.000186	4.43	4550	4492	70586
Hmong	Manchu_Jinsha	BoY	Mbuti	0.000896	0.000202	4.435	4532	4469	70586
Hmong	Manchu_Bijie	Gelao_Longlin	Mbuti	0.000864	0.000194	4.46	4549	4487	70764
Dao	Manchu_Bijie	Ilocano	Mbuti	0.001054	0.000235	4.486	4539	4464	70586
Dao	Manchu_Bijie	Kinh_HGDP	Mbuti	0.000826	0.000184	4.49	4537	4478	70586
Hmong	Manchu_Jinsha	Giarai	Mbuti	0.000827	0.000184	4.497	4475	4417	70586
Dao	Manchu_Bijie	KhoMu	Mbuti	0.000835	0.000183	4.55	4529	4470	70586
Hmong	Manchu_Jinsha	Htin_Mal	Mbuti	0.000929	0.000204	4.556	4457	4392	69677
Hmong	Manchu_Jinsha	LaChi	Mbuti	0.000939	0.000206	4.559	4535	4469	70586
Dao	Manchu_Bijie	Cham	Mbuti	0.000846	0.000184	4.594	4512	4453	70586
Dao	Manchu_Bijie	Mlabri	Mbuti	0.001076	0.000234	4.595	4440	4366	69402
Dao	Mongolian_Bijie	Cambodian	Mbuti	0.00076	0.000165	4.608	4506	4452	70586
Dao	Mongolian_Bijie	Mlabri	Mbuti	0.001059	0.000227	4.67	4435	4362	69402
Hmong	Manchu_Jinsha	LoLo	Mbuti	0.000938	0.000201	4.674	4528	4462	70586
Dao	Mongolian_Bijie	KhoMu	Mbuti	0.000804	0.000172	4.675	4525	4468	70586
Dao	Manchu_Bijie	Kankanaey	Mbuti	0.000962	0.000206	4.682	4556	4488	70586
Hmong	Mongolian_Bijie	Dao	Mbuti	0.000876	0.000186	4.705	4549	4487	70586
Dao	Manchu_Bijie	Vietnamese	Mbuti	0.000885	0.000187	4.722	4551	4489	70586
Dao	Manchu_Jinsha	Tagalog	Mbuti	0.00092	0.000194	4.732	4527	4462	70586
Dao	Mongolian_Bijie	Thai	Mbuti	0.000746	0.000157	4.741	4521	4468	70586
Dao	Mongolian_Bijie	Cham	Mbuti	0.000803	0.000169	4.741	4506	4450	70586
Hmong	Manchu_Jinsha	Zhuang_Guangxi	Mbuti	0.000881	0.000184	4.801	4543	4481	70764
Dao	Manchu_Jinsha	Gelao_Longlin	Mbuti	0.000899	0.000186	4.824	4554	4490	70503
Dao	Mongolian_Bijie	Ami	Mbuti	0.000892	0.000185	4.832	4553	4490	70586
Dao	Manchu_Bijie	Tay	Mbuti	0.000895	0.000184	4.862	4551	4488	70586
Dao	Mongolian_Bijie	Nung	Mbuti	0.000816	0.000167	4.884	4547	4489	70586
Dao	Mongolian_Bijie	LaChi	Mbuti	0.000917	0.000186	4.915	4553	4488	70586
Dao	Manchu_Bijie	Kinh_Vietnam	Mbuti	0.000906	0.000184	4.92	4548	4484	70586
Dao	Manchu_Bijie	LoLo	Mbuti	0.000957	0.000194	4.921	4551	4483	70586
Dao	Manchu_Bijie	Mulam_Luocheng	Mbuti	0.000906	0.000181	4.993	4552	4488	70503
Dao	Manchu_Bijie	Atayal	Mbuti	0.001021	0.000204	5.014	4554	4482	70586
Dao	Manchu_Bijie	Thai	Mbuti	0.000883	0.000174	5.065	4529	4467	70586
Dao	Manchu_Bijie	Cambodian	Mbuti	0.000929	0.000183	5.079	4515	4449	70586
Hmong	Manchu_Jinsha	Ede	Mbuti	0.000946	0.000186	5.09	4481	4414	70586
Hmong	Mongolian_Bijie	Dong_Guizhou	Mbuti	0.000935	0.000183	5.12	4562	4496	70764
Dao	Manchu_Jinsha	Dong_Guizhou	Mbuti	0.000949	0.000185	5.135	4561	4494	70503
Dao	Mongolian_Bijie	Murut	Mbuti	0.000927	0.00018	5.142	4539	4474	70586
Dao	Manchu_Bijie	Taiwan_Hanben	Mbuti	0.001046	0.000201	5.211	4553	4479	70394
Dao	Mongolian_Bijie	Maonan_Huanjiang	Mbuti	0.000892	0.00017	5.237	4550	4487	70503
Hmong	Manchu_Bijie	Dao	Mbuti	0.001036	0.000197	5.255	4549	4476	70586
Dao	Mongolian_Bijie	Muong	Mbuti	0.00089	0.000169	5.267	4544	4481	70586
Dao	Manchu_Bijie	Zhuang_Guangxi	Mbuti	0.000991	0.000187	5.291	4552	4482	70503
Hmong	Manchu_Bijie	Miao_HGDP	Mbuti	0.00102	0.000192	5.318	4563	4491	70861
Dao	Mongolian_Bijie	Htin_Mal	Mbuti	0.000979	0.000184	5.333	4456	4389	69402
Hmong	Manchu_Jinsha	PhuLa	Mbuti	0.001016	0.000189	5.38	4535	4463	70586
Dao	Manchu_Jinsha	KhoMu	Mbuti	0.000997	0.000185	5.385	4540	4469	70586
Dao	Mongolian_Bijie	Li_Hainan	Mbuti	0.001011	0.000188	5.388	4558	4487	70503
Dao	Manchu_Jinsha	Mang	Mbuti	0.001092	0.0002	5.449	4543	4466	70586
Dao	Manchu_Bijie	LaChi	Mbuti	0.001107	0.000201	5.504	4563	4485	70586
Hmong	Manchu_Jinsha	Dong_Hunan	Mbuti	0.001056	0.000191	5.518	4559	4484	70764
Dao	Manchu_Jinsha	Malay	Mbuti	0.001013	0.000183	5.519	4514	4442	70586
Dao	Manchu_Bijie	Ami	Mbuti	0.00111	0.000201	5.52	4565	4487	70586
Dao	Manchu_Bijie	Nung	Mbuti	0.001009	0.000181	5.572	4557	4486	70586
Dao	Manchu_Jinsha	Visayan	Mbuti	0.001113	0.000199	5.591	4531	4452	70586
Hmong	Manchu_Jinsha	Maonan_Huanjiang	Mbuti	0.001035	0.000185	5.599	4553	4480	70764
Hmong	Manchu_Jinsha	Gelao_Longlin	Mbuti	0.001096	0.000194	5.665	4555	4477	70764
Hmong	Manchu_Bijie	Dong_Guizhou	Mbuti	0.001112	0.000195	5.711	4562	4483	70764
Dao	Manchu_Bijie	Murut	Mbuti	0.001154	0.000201	5.745	4551	4470	70586
Dao	Mongolian_Bijie	Dusun	Mbuti	0.001002	0.000174	5.769	4537	4467	70586
Dao	Manchu_Bijie	Htin_Mal	Mbuti	0.001107	0.00019	5.828	4465	4388	69402
Dao	Manchu_Jinsha	Mlabri	Mbuti	0.001327	0.000227	5.832	4454	4362	69402
Dao	Mongolian_Bijie	Dai_HGDP	Mbuti	0.00101	0.000173	5.839	4547	4476	70586
Dao	Manchu_Jinsha	Ilocano	Mbuti	0.001366	0.000233	5.863	4554	4457	70586
Dao	Manchu_Jinsha	Tay	Mbuti	0.0011	0.000186	5.919	4563	4486	70586
Dao	Manchu_Jinsha	Cham	Mbuti	0.001079	0.000181	5.966	4525	4449	70586
Hmong	Mongolian_Bijie	Miao_HGDP	Mbuti	0.001098	0.000184	5.97	4571	4493	70861
Dao	Manchu_Jinsha	Cambodian	Mbuti	0.001092	0.000182	5.993	4525	4448	70586
Dao	Manchu_Jinsha	Vietnamese	Mbuti	0.00113	0.000188	6.013	4565	4485	70586
Dao	Manchu_Bijie	Muong	Mbuti	0.001122	0.000187	6.017	4555	4476	70586
Dao	Manchu_Jinsha	Kankanaey	Mbuti	0.001232	0.000203	6.059	4569	4482	70586
Dao	Manchu_Jinsha	Kinh_Vietnam	Mbuti	0.001136	0.000185	6.13	4561	4481	70586
Dao	Manchu_Jinsha	Kinh_HGDP	Mbuti	0.001102	0.00018	6.134	4550	4473	70586
Dao	Manchu_Bijie	Maonan_Huanjiang	Mbuti	0.00114	0.000186	6.137	4563	4482	70503
Dao	Manchu_Jinsha	Mulam_Luocheng	Mbuti	0.001113	0.000181	6.153	4564	4485	70503
Dao	Manchu_Bijie	Giarai	Mbuti	0.001149	0.000185	6.222	4507	4426	70586
Dao	Manchu_Jinsha	Atayal	Mbuti	0.001259	0.000202	6.232	4566	4477	70586
Dao	Manchu_Bijie	Dusun	Mbuti	0.0012	0.000192	6.261	4548	4464	70586
Dao	Mongolian_Bijie	Giarai	Mbuti	0.001042	0.000165	6.316	4500	4426	70586
Dao	Manchu_Jinsha	LoLo	Mbuti	0.00127	0.000198	6.412	4566	4476	70586
Dao	Manchu_Jinsha	Zhuang_Guangxi	Mbuti	0.001179	0.000184	6.419	4563	4480	70503
Dao	Manchu_Jinsha	Htin_Mal	Mbuti	0.001253	0.000194	6.441	4474	4387	69402
Dao	Manchu_Bijie	Dai_HGDP	Mbuti	0.001219	0.000189	6.455	4558	4472	70586
Dao	Mongolian_Bijie	Ede	Mbuti	0.001078	0.000165	6.537	4502	4426	70586
Hmong	Manchu_Jinsha	Miao_HGDP	Mbuti	0.001236	0.000189	6.538	4569	4481	70861
Dao	Manchu_Bijie	Ede	Mbuti	0.001204	0.000183	6.59	4511	4426	70586
Dao	Manchu_Jinsha	Thai	Mbuti	0.001172	0.000177	6.616	4544	4461	70586
Hmong	Manchu_Bijie	CoLao	Mbuti	0.00135	0.000202	6.676	4567	4472	70586
Dao	Manchu_Jinsha	Nung	Mbuti	0.001221	0.000181	6.733	4569	4483	70586
Dao	Manchu_Jinsha	Murut	Mbuti	0.001341	0.000199	6.736	4562	4467	70586
Dao	Manchu_Jinsha	LaChi	Mbuti	0.00137	0.000203	6.762	4577	4480	70586
Dao	Manchu_Jinsha	Taiwan_Hanben	Mbuti	0.001367	0.000202	6.781	4569	4472	70394
Dao	Manchu_Jinsha	Ami	Mbuti	0.001349	0.000199	6.782	4578	4482	70586
Dao	Manchu_Bijie	Li_Hainan	Mbuti	0.00138	0.000201	6.856	4575	4478	70503
Hmong	Manchu_Jinsha	Dao	Mbuti	0.001329	0.000193	6.897	4557	4464	70586
Hmong	Manchu_Jinsha	Dong_Guizhou	Mbuti	0.001326	0.000188	7.043	4568	4474	70764
Hmong	Mongolian_Bijie	CoLao	Mbuti	0.001432	0.000199	7.201	4573	4472	70586
Dao	Manchu_Jinsha	Muong	Mbuti	0.001339	0.000182	7.34	4568	4473	70586
Dao	Manchu_Jinsha	Giarai	Mbuti	0.001354	0.000184	7.368	4519	4423	70586
Dao	Manchu_Jinsha	Dusun	Mbuti	0.001407	0.000189	7.43	4560	4460	70586
Dao	Manchu_Jinsha	Maonan_Huanjiang	Mbuti	0.001383	0.000186	7.435	4576	4478	70503
Dao	Manchu_Jinsha	Li_Hainan	Mbuti	0.001516	0.000199	7.626	4584	4477	70503
Dao	Manchu_Jinsha	Dai_HGDP	Mbuti	0.001461	0.000188	7.767	4571	4468	70586
Hmong	Manchu_Jinsha	CoLao	Mbuti	0.001574	0.000201	7.822	4573	4462	70586
Dao	Manchu_Jinsha	Ede	Mbuti	0.001407	0.000179	7.869	4522	4422	70586
Hmong	Manchu_Bijie	PaThen	Mbuti	0.002233	0.000206	10.857	4586	4429	70586
Hmong	Mongolian_Bijie	PaThen	Mbuti	0.002195	0.000195	11.28	4591	4436	70586
Hmong	Manchu_Jinsha	PaThen	Mbuti	0.002386	0.000202	11.786	4590	4422	70586

## Sheet: Table S8E
Table S8E. Symmetrical f4-statistics in the form f4 (southern Sinitic speaking populations, three studied populations; East Asians reference populations, Mbuti) to test their genetic affinity between southern Sinitic speaking populations and three studied populations based on the merged Human Origin dataset.
W	X	Y	Z	f4	stderr	Zscore	BABA	ABBA	nsnps
Han_Guangdong	Manchu_Bijie	Tibetan_Lhasa	Mbuti	-0.001046	0.00019	-5.519	4464	4538	70836
Han_Guangdong	Manchu_Bijie	Tibetan_Chamdo	Mbuti	-0.00092	0.000184	-5.007	4471	4536	70836
Han_Guangdong	Manchu_Bijie	Tibetan_Nagqu	Mbuti	-0.000896	0.000191	-4.693	4480	4543	70836
Han_Guangdong	Manchu_Bijie	Lajia_LN	Mbuti	-0.00104	0.000241	-4.319	4437	4509	69888
Han_Guangdong	Manchu_Jinsha	Tibetan_Lhasa	Mbuti	-0.0008	0.000186	-4.307	4477	4533	70836
Han_Guangdong	Manchu_Bijie	Qiang_Daofu	Mbuti	-0.000821	0.000194	-4.226	4488	4546	70836
Han_Guangdong	Manchu_Bijie	Yi_HGDP	Mbuti	-0.000687	0.000187	-3.681	4497	4546	70836
Han_Guangdong	Manchu_Jinsha	Tibetan_Chamdo	Mbuti	-0.00067	0.000186	-3.599	4484	4532	70836
Han_Guangdong	Mongolian_Bijie	Tibetan_Lhasa	Mbuti	-0.000613	0.000176	-3.492	4476	4519	70836
Han_Guangdong	Manchu_Jinsha	Tibetan_Nagqu	Mbuti	-0.00066	0.000189	-3.486	4492	4539	70836
Han_Guangdong	Mongolian_Bijie	Lajia_LN	Mbuti	-0.000758	0.000229	-3.311	4443	4496	69888
Han_Guangdong	Manchu_Jinsha	Lajia_LN	Mbuti	-0.000766	0.000237	-3.228	4449	4503	69888
Han_Guangdong	Mongolian_Bijie	Tibetan_Nagqu	Mbuti	-0.000521	0.000174	-2.992	4490	4526	70836
Han_Guangdong	Manchu_Bijie	Xiaojingshan_EN	Mbuti	-0.000971	0.000331	-2.932	2607	2647	41108
Han_Guangdong	Mongolian_Bijie	Tibetan_Chamdo	Mbuti	-0.000474	0.00017	-2.783	4483	4517	70836
Han_Guangdong	Manchu_Jinsha	Qiang_Daofu	Mbuti	-0.000537	0.000194	-2.764	4502	4540	70836
Han_Guangdong	Manchu_Bijie	Naxi_HGDP	Mbuti	-0.000509	0.000189	-2.697	4504	4540	70836
Han_Guangdong	Mongolian_Bijie	Jinchankou_LN	Mbuti	-0.000877	0.000325	-2.697	3204	3249	50707
Han_Guangdong	Manchu_Bijie	Jinchankou_LN	Mbuti	-0.000911	0.000339	-2.685	3206	3252	50707
Han_Guangdong	Manchu_Bijie	Wanggou_MN	Mbuti	-0.000748	0.000281	-2.657	3737	3781	58882
Han_Guangdong	Mongolian_Bijie	Qiang_Daofu	Mbuti	-0.000446	0.000178	-2.499	4498	4530	70836
Han_Guangdong	Mongolian_Bijie	Yi_HGDP	Mbuti	-0.000432	0.000173	-2.492	4504	4535	70836
Han_Guangdong	Manchu_Bijie	Shimao_LN	Mbuti	-0.000634	0.000255	-2.49	4445	4489	70209
Han_Guangdong	Manchu_Jinsha	Jinchankou_LN	Mbuti	-0.000851	0.000346	-2.463	3215	3258	50707
Han_Guangdong	Manchu_Jinsha	Yi_HGDP	Mbuti	-0.000444	0.000186	-2.388	4511	4542	70836
Han_Guangdong	Mongolian_Bijie	Xiaojingshan_EN	Mbuti	-0.000718	0.000303	-2.365	2614	2643	41108
Han_Chongqing	Mongolian_Bijie	Liangdao1_EN	Mbuti	-0.001185	0.000535	-2.215	2132	2171	33432
Han_Guangdong	Mongolian_Bijie	Wadian_LN	Mbuti	-0.000558	0.000254	-2.199	4478	4517	70446
Han_Guangdong	Manchu_Bijie	Hmong	Mbuti	-0.000422	0.000197	-2.144	4523	4553	70764
Han_Guangdong	Mongolian_Bijie	Han_Henan	Mbuti	-0.000394	0.000185	-2.133	4518	4546	70836
Han_Guangdong	Mongolian_Bijie	Wanggou_MN	Mbuti	-0.000565	0.000267	-2.12	3740	3774	58882
Han_Guangdong	Manchu_Bijie	Haojiatai_LN	Mbuti	-0.000629	0.000303	-2.076	3358	3392	53063
Han_Guangdong	Manchu_Jinsha	Shimao_LN	Mbuti	-0.000508	0.000251	-2.027	4455	4491	70209
Han_Guangdong	Mongolian_Bijie	Shimao_LN	Mbuti	-0.000476	0.000238	-2	4448	4481	70209
Han_Guangdong	Mongolian_Bijie	Han_Shandong	Mbuti	-0.000336	0.000175	-1.917	4516	4540	70836
Han_Guangdong	Manchu_Bijie	Miaozigou_MN	Mbuti	-0.000902	0.000482	-1.872	1225	1243	19471
Han_Guangdong	Manchu_Bijie	Bianbian_EN	Mbuti	-0.00068	0.000373	-1.824	3152	3186	49336
Han_Guangdong	Manchu_Jinsha	Naxi_HGDP	Mbuti	-0.000342	0.000191	-1.794	4515	4539	70836
Han_Guangdong	Manchu_Jinsha	Hmong	Mbuti	-0.000345	0.000195	-1.767	4531	4556	70764
Han_Guangdong	Manchu_Jinsha	Miaozigou_MN	Mbuti	-0.000852	0.000488	-1.747	1226	1242	19471
Han_Guangdong	Manchu_Bijie	Tibetan_Gannan	Mbuti	-0.000338	0.000195	-1.735	4492	4516	70836
Han_Guangdong	Manchu_Jinsha	Haojiatai_LN	Mbuti	-0.000522	0.000302	-1.729	3365	3393	53063
Han_Guangdong	Mongolian_Bijie	Tibetan_Gannan	Mbuti	-0.000317	0.000187	-1.696	4492	4515	70836
Han_Guangdong	Manchu_Bijie	Wadian_LN	Mbuti	-0.000426	0.000258	-1.65	4484	4514	70446
Han_Guangdong	Mongolian_Bijie	Naxi_HGDP	Mbuti	-0.000284	0.000175	-1.621	4510	4530	70836
Han_Chongqing	Manchu_Bijie	Lajia_LN	Mbuti	-0.000525	0.000327	-1.608	4448	4485	69888
Han_Guangdong	Manchu_Jinsha	Xiaojingshan_EN	Mbuti	-0.000507	0.000318	-1.594	2618	2639	41108
Han_Guangdong	Mongolian_Bijie	Bianbian_EN	Mbuti	-0.000542	0.000352	-1.54	3158	3184	49336
Han_Guangdong	Mongolian_Bijie	Hmong	Mbuti	-0.00029	0.000189	-1.536	4526	4547	70764
Han_Guangdong	Manchu_Bijie	Han_Henan	Mbuti	-0.000301	0.0002	-1.508	4523	4544	70836
Han_Guangdong	Mongolian_Bijie	Boshan_EN	Mbuti	-0.000461	0.000306	-1.507	4182	4213	65832
Han_Guangdong	Manchu_Bijie	Yumin_EN	Mbuti	-0.000511	0.000339	-1.506	3749	3779	59319
Han_Guangdong	Mongolian_Bijie	Qihe_EN	Mbuti	-0.000637	0.00044	-1.447	1572	1588	25024
Han_Guangdong	Manchu_Bijie	Han_Shandong	Mbuti	-0.000265	0.000186	-1.428	4519	4538	70836
Han_Guangdong	Manchu_Jinsha	Boshan_EN	Mbuti	-0.000444	0.000316	-1.404	4189	4218	65832
Han_Guangdong	Manchu_Jinsha	Wanggou_MN	Mbuti	-0.000353	0.00029	-1.217	3753	3773	58882
Han_Guangdong	Manchu_Bijie	Boshan_EN	Mbuti	-0.000371	0.000307	-1.21	4188	4213	65832
Han_Guangdong	Mongolian_Bijie	Miaozigou_MN	Mbuti	-0.000584	0.000483	-1.208	1230	1241	19471
Han_Chongqing	Mongolian_Bijie	Liangdao2_EN	Mbuti	-0.000544	0.000458	-1.188	3851	3884	60703
Han_Guangdong	Manchu_Bijie	Sila	Mbuti	-0.000236	0.0002	-1.182	4482	4498	70503
Han_Guangdong	Manchu_Bijie	Han_Shanxi	Mbuti	-0.000224	0.000191	-1.171	4521	4536	70836
Han_Chongqing	Manchu_Bijie	Hmong	Mbuti	-0.000317	0.000272	-1.164	4521	4544	70764
Han_Chongqing	Mongolian_Bijie	Ilocano	Mbuti	-0.000358	0.000308	-1.161	4465	4490	70503
Han_Guangdong	Mongolian_Bijie	Yumin_EN	Mbuti	-0.000372	0.000328	-1.135	3754	3776	59319
Han_Guangdong	Mongolian_Bijie	Longtoushan_BA	Mbuti	-0.000369	0.000328	-1.128	2568	2583	40334
Han_Chongqing	Manchu_Bijie	Liangdao1_EN	Mbuti	-0.00062	0.000551	-1.126	2142	2163	33432
Han_Guangdong	Manchu_Jinsha	Wadian_LN	Mbuti	-0.000289	0.000262	-1.104	4494	4514	70446
Han_Guangdong	Mongolian_Bijie	Han_Shanxi	Mbuti	-0.000193	0.000177	-1.086	4520	4534	70836
Han_Guangdong	Manchu_Bijie	Qihe_EN	Mbuti	-0.00049	0.000454	-1.079	1574	1586	25024
Han_Guangdong	Manchu_Bijie	Longtoushan_BA	Mbuti	-0.000369	0.000348	-1.059	2569	2583	40334
Han_Guangdong	Manchu_Bijie	HaNhi	Mbuti	-0.000198	0.000189	-1.05	4490	4504	70503
Han_Guangdong	Mongolian_Bijie	Haojiatai_LN	Mbuti	-0.000315	0.000303	-1.039	3363	3380	53063
Han_Chongqing	Manchu_Bijie	Liangdao2_EN	Mbuti	-0.000457	0.000475	-0.964	3858	3886	60703
Han_Guangdong	Mongolian_Bijie	Pingliangtai_LN	Mbuti	-0.000203	0.000217	-0.935	4514	4529	70644
Han_Chongqing	Manchu_Bijie	Qiang_Daofu	Mbuti	-0.000242	0.000266	-0.91	4504	4521	70836
Han_Chongqing	Manchu_Jinsha	Hmong	Mbuti	-0.00024	0.000271	-0.887	4525	4542	70764
Han_Guangdong	Manchu_Jinsha	Bianbian_EN	Mbuti	-0.000338	0.000385	-0.876	3167	3183	49336
Han_Chongqing	Manchu_Bijie	CoLao	Mbuti	-0.000243	0.00028	-0.868	4506	4523	70503
Han_Guangdong	Manchu_Bijie	Han_SichuanHO	Mbuti	-0.000164	0.000191	-0.86	4524	4536	70836
Han_Guangdong	Manchu_Bijie	Haojiatai_LBIA	Mbuti	-0.000273	0.000331	-0.825	3550	3566	56410
Han_Guangdong	Manchu_Jinsha	Tibetan_Gannan	Mbuti	-0.000159	0.000194	-0.82	4503	4514	70836
Han_Chongqing	Manchu_Bijie	HaNhi	Mbuti	-0.000214	0.000264	-0.813	4482	4497	70503
Han_Guangdong	Manchu_Bijie	Jiaozuoniecun_LBIA	Mbuti	-0.000229	0.000283	-0.809	4163	4178	65399
Han_Chongqing	Mongolian_Bijie	Tanshishan_LN	Mbuti	-0.000449	0.000565	-0.795	1885	1899	30005
Han_Chongqing	Mongolian_Bijie	Lajia_LN	Mbuti	-0.000243	0.000309	-0.789	4451	4468	69888
Han_Chongqing	Manchu_Bijie	Lahu_HGDP	Mbuti	-0.000214	0.000273	-0.785	4502	4517	70836
Han_Chongqing	Manchu_Jinsha	Lajia_LN	Mbuti	-0.000252	0.000322	-0.781	4457	4475	69888
Han_Chongqing	Manchu_Bijie	Vietnam_Lahu	Mbuti	-0.000201	0.000273	-0.738	4482	4496	70503
Han_Chongqing	Mongolian_Bijie	LoLo	Mbuti	-0.000197	0.000273	-0.724	4485	4499	70503
Han_Guangdong	Manchu_Bijie	Chuanyun_H	Mbuti	-0.000334	0.000466	-0.717	1569	1577	24123
Han_Guangdong	Manchu_Jinsha	Qihe_EN	Mbuti	-0.000331	0.000462	-0.717	1575	1584	25024
Han_Guangdong	Mongolian_Bijie	Banlashan_MN	Mbuti	-0.000181	0.000255	-0.711	4497	4509	70433
Han_Chongqing	Manchu_Bijie	Tibetan_Nagqu	Mbuti	-0.000182	0.000266	-0.685	4501	4514	70836
Han_Chongqing	Mongolian_Bijie	Hmong	Mbuti	-0.000184	0.000276	-0.667	4522	4535	70764
Han_Guangdong	Manchu_Jinsha	Han_Henan	Mbuti	-0.000128	0.000197	-0.652	4533	4542	70836
Han_Chongqing	Manchu_Jinsha	Tanshishan_LN	Mbuti	-0.000365	0.000571	-0.639	1887	1898	30005
Han_Guangdong	Manchu_Bijie	Vietnam_Lahu	Mbuti	-0.000122	0.000192	-0.637	4493	4502	70503
Han_Guangdong	Mongolian_Bijie	Han_SichuanHO	Mbuti	-0.00011	0.000181	-0.605	4524	4532	70836
Han_Chongqing	Mongolian_Bijie	CoLao	Mbuti	-0.00016	0.000283	-0.567	4504	4515	70503
Han_Chongqing	Manchu_Bijie	Jinchankou_LN	Mbuti	-0.000278	0.000491	-0.565	3225	3239	50707
Han_Chongqing	Manchu_Bijie	Xiaojingshan_EN	Mbuti	-0.000245	0.000458	-0.536	2622	2632	41108
Han_Guangdong	Mongolian_Bijie	Jiaozuoniecun_LBIA	Mbuti	-0.000137	0.000264	-0.517	4166	4175	65399
Han_Chongqing	Mongolian_Bijie	Jinchankou_LN	Mbuti	-0.000243	0.000477	-0.509	3224	3236	50707
Han_Guangdong	Manchu_Jinsha	Yumin_EN	Mbuti	-0.000174	0.000351	-0.496	3762	3772	59319
Han_Guangdong	Manchu_Jinsha	Longtoushan_BA	Mbuti	-0.000166	0.000345	-0.481	2577	2584	40334
Han_Chongqing	Manchu_Jinsha	Liangdao2_EN	Mbuti	-0.000223	0.000472	-0.473	3867	3880	60703
Han_Chongqing	Mongolian_Bijie	Lahu_HGDP	Mbuti	-0.000132	0.000279	-0.473	4500	4510	70836
Han_Chongqing	Manchu_Jinsha	Liangdao1_EN	Mbuti	-0.000252	0.000554	-0.455	2147	2156	33432
Han_Chongqing	Mongolian_Bijie	Maonan_Huanjiang	Mbuti	-0.000118	0.000263	-0.45	4521	4529	70836
Han_Guangdong	Manchu_Bijie	Lahu_HGDP	Mbuti	-8.7e-05	0.000196	-0.447	4515	4522	70836
Han_Guangdong	Manchu_Bijie	Cong	Mbuti	-8.4e-05	0.000187	-0.446	4493	4499	70503
Han_Chongqing	Manchu_Jinsha	Jinchankou_LN	Mbuti	-0.000217	0.000496	-0.438	3231	3242	50707
Han_Guangdong	Mongolian_Bijie	Suogang_LN	Mbuti	-0.000345	0.000798	-0.433	378	380	5921
Han_Guangdong	Manchu_Jinsha	Han_Shanxi	Mbuti	-7.6e-05	0.000192	-0.397	4531	4536	70836
Han_Chongqing	Mongolian_Bijie	Atayal	Mbuti	-0.000107	0.000286	-0.373	4512	4519	70836
Han_Chongqing	Manchu_Bijie	Tibetan_Lhasa	Mbuti	-9.5e-05	0.000261	-0.364	4494	4501	70836
Han_Chongqing	Mongolian_Bijie	Htin_Mal	Mbuti	-9.8e-05	0.00028	-0.351	4417	4424	69600
Han_Chongqing	Mongolian_Bijie	Thai	Mbuti	-9e-05	0.000258	-0.35	4493	4500	70836
Han_Chongqing	Mongolian_Bijie	Malay	Mbuti	-8.7e-05	0.00026	-0.335	4447	4453	70503
Han_Guangdong	Mongolian_Bijie	Tanshishan_LN	Mbuti	-0.000123	0.000378	-0.324	1893	1897	30005
Han_Guangdong	Mongolian_Bijie	HaNhi	Mbuti	-5.1e-05	0.000175	-0.292	4493	4497	70503
Han_Chongqing	Mongolian_Bijie	Ede	Mbuti	-7.2e-05	0.000259	-0.277	4441	4446	70503
Han_Guangdong	Manchu_Jinsha	Han_Shandong	Mbuti	-5e-05	0.000187	-0.265	4532	4535	70836
Han_Guangdong	Manchu_Bijie	Xiaogao_EN	Mbuti	-9e-05	0.000343	-0.263	3968	3974	62059
Han_Chongqing	Mongolian_Bijie	HaNhi	Mbuti	-6.7e-05	0.000262	-0.256	4483	4487	70503
Han_Chongqing	Manchu_Bijie	Ilocano	Mbuti	-7.7e-05	0.000319	-0.241	4478	4483	70503
Han_Chongqing	Manchu_Bijie	Tanshishan_LN	Mbuti	-0.00014	0.000588	-0.239	1892	1896	30005
Han_Guangdong	Mongolian_Bijie	Han_Jiangsu	Mbuti	-4.3e-05	0.00018	-0.238	4529	4532	70836
Han_Chongqing	Mongolian_Bijie	LaChi	Mbuti	-6.8e-05	0.000288	-0.237	4500	4504	70503
Han_Chongqing	Mongolian_Bijie	Dao	Mbuti	-6e-05	0.000274	-0.221	4505	4509	70503
Han_Chongqing	Mongolian_Bijie	Vietnamese	Mbuti	-4.7e-05	0.000262	-0.179	4496	4499	70503
Han_Chongqing	Mongolian_Bijie	Suogang_LN	Mbuti	-0.000192	0.001182	-0.162	378	379	5921
Han_Chongqing	Manchu_Bijie	Haojiatai_LN	Mbuti	-6.8e-05	0.000427	-0.16	3371	3374	53063
Han_Chongqing	Mongolian_Bijie	Vietnam_Lahu	Mbuti	-4.2e-05	0.000275	-0.153	4483	4486	70503
Han_Guangdong	Mongolian_Bijie	Haojiatai_LBIA	Mbuti	-3.8e-05	0.000307	-0.125	3557	3559	56410
Han_Chongqing	Manchu_Bijie	Miao_HGDP	Mbuti	-3.3e-05	0.000268	-0.124	4529	4531	70836
Han_Guangdong	Manchu_Bijie	Han_Jiangsu	Mbuti	-2.2e-05	0.000195	-0.112	4531	4533	70836
Han_Chongqing	Manchu_Bijie	LoLo	Mbuti	-3.1e-05	0.000277	-0.112	4494	4496	70503
Han_Guangdong	Manchu_Jinsha	Banlashan_MN	Mbuti	-2.8e-05	0.000272	-0.102	4508	4510	70433
Han_Chongqing	Manchu_Bijie	Yumin_EN	Mbuti	-4.7e-05	0.000459	-0.102	3757	3760	59319
Han_Guangdong	Manchu_Jinsha	Tanshishan_LN	Mbuti	-3.8e-05	0.000385	-0.098	1897	1898	30005
Han_Chongqing	Manchu_Bijie	Tibetan_Chamdo	Mbuti	-2.5e-05	0.000259	-0.098	4499	4501	70836
Han_Chongqing	Mongolian_Bijie	Tay	Mbuti	-2.4e-05	0.000261	-0.094	4495	4497	70503
Han_Chongqing	Manchu_Bijie	Haojiatai_LBIA	Mbuti	-4e-05	0.000464	-0.085	3554	3556	56410
Han_Chongqing	Mongolian_Bijie	Murut	Mbuti	-2.3e-05	0.000276	-0.084	4485	4486	70503
Han_Chongqing	Manchu_Jinsha	CoLao	Mbuti	-2.1e-05	0.000281	-0.074	4514	4515	70503
Han_Chongqing	Manchu_Bijie	Cong	Mbuti	-1.6e-05	0.000262	-0.062	4488	4489	70503
Han_Chongqing	Mongolian_Bijie	Dai_HGDP	Mbuti	-1.3e-05	0.000272	-0.048	4513	4514	70836
Han_Chongqing	Mongolian_Bijie	PhuLa	Mbuti	-1e-05	0.000274	-0.036	4493	4494	70503
Han_Chongqing	Mongolian_Bijie	Li_Hainan	Mbuti	-9e-06	0.000292	-0.03	4526	4527	70836
Han_Guangdong	Mongolian_Bijie	Lahu_HGDP	Mbuti	-5e-06	0.000185	-0.028	4515	4516	70836
Han_Guangdong	Mongolian_Bijie	Xiaogao_EN	Mbuti	-7e-06	0.00032	-0.022	3971	3971	62059
Han_Chongqing	Mongolian_Bijie	Kinh_Vietnam	Mbuti	-5e-06	0.000264	-0.02	4493	4494	70503
Han_Guangdong	Mongolian_Bijie	Sila	Mbuti	0	0.000187	-0.001	4488	4488	70503
Han_Chongqing	Mongolian_Bijie	Kinh_HGDP	Mbuti	1e-06	0.00027	0.002	4507	4507	70836
Han_Guangdong	Mongolian_Bijie	Chuanyun_H	Mbuti	2e-06	0.00045	0.004	1573	1573	24123
Han_Chongqing	Mongolian_Bijie	BoY	Mbuti	2e-06	0.000284	0.008	4499	4499	70503
Han_Chongqing	Mongolian_Bijie	Cham	Mbuti	3e-06	0.000258	0.012	4459	4459	70503
Han_Chongqing	Mongolian_Bijie	Xiaojingshan_EN	Mbuti	8e-06	0.000451	0.018	2624	2623	41108
Han_Guangdong	Manchu_Bijie	Miao_HGDP	Mbuti	4e-06	0.000191	0.023	4537	4537	70836
Han_Chongqing	Mongolian_Bijie	Mang	Mbuti	7e-06	0.000273	0.025	4479	4479	70503
Han_Chongqing	Mongolian_Bijie	Tagalog	Mbuti	1.1e-05	0.000273	0.042	4471	4470	70503
Han_Guangdong	Mongolian_Bijie	Cong	Mbuti	8e-06	0.000176	0.043	4495	4494	70503
Han_Chongqing	Manchu_Bijie	Yi_HGDP	Mbuti	1.2e-05	0.00026	0.047	4519	4518	70836
Han_Chongqing	Mongolian_Bijie	Gelao_Longlin	Mbuti	1.3e-05	0.000272	0.049	4522	4521	70836
Han_Guangdong	Mongolian_Bijie	PaThen	Mbuti	1e-05	0.000189	0.051	4506	4505	70503
Han_Chongqing	Mongolian_Bijie	She_HGDP	Mbuti	1.4e-05	0.000265	0.052	4527	4526	70836
Han_Guangdong	Manchu_Jinsha	Sila	Mbuti	1.1e-05	0.000199	0.053	4496	4495	70503
Han_Chongqing	Manchu_Bijie	Mang	Mbuti	1.6e-05	0.000274	0.06	4482	4481	70503
Han_Guangdong	Manchu_Bijie	Tujia_HGDP	Mbuti	1.3e-05	0.000191	0.069	4532	4531	70836
Han_Chongqing	Mongolian_Bijie	Giarai	Mbuti	1.8e-05	0.000255	0.072	4444	4442	70503
Han_Chongqing	Manchu_Bijie	Wanggou_MN	Mbuti	3e-05	0.000396	0.075	3765	3763	58882
Han_Chongqing	Manchu_Jinsha	Haojiatai_LN	Mbuti	3.9e-05	0.000423	0.092	3374	3372	53063
Han_Chongqing	Mongolian_Bijie	Dusun	Mbuti	2.5e-05	0.00027	0.094	4482	4481	70503
Han_Guangdong	Manchu_Jinsha	Jiaozuoniecun_LBIA	Mbuti	3e-05	0.000281	0.106	4175	4173	65399
Han_Chongqing	Manchu_Bijie	Htin_Mal	Mbuti	3e-05	0.000279	0.109	4426	4424	69600
Han_Guangdong	Manchu_Bijie	Pingliangtai_LN	Mbuti	3e-05	0.000235	0.127	4525	4522	70644
Han_Chongqing	Manchu_Bijie	Han_Hubei	Mbuti	3.8e-05	0.00028	0.135	4533	4531	70836
Han_Chongqing	Manchu_Bijie	PhuLa	Mbuti	4e-05	0.000269	0.15	4499	4496	70503
Han_Chongqing	Manchu_Jinsha	Qiang_Daofu	Mbuti	4.1e-05	0.000266	0.155	4514	4511	70836
Han_Chongqing	Mongolian_Bijie	Miao_HGDP	Mbuti	4.4e-05	0.000269	0.163	4528	4525	70836
Han_Chongqing	Mongolian_Bijie	Han_Hubei	Mbuti	4.5e-05	0.00027	0.167	4530	4527	70836
Han_Guangdong	Mongolian_Bijie	Han_Chongqing	Mbuti	3.4e-05	0.000202	0.169	4534	4532	70836
Han_Chongqing	Manchu_Bijie	Cham	Mbuti	4.8e-05	0.000259	0.184	4464	4461	70503
Han_Chongqing	Mongolian_Bijie	Nung	Mbuti	5.2e-05	0.000266	0.197	4500	4497	70503
Han_Chongqing	Manchu_Bijie	Thai	Mbuti	5e-05	0.000253	0.199	4501	4497	70836
Han_Chongqing	Manchu_Bijie	Ede	Mbuti	5.3e-05	0.00026	0.203	4449	4445	70503
Han_Chongqing	Mongolian_Bijie	Yumin_EN	Mbuti	9.2e-05	0.000453	0.204	3758	3752	59319
Han_Chongqing	Manchu_Jinsha	Tibetan_Nagqu	Mbuti	5.3e-05	0.00026	0.205	4510	4506	70836
Han_Guangdong	Mongolian_Bijie	Vietnam_Lahu	Mbuti	3.7e-05	0.000179	0.207	4497	4494	70503
Han_Chongqing	Mongolian_Bijie	Muong	Mbuti	5.7e-05	0.000264	0.214	4496	4492	70503
Han_Guangdong	Mongolian_Bijie	Tujia_HGDP	Mbuti	4e-05	0.000177	0.226	4531	4529	70836
Han_Chongqing	Mongolian_Bijie	Cambodian	Mbuti	6.2e-05	0.00026	0.238	4483	4479	70836
Han_Guangdong	Manchu_Bijie	PaThen	Mbuti	4.9e-05	0.000203	0.242	4509	4505	70503
Han_Chongqing	Manchu_Bijie	Malay	Mbuti	6.3e-05	0.00026	0.242	4457	4452	70503
Han_Guangdong	Mongolian_Bijie	Mang	Mbuti	4.5e-05	0.000182	0.248	4490	4487	70503
Han_Guangdong	Mongolian_Bijie	She_HGDP	Mbuti	4.6e-05	0.00018	0.255	4538	4534	70836
Han_Guangdong	Manchu_Jinsha	Chuanyun_H	Mbuti	0.000118	0.00046	0.257	1577	1575	24123
Han_Guangdong	Manchu_Bijie	Banlashan_MN	Mbuti	6.9e-05	0.000268	0.259	4505	4500	70433
Han_Chongqing	Manchu_Bijie	Shimao_LN	Mbuti	9.3e-05	0.000357	0.26	4471	4464	70209
Han_Guangdong	Manchu_Bijie	Mang	Mbuti	5.4e-05	0.000196	0.277	4492	4488	70503
Han_Chongqing	Mongolian_Bijie	Taiwan_Hanben	Mbuti	7.6e-05	0.000276	0.277	4517	4512	70640
Han_Chongqing	Mongolian_Bijie	Cong	Mbuti	7.5e-05	0.000267	0.281	4489	4484	70503
Han_Guangdong	Mongolian_Bijie	Han_Shanghai	Mbuti	6.3e-05	0.000217	0.291	4551	4547	70836
Han_Chongqing	Manchu_Bijie	Naxi_HGDP	Mbuti	8e-05	0.000272	0.295	4520	4515	70836
Han_Guangdong	Manchu_Jinsha	Han_SichuanHO	Mbuti	5.8e-05	0.000195	0.296	4537	4532	70836
Han_Guangdong	Manchu_Jinsha	Haojiatai_LBIA	Mbuti	9.9e-05	0.000321	0.309	3565	3559	56410
Han_Chongqing	Manchu_Jinsha	HaNhi	Mbuti	8.2e-05	0.000261	0.313	4493	4487	70503
Han_Chongqing	Mongolian_Bijie	Dong_Guizhou	Mbuti	8.3e-05	0.000265	0.314	4530	4524	70836
Han_Guangdong	Manchu_Bijie	Han_Hubei	Mbuti	6.4e-05	0.000203	0.317	4541	4537	70836
Han_Guangdong	Manchu_Jinsha	Suogang_LN	Mbuti	0.000274	0.000847	0.323	379	377	5921
Han_Chongqing	Manchu_Bijie	Chuanyun_H	Mbuti	0.000222	0.000652	0.341	1571	1566	24123
Han_Chongqing	Manchu_Jinsha	Lahu_HGDP	Mbuti	9.6e-05	0.000272	0.354	4512	4505	70836
Han_Chongqing	Manchu_Jinsha	Suogang_LN	Mbuti	0.000428	0.001182	0.362	378	375	5921
Han_Chongqing	Mongolian_Bijie	Ami	Mbuti	0.000101	0.00028	0.362	4529	4522	70836
Han_Chongqing	Manchu_Bijie	Dao	Mbuti	0.000102	0.000275	0.371	4514	4506	70503
Han_Chongqing	Manchu_Jinsha	Vietnam_Lahu	Mbuti	0.000105	0.000275	0.381	4494	4486	70503
Han_Guangdong	Mongolian_Bijie	Han_Hubei	Mbuti	7.1e-05	0.000185	0.386	4540	4535	70836
Han_Guangdong	Manchu_Jinsha	Pingliangtai_LN	Mbuti	9.6e-05	0.000239	0.403	4532	4525	70644
Han_Chongqing	Manchu_Bijie	Suogang_LN	Mbuti	0.000497	0.001206	0.412	380	377	5921
Han_Guangdong	Manchu_Bijie	Suogang_LN	Mbuti	0.000343	0.000818	0.42	379	377	5921
Han_Chongqing	Manchu_Bijie	LaChi	Mbuti	0.000124	0.000293	0.423	4510	4501	70503
Han_Chongqing	Manchu_Bijie	Gelao_Longlin	Mbuti	0.000118	0.000276	0.429	4529	4520	70836
Han_Chongqing	Mongolian_Bijie	Dong_Hunan	Mbuti	0.000115	0.000269	0.429	4535	4527	70836
Han_Chongqing	Mongolian_Bijie	Pingliangtai_LN	Mbuti	0.000134	0.000313	0.429	4521	4511	70644
Han_Chongqing	Mongolian_Bijie	Haojiatai_LBIA	Mbuti	0.000195	0.000453	0.43	3556	3545	56410
Han_Guangdong	Mongolian_Bijie	Miao_HGDP	Mbuti	8.1e-05	0.000181	0.45	4538	4532	70836
Han_Guangdong	Mongolian_Bijie	PhuLa	Mbuti	8.2e-05	0.000176	0.468	4507	4502	70503
Han_Chongqing	Manchu_Bijie	Sila	Mbuti	0.000131	0.000279	0.47	4491	4482	70503
Han_Chongqing	Mongolian_Bijie	Banlashan_MN	Mbuti	0.000177	0.000373	0.475	4504	4491	70433
Han_Guangdong	Manchu_Bijie	Tanshishan_LN	Mbuti	0.000186	0.000391	0.477	1898	1893	30005
Han_Chongqing	Manchu_Jinsha	Xiaojingshan_EN	Mbuti	0.000219	0.000458	0.477	2629	2620	41108
Han_Guangdong	Manchu_Jinsha	Xiaogao_EN	Mbuti	0.000167	0.000341	0.49	3980	3969	62059
Han_Chongqing	Mongolian_Bijie	Kankanaey	Mbuti	0.000143	0.000287	0.497	4504	4494	70503
Han_Chongqing	Manchu_Bijie	Giarai	Mbuti	0.000127	0.000253	0.5	4451	4442	70503
Han_Chongqing	Mongolian_Bijie	Qiang_Daofu	Mbuti	0.000133	0.000265	0.501	4512	4503	70836
Han_Chongqing	Mongolian_Bijie	Zhuang_Guangxi	Mbuti	0.000132	0.00026	0.509	4526	4516	70836
Han_Guangdong	Manchu_Jinsha	HaNhi	Mbuti	9.8e-05	0.00019	0.514	4505	4498	70503
Han_Chongqing	Mongolian_Bijie	KhoMu	Mbuti	0.000138	0.000268	0.514	4482	4472	70503
Han_Chongqing	Manchu_Bijie	Maonan_Huanjiang	Mbuti	0.000139	0.000266	0.523	4533	4523	70836
Han_Chongqing	Mongolian_Bijie	Mulam_Luocheng	Mbuti	0.000138	0.000262	0.527	4529	4520	70836
Han_Chongqing	Mongolian_Bijie	Mlabri	Mbuti	0.000169	0.000318	0.533	4405	4394	69600
Han_Chongqing	Manchu_Bijie	Xiaowu_MN	Mbuti	0.00023	0.000429	0.536	4461	4445	69792
Han_Guangdong	Manchu_Bijie	Xiaowu_MN	Mbuti	0.000161	0.0003	0.538	4463	4452	69792
Han_Chongqing	Mongolian_Bijie	Qihe_EN	Mbuti	0.000336	0.000614	0.547	1580	1571	25024
Han_Chongqing	Mongolian_Bijie	Wanggou_MN	Mbuti	0.000212	0.000387	0.548	3762	3750	58882
Han_Chongqing	Manchu_Bijie	BoY	Mbuti	0.000166	0.000287	0.577	4508	4496	70503
Han_Chongqing	Mongolian_Bijie	Haojiatai_LN	Mbuti	0.000246	0.000418	0.587	3373	3360	53063
Han_Chongqing	Manchu_Jinsha	Tibetan_Lhasa	Mbuti	0.000151	0.000256	0.589	4504	4493	70836
Han_Chongqing	Manchu_Bijie	Mlabri	Mbuti	0.000194	0.000324	0.599	4412	4398	69600
Han_Chongqing	Manchu_Bijie	Han_SichuanHO	Mbuti	0.000166	0.000268	0.621	4530	4518	70836
Han_Chongqing	Manchu_Jinsha	Shimao_LN	Mbuti	0.000219	0.000353	0.621	4476	4460	70209
Han_Chongqing	Manchu_Bijie	Vietnamese	Mbuti	0.000166	0.000266	0.623	4507	4495	70503
Han_Chongqing	Manchu_Bijie	KhoMu	Mbuti	0.000169	0.000269	0.627	4487	4475	70503
Han_Chongqing	Manchu_Jinsha	Htin_Mal	Mbuti	0.000176	0.00028	0.63	4431	4419	69600
Han_Chongqing	Mongolian_Bijie	Han_Fujian	Mbuti	0.000174	0.000275	0.631	4540	4527	70836
Han_Chongqing	Manchu_Jinsha	Yumin_EN	Mbuti	0.00029	0.000451	0.643	3766	3749	59319
Han_Chongqing	Manchu_Jinsha	Miao_HGDP	Mbuti	0.000176	0.000269	0.654	4537	4525	70836
Han_Chongqing	Mongolian_Bijie	Boshan_EN	Mbuti	0.000285	0.000421	0.677	4201	4182	65832
Han_Guangdong	Mongolian_Bijie	Han_Zhejiang	Mbuti	0.000128	0.000188	0.678	4537	4528	70836
Han_Chongqing	Manchu_Jinsha	Boshan_EN	Mbuti	0.000302	0.000437	0.691	4209	4189	65832
Han_Chongqing	Manchu_Bijie	Tay	Mbuti	0.000184	0.000265	0.696	4506	4493	70503
Han_Chongqing	Manchu_Bijie	Kinh_HGDP	Mbuti	0.000192	0.000275	0.699	4517	4503	70836
Han_Guangdong	Manchu_Bijie	CoLao	Mbuti	0.000139	0.000198	0.701	4527	4517	70503
Han_Guangdong	Manchu_Bijie	PhuLa	Mbuti	0.000133	0.000189	0.703	4511	4501	70503
Han_Chongqing	Manchu_Bijie	Kinh_Vietnam	Mbuti	0.000188	0.000266	0.706	4503	4490	70503
Han_Guangdong	Manchu_Bijie	Han_Chongqing	Mbuti	0.000154	0.000217	0.708	4540	4529	70836
Han_Chongqing	Mongolian_Bijie	Shimao_LN	Mbuti	0.000252	0.000351	0.716	4470	4453	70209
Han_Chongqing	Manchu_Jinsha	Haojiatai_LBIA	Mbuti	0.000333	0.000459	0.724	3564	3545	56410
Han_Chongqing	Manchu_Bijie	Murut	Mbuti	0.000205	0.000282	0.727	4495	4481	70503
Han_Chongqing	Mongolian_Bijie	Tibetan_Nagqu	Mbuti	0.000192	0.000265	0.727	4510	4496	70836
Han_Chongqing	Manchu_Bijie	Bianbian_EN	Mbuti	0.000347	0.000472	0.734	3174	3157	49336
Han_Chongqing	Manchu_Jinsha	Ilocano	Mbuti	0.000232	0.000312	0.743	4488	4472	70503
Han_Chongqing	Manchu_Bijie	Dai_HGDP	Mbuti	0.000203	0.000272	0.745	4523	4509	70836
Han_Chongqing	Mongolian_Bijie	Han_Guangdong	Mbuti	0.000204	0.000271	0.753	4534	4520	70836
Han_Chongqing	Manchu_Bijie	Qihe_EN	Mbuti	0.000483	0.000636	0.759	1586	1574	25024
Han_Chongqing	Mongolian_Bijie	Visayan	Mbuti	0.000228	0.000286	0.797	4473	4456	70503
Han_Chongqing	Manchu_Bijie	Tagalog	Mbuti	0.000225	0.000277	0.815	4482	4467	70503
Han_Chongqing	Manchu_Bijie	Dusun	Mbuti	0.000221	0.000271	0.818	4493	4477	70503
Han_Chongqing	Mongolian_Bijie	Han_SichuanHO	Mbuti	0.000221	0.000266	0.832	4528	4513	70836
Han_Chongqing	Manchu_Bijie	Boshan_EN	Mbuti	0.000375	0.000438	0.855	4214	4190	65832
Han_Guangdong	Manchu_Bijie	Han_Shanghai	Mbuti	0.000201	0.000233	0.863	4558	4544	70836
Han_Guangdong	Mongolian_Bijie	Liangdao1_EN	Mbuti	0.000341	0.000394	0.865	2165	2153	33432
Han_Chongqing	Manchu_Jinsha	Tibetan_Chamdo	Mbuti	0.000225	0.000258	0.874	4509	4493	70836
Han_Chongqing	Mongolian_Bijie	Chuanyun_H	Mbuti	0.000558	0.000636	0.878	1573	1560	24123
Han_Chongqing	Manchu_Jinsha	Banlashan_MN	Mbuti	0.000331	0.000376	0.88	4513	4489	70433
Han_Chongqing	Manchu_Jinsha	PhuLa	Mbuti	0.000237	0.000268	0.884	4506	4489	70503
Han_Chongqing	Manchu_Bijie	She_HGDP	Mbuti	0.000236	0.000265	0.891	4538	4521	70836
Han_Chongqing	Manchu_Bijie	Cambodian	Mbuti	0.000236	0.000264	0.896	4493	4476	70836
Han_Chongqing	Mongolian_Bijie	Xiaowu_MN	Mbuti	0.000385	0.000427	0.901	4464	4437	69792
Han_Chongqing	Manchu_Bijie	Dong_Hunan	Mbuti	0.000246	0.000269	0.914	4542	4525	70836
Han_Chongqing	Manchu_Jinsha	Naxi_HGDP	Mbuti	0.000247	0.000269	0.919	4527	4510	70836
Han_Chongqing	Manchu_Bijie	Nung	Mbuti	0.000245	0.000267	0.92	4510	4493	70503
Han_Chongqing	Mongolian_Bijie	Han_Jiangsu	Mbuti	0.00025	0.000268	0.932	4532	4514	70836
Han_Guangdong	Mongolian_Bijie	Xitoucun_LN	Mbuti	0.0003	0.000315	0.953	2588	2576	40640
Han_Guangdong	Manchu_Jinsha	Vietnam_Lahu	Mbuti	0.000184	0.000192	0.959	4509	4496	70503
Han_Chongqing	Manchu_Bijie	Tujia_HGDP	Mbuti	0.000253	0.000263	0.962	4535	4517	70836
Han_Chongqing	Mongolian_Bijie	Han_Shandong	Mbuti	0.000257	0.000267	0.963	4531	4513	70836
Han_Chongqing	Manchu_Jinsha	Ede	Mbuti	0.000255	0.000259	0.985	4456	4438	70503
Han_Chongqing	Manchu_Bijie	Dong_Guizhou	Mbuti	0.000264	0.000268	0.987	4539	4520	70836
Han_Chongqing	Manchu_Jinsha	Yi_HGDP	Mbuti	0.000255	0.000257	0.991	4528	4510	70836
Han_Chongqing	Mongolian_Bijie	PaThen	Mbuti	0.000276	0.000275	1.002	4507	4488	70503
Han_Guangdong	Manchu_Jinsha	PaThen	Mbuti	0.0002	0.000198	1.007	4519	4504	70503
Han_Chongqing	Manchu_Jinsha	LoLo	Mbuti	0.000279	0.000276	1.009	4505	4485	70503
Han_Chongqing	Manchu_Bijie	Han_Jiangsu	Mbuti	0.000271	0.000268	1.01	4536	4517	70836
Han_Chongqing	Manchu_Jinsha	Qihe_EN	Mbuti	0.000642	0.000631	1.017	1584	1568	25024
Han_Chongqing	Manchu_Bijie	Han_Guangdong	Mbuti	0.000278	0.000273	1.018	4540	4521	70836
Han_Chongqing	Manchu_Jinsha	Cong	Mbuti	0.000268	0.000262	1.024	4500	4481	70503
Han_Chongqing	Manchu_Bijie	Atayal	Mbuti	0.000297	0.000289	1.028	4530	4509	70836
Han_Chongqing	Mongolian_Bijie	Bianbian_EN	Mbuti	0.000485	0.000471	1.029	3177	3153	49336
Han_Chongqing	Mongolian_Bijie	Han_Shanghai	Mbuti	0.000321	0.000311	1.03	4552	4530	70836
Han_Chongqing	Mongolian_Bijie	Yi_HGDP	Mbuti	0.000267	0.000258	1.036	4523	4504	70836
Han_Guangdong	Mongolian_Bijie	Han_Fujian	Mbuti	0.000198	0.000188	1.052	4549	4535	70836
Han_Chongqing	Manchu_Jinsha	Chuanyun_H	Mbuti	0.000675	0.000637	1.059	1579	1562	24123
Han_Guangdong	Manchu_Jinsha	Cong	Mbuti	0.000201	0.000189	1.06	4508	4493	70503
Han_Guangdong	Mongolian_Bijie	Xiaowu_MN	Mbuti	0.000316	0.000296	1.068	4468	4446	69792
Han_Chongqing	Manchu_Jinsha	Xiaowu_MN	Mbuti	0.00045	0.000421	1.07	4472	4440	69792
Han_Chongqing	Manchu_Bijie	Muong	Mbuti	0.000287	0.000268	1.072	4507	4487	70503
Han_Chongqing	Manchu_Jinsha	Malay	Mbuti	0.000278	0.000259	1.073	4464	4445	70503
Han_Chongqing	Mongolian_Bijie	Tujia_HGDP	Mbuti	0.00028	0.000261	1.073	4532	4512	70836
Han_Chongqing	Manchu_Jinsha	Wanggou_MN	Mbuti	0.000424	0.000394	1.077	3776	3751	58882
Han_Chongqing	Manchu_Jinsha	Cham	Mbuti	0.000278	0.000252	1.1	4472	4452	70503
Han_Guangdong	Manchu_Jinsha	Miao_HGDP	Mbuti	0.000213	0.000194	1.101	4549	4534	70836
Han_Chongqing	Manchu_Bijie	PaThen	Mbuti	0.000316	0.000284	1.111	4513	4491	70503
Han_Chongqing	Manchu_Bijie	Banlashan_MN	Mbuti	0.000428	0.000381	1.124	4513	4483	70433
Han_Chongqing	Manchu_Bijie	Ami	Mbuti	0.000324	0.000286	1.135	4540	4517	70836
Han_Chongqing	Mongolian_Bijie	Naxi_HGDP	Mbuti	0.000305	0.000269	1.135	4523	4501	70836
Han_Guangdong	Manchu_Jinsha	Lahu_HGDP	Mbuti	0.000223	0.000196	1.141	4529	4513	70836
Han_Chongqing	Manchu_Bijie	Pingliangtai_LN	Mbuti	0.000367	0.000321	1.144	4533	4507	70644
Han_Chongqing	Manchu_Bijie	Visayan	Mbuti	0.000337	0.00029	1.16	4479	4455	70503
Han_Guangdong	Mongolian_Bijie	Mlabri	Mbuti	0.000253	0.000217	1.164	4415	4397	69600
Han_Guangdong	Mongolian_Bijie	CoLao	Mbuti	0.000221	0.000188	1.174	4528	4512	70503
Han_Guangdong	Manchu_Bijie	Mlabri	Mbuti	0.000277	0.000235	1.179	4418	4398	69600
Han_Chongqing	Manchu_Jinsha	Mang	Mbuti	0.000329	0.000274	1.202	4494	4470	70503
Han_Guangdong	Mongolian_Bijie	BoY	Mbuti	0.000239	0.000198	1.206	4517	4500	70503
Han_Chongqing	Manchu_Jinsha	KhoMu	Mbuti	0.000328	0.000268	1.222	4494	4470	70503
Han_Chongqing	Manchu_Bijie	Kankanaey	Mbuti	0.000352	0.000287	1.225	4516	4491	70503
Han_Chongqing	Manchu_Jinsha	Han_Hubei	Mbuti	0.000339	0.000276	1.23	4544	4520	70836
Han_Chongqing	Manchu_Bijie	Han_Shandong	Mbuti	0.000328	0.000265	1.237	4536	4513	70836
Han_Chongqing	Manchu_Bijie	Li_Hainan	Mbuti	0.000365	0.000294	1.238	4543	4517	70836
Han_Guangdong	Manchu_Jinsha	Xiaowu_MN	Mbuti	0.000381	0.000304	1.254	4477	4450	69792
Han_Chongqing	Manchu_Jinsha	Gelao_Longlin	Mbuti	0.000344	0.000273	1.262	4537	4513	70836
Han_Chongqing	Manchu_Bijie	Taiwan_Hanben	Mbuti	0.00035	0.000276	1.267	4529	4505	70640
Han_Guangdong	Manchu_Bijie	Han_Zhejiang	Mbuti	0.000254	0.000199	1.277	4543	4525	70836
Han_Chongqing	Mongolian_Bijie	Tibetan_Lhasa	Mbuti	0.000338	0.000264	1.28	4504	4480	70836
Han_Chongqing	Manchu_Jinsha	Giarai	Mbuti	0.000329	0.000255	1.289	4459	4436	70503
Han_Chongqing	Manchu_Jinsha	Thai	Mbuti	0.00033	0.000255	1.295	4511	4488	70836
Han_Chongqing	Mongolian_Bijie	Sila	Mbuti	0.000367	0.000279	1.317	4495	4469	70503
Han_Chongqing	Manchu_Jinsha	BoY	Mbuti	0.000376	0.000285	1.318	4517	4490	70503
Han_Chongqing	Manchu_Bijie	Han_Fujian	Mbuti	0.000375	0.000282	1.332	4551	4524	70836
Han_Chongqing	Manchu_Jinsha	LaChi	Mbuti	0.000386	0.000289	1.334	4520	4492	70503
Han_Chongqing	Manchu_Jinsha	Pingliangtai_LN	Mbuti	0.000434	0.000322	1.347	4535	4504	70644
Han_Guangdong	Mongolian_Bijie	Dong_Guizhou	Mbuti	0.000241	0.000177	1.358	4546	4529	70836
Han_Chongqing	Manchu_Jinsha	Sila	Mbuti	0.000378	0.000278	1.358	4501	4474	70503
Han_Guangdong	Manchu_Bijie	She_HGDP	Mbuti	0.000268	0.000197	1.36	4546	4527	70836
Han_Guangdong	Mongolian_Bijie	Htin_Mal	Mbuti	0.000252	0.000185	1.361	4440	4422	69600
Han_Chongqing	Manchu_Jinsha	Mlabri	Mbuti	0.000438	0.000321	1.362	4421	4391	69600
Han_Chongqing	Mongolian_Bijie	Han_Zhejiang	Mbuti	0.000367	0.000268	1.368	4539	4513	70836
Han_Chongqing	Manchu_Bijie	Jiaozuoniecun_LBIA	Mbuti	0.000533	0.000389	1.371	4187	4152	65399
Han_Chongqing	Manchu_Jinsha	Murut	Mbuti	0.000389	0.000278	1.399	4502	4475	70503
Han_Chongqing	Manchu_Jinsha	Maonan_Huanjiang	Mbuti	0.00037	0.000261	1.419	4541	4515	70836
Han_Guangdong	Manchu_Jinsha	Tujia_HGDP	Mbuti	0.000273	0.000192	1.422	4546	4526	70836
Han_Chongqing	Manchu_Bijie	Mulam_Luocheng	Mbuti	0.000374	0.000263	1.423	4541	4514	70836
Han_Chongqing	Manchu_Jinsha	Han_SichuanHO	Mbuti	0.000388	0.00027	1.439	4539	4511	70836
Han_Chongqing	Manchu_Bijie	Han_Shanghai	Mbuti	0.000458	0.000317	1.446	4561	4529	70836
Han_Guangdong	Mongolian_Bijie	Gelao_Longlin	Mbuti	0.000261	0.00018	1.45	4542	4524	70836
Han_Chongqing	Manchu_Jinsha	Tagalog	Mbuti	0.0004	0.000275	1.453	4488	4460	70503
Han_Chongqing	Manchu_Jinsha	Dao	Mbuti	0.00039	0.000268	1.456	4524	4496	70503
Han_Chongqing	Mongolian_Bijie	Han_Henan	Mbuti	0.000403	0.000276	1.461	4541	4513	70836
Han_Chongqing	Manchu_Jinsha	Cambodian	Mbuti	0.000386	0.000263	1.469	4498	4471	70836
Han_Chongqing	Manchu_Jinsha	Tay	Mbuti	0.000386	0.000262	1.471	4514	4487	70503
Han_Chongqing	Manchu_Jinsha	Bianbian_EN	Mbuti	0.000689	0.000462	1.492	3184	3150	49336
Han_Chongqing	Manchu_Bijie	Tibetan_Gannan	Mbuti	0.000404	0.000269	1.503	4514	4486	70836
Han_Chongqing	Manchu_Bijie	Zhuang_Guangxi	Mbuti	0.000401	0.000262	1.528	4538	4510	70836
Han_Guangdong	Manchu_Jinsha	Han_Chongqing	Mbuti	0.000322	0.000208	1.55	4550	4527	70836
Han_Chongqing	Manchu_Jinsha	Vietnamese	Mbuti	0.000407	0.000263	1.55	4516	4488	70503
Han_Guangdong	Mongolian_Bijie	Cambodian	Mbuti	0.000278	0.000178	1.565	4501	4481	70836
Han_Guangdong	Mongolian_Bijie	LoLo	Mbuti	0.000304	0.000194	1.567	4516	4495	70503
Han_Chongqing	Mongolian_Bijie	Tibetan_Gannan	Mbuti	0.000425	0.00027	1.573	4513	4482	70836
Han_Chongqing	Manchu_Jinsha	Kinh_Vietnam	Mbuti	0.000414	0.000262	1.58	4512	4483	70503
Han_Guangdong	Manchu_Jinsha	Han_Jiangsu	Mbuti	0.000309	0.000195	1.586	4547	4525	70836
Han_Chongqing	Manchu_Jinsha	Dusun	Mbuti	0.000426	0.000268	1.589	4501	4471	70503
Han_Guangdong	Mongolian_Bijie	Tay	Mbuti	0.000286	0.00018	1.591	4518	4498	70503
Han_Guangdong	Mongolian_Bijie	Dong_Hunan	Mbuti	0.000289	0.000181	1.592	4549	4529	70836
Han_Chongqing	Manchu_Jinsha	Dai_HGDP	Mbuti	0.000433	0.000272	1.595	4532	4501	70836
Han_Guangdong	Mongolian_Bijie	Dao	Mbuti	0.000293	0.000184	1.596	4528	4507	70503
Han_Chongqing	Manchu_Bijie	Miaozigou_MN	Mbuti	0.001103	0.000688	1.602	1244	1223	19471
Han_Chongqing	Mongolian_Bijie	Jiaozuoniecun_LBIA	Mbuti	0.000626	0.000382	1.637	4188	4147	65399
Han_Chongqing	Mongolian_Bijie	Tibetan_Chamdo	Mbuti	0.000421	0.000257	1.64	4509	4479	70836
Han_Chongqing	Manchu_Jinsha	Kinh_HGDP	Mbuti	0.000454	0.000271	1.673	4526	4493	70836
Han_Chongqing	Manchu_Jinsha	She_HGDP	Mbuti	0.000439	0.000261	1.682	4546	4515	70836
Han_Chongqing	Manchu_Jinsha	Miaozigou_MN	Mbuti	0.001153	0.000685	1.683	1243	1221	19471
Han_Chongqing	Manchu_Jinsha	PaThen	Mbuti	0.000466	0.000276	1.686	4518	4486	70503
Han_Chongqing	Mongolian_Bijie	Xitoucun_LN	Mbuti	0.000774	0.000459	1.688	2598	2567	40640
Han_Chongqing	Manchu_Jinsha	Dong_Hunan	Mbuti	0.00046	0.000271	1.697	4551	4518	70836
Han_Chongqing	Manchu_Jinsha	Nung	Mbuti	0.000454	0.000264	1.716	4518	4486	70503
Han_Chongqing	Manchu_Jinsha	Li_Hainan	Mbuti	0.000489	0.000284	1.721	4548	4513	70836
Han_Guangdong	Manchu_Jinsha	PhuLa	Mbuti	0.00033	0.000189	1.741	4522	4499	70503
Han_Guangdong	Manchu_Jinsha	Han_Hubei	Mbuti	0.000366	0.000205	1.782	4556	4531	70836
Han_Guangdong	Manchu_Jinsha	CoLao	Mbuti	0.000361	0.000202	1.79	4539	4513	70503
Han_Chongqing	Manchu_Jinsha	Dong_Guizhou	Mbuti	0.000474	0.000265	1.79	4547	4514	70836
Han_Chongqing	Manchu_Bijie	Han_Henan	Mbuti	0.000496	0.000274	1.809	4548	4513	70836
Han_Chongqing	Manchu_Bijie	Han_Zhejiang	Mbuti	0.000493	0.000272	1.811	4547	4512	70836
Han_Chongqing	Manchu_Bijie	Xiaogao_EN	Mbuti	0.00081	0.000444	1.825	3989	3939	62059
Han_Chongqing	Manchu_Jinsha	Atayal	Mbuti	0.000523	0.000284	1.839	4537	4500	70836
Han_Guangdong	Mongolian_Bijie	Liangdao2_EN	Mbuti	0.000581	0.00031	1.874	3898	3863	60703
Han_Guangdong	Manchu_Bijie	Htin_Mal	Mbuti	0.000381	0.000202	1.884	4444	4418	69600
Han_Guangdong	Manchu_Jinsha	Mang	Mbuti	0.000367	0.000195	1.884	4507	4481	70503
Han_Guangdong	Manchu_Bijie	Gelao_Longlin	Mbuti	0.000366	0.000194	1.886	4547	4521	70836
Han_Guangdong	Manchu_Bijie	BoY	Mbuti	0.000403	0.000213	1.891	4525	4496	70503
Han_Chongqing	Manchu_Jinsha	Muong	Mbuti	0.000501	0.000262	1.913	4515	4480	70503
Han_Chongqing	Manchu_Jinsha	Visayan	Mbuti	0.000543	0.000284	1.913	4487	4449	70503
Han_Guangdong	Mongolian_Bijie	Malay	Mbuti	0.000322	0.000167	1.927	4472	4450	70503
Han_Chongqing	Manchu_Jinsha	Tujia_HGDP	Mbuti	0.000513	0.000261	1.963	4545	4508	70836
Han_Chongqing	Manchu_Jinsha	Ami	Mbuti	0.000552	0.000281	1.966	4549	4510	70836
Han_Guangdong	Manchu_Bijie	Han_Fujian	Mbuti	0.0004	0.000202	1.978	4557	4529	70836
Han_Guangdong	Manchu_Bijie	Liangdao2_EN	Mbuti	0.000668	0.000337	1.982	3903	3862	60703
Han_Guangdong	Manchu_Jinsha	Han_Shanghai	Mbuti	0.000473	0.000237	1.999	4572	4539	70836
Han_Chongqing	Manchu_Bijie	Han_Shanxi	Mbuti	0.000542	0.000269	2.014	4543	4505	70836
Han_Guangdong	Manchu_Bijie	Xitoucun_LN	Mbuti	0.000684	0.000336	2.036	2596	2568	40640
Han_Guangdong	Mongolian_Bijie	Cham	Mbuti	0.000349	0.000171	2.044	4482	4458	70503
Han_Chongqing	Manchu_Jinsha	Jiaozuoniecun_LBIA	Mbuti	0.000792	0.000387	2.044	4197	4146	65399
Han_Chongqing	Manchu_Jinsha	Han_Guangdong	Mbuti	0.000553	0.00027	2.049	4550	4511	70836
Han_Chongqing	Mongolian_Bijie	Wadian_LN	Mbuti	0.000725	0.000351	2.062	4520	4469	70446
Han_Guangdong	Mongolian_Bijie	Vietnamese	Mbuti	0.000357	0.000172	2.073	4522	4497	70503
Han_Chongqing	Mongolian_Bijie	Xiaogao_EN	Mbuti	0.000893	0.000431	2.073	3988	3933	62059
Han_Chongqing	Manchu_Jinsha	Han_Shandong	Mbuti	0.000544	0.000262	2.075	4545	4506	70836
Han_Chongqing	Manchu_Bijie	Longtoushan_BA	Mbuti	0.001079	0.000515	2.097	2596	2553	40334
Han_Guangdong	Manchu_Bijie	Cham	Mbuti	0.000394	0.000186	2.115	4486	4458	70503
Han_Guangdong	Mongolian_Bijie	Kinh_Vietnam	Mbuti	0.00037	0.000175	2.119	4518	4492	70503
Han_Guangdong	Mongolian_Bijie	Mulam_Luocheng	Mbuti	0.00037	0.000174	2.123	4548	4522	70836
Han_Guangdong	Mongolian_Bijie	Thai	Mbuti	0.000356	0.000167	2.126	4520	4495	70836
Han_Guangdong	Manchu_Bijie	Liangdao1_EN	Mbuti	0.000905	0.000423	2.141	2173	2142	33432
Han_Guangdong	Mongolian_Bijie	LaChi	Mbuti	0.000408	0.00019	2.142	4527	4499	70503
Han_Chongqing	Mongolian_Bijie	Miaozigou_MN	Mbuti	0.001421	0.000663	2.142	1244	1217	19471
Han_Guangdong	Manchu_Bijie	Dong_Hunan	Mbuti	0.00042	0.000196	2.145	4555	4525	70836
Han_Chongqing	Manchu_Jinsha	Tibetan_Gannan	Mbuti	0.000583	0.000271	2.156	4522	4481	70836
Han_Chongqing	Mongolian_Bijie	Han_Shanxi	Mbuti	0.000573	0.000265	2.164	4540	4500	70836
Han_Chongqing	Manchu_Jinsha	Kankanaey	Mbuti	0.000618	0.000286	2.165	4525	4481	70503
Han_Chongqing	Mongolian_Bijie	Longtoushan_BA	Mbuti	0.001078	0.000497	2.17	2594	2550	40334
Han_Guangdong	Manchu_Jinsha	Xitoucun_LN	Mbuti	0.000717	0.00033	2.171	2600	2571	40640
Han_Guangdong	Manchu_Bijie	Dong_Guizhou	Mbuti	0.000422	0.000194	2.177	4552	4522	70836
Han_Chongqing	Manchu_Jinsha	Mulam_Luocheng	Mbuti	0.000571	0.00026	2.195	4548	4508	70836
Han_Guangdong	Mongolian_Bijie	Zhuang_Guangxi	Mbuti	0.000385	0.000175	2.205	4545	4518	70836
Han_Guangdong	Mongolian_Bijie	KhoMu	Mbuti	0.000394	0.000178	2.208	4502	4475	70503
Han_Guangdong	Manchu_Bijie	KhoMu	Mbuti	0.000425	0.000192	2.213	4505	4476	70503
Han_Guangdong	Mongolian_Bijie	Maonan_Huanjiang	Mbuti	0.000387	0.000174	2.218	4550	4522	70836
Han_Guangdong	Mongolian_Bijie	Tagalog	Mbuti	0.000396	0.000179	2.219	4494	4466	70503
Han_Chongqing	Manchu_Jinsha	Han_Jiangsu	Mbuti	0.000602	0.00027	2.229	4548	4505	70836
Han_Chongqing	Manchu_Jinsha	Han_Fujian	Mbuti	0.000622	0.000278	2.24	4560	4516	70836
Han_Chongqing	Manchu_Jinsha	Zhuang_Guangxi	Mbuti	0.00058	0.000259	2.241	4545	4504	70836
Han_Guangdong	Manchu_Jinsha	Mlabri	Mbuti	0.000521	0.000231	2.255	4432	4396	69600
Han_Guangdong	Manchu_Bijie	LoLo	Mbuti	0.00047	0.000206	2.284	4523	4490	70503
Han_Guangdong	Mongolian_Bijie	Dai_HGDP	Mbuti	0.000404	0.000176	2.295	4539	4510	70836
Han_Guangdong	Mongolian_Bijie	Muong	Mbuti	0.000413	0.00018	2.298	4520	4491	70503
Han_Guangdong	Mongolian_Bijie	Nung	Mbuti	0.000405	0.000175	2.314	4525	4496	70503
Han_Guangdong	Manchu_Jinsha	Han_Zhejiang	Mbuti	0.000467	0.0002	2.335	4555	4522	70836
Han_Chongqing	Manchu_Jinsha	Han_Shanghai	Mbuti	0.00073	0.000312	2.343	4571	4519	70836
Han_Chongqing	Manchu_Jinsha	Taiwan_Hanben	Mbuti	0.000652	0.000277	2.357	4540	4494	70640
Han_Guangdong	Mongolian_Bijie	Kinh_HGDP	Mbuti	0.000414	0.000175	2.363	4531	4502	70836
Han_Chongqing	Manchu_Bijie	Wadian_LN	Mbuti	0.000857	0.000361	2.371	4528	4467	70446
Han_Guangdong	Manchu_Bijie	Dao	Mbuti	0.000455	0.000192	2.373	4535	4503	70503
Han_Chongqing	Manchu_Jinsha	Xiaogao_EN	Mbuti	0.001067	0.000449	2.379	3997	3931	62059
Han_Guangdong	Manchu_Bijie	Cambodian	Mbuti	0.000452	0.000188	2.404	4508	4476	70836
Han_Chongqing	Manchu_Bijie	Xitoucun_LN	Mbuti	0.001158	0.000479	2.418	2607	2560	40640
Han_Guangdong	Mongolian_Bijie	Giarai	Mbuti	0.000421	0.000172	2.443	4469	4439	70503
Han_Guangdong	Manchu_Jinsha	She_HGDP	Mbuti	0.000471	0.000192	2.459	4558	4524	70836
Han_Chongqing	Manchu_Jinsha	Han_Henan	Mbuti	0.000669	0.000271	2.465	4555	4508	70836
Han_Guangdong	Mongolian_Bijie	Ede	Mbuti	0.000448	0.000177	2.531	4471	4439	70503
Han_Chongqing	Manchu_Jinsha	Longtoushan_BA	Mbuti	0.001282	0.000504	2.544	2602	2550	40334
Han_Chongqing	Manchu_Jinsha	Xitoucun_LN	Mbuti	0.001191	0.000465	2.561	2609	2561	40640
Han_Guangdong	Manchu_Bijie	Malay	Mbuti	0.000472	0.000184	2.568	4479	4446	70503
Han_Chongqing	Manchu_Jinsha	Han_Shanxi	Mbuti	0.000689	0.000267	2.582	4549	4500	70836
Han_Guangdong	Mongolian_Bijie	Ilocano	Mbuti	0.000554	0.000214	2.583	4509	4470	70503
Han_Chongqing	Manchu_Jinsha	Han_Zhejiang	Mbuti	0.000706	0.000272	2.593	4555	4505	70836
Han_Guangdong	Manchu_Bijie	Tay	Mbuti	0.000495	0.000191	2.598	4526	4492	70503
Han_Guangdong	Manchu_Jinsha	Liangdao2_EN	Mbuti	0.000902	0.000337	2.675	3914	3859	60703
Han_Guangdong	Manchu_Jinsha	Htin_Mal	Mbuti	0.000526	0.000197	2.677	4454	4417	69600
Han_Guangdong	Mongolian_Bijie	Dusun	Mbuti	0.000488	0.00018	2.707	4511	4476	70503
Han_Guangdong	Mongolian_Bijie	Kankanaey	Mbuti	0.000511	0.000186	2.749	4530	4494	70503
Han_Chongqing	Manchu_Jinsha	Wadian_LN	Mbuti	0.000994	0.000361	2.754	4533	4463	70446
Han_Guangdong	Manchu_Bijie	Thai	Mbuti	0.000496	0.000179	2.771	4526	4491	70836
Han_Guangdong	Manchu_Bijie	Giarai	Mbuti	0.000529	0.000186	2.84	4474	4436	70503
Han_Guangdong	Mongolian_Bijie	Atayal	Mbuti	0.000544	0.00019	2.867	4545	4507	70836
Han_Guangdong	Manchu_Bijie	LaChi	Mbuti	0.0006	0.000206	2.919	4534	4492	70503
Han_Guangdong	Manchu_Jinsha	BoY	Mbuti	0.000613	0.000209	2.93	4536	4493	70503
Han_Guangdong	Manchu_Bijie	Kinh_Vietnam	Mbuti	0.000563	0.00019	2.967	4526	4486	70503
Han_Guangdong	Manchu_Jinsha	Gelao_Longlin	Mbuti	0.000592	0.000196	3.013	4560	4518	70836
Han_Guangdong	Manchu_Jinsha	Liangdao1_EN	Mbuti	0.001274	0.000422	3.016	2180	2137	33432
Han_Guangdong	Mongolian_Bijie	Visayan	Mbuti	0.000589	0.000195	3.023	4496	4454	70503
Han_Guangdong	Manchu_Bijie	Vietnamese	Mbuti	0.00057	0.000188	3.03	4531	4491	70503
Han_Guangdong	Manchu_Bijie	Ede	Mbuti	0.000572	0.000188	3.05	4477	4436	70503
Han_Guangdong	Manchu_Bijie	Tagalog	Mbuti	0.00061	0.000198	3.09	4504	4461	70503
Han_Guangdong	Manchu_Jinsha	KhoMu	Mbuti	0.000584	0.000189	3.092	4515	4474	70503
Han_Guangdong	Mongolian_Bijie	Li_Hainan	Mbuti	0.000591	0.000191	3.099	4559	4517	70836
Han_Guangdong	Manchu_Bijie	Nung	Mbuti	0.000598	0.000191	3.134	4532	4490	70503
Han_Guangdong	Manchu_Jinsha	Han_Fujian	Mbuti	0.000646	0.000206	3.142	4570	4524	70836
Han_Guangdong	Manchu_Bijie	Kinh_HGDP	Mbuti	0.000606	0.000192	3.155	4539	4496	70836
Han_Guangdong	Manchu_Jinsha	Cambodian	Mbuti	0.000602	0.000187	3.223	4517	4475	70836
Han_Guangdong	Manchu_Bijie	Mulam_Luocheng	Mbuti	0.000607	0.000187	3.253	4557	4514	70836
Han_Guangdong	Manchu_Jinsha	Dong_Hunan	Mbuti	0.000634	0.000194	3.271	4566	4521	70836
Han_Guangdong	Manchu_Bijie	Visayan	Mbuti	0.000698	0.000213	3.272	4501	4452	70503
Han_Guangdong	Manchu_Bijie	Muong	Mbuti	0.000644	0.000196	3.282	4529	4483	70503
Han_Guangdong	Manchu_Bijie	Dai_HGDP	Mbuti	0.00062	0.000188	3.295	4547	4504	70836
Han_Guangdong	Manchu_Jinsha	Dong_Guizhou	Mbuti	0.000631	0.000189	3.333	4564	4520	70836
Han_Guangdong	Mongolian_Bijie	Taiwan_Hanben	Mbuti	0.000616	0.000184	3.342	4548	4505	70640
Han_Guangdong	Manchu_Bijie	Maonan_Huanjiang	Mbuti	0.000645	0.000191	3.38	4560	4514	70836
Han_Guangdong	Mongolian_Bijie	Murut	Mbuti	0.00063	0.000183	3.439	4520	4476	70503
Han_Guangdong	Manchu_Bijie	Dusun	Mbuti	0.000684	0.000198	3.453	4519	4471	70503
Han_Guangdong	Manchu_Jinsha	Cham	Mbuti	0.000624	0.00018	3.459	4498	4454	70503
Han_Guangdong	Manchu_Bijie	Kankanaey	Mbuti	0.00072	0.000207	3.469	4538	4487	70503
Han_Guangdong	Manchu_Bijie	Zhuang_Guangxi	Mbuti	0.000654	0.000188	3.471	4555	4509	70836
Han_Guangdong	Manchu_Bijie	Ilocano	Mbuti	0.000834	0.000231	3.606	4519	4460	70503
Han_Guangdong	Mongolian_Bijie	Ami	Mbuti	0.000666	0.000183	3.642	4560	4512	70836
Han_Guangdong	Manchu_Jinsha	Tay	Mbuti	0.000697	0.00019	3.674	4539	4489	70503
Han_Guangdong	Manchu_Jinsha	Malay	Mbuti	0.000687	0.000182	3.771	4491	4443	70503
Han_Guangdong	Manchu_Jinsha	LoLo	Mbuti	0.00078	0.000202	3.858	4538	4483	70503
Han_Guangdong	Manchu_Jinsha	Dao	Mbuti	0.000744	0.000189	3.932	4549	4496	70503
Han_Guangdong	Manchu_Jinsha	Giarai	Mbuti	0.000732	0.000184	3.969	4485	4434	70503
Han_Guangdong	Manchu_Jinsha	Tagalog	Mbuti	0.000785	0.000191	4.102	4513	4458	70503
Han_Guangdong	Manchu_Jinsha	Ede	Mbuti	0.000774	0.000187	4.145	4488	4433	70503
Han_Guangdong	Manchu_Jinsha	Kinh_Vietnam	Mbuti	0.000789	0.00019	4.153	4538	4483	70503
Han_Guangdong	Manchu_Jinsha	LaChi	Mbuti	0.000862	0.000204	4.228	4548	4487	70503
Han_Guangdong	Manchu_Jinsha	Mulam_Luocheng	Mbuti	0.000803	0.00019	4.232	4568	4511	70836
Han_Guangdong	Manchu_Jinsha	Nung	Mbuti	0.000807	0.00019	4.246	4544	4487	70503
Han_Guangdong	Manchu_Bijie	Murut	Mbuti	0.000858	0.000201	4.277	4529	4469	70503
Han_Guangdong	Manchu_Jinsha	Vietnamese	Mbuti	0.000811	0.000187	4.33	4544	4487	70503
Han_Guangdong	Manchu_Jinsha	Thai	Mbuti	0.000776	0.000179	4.334	4540	4485	70836
Han_Guangdong	Manchu_Bijie	Taiwan_Hanben	Mbuti	0.000889	0.000204	4.355	4559	4496	70640
Han_Guangdong	Manchu_Jinsha	Visayan	Mbuti	0.000905	0.000205	4.422	4513	4449	70503
Han_Guangdong	Manchu_Jinsha	Zhuang_Guangxi	Mbuti	0.000833	0.000188	4.429	4565	4506	70836
Han_Guangdong	Manchu_Jinsha	Muong	Mbuti	0.000858	0.000193	4.44	4541	4480	70503
Han_Guangdong	Manchu_Bijie	Ami	Mbuti	0.000889	0.000198	4.484	4569	4506	70836
Han_Guangdong	Manchu_Jinsha	Dai_HGDP	Mbuti	0.000851	0.000189	4.501	4560	4500	70836
Han_Guangdong	Manchu_Bijie	Atayal	Mbuti	0.000948	0.00021	4.52	4561	4494	70836
Han_Guangdong	Manchu_Jinsha	Dusun	Mbuti	0.000889	0.000195	4.551	4530	4468	70503
Han_Guangdong	Manchu_Jinsha	Kinh_HGDP	Mbuti	0.000868	0.000188	4.622	4552	4490	70836
Han_Guangdong	Manchu_Bijie	Li_Hainan	Mbuti	0.000965	0.000209	4.623	4573	4505	70836
Han_Guangdong	Manchu_Jinsha	Maonan_Huanjiang	Mbuti	0.000876	0.000187	4.674	4572	4510	70836
Han_Guangdong	Manchu_Jinsha	Kankanaey	Mbuti	0.000987	0.000206	4.798	4551	4481	70503
Han_Guangdong	Manchu_Jinsha	Ilocano	Mbuti	0.001143	0.000235	4.872	4535	4454	70503
Han_Guangdong	Manchu_Jinsha	Murut	Mbuti	0.001042	0.000196	5.321	4540	4466	70503
Han_Guangdong	Manchu_Jinsha	Li_Hainan	Mbuti	0.001089	0.000203	5.355	4582	4505	70836
Han_Guangdong	Manchu_Jinsha	Ami	Mbuti	0.001117	0.000197	5.661	4581	4502	70836
Han_Guangdong	Manchu_Jinsha	Atayal	Mbuti	0.001173	0.000204	5.754	4573	4489	70836
Han_Guangdong	Manchu_Jinsha	Taiwan_Hanben	Mbuti	0.001191	0.000202	5.894	4573	4489	70640
