# Supplementary material for: Genomic Insights Into the Admixture History of Mongolic- and Tungusic-Speaking Populations From Southwestern East Asia
Source: Front Genet. 2021 Jun 22;12:685285. doi: 10.3389/fgene.2021.685285 (PMC8258170; doi:10.3389/fgene.2021.685285)
Supplement: Supplementary file 12 [file Table_9.XLSX]

## Sheet: Table S9A
Table S9A. qpAdm-based ancestral admixture proportion in Manchu_Bijie/Manchu_Jinsha/Mongolian_Bijie via two-way admixture models.
Populations	Bianbian_EN	Hanben	std. errors	p_rank1	Boshan_EN	Hanben	std. errors	p_rank1	Xiaogao_EN	Hanben	std. errors	p_rank1	Xiaowu_MN	Hanben	std. errors	p_rank1	Luoheguxiang_LBIA	Hanben	std. errors	p_rank1	Dacaozi_IA	Hanben	std. errors	p_rank1	Longtoushan_BA	Hanben	std. errors	p_rank1	Shimao_LN	Hanben	std. errors	p_rank1	Miaozigou_MN	Hanben	std. errors	p_rank1	Yumin_EN	Hanben	std. errors	p_rank1
Manchu_Bijie	0.71	0.29	0.054	0.115001	0.731	0.269	0.055	0.135614	0.797	0.203	0.061	0.733309	0.83	0.17	0.07	0.942412	0.81	0.19	0.053	0.545592	0.763	0.237	0.043	0.328919	0.725	0.275	0.048	0.599127	0.692	0.308	0.042	0.739278	0.716	0.284	0.045	0.370794	0.457	0.543	0.026	0.373658
Manchu_Jinsha	0.721	0.279	0.054	0.0526479	0.733	0.267	0.055	0.115294	0.808	0.192	0.063	0.604398	0.835	0.165	0.069	0.864004	0.811	0.189	0.053	0.353812	0.764	0.236	0.043	0.0583744	0.735	0.265	0.047	0.259532	0.696	0.304	0.042	0.333657	0.726	0.274	0.046	0.153974	0.468	0.532	0.026	0.150355
Mongolian_Bijie	0.666	0.334	0.051	0.120045	0.676	0.324	0.052	0.285758	0.757	0.243	0.06	0.675228	0.77	0.23	0.065	0.808751	0.76	0.24	0.049	0.660399	0.71	0.29	0.04	0.196793	0.68	0.32	0.043	0.903565	0.643	0.357	0.038	0.93284	0.685	0.315	0.045	0.410186	0.433	0.567	0.023	0.322202

## Sheet: Table S9B
Table S9B. qpAdm-based ancestral admixture proportion in Manchu_Bijie/Manchu_Jinsha/Mongolian_Bijie via three-way admixture models.
Studied populations	Source1	Source2	Source3	Source1	Source2	Source3	SE1	SE2	SE3	P_rank2
Manchu_Bijie	Haojiatai_LBIA	Taiwan_Hanben	PhaFaen_Hoabinhian	0.875	0.094	0.031	0.078	0.071	0.028	0.207111
Manchu_Bijie	Jiaozuoniecun_LBIA	Xitoucun_LN	PhaFaen_Hoabinhian	0.846	0.107	0.047	0.069	0.072	0.022	0.0511546
Manchu_Bijie	Jiaozuoniecun_LBIA	Taiwan_Hanben	PhaFaen_Hoabinhian	0.784	0.161	0.055	0.048	0.045	0.02	0.299476
Manchu_Bijie	Pingliangtai_LN	Taiwan_Hanben	GuaCha_LN	0.784	0.07	0.146	0.052	0.05	0.046	0.128645
Manchu_Bijie	Xiaowu_MN	Taiwan_Hanben	GuaCha_LN	0.773	0.162	0.065	0.066	0.062	0.062	0.578502
Manchu_Bijie	Jiaozuoniecun_LBIA	Taiwan_Hanben	GuaCha_LN	0.766	0.113	0.121	0.054	0.05	0.051	0.21595
Manchu_Bijie	Haojiatai_LN	Taiwan_Gongguan	PhaFaen_Hoabinhian	0.756	0.213	0.03	0.087	0.075	0.025	0.235002
Manchu_Bijie	Haojiatai_LN	Taiwan_Gongguan	TamHang_BA	0.754	0.155	0.091	0.086	0.076	0.089	0.226387
Manchu_Bijie	Haojiatai_LN	Taiwan_Gongguan	GuaCha_LN	0.749	0.166	0.084	0.079	0.07	0.06	0.266614
Manchu_Bijie	Wadian_LN	Taiwan_Hanben	PhaFaen_Hoabinhian	0.737	0.217	0.046	0.045	0.041	0.019	0.191526
Manchu_Bijie	Jiaozuoniecun_LBIA	Taiwan_Gongguan	MaiDaDieu_LN	0.732	0.107	0.162	0.093	0.077	0.098	0.0512285
Manchu_Bijie	Jiaozuoniecun_LBIA	Taiwan_Hanben	TamHang_BA	0.732	0.085	0.183	0.068	0.057	0.088	0.212337
Manchu_Bijie	Jiaozuoniecun_LBIA	Taiwan_Gongguan	GuaCha_LN	0.73	0.125	0.145	0.07	0.064	0.047	0.204607
Manchu_Bijie	Jiaozuoniecun_LBIA	Taiwan_Gongguan	PhaFaen_Hoabinhian	0.73	0.201	0.069	0.068	0.062	0.02	0.304783
Manchu_Bijie	Pingliangtai_LN	Taiwan_Gongguan	PhaFaen_Hoabinhian	0.727	0.216	0.057	0.085	0.078	0.018	0.0934264
Manchu_Bijie	Wadian_LN	Xitoucun_LN	GuaCha_LN	0.724	0.13	0.146	0.058	0.074	0.056	0.0827257
Manchu_Bijie	Luoheguxiang_LBIA	Tanshishan_LN	PhaFaen_Hoabinhian	0.723	0.238	0.039	0.095	0.093	0.019	0.0611473
Manchu_Bijie	Pingliangtai_LN	Taiwan_Gongguan	GuaCha_LN	0.723	0.126	0.152	0.069	0.068	0.041	0.232743
Manchu_Bijie	Luoheguxiang_LBIA	Xitoucun_LN	PhaFaen_Hoabinhian	0.719	0.251	0.029	0.056	0.056	0.02	0.365116
Manchu_Bijie	Xiaowu_MN	Taiwan_Gongguan	PhaFaen_Hoabinhian	0.718	0.245	0.037	0.088	0.078	0.024	0.591753
Manchu_Bijie	Luoheguxiang_LBIA	Taiwan_Hanben	PhaFaen_Hoabinhian	0.716	0.234	0.05	0.045	0.04	0.018	0.793069
Manchu_Bijie	Wadian_LN	Taiwan_Hanben	GuaCha_LN	0.706	0.157	0.137	0.047	0.046	0.047	0.35804
Manchu_Bijie	Luoheguxiang_LBIA	Tanshishan_LN	GuaCha_LN	0.704	0.157	0.139	0.078	0.088	0.05	0.180053
Manchu_Bijie	Jiaozuoniecun_LBIA	Taiwan_Gongguan	TamHang_BA	0.703	0.088	0.209	0.078	0.067	0.079	0.199522
Manchu_Bijie	Xiaowu_MN	Taiwan_Gongguan	TamHang_BA	0.702	0.178	0.12	0.086	0.076	0.077	0.616486
Manchu_Bijie	Pingliangtai_LN	Taiwan_Gongguan	TamHang_BA	0.701	0.091	0.208	0.072	0.067	0.063	0.18158
Manchu_Bijie	Xiaowu_MN	Taiwan_Gongguan	GuaCha_LN	0.7	0.197	0.103	0.08	0.071	0.054	0.691441
Manchu_Bijie	Xiaowu_MN	Taiwan_Gongguan	MaiDaDieu_LN	0.699	0.178	0.124	0.096	0.08	0.095	0.565251
Manchu_Bijie	Luoheguxiang_LBIA	Taiwan_Hanben	GuaCha_LN	0.698	0.179	0.123	0.047	0.044	0.045	0.813418
Manchu_Bijie	Luoheguxiang_LBIA	Xitoucun_LN	GuaCha_LN	0.696	0.196	0.107	0.053	0.063	0.051	0.538743
Manchu_Bijie	Pingliangtai_LN	Taiwan_Gongguan	ManBac_LN	0.69	0.09	0.22	0.094	0.078	0.093	0.0653452
Manchu_Bijie	Xinancheng_MLWZ	Taiwan_Hanben	TamHang_BA	0.685	0.101	0.214	0.037	0.038	0.054	0.135662
Manchu_Bijie	Miaozigou_MN	Taiwan_Hanben	PhaFaen_Hoabinhian	0.684	0.287	0.029	0.044	0.039	0.021	0.841931
Manchu_Bijie	Wadian_LN	Taiwan_Hanben	MaiDaDieu_LN	0.682	0.145	0.173	0.067	0.055	0.091	0.141733
Manchu_Bijie	Luoheguxiang_LBIA	Xitoucun_LN	TamHang_BA	0.68	0.16	0.16	0.062	0.083	0.099	0.470247
Manchu_Bijie	Wadian_LN	Taiwan_Hanben	TamHang_BA	0.679	0.133	0.188	0.056	0.052	0.075	0.283404
Manchu_Bijie	Miaozigou_MN	Taiwan_Hanben	GuaCha_LN	0.673	0.256	0.07	0.048	0.045	0.053	0.832359
Manchu_Bijie	Luoheguxiang_LBIA	Taiwan_Hanben	TamHang_BA	0.667	0.157	0.176	0.056	0.048	0.068	0.814622
Manchu_Bijie	Xinancheng_MLWZ	Taiwan_Gongguan	GuaCha_LN	0.667	0.179	0.154	0.039	0.042	0.029	0.101996
Manchu_Bijie	Xinancheng_MLWZ	Taiwan_Gongguan	PhaFaen_Hoabinhian	0.656	0.277	0.067	0.045	0.042	0.013	0.0769921
Manchu_Bijie	Luoheguxiang_LBIA	Taiwan_Hanben	ManBac_LN	0.652	0.153	0.195	0.076	0.051	0.099	0.622193
Manchu_Bijie	Luoheguxiang_LBIA	Taiwan_Gongguan	PhaFaen_Hoabinhian	0.649	0.286	0.065	0.057	0.05	0.019	0.934504
Manchu_Bijie	Wadian_LN	Taiwan_Gongguan	PhaFaen_Hoabinhian	0.649	0.284	0.067	0.066	0.06	0.019	0.318009
Manchu_Bijie	Wadian_LN	Taiwan_Gongguan	GuaCha_LN	0.648	0.189	0.163	0.057	0.056	0.042	0.495225
Manchu_Bijie	Luoheguxiang_LBIA	Taiwan_Gongguan	GuaCha_LN	0.644	0.209	0.146	0.054	0.049	0.042	0.932683
Manchu_Bijie	Luoheguxiang_LBIA	Taiwan_Hanben	MaiDaDieu_LN	0.639	0.154	0.208	0.063	0.047	0.077	0.818089
Manchu_Bijie	Xinancheng_MLWZ	Taiwan_Gongguan	TamHang_BA	0.639	0.121	0.24	0.044	0.044	0.044	0.22413
Manchu_Bijie	Wadian_LN	Taiwan_Gongguan	MaiDaDieu_LN	0.628	0.164	0.208	0.069	0.068	0.078	0.151196
Manchu_Bijie	Wadian_LN	Taiwan_Gongguan	TamHang_BA	0.626	0.155	0.218	0.062	0.058	0.063	0.378851
Manchu_Bijie	Luoheguxiang_LBIA	Taiwan_Gongguan	TamHang_BA	0.622	0.177	0.201	0.061	0.053	0.065	0.888212
Manchu_Bijie	Miaozigou_MN	Taiwan_Gongguan	PhaFaen_Hoabinhian	0.615	0.331	0.054	0.056	0.049	0.021	0.806456
Manchu_Bijie	Miaozigou_MN	Taiwan_Gongguan	GuaCha_LN	0.612	0.267	0.121	0.054	0.051	0.048	0.783719
Manchu_Bijie	Wadian_LN	Taiwan_Gongguan	ManBac_LN	0.603	0.146	0.252	0.081	0.064	0.097	0.16991
Manchu_Bijie	Miaozigou_MN	Taiwan_Gongguan	TamHang_BA	0.6	0.241	0.158	0.06	0.057	0.073	0.704501
Manchu_Bijie	Miaozigou_MN	Taiwan_Gongguan	MaiDaDieu_LN	0.598	0.25	0.152	0.07	0.06	0.087	0.568421
Manchu_Bijie	Luoheguxiang_LBIA	Taiwan_Gongguan	MaiDaDieu_LN	0.595	0.175	0.231	0.065	0.053	0.071	0.883023
Manchu_Bijie	Luoheguxiang_LBIA	Taiwan_Gongguan	ManBac_LN	0.594	0.172	0.234	0.072	0.052	0.085	0.757883
Manchu_Bijie	Shimao_LN	Taiwan_Hanben	GuaCha_LN	0.585	0.266	0.15	0.036	0.039	0.041	0.0613483
Manchu_Bijie	Miaozigou_MN	Taiwan_Gongguan	ManBac_LN	0.581	0.224	0.194	0.067	0.059	0.089	0.696127
Manchu_Bijie	Longtoushan_BA	Taiwan_Gongguan	GuaCha_LN	0.578	0.296	0.126	0.059	0.055	0.051	0.222592
Manchu_Bijie	Longtoushan_BA	Taiwan_Gongguan	PhaFaen_Hoabinhian	0.578	0.369	0.053	0.065	0.056	0.022	0.209763
Manchu_Bijie	Luoheguxiang_LBIA	Taiwan_Hanben	NamTun_LN	0.578	0.162	0.26	0.071	0.043	0.085	0.909156
Manchu_Bijie	Wadian_LN	Taiwan_Hanben	NamTun_LN	0.565	0.135	0.3	0.077	0.045	0.096	0.394396
Manchu_Bijie	Longtoushan_BA	Taiwan_Gongguan	TamHang_BA	0.545	0.245	0.21	0.062	0.065	0.087	0.284064
Manchu_Bijie	Luoheguxiang_LBIA	Taiwan_Gongguan	NamTun_LN	0.544	0.178	0.278	0.073	0.051	0.085	0.880368
Manchu_Bijie	Wadian_LN	Taiwan_Gongguan	NamTun_LN	0.524	0.147	0.329	0.078	0.056	0.091	0.363848
Manchu_Bijie	Luoheguxiang_LBIA	Tanshishan_LN	NamTun_LN	0.523	0.162	0.315	0.091	0.071	0.095	0.413954
Manchu_Bijie	Wadian_LN	Tanshishan_LN	NamTun_LN	0.51	0.129	0.361	0.091	0.073	0.094	0.147798
Manchu_Bijie	Shimao_LN	Taiwan_Gongguan	GuaCha_LN	0.508	0.305	0.187	0.045	0.049	0.039	0.242817
Manchu_Bijie	Lajia_LN	Taiwan_Gongguan	GuaCha_LN	0.506	0.376	0.118	0.042	0.051	0.046	0.0653249
Manchu_Bijie	Lajia_LN	Taiwan_Gongguan	PhaFaen_Hoabinhian	0.501	0.45	0.049	0.048	0.043	0.02	0.0566039
Manchu_Bijie	Shimao_LN	Taiwan_Gongguan	PhaFaen_Hoabinhian	0.5	0.424	0.076	0.053	0.049	0.019	0.104964
Manchu_Bijie	Shimao_LN	Taiwan_Gongguan	TamHang_BA	0.49	0.268	0.242	0.051	0.061	0.069	0.0661222
Manchu_Bijie	Jinchankou_LN	Taiwan_Gongguan	PhaFaen_Hoabinhian	0.488	0.434	0.078	0.056	0.051	0.021	0.107729
Manchu_Bijie	Lajia_LN	Taiwan_Gongguan	TamHang_BA	0.487	0.33	0.183	0.046	0.067	0.081	0.0650842
Manchu_Bijie	Jinchankou_LN	Taiwan_Gongguan	TamHang_BA	0.468	0.292	0.24	0.057	0.064	0.082	0.0548757
Manchu_Jinsha	Haojiatai_LBIA	Taiwan_Hanben	PhaFaen_Hoabinhian	0.871	0.087	0.042	0.076	0.069	0.027	0.230544
Manchu_Jinsha	Xiaowu_MN	Taiwan_Hanben	PhaFaen_Hoabinhian	0.791	0.18	0.029	0.063	0.058	0.023	0.403423
Manchu_Jinsha	Xiaowu_MN	Xitoucun_LN	GuaCha_LN	0.788	0.11	0.103	0.077	0.089	0.071	0.296154
Manchu_Jinsha	Jiaozuoniecun_LBIA	Taiwan_Hanben	PhaFaen_Hoabinhian	0.774	0.162	0.065	0.048	0.045	0.019	0.105624
Manchu_Jinsha	Xiaowu_MN	Tanshishan_LN	GuaCha_LN	0.766	0.127	0.107	0.089	0.099	0.068	0.301728
Manchu_Jinsha	Xiaowu_MN	Taiwan_Hanben	GuaCha_LN	0.757	0.141	0.102	0.065	0.06	0.061	0.509636
Manchu_Jinsha	Haojiatai_LN	Taiwan_Gongguan	PhaFaen_Hoabinhian	0.745	0.211	0.044	0.088	0.076	0.024	0.0610982
Manchu_Jinsha	Jiaozuoniecun_LBIA	Taiwan_Hanben	GuaCha_LN	0.744	0.101	0.155	0.054	0.049	0.051	0.0860939
Manchu_Jinsha	Xiaowu_MN	Taiwan_Hanben	TamHang_BA	0.742	0.127	0.131	0.076	0.066	0.089	0.479237
Manchu_Jinsha	Haojiatai_LN	Taiwan_Gongguan	GuaCha_LN	0.738	0.141	0.121	0.078	0.071	0.062	0.0738154
Manchu_Jinsha	Wadian_LN	Taiwan_Hanben	PhaFaen_Hoabinhian	0.733	0.211	0.055	0.044	0.04	0.018	0.0713994
Manchu_Jinsha	Luoheguxiang_LBIA	Xitoucun_LN	PhaFaen_Hoabinhian	0.719	0.24	0.042	0.053	0.055	0.02	0.292435
Manchu_Jinsha	Xiaowu_MN	Taiwan_Gongguan	PhaFaen_Hoabinhian	0.712	0.24	0.048	0.085	0.075	0.023	0.505624
Manchu_Jinsha	Jiaozuoniecun_LBIA	Taiwan_Gongguan	PhaFaen_Hoabinhian	0.711	0.211	0.078	0.067	0.061	0.019	0.139755
Manchu_Jinsha	Luoheguxiang_LBIA	Taiwan_Hanben	PhaFaen_Hoabinhian	0.707	0.231	0.061	0.042	0.038	0.018	0.849274
Manchu_Jinsha	Jiaozuoniecun_LBIA	Taiwan_Gongguan	GuaCha_LN	0.703	0.123	0.175	0.069	0.062	0.047	0.100071
Manchu_Jinsha	Pingliangtai_LN	Taiwan_Gongguan	GuaCha_LN	0.7	0.113	0.187	0.071	0.069	0.042	0.0614062
Manchu_Jinsha	Luoheguxiang_LBIA	Tanshishan_LN	PhaFaen_Hoabinhian	0.699	0.251	0.05	0.086	0.085	0.019	0.0833949
Manchu_Jinsha	Jiaozuoniecun_LBIA	Taiwan_Hanben	TamHang_BA	0.691	0.069	0.24	0.077	0.057	0.098	0.0796113
Manchu_Jinsha	Wadian_LN	Taiwan_Hanben	GuaCha_LN	0.691	0.14	0.17	0.046	0.044	0.047	0.233757
Manchu_Jinsha	Xiaowu_MN	Taiwan_Gongguan	GuaCha_LN	0.69	0.178	0.132	0.076	0.066	0.053	0.657375
Manchu_Jinsha	Luoheguxiang_LBIA	Xitoucun_LN	GuaCha_LN	0.684	0.164	0.153	0.049	0.061	0.052	0.6081
Manchu_Jinsha	Xiaowu_MN	Taiwan_Gongguan	TamHang_BA	0.683	0.155	0.162	0.084	0.071	0.075	0.57728
Manchu_Jinsha	Luoheguxiang_LBIA	Taiwan_Hanben	GuaCha_LN	0.68	0.162	0.158	0.044	0.043	0.045	0.90741
Manchu_Jinsha	Luoheguxiang_LBIA	Tanshishan_LN	GuaCha_LN	0.68	0.145	0.176	0.069	0.082	0.05	0.336213
Manchu_Jinsha	Miaozigou_MN	Taiwan_Hanben	PhaFaen_Hoabinhian	0.677	0.284	0.039	0.042	0.037	0.02	0.723384
Manchu_Jinsha	Xiaowu_MN	Taiwan_Gongguan	MaiDaDieu_LN	0.676	0.148	0.176	0.092	0.075	0.094	0.513388
Manchu_Jinsha	Miaozigou_MN	Xitoucun_LN	GuaCha_LN	0.673	0.245	0.082	0.057	0.071	0.07	0.121238
Manchu_Jinsha	Jiaozuoniecun_LBIA	Taiwan_Gongguan	TamHang_BA	0.663	0.081	0.256	0.084	0.067	0.086	0.0842302
Manchu_Jinsha	Wadian_LN	Taiwan_Hanben	MaiDaDieu_LN	0.663	0.116	0.222	0.063	0.051	0.084	0.0689132
Manchu_Jinsha	Xinancheng_MLWZ	Taiwan_Gongguan	GuaCha_LN	0.66	0.153	0.187	0.038	0.04	0.028	0.0770436
Manchu_Jinsha	Pingliangtai_LN	Taiwan_Gongguan	TamHang_BA	0.657	0.077	0.266	0.074	0.066	0.066	0.0555218
Manchu_Jinsha	Miaozigou_MN	Taiwan_Hanben	GuaCha_LN	0.656	0.238	0.105	0.047	0.044	0.053	0.751729
Manchu_Jinsha	Luoheguxiang_LBIA	Xitoucun_LN	TamHang_BA	0.654	0.126	0.22	0.061	0.075	0.091	0.50431
Manchu_Jinsha	Wadian_LN	Taiwan_Hanben	TamHang_BA	0.647	0.112	0.241	0.06	0.049	0.077	0.174148
Manchu_Jinsha	Wadian_LN	Taiwan_Gongguan	PhaFaen_Hoabinhian	0.646	0.279	0.075	0.063	0.056	0.019	0.197543
Manchu_Jinsha	Luoheguxiang_LBIA	Taiwan_Gongguan	PhaFaen_Hoabinhian	0.642	0.281	0.077	0.052	0.046	0.019	0.979495
Manchu_Jinsha	Miaozigou_MN	Taiwan_Hanben	TamHang_BA	0.642	0.224	0.134	0.058	0.052	0.082	0.67778
Manchu_Jinsha	Luoheguxiang_LBIA	Taiwan_Hanben	TamHang_BA	0.641	0.144	0.215	0.054	0.046	0.065	0.885485
Manchu_Jinsha	Xinancheng_MLWZ	Taiwan_Hanben	TamHang_BA	0.641	0.084	0.275	0.041	0.038	0.055	0.10574
Manchu_Jinsha	Miaozigou_MN	Taiwan_Hanben	MaiDaDieu_LN	0.637	0.225	0.138	0.065	0.054	0.094	0.641315
Manchu_Jinsha	Wadian_LN	Taiwan_Gongguan	GuaCha_LN	0.637	0.174	0.189	0.054	0.051	0.042	0.416071
Manchu_Jinsha	Luoheguxiang_LBIA	Taiwan_Gongguan	GuaCha_LN	0.631	0.192	0.177	0.049	0.047	0.04	0.987048
Manchu_Jinsha	Luoheguxiang_LBIA	Taiwan_Hanben	ManBac_LN	0.625	0.133	0.242	0.07	0.049	0.093	0.631878
Manchu_Jinsha	Luoheguxiang_LBIA	Taiwan_Hanben	MaiDaDieu_LN	0.622	0.134	0.244	0.057	0.047	0.073	0.845694
Manchu_Jinsha	Miaozigou_MN	Tanshishan_LN	GuaCha_LN	0.622	0.288	0.09	0.069	0.091	0.066	0.104307
Manchu_Jinsha	Wadian_LN	Taiwan_Gongguan	MaiDaDieu_LN	0.622	0.138	0.24	0.064	0.061	0.073	0.0976698
Manchu_Jinsha	Xinancheng_MLWZ	Taiwan_Gongguan	TamHang_BA	0.607	0.11	0.284	0.044	0.043	0.046	0.19168
Manchu_Jinsha	Miaozigou_MN	Taiwan_Gongguan	PhaFaen_Hoabinhian	0.606	0.33	0.064	0.052	0.046	0.02	0.794609
Manchu_Jinsha	Wadian_LN	Taiwan_Gongguan	TamHang_BA	0.605	0.14	0.255	0.062	0.055	0.066	0.271636
Manchu_Jinsha	Luoheguxiang_LBIA	Taiwan_Gongguan	TamHang_BA	0.599	0.165	0.236	0.058	0.049	0.06	0.950509
Manchu_Jinsha	Miaozigou_MN	Taiwan_Gongguan	GuaCha_LN	0.597	0.253	0.151	0.051	0.048	0.047	0.806278
Manchu_Jinsha	Luoheguxiang_LBIA	Taiwan_Gongguan	MaiDaDieu_LN	0.585	0.153	0.262	0.058	0.051	0.066	0.922532
Manchu_Jinsha	Xiaogao_EN	Taiwan_Hanben	TamHang_BA	0.583	0.132	0.286	0.069	0.062	0.099	0.051911
Manchu_Jinsha	Luoheguxiang_LBIA	Taiwan_Gongguan	ManBac_LN	0.581	0.149	0.269	0.066	0.05	0.08	0.760576
Manchu_Jinsha	Miaozigou_MN	Taiwan_Gongguan	TamHang_BA	0.579	0.226	0.196	0.058	0.053	0.069	0.693001
Manchu_Jinsha	Shimao_LN	Taiwan_Hanben	GuaCha_LN	0.574	0.241	0.185	0.035	0.038	0.041	0.0520458
Manchu_Jinsha	Miaozigou_MN	Taiwan_Gongguan	MaiDaDieu_LN	0.573	0.225	0.203	0.061	0.055	0.077	0.611577
Manchu_Jinsha	Longtoushan_BA	Taiwan_Gongguan	PhaFaen_Hoabinhian	0.571	0.362	0.067	0.063	0.053	0.021	0.186893
Manchu_Jinsha	Longtoushan_BA	Taiwan_Gongguan	GuaCha_LN	0.567	0.271	0.161	0.057	0.051	0.05	0.205113
Manchu_Jinsha	Miaozigou_MN	Taiwan_Gongguan	ManBac_LN	0.567	0.205	0.228	0.06	0.055	0.08	0.689049
Manchu_Jinsha	Luoheguxiang_LBIA	Xitoucun_LN	NamTun_LN	0.551	0.139	0.311	0.071	0.058	0.095	0.73408
Manchu_Jinsha	Luoheguxiang_LBIA	Taiwan_Hanben	NamTun_LN	0.547	0.149	0.304	0.061	0.041	0.073	0.984764
Manchu_Jinsha	Miaozigou_MN	Taiwan_Hanben	NamTun_LN	0.539	0.202	0.259	0.072	0.044	0.094	0.923594
Manchu_Jinsha	Xiaogao_EN	Taiwan_Gongguan	TamHang_BA	0.53	0.167	0.303	0.068	0.063	0.079	0.0958128
Manchu_Jinsha	Wadian_LN	Taiwan_Hanben	NamTun_LN	0.528	0.119	0.353	0.075	0.042	0.09	0.376347
Manchu_Jinsha	Luoheguxiang_LBIA	Taiwan_Gongguan	NamTun_LN	0.522	0.16	0.318	0.064	0.048	0.074	0.962153
Manchu_Jinsha	Longtoushan_BA	Taiwan_Gongguan	TamHang_BA	0.516	0.208	0.276	0.058	0.059	0.08	0.412696
Manchu_Jinsha	Shimao_LN	Taiwan_Gongguan	GuaCha_LN	0.508	0.281	0.211	0.042	0.045	0.039	0.306479
Manchu_Jinsha	Lajia_LN	Taiwan_Gongguan	GuaCha_LN	0.507	0.356	0.137	0.04	0.048	0.044	0.0772737
Manchu_Jinsha	Shimao_LN	Taiwan_Gongguan	PhaFaen_Hoabinhian	0.506	0.41	0.083	0.05	0.045	0.018	0.105554
Manchu_Jinsha	Lajia_LN	Taiwan_Gongguan	PhaFaen_Hoabinhian	0.505	0.441	0.054	0.047	0.042	0.019	0.0513784
Manchu_Jinsha	Wadian_LN	Taiwan_Gongguan	NamTun_LN	0.5	0.131	0.369	0.077	0.052	0.086	0.372069
Manchu_Jinsha	Jinchankou_LN	Taiwan_Gongguan	PhaFaen_Hoabinhian	0.498	0.419	0.084	0.055	0.049	0.021	0.0956597
Manchu_Jinsha	Jinchankou_LN	Taiwan_Gongguan	GuaCha_LN	0.495	0.323	0.182	0.05	0.052	0.05	0.0558879
Manchu_Jinsha	Luoheguxiang_LBIA	Tanshishan_LN	NamTun_LN	0.494	0.163	0.343	0.074	0.063	0.076	0.765271
Manchu_Jinsha	Miaozigou_MN	Taiwan_Gongguan	NamTun_LN	0.491	0.209	0.299	0.073	0.049	0.09	0.821855
Manchu_Jinsha	Shimao_LN	Taiwan_Gongguan	TamHang_BA	0.484	0.246	0.27	0.051	0.058	0.072	0.0621235
Manchu_Jinsha	Lajia_LN	Taiwan_Gongguan	TamHang_BA	0.48	0.314	0.206	0.046	0.06	0.077	0.0750636
Manchu_Jinsha	Wadian_LN	Tanshishan_LN	NamTun_LN	0.472	0.136	0.392	0.085	0.066	0.085	0.232363
Manchu_Jinsha	Jinchankou_LN	Taiwan_Gongguan	TamHang_BA	0.461	0.269	0.271	0.06	0.058	0.082	0.0621409
Manchu_Jinsha	Xinancheng_MLWZ	Tanshishan_LN	NamTun_LN	0.448	0.156	0.396	0.08	0.06	0.099	0.051619
Mongolian_Bijie	Haojiatai_LBIA	Taiwan_Hanben	GuaCha_LN	0.776	0.119	0.105	0.07	0.068	0.058	0.373298
Mongolian_Bijie	Jiaozuoniecun_LBIA	Taiwan_Hanben	PhaFaen_Hoabinhian	0.734	0.219	0.047	0.043	0.041	0.018	0.192148
Mongolian_Bijie	Haojiatai_LBIA	Taiwan_Gongguan	GuaCha_LN	0.73	0.139	0.132	0.097	0.085	0.051	0.377875
Mongolian_Bijie	Jiaozuoniecun_LBIA	Taiwan_Hanben	GuaCha_LN	0.715	0.173	0.111	0.048	0.047	0.048	0.164667
Mongolian_Bijie	Wadian_LN	Taiwan_Hanben	PhaFaen_Hoabinhian	0.697	0.269	0.035	0.041	0.038	0.018	0.0717074
Mongolian_Bijie	Jiaozuoniecun_LBIA	Taiwan_Hanben	TamHang_BA	0.688	0.153	0.159	0.064	0.054	0.084	0.139814
Mongolian_Bijie	Luoheguxiang_LBIA	Taiwan_Hanben	PhaFaen_Hoabinhian	0.687	0.275	0.038	0.042	0.038	0.017	0.34884
Mongolian_Bijie	Haojiatai_LN	Taiwan_Gongguan	PhaFaen_Hoabinhian	0.673	0.295	0.032	0.089	0.076	0.024	0.115086
Mongolian_Bijie	Haojiatai_LN	Taiwan_Gongguan	TamHang_BA	0.673	0.236	0.091	0.089	0.071	0.086	0.105675
Mongolian_Bijie	Haojiatai_LN	Taiwan_Gongguan	GuaCha_LN	0.668	0.245	0.086	0.078	0.068	0.056	0.135005
Mongolian_Bijie	Luoheguxiang_LBIA	Xitoucun_LN	GuaCha_LN	0.667	0.243	0.09	0.055	0.066	0.054	0.0720409
Mongolian_Bijie	Luoheguxiang_LBIA	Taiwan_Hanben	GuaCha_LN	0.664	0.232	0.104	0.045	0.042	0.044	0.406338
Mongolian_Bijie	Wadian_LN	Taiwan_Hanben	GuaCha_LN	0.664	0.218	0.118	0.043	0.042	0.045	0.178951
Mongolian_Bijie	Haojiatai_LN	Taiwan_Gongguan	MaiDaDieu_LN	0.662	0.231	0.107	0.089	0.071	0.089	0.110132
Mongolian_Bijie	Jiaozuoniecun_LBIA	Taiwan_Gongguan	PhaFaen_Hoabinhian	0.652	0.279	0.069	0.064	0.058	0.019	0.243341
Mongolian_Bijie	Longtoushan_BA	Taiwan_Hanben	GuaCha_LN	0.651	0.282	0.067	0.048	0.046	0.059	0.0568743
Mongolian_Bijie	Jiaozuoniecun_LBIA	Taiwan_Gongguan	GuaCha_LN	0.647	0.201	0.152	0.063	0.058	0.044	0.192213
Mongolian_Bijie	Luoheguxiang_LBIA	Taiwan_Hanben	TamHang_BA	0.644	0.211	0.145	0.057	0.049	0.075	0.359662
Mongolian_Bijie	Wadian_LN	Taiwan_Hanben	TamHang_BA	0.642	0.196	0.163	0.058	0.052	0.084	0.119098
Mongolian_Bijie	Miaozigou_MN	Taiwan_Hanben	PhaFaen_Hoabinhian	0.639	0.329	0.032	0.041	0.037	0.019	0.858586
Mongolian_Bijie	Pingliangtai_LN	Taiwan_Gongguan	GuaCha_LN	0.639	0.216	0.145	0.065	0.061	0.039	0.163643
Mongolian_Bijie	Wadian_LN	Taiwan_Hanben	MaiDaDieu_LN	0.639	0.196	0.166	0.063	0.054	0.092	0.0868381
Mongolian_Bijie	Xiaowu_MN	Taiwan_Gongguan	PhaFaen_Hoabinhian	0.639	0.324	0.037	0.087	0.076	0.023	0.267148
Mongolian_Bijie	Jiaozuoniecun_LBIA	Taiwan_Gongguan	TamHang_BA	0.627	0.167	0.205	0.075	0.063	0.075	0.133435
Mongolian_Bijie	Miaozigou_MN	Taiwan_Hanben	GuaCha_LN	0.627	0.296	0.076	0.045	0.043	0.048	0.846005
Mongolian_Bijie	Xiaowu_MN	Taiwan_Gongguan	TamHang_BA	0.625	0.251	0.125	0.083	0.071	0.074	0.301042
Mongolian_Bijie	Xiaowu_MN	Taiwan_Gongguan	GuaCha_LN	0.622	0.273	0.105	0.077	0.065	0.051	0.356316
Mongolian_Bijie	Pingliangtai_LN	Taiwan_Gongguan	TamHang_BA	0.619	0.173	0.208	0.069	0.063	0.066	0.115165
Mongolian_Bijie	Miaozigou_MN	Taiwan_Hanben	TamHang_BA	0.618	0.284	0.098	0.052	0.049	0.07	0.81916
Mongolian_Bijie	Xiaowu_MN	Taiwan_Gongguan	MaiDaDieu_LN	0.61	0.243	0.147	0.095	0.076	0.1	0.278628
Mongolian_Bijie	Miaozigou_MN	Taiwan_Hanben	MaiDaDieu_LN	0.607	0.282	0.111	0.06	0.051	0.084	0.80958
Mongolian_Bijie	Miaozigou_MN	Taiwan_Hanben	ManBac_LN	0.605	0.274	0.122	0.063	0.056	0.094	0.799927
Mongolian_Bijie	Luoheguxiang_LBIA	Taiwan_Hanben	MaiDaDieu_LN	0.598	0.196	0.206	0.06	0.045	0.076	0.599903
Mongolian_Bijie	Luoheguxiang_LBIA	Taiwan_Gongguan	PhaFaen_Hoabinhian	0.596	0.343	0.061	0.06	0.053	0.019	0.670948
Mongolian_Bijie	Wadian_LN	Taiwan_Gongguan	PhaFaen_Hoabinhian	0.587	0.35	0.063	0.064	0.057	0.019	0.222475
Mongolian_Bijie	Luoheguxiang_LBIA	Taiwan_Gongguan	GuaCha_LN	0.586	0.272	0.142	0.055	0.048	0.041	0.731016
Mongolian_Bijie	Wadian_LN	Taiwan_Gongguan	GuaCha_LN	0.583	0.26	0.157	0.053	0.052	0.04	0.43438
Mongolian_Bijie	Luoheguxiang_LBIA	Taiwan_Gongguan	TamHang_BA	0.576	0.239	0.185	0.065	0.054	0.068	0.524936
Mongolian_Bijie	Xinancheng_MLWZ	Taiwan_Gongguan	GuaCha_LN	0.574	0.265	0.161	0.039	0.043	0.03	0.0242989
Mongolian_Bijie	Wadian_LN	Taiwan_Gongguan	TamHang_BA	0.568	0.226	0.206	0.061	0.059	0.068	0.237148
Mongolian_Bijie	Wadian_LN	Taiwan_Gongguan	MaiDaDieu_LN	0.566	0.224	0.21	0.064	0.066	0.078	0.134809
Mongolian_Bijie	Xinancheng_MLWZ	Taiwan_Gongguan	PhaFaen_Hoabinhian	0.56	0.371	0.069	0.049	0.045	0.014	0.0120878
Mongolian_Bijie	Miaozigou_MN	Taiwan_Gongguan	PhaFaen_Hoabinhian	0.557	0.382	0.061	0.053	0.047	0.019	0.87894
Mongolian_Bijie	Miaozigou_MN	Taiwan_Gongguan	GuaCha_LN	0.552	0.313	0.134	0.052	0.048	0.045	0.843043
Mongolian_Bijie	Xinancheng_MLWZ	Taiwan_Gongguan	TamHang_BA	0.544	0.207	0.249	0.043	0.047	0.049	0.04396
Mongolian_Bijie	Miaozigou_MN	Taiwan_Gongguan	TamHang_BA	0.543	0.285	0.172	0.055	0.053	0.062	0.768218
Mongolian_Bijie	Longtoushan_BA	Taiwan_Gongguan	PhaFaen_Hoabinhian	0.54	0.407	0.053	0.062	0.052	0.022	0.417286
Mongolian_Bijie	Luoheguxiang_LBIA	Taiwan_Gongguan	MaiDaDieu_LN	0.539	0.222	0.239	0.061	0.05	0.067	0.788879
Mongolian_Bijie	Miaozigou_MN	Taiwan_Hanben	NamTun_LN	0.539	0.259	0.202	0.066	0.046	0.09	0.947472
Mongolian_Bijie	Longtoushan_BA	Taiwan_Gongguan	GuaCha_LN	0.535	0.337	0.128	0.056	0.049	0.048	0.481073
Mongolian_Bijie	Luoheguxiang_LBIA	Taiwan_Gongguan	ManBac_LN	0.533	0.229	0.238	0.076	0.05	0.089	0.473878
Mongolian_Bijie	Miaozigou_MN	Taiwan_Gongguan	MaiDaDieu_LN	0.526	0.281	0.193	0.06	0.054	0.072	0.723784
Mongolian_Bijie	Miaozigou_MN	Taiwan_Gongguan	ManBac_LN	0.515	0.259	0.226	0.059	0.053	0.075	0.817671
Mongolian_Bijie	Longtoushan_BA	Taiwan_Gongguan	TamHang_BA	0.505	0.288	0.207	0.057	0.056	0.076	0.598047
Mongolian_Bijie	Miaozigou_MN	Taiwan_Gongguan	NamTun_LN	0.476	0.264	0.26	0.069	0.053	0.088	0.790953
Mongolian_Bijie	Jinchankou_LN	Taiwan_Gongguan	PhaFaen_Hoabinhian	0.453	0.474	0.073	0.055	0.049	0.021	0.186483
Mongolian_Bijie	Shimao_LN	Taiwan_Gongguan	GuaCha_LN	0.453	0.367	0.18	0.044	0.047	0.04	0.146971
Mongolian_Bijie	Jinchankou_LN	Taiwan_Gongguan	GuaCha_LN	0.45	0.391	0.16	0.049	0.05	0.047	0.145558
Mongolian_Bijie	Shimao_LN	Taiwan_Gongguan	PhaFaen_Hoabinhian	0.447	0.481	0.073	0.053	0.048	0.019	0.0629744
Mongolian_Bijie	Jinchankou_LN	Taiwan_Gongguan	TamHang_BA	0.435	0.34	0.225	0.058	0.06	0.082	0.100263
Outgroup:	Mbuti.DG	Russia_Ust_Ishim.DG	Russia_Kostenki14	Papuan.DG	Australian.DG	Mixe.DG	Russia_MA1_HG	Onge.DG	Atayal.DG	China_Tianyuan
